# Supplementary material for: Seasonal tissue-specific gene expression in wild crown-of-thorns starfish reveals reproductive and stress-related transcriptional systems
Source: PLoS Biol. 2024 May 14;22(5):e3002620. doi: 10.1371/journal.pbio.3002620 (PMC11093393; doi:10.1371/journal.pbio.3002620)
Supplement: S3 Table — S3.1 Table. Coelomocytes. S3.2 Table. Papulae. S3.3 Table. Radial nerve. S3.4 Table. Skin. S3.5 Table. Spines. S3.6 Table. Sensory tentacles. S3.7 Table. Tube feet. S3.8 Table. Gene ontology (GO) enrichments based on significantly up-regulated genes in each tissue (adjusted p-value <0.05). (XLSX) [file pbio.3002620.s007.xlsx]

## Sheet: 3.1 Coelomocytes
SeqName	Description	Secreted	Length	#Hits	e-Value	sim mean	#GO	GO IDs	GO Names
gbr.1.134.t1	receptor-type tyrosine-protein phosphatase T-like isoform X2	No	1814	20	0	62.48	3	P:GO:0006470; F:GO:0004725; F:GO:0005515	P:protein dephosphorylation; F:protein tyrosine phosphatase activity; F:protein binding
gbr.1.144.t1	histone-lysine N-methyltransferase, H3 lysine-79 specific-like isoform X1	No	2076	20	0	72.97	3	P:GO:0034729; P:GO:0051726; F:GO:0031151	P:histone H3-K79 methylation; P:regulation of cell cycle; F:histone methyltransferase activity (H3-K79 specific)
gbr.1.150.t1	dnaJ homolog subfamily B member 4-like	No	340	20	0	75.44	2	P:GO:0006457; F:GO:0051082	P:protein folding; F:unfolded protein binding
gbr.1.156.t1	receptor-type tyrosine-protein phosphatase F-like	No	3072	20	0	55.29	3	P:GO:0006470; F:GO:0004725; F:GO:0005515	P:protein dephosphorylation; F:protein tyrosine phosphatase activity; F:protein binding
gbr.1.158.t1	delta-like protein B	Yes	289	20	9.87966e-90	55.32	1	C:GO:0016020	C:membrane
gbr.1.159.t1	delta-like protein B	Yes	218	20	5.19955e-151	56.49	1	F:GO:0005509	F:calcium ion binding
gbr.1.181.t1	polyadenylate-binding protein-interacting protein 1-like	No	438	20	0	54.03	2	F:GO:0003723; F:GO:0005515	F:RNA binding; F:protein binding
gbr.1.185.t1	cholinesterase 1-like	No	609	20	0	67.93
gbr.1.186.t1	cholinesterase 1-like	Yes	646	20	0	69.5
gbr.1.196.t1	monocarboxylate transporter 13-like	No	944	20	0	64.99	2	P:GO:0055085; F:GO:0022857	P:transmembrane transport; F:transmembrane transporter activity
gbr.1.216.t1	apolipoprotein B-100	Yes	5016	20	0	54.42	2	P:GO:0006869; F:GO:0005319	P:lipid transport; F:lipid transporter activity
gbr.1.235.t1	DNA polymerase epsilon subunit 4-like	No	137	20	1.75335e-73	80.71	1	F:GO:0046982	F:protein heterodimerization activity
gbr.1.243.t1	pancreatic triacylglycerol lipase-like	Yes	494	20	0	63.46	3	P:GO:0006629; F:GO:0004806; F:GO:0005515	P:lipid metabolic process; F:triglyceride lipase activity; F:protein binding
gbr.1.25.t1	low-density lipoprotein receptor-related protein 8 isoform X2	No	402	20	2.83685e-134	64.35	1	F:GO:0005515	F:protein binding
gbr.1.258.t1	ATP-binding cassette sub-family A member 1-like	No	2821	20	0	63.63	5	P:GO:0055085; F:GO:0005524; F:GO:0016887; F:GO:0042626; C:GO:0016021	P:transmembrane transport; F:ATP binding; F:ATPase; F:ATPase-coupled transmembrane transporter activity; C:integral component of membrane
gbr.1.3.t1	prostaglandin E2 receptor EP4 subtype-like	No	328	20	5.12489e-124	60.88	3	P:GO:0007186; F:GO:0004930; C:GO:0016021	P:G protein-coupled receptor signaling pathway; F:G protein-coupled receptor activity; C:integral component of membrane
gbr.1.37.t1	phosphatidylinositol 3-kinase regulatory subunit alpha-like isoform X2	No	912	20	0	65.3	2	P:GO:0035556; F:GO:0005515	P:intracellular signal transduction; F:protein binding
gbr.1.49.t1	hydroxylysine kinase-like	No	398	20	0	55.12	3	P:GO:0016310; F:GO:0016301; F:GO:0016740	P:phosphorylation; F:kinase activity; F:transferase activity
gbr.1.60.t1	zinc finger and SCAN domain-containing protein 20-like isoform X2	No	176	20	4.78718e-130	66.81	1	C:GO:0005829	C:cytosol
gbr.1.61.t1	protein FAM32A	No	131	20	3.13819e-72	74.13
gbr.1.63.t1	beta-1,3-glucan-binding protein-like	No	413	20	0	75.49	2	P:GO:0005975; F:GO:0004553	P:carbohydrate metabolic process; F:hydrolase activity, hydrolyzing O-glycosyl compounds
gbr.1.67.t1	transcription factor AP-1-like	No	321	20	0	66.48	3	P:GO:0006355; F:GO:0003677; F:GO:0003700	P:regulation of transcription, DNA-templated; F:DNA binding; F:DNA-binding transcription factor activity
gbr.10.11.t1	cathepsin Z	Yes	297	20	0	81.7	2	P:GO:0006508; F:GO:0008234	P:proteolysis; F:cysteine-type peptidase activity
gbr.10.115.t1	protein disulfide-isomerase TMX3-like	No	446	20	0	66.19	1	C:GO:0016020	C:membrane
gbr.10.124.t1	splicing factor 3B subunit 3	No	1216	20	0	92.89	3	F:GO:0003676; F:GO:0005515; C:GO:0005634	F:nucleic acid binding; F:protein binding; C:nucleus
gbr.10.142.t1	E3 ubiquitin-protein ligase TRAF7-like	No	617	20	0	66.48	4	P:GO:0006364; F:GO:0005515; F:GO:0008270; F:GO:0034511	P:rRNA processing; F:protein binding; F:zinc ion binding; F:U3 snoRNA binding
gbr.10.26.t1	ileal sodium/bile acid cotransporter-like	No	563	20	0	63.83	1	C:GO:0016020	C:membrane
gbr.10.31.t1	protein Jumonji-like isoform X3	No	1425	20	0	64.5	1	F:GO:0003677	F:DNA binding
gbr.10.33.t1	peptidase M20 domain-containing protein 2-like	No	408	20	0	69.22	1	F:GO:0016787	F:hydrolase activity
gbr.10.34.t1	Ubiquitin carboxyl-terminal hydrolase CYLD	No	1525	20	0	68.6	4	P:GO:0007165; P:GO:0016579; F:GO:0004843; F:GO:0005515	P:signal transduction; P:protein deubiquitination; F:thiol-dependent deubiquitinase; F:protein binding
gbr.10.48.t1	Low-density lipoprotein receptor domain class A	No	379	7	0	57.16	1	F:GO:0005515	F:protein binding
gbr.10.6.t1	zinc finger protein 846 isoform X1	No	2546	20	0	43.29	2	F:GO:0046872; C:GO:0005634	F:metal ion binding; C:nucleus
gbr.10.75.t1	alkaline phosphatase, tissue-nonspecific isozyme	Yes	501	20	0	61.23	1	F:GO:0016791	F:phosphatase activity
gbr.10.76.t1	alkaline phosphatase-like	No	531	20	0	68.24	1	F:GO:0016791	F:phosphatase activity
gbr.10.80.t1	deleted in malignant brain tumors 1 protein-like	No	407	20	0	56.61	2	F:GO:0005044; C:GO:0016020	F:scavenger receptor activity; C:membrane
gbr.100.11.t1_gbr.100.13.t1	sulfotransferase family cytosolic 1B member 1-like	No	319	20	0	67.37	1	F:GO:0008146	F:sulfotransferase activity
gbr.100.23.t1	protein PLANT CADMIUM RESISTANCE 3-like	No	111	20	9.11e-77	71.89	1	C:GO:0016020	C:membrane
gbr.100.51.t1	heterogeneous nuclear ribonucleoprotein A1-like	No	304	20	0	60.31	1	F:GO:0003676	F:nucleic acid binding
gbr.1001.1.t1	---NA---	No	207
gbr.101.30.t1	N-acetyltransferase 9-like protein	No	153	20	1.18775e-108	71.33	1	F:GO:0016747	F:acyltransferase activity, transferring groups other than amino-acyl groups
gbr.101.31.t1	arf-GAP with dual PH domain-containing protein 1-like	No	378	20	0	67.17	3	P:GO:0043547; F:GO:0005096; F:GO:1902936	P:positive regulation of GTPase activity; F:GTPase activator activity; F:phosphatidylinositol bisphosphate binding
gbr.101.32.t1	epsin-2 isoform X1	No	537	20	0	60.57	2	P:GO:0006897; C:GO:0030128	P:endocytosis; C:clathrin coat of endocytic vesicle
gbr.101.35.t1	protein flightless-1 homolog	No	1286	20	0	78.59	3	P:GO:0030036; P:GO:0051014; F:GO:0051015	P:actin cytoskeleton organization; P:actin filament severing; F:actin filament binding
gbr.101.46.t1	rho GDP-dissociation inhibitor 1-like	No	198	20	1.79057e-142	70.36	2	F:GO:0005094; C:GO:0005737	F:Rho GDP-dissociation inhibitor activity; C:cytoplasm
gbr.101.47.t1	rho GDP-dissociation inhibitor 1-like	No	780	20	0	71.46	2	F:GO:0005094; C:GO:0005737	F:Rho GDP-dissociation inhibitor activity; C:cytoplasm
gbr.102.28.t1	phosphoethanolamine N-methyltransferase 3-like isoform X1	No	505	20	0	74.34	1	F:GO:0008168	F:methyltransferase activity
gbr.103.2.t1	lactadherin-like isoform X1	No	900	20	0	59.11
gbr.103.23.t1	coronin-7-like	No	949	20	0	66.98	2	F:GO:0005515; C:GO:0005794	F:protein binding; C:Golgi apparatus
gbr.103.26.t1	dachshund homolog 1-like isoform X1	No	588	20	0	80.28
gbr.104.20.t1	Ras-related protein Rab-22A	No	209	20	1.95181e-155	63.83	2	F:GO:0003924; F:GO:0005525	F:GTPase activity; F:GTP binding
gbr.104.23.t1	glycogen-binding subunit 76A-like	No	363	20	0	63.95	1	F:GO:0005515	F:protein binding
gbr.104.36.t1_gbr.104.38.t1	alpha-N-acetylgalactosaminide alpha-2,6-sialyltransferase 6-like	No	307	20	0	64.39	8	P:GO:0006486; P:GO:0097503; F:GO:0008373; F:GO:0016740; F:GO:0016757; C:GO:0005794; C:GO:0016020; C:GO:0016021	P:protein glycosylation; P:sialylation; F:sialyltransferase activity; F:transferase activity; F:glycosyltransferase activity; C:Golgi apparatus; C:membrane; C:integral component of membrane
gbr.104.46.t1	zinc finger protein ZFPM2-like isoform X1	No	1213	20	0	47.45	2	P:GO:0006357; F:GO:0061629	P:regulation of transcription by RNA polymerase II; F:RNA polymerase II-specific DNA-binding transcription factor binding
gbr.104.63.t1	NFX1-type zinc finger-containing protein 1 isoform X1	No	2269	20	0	55.73	6	P:GO:0006355; F:GO:0003700; F:GO:0004386; F:GO:0005515; F:GO:0008270; C:GO:0005634	P:regulation of transcription, DNA-templated; F:DNA-binding transcription factor activity; F:helicase activity; F:protein binding; F:zinc ion binding; C:nucleus
gbr.104.75.t1	nucleoporin SEH1 isoform X2	No	316	20	0	82.73	3	P:GO:1904263; F:GO:0005198; F:GO:0005515	P:positive regulation of TORC1 signaling; F:structural molecule activity; F:protein binding
gbr.104.80.t1	regulator of microtubule dynamics protein 1	No	240	20	1.9831e-180	81.42	1	F:GO:0005515	F:protein binding
gbr.105.12.t1	graves disease carrier protein isoform X2	No	237	20	8.06343e-93	62.37	2	P:GO:0055085; C:GO:0005743	P:transmembrane transport; C:mitochondrial inner membrane
gbr.105.18.t1	protein FAM241B-like	No	159	20	5.66837e-108	65.79	1	C:GO:0016020	C:membrane
gbr.105.20.t1	PH and SEC7 domain-containing protein 2-like isoform X4	No	1021	20	0	79.98	3	P:GO:0032012; F:GO:0005085; F:GO:0005543	P:regulation of ARF protein signal transduction; F:guanyl-nucleotide exchange factor activity; F:phospholipid binding
gbr.106.21.t1	ATP-dependent 6-phosphofructokinase-like isoform X1	No	1308	20	0	82.44	8	P:GO:0000902; P:GO:0006002; P:GO:0006096; P:GO:0007010; F:GO:0003779; F:GO:0003872; F:GO:0005524; C:GO:0005737	P:cell morphogenesis; P:fructose 6-phosphate metabolic process; P:glycolytic process; P:cytoskeleton organization; F:actin binding; F:6-phosphofructokinase activity; F:ATP binding; C:cytoplasm
gbr.106.48.t1	E3 ubiquitin-protein ligase RNF19A	No	829	20	0	71.48	2	P:GO:0016567; F:GO:0004842	P:protein ubiquitination; F:ubiquitin-protein transferase activity
gbr.107.20.t1	protein PBMUCL2-like	No	439	20	0	51.49	1	C:GO:0016020	C:membrane
gbr.108.14.t1	receptor expression-enhancing protein 3-like	No	381	20	0	72.51	2	C:GO:0016020; C:GO:0016021	C:membrane; C:integral component of membrane
gbr.108.22.t1	nanos homolog 1-like	No	205	20	7.1604e-152	56.36	2	F:GO:0003723; F:GO:0008270	F:RNA binding; F:zinc ion binding
gbr.108.25.t1	WD repeat-containing protein 1-like	No	566	20	0	65.99	1	F:GO:0005515	F:protein binding
gbr.108.26.t1_gbr.108.27.t1	cyclin-J-like isoform X1	No	293	20	0	71.48	1	P:GO:0051301	P:cell division
gbr.108.34.t1	protein phosphatase 1 regulatory subunit 3C-B-like	No	343	20	0	61.89	1	F:GO:0005515	F:protein binding
gbr.109.47.t1	unconventional myosin-Ib-like	No	1078	20	0	79.36	4	F:GO:0003774; F:GO:0005515; F:GO:0005524; C:GO:0016459	F:motor activity; F:protein binding; F:ATP binding; C:myosin complex
gbr.109.9.t1	GTP-binding protein Rheb	No	185	20	4.38437e-134	83.67	4	P:GO:0032008; F:GO:0003924; F:GO:0005525; C:GO:0016020	P:positive regulation of TOR signaling; F:GTPase activity; F:GTP binding; C:membrane
gbr.11.116.t1	regulator of chromosome condensation-like	No	432	20	0	72.65
gbr.11.124.t1	tyramine receptor 1-like	No	371	20	0	55.47	3	P:GO:0007186; F:GO:0004930; C:GO:0016021	P:G protein-coupled receptor signaling pathway; F:G protein-coupled receptor activity; C:integral component of membrane
gbr.11.132.t1	protein FAM49B isoform X1	No	392	20	0	76.92	2	P:GO:0030833; F:GO:0031267	P:regulation of actin filament polymerization; F:small GTPase binding
gbr.11.139.t1	syntenin-1-like	No	304	20	0	77.39	1	F:GO:0005515	F:protein binding
gbr.11.140.t1	versican core protein-like isoform X2	Yes	1121	20	0	55.26	10	P:GO:0006897; P:GO:0007155; P:GO:0071205; F:GO:0005044; F:GO:0005201; F:GO:0005509; F:GO:0005540; C:GO:0005576; C:GO:0016020; C:GO:0016021	P:endocytosis; P:cell adhesion; P:protein localization to juxtaparanode region of axon; F:scavenger receptor activity; F:extracellular matrix structural constituent; F:calcium ion binding; F:hyaluronic acid binding; C:extracellular region; C:membrane; C:integral component of membrane
gbr.11.141.t1	uncharacterized protein LOC110978755	No	113	1	3.8916e-73	100
gbr.11.149.t1	tyrosine-protein kinase Yes	No	515	20	0	78.37	4	P:GO:0006468; F:GO:0004713; F:GO:0005515; F:GO:0005524	P:protein phosphorylation; F:protein tyrosine kinase activity; F:protein binding; F:ATP binding
gbr.11.156.t1	UDP-glucuronosyltransferase 2C1-like	No	551	20	0	61.86	1	F:GO:0008194	F:UDP-glycosyltransferase activity
gbr.11.167.t1	patched domain-containing protein 3-like	No	968	20	0	67.69	1	C:GO:0016021	C:integral component of membrane
gbr.11.183.t1	uncharacterized protein LOC110980565 isoform X1	No	438	5	2.07753e-179	80.65
gbr.11.186.t1	phosphatase and actin regulator 4-like isoform X2	No	467	20	0	66.27
gbr.11.188.t1	probable serine/threonine-protein kinase DDB_G0288147	No	473	3	0	70.1
gbr.11.47.t1	sulfotransferase 1A1-like	No	585	20	0	66.96	1	F:GO:0008146	F:sulfotransferase activity
gbr.11.52.t1	oxidative stress-responsive serine-rich protein 1-like	No	360	20	0	69.15	1	P:GO:0070301	P:cellular response to hydrogen peroxide
gbr.11.62.t1	exportin-2-like	No	962	20	0	79.06	2	P:GO:0006886; F:GO:0031267	P:intracellular protein transport; F:small GTPase binding
gbr.11.70.t1	ras-related protein Rab-10-like isoform X2	No	325	20	1.01429e-130	86.81	2	F:GO:0003924; F:GO:0005525	F:GTPase activity; F:GTP binding
gbr.11.72.t1	ras-related protein Rab-10	No	382	20	1.40191e-109	74.3	2	F:GO:0003924; F:GO:0005525	F:GTPase activity; F:GTP binding
gbr.11.77.t1	lipopolysaccharide-induced tumor necrosis factor-alpha factor homolog	No	176	20	7.42355e-125	62.28	2	C:GO:0016020; C:GO:0016021	C:membrane; C:integral component of membrane
gbr.11.78.t1	lipopolysaccharide-induced tumor necrosis factor-alpha factor homolog	No	147	1	3.89643e-50	87.62
gbr.11.79.t1	lipopolysaccharide-induced tumor necrosis factor-alpha factor homolog	No	106	1	9.78e-23	97.87
gbr.11.84.t1	hepatitis A virus cellular receptor 1-like	No	485	2	0	82.67
gbr.110.10.t1	histone H3.3	No	136	20	5.085e-93	100	3	F:GO:0003677; F:GO:0046982; C:GO:0000786	F:DNA binding; F:protein heterodimerization activity; C:nucleosome
gbr.110.28.t1	transforming growth factor beta-2-like isoform X1	No	452	20	0	57.44	2	F:GO:0008083; C:GO:0005615	F:growth factor activity; C:extracellular space
gbr.110.37.t1	cysteine and tyrosine-rich protein 1-like	No	198	4	4.77497e-103	78.88
gbr.110.7.t1	semaphorin-1A-like isoform X1	No	949	20	0	71.34	1	F:GO:0030215	F:semaphorin receptor binding
gbr.110.81.t1	N-acetylated-alpha-linked acidic dipeptidase 2-like	No	818	20	0	76.7
gbr.111.12.t1	mitogen-activated protein kinase kinase kinase A-like	No	267	2	4.44985e-11	48.42
gbr.111.17.t1	uncharacterized protein LOC110987707	No	168	2	3.68936e-115	72.32
gbr.111.21.t1	elongation of very long chain fatty acids protein 4-like	No	290	20	0	75.65	1	C:GO:0016021	C:integral component of membrane
gbr.111.24.t1	mitochondrial inner membrane protease subunit 1	No	224	20	4.32912e-107	75.11	3	P:GO:0006508; F:GO:0004252; C:GO:0016021	P:proteolysis; F:serine-type endopeptidase activity; C:integral component of membrane
gbr.111.36.t1	uncharacterized protein LOC110987695 isoform X2	No	752	10	2.59537e-172	78.6
gbr.111.37.t1	uncharacterized protein LOC110987722	No	404	3	0	63.97
gbr.111.38.t1	eukaryotic translation initiation factor 4 gamma 2-like	No	1372	20	0	69.27	5	P:GO:0009058; F:GO:0003723; F:GO:0003824; F:GO:0005515; F:GO:0030170	P:biosynthetic process; F:RNA binding; F:catalytic activity; F:protein binding; F:pyridoxal phosphate binding
gbr.112.12.t1	carbohydrate sulfotransferase 11-like	No	352	20	0	64.28	3	P:GO:0016051; F:GO:0008146; C:GO:0016021	P:carbohydrate biosynthetic process; F:sulfotransferase activity; C:integral component of membrane
gbr.112.14.t1	cell death specification protein 2-like	No	519	20	0	83.94	2	P:GO:0006357; F:GO:0003700	P:regulation of transcription by RNA polymerase II; F:DNA-binding transcription factor activity
gbr.112.32.t1	fibropellin-1-like	No	1125	20	0	62.33	5	P:GO:0006308; P:GO:0007154; F:GO:0004536; F:GO:0005509; C:GO:0016020	P:DNA catabolic process; P:cell communication; F:deoxyribonuclease activity; F:calcium ion binding; C:membrane
gbr.112.36.t1	multiple epidermal growth factor-like domains protein 6 isoform X5	No	316	2	3.19861e-37	100	1	F:GO:0005515	F:protein binding
gbr.112.37.t1	multiple epidermal growth factor-like domains protein 6 isoform X4	Yes	129	2	9.9389e-25	71.29
gbr.112.38.t1	multiple epidermal growth factor-like domains protein 6	No	1945	20	0	65.64
gbr.112.49.t1	V-type proton ATPase subunit F	No	121	20	4.91667e-84	90.34	3	P:GO:1902600; F:GO:0046961; C:GO:0033180	P:proton transmembrane transport; F:proton-transporting ATPase activity, rotational mechanism; C:proton-transporting V-type ATPase, V1 domain
gbr.112.51.t1	LIM and SH3 domain protein 1 isoform X2	No	178	20	5.79092e-130	68.55	1	F:GO:0005515	F:protein binding
gbr.113.20.t1	pollen-specific leucine-rich repeat extensin-like protein 2 isoform X3	No	777	5	0	72.5
gbr.113.23.t1_gbr.113.24.t1	rho GTPase-activating protein 18-like isoform X1	No	669	20	0	72.58	1	P:GO:0007165	P:signal transduction
gbr.113.28.t1	cytochrome P450 2J6-like	No	512	20	0	72.63	4	P:GO:0055114; F:GO:0005506; F:GO:0016705; F:GO:0020037	P:obsolete oxidation-reduction process; F:iron ion binding; F:oxidoreductase activity, acting on paired donors, with incorporation or reduction of molecular oxygen; F:heme binding
gbr.114.10.t1_gbr.114.12.t1	nuclear pore complex protein Nup205-like	No	2072	20	0	68.18	2	C:GO:0005634; C:GO:0005643	C:nucleus; C:nuclear pore
gbr.114.30.t1	anoctamin-4-like isoform X11	No	933	20	0	93.37	1	F:GO:0046983	F:protein dimerization activity
gbr.115.12.t1	sushi domain-containing protein 2-like	No	1316	20	0	53.33	1	P:GO:0007160	P:cell-matrix adhesion
gbr.115.13.t1	sushi domain-containing protein 2-like	No	1140	20	0	51.63	1	P:GO:0007160	P:cell-matrix adhesion
gbr.115.14.t1	sushi domain-containing protein 2-like	No	1291	20	0	56.56	1	P:GO:0007160	P:cell-matrix adhesion
gbr.115.7.t1	DNA-directed RNA polymerases I, II, and III subunit RPABC3	No	157	20	1.43474e-48	89.52	1	P:GO:0006351	P:transcription, DNA-templated
gbr.116.17.t1	hydroxyproline dehydrogenase	No	526	20	0	65.97	2	P:GO:0006562; F:GO:0004657	P:proline catabolic process; F:proline dehydrogenase activity
gbr.116.18.t1	matrix metalloproteinase-14 isoform X1	Yes	278	20	0	57.39	4	P:GO:0006508; F:GO:0004222; F:GO:0008270; C:GO:0031012	P:proteolysis; F:metalloendopeptidase activity; F:zinc ion binding; C:extracellular matrix
gbr.116.20.t1	matrix metalloproteinase-16-like	Yes	535	20	0	60.93	4	P:GO:0006508; F:GO:0004222; F:GO:0008270; C:GO:0031012	P:proteolysis; F:metalloendopeptidase activity; F:zinc ion binding; C:extracellular matrix
gbr.116.33.t1	leupaxin-like isoform X1	No	574	20	0	72.68	2	P:GO:0007160; C:GO:0005856	P:cell-matrix adhesion; C:cytoskeleton
gbr.117.3.t1	extracellular serine proteinase-like	Yes	279	20	0	69.36	2	P:GO:0006508; F:GO:0004252	P:proteolysis; F:serine-type endopeptidase activity
gbr.117.30.t1	transcription factor Sp1-like	No	603	20	0	66.13	4	P:GO:0006357; F:GO:0000987; F:GO:0003700; C:GO:0005634	P:regulation of transcription by RNA polymerase II; F:cis-regulatory region sequence-specific DNA binding; F:DNA-binding transcription factor activity; C:nucleus
gbr.117.40.t1	alpha-mannosidase 2C1-like	No	1120	20	0	64.41	3	P:GO:0006013; F:GO:0004559; F:GO:0030246	P:mannose metabolic process; F:alpha-mannosidase activity; F:carbohydrate binding
gbr.117.48.t1	histone H3.v1-like	No	527	20	0	50.72	1	C:GO:0005813	C:centrosome
gbr.117.50.t1	SH3 and multiple ankyrin repeat domains protein 3-like isoform X9	No	1492	20	0	82.93	1	F:GO:0005515	F:protein binding
gbr.118.17.t1	lysosome-associated membrane glycoprotein 1	Yes	264	20	0	47.36	1	C:GO:0016020	C:membrane
gbr.119.2.t1	gamma-butyrobetaine dioxygenase-like isoform X2	No	456	20	0	70.2	2	P:GO:0055114; F:GO:0016491	P:obsolete oxidation-reduction process; F:oxidoreductase activity
gbr.119.42.t1	alpha-N-acetylneuraminide alpha-2,8-sialyltransferase-like	No	451	20	0	58.02	2	P:GO:0006486; F:GO:0008373	P:protein glycosylation; F:sialyltransferase activity
gbr.12.105.t1_gbr.12.106.t1_gbr.12.108.t1	fermitin family homolog 2-like	No	699	20	0	75.7	3	P:GO:0007160; F:GO:0005178; C:GO:0030055	P:cell-matrix adhesion; F:integrin binding; C:cell-substrate junction
gbr.12.109.t1	ral GTPase-activating protein subunit beta-like isoform X3	No	1563	20	0	71.46	2	P:GO:0051056; F:GO:0005096	P:regulation of small GTPase mediated signal transduction; F:GTPase activator activity
gbr.12.121.t1	zinc finger protein 208-like	No	1317	20	0	51.49
gbr.12.23.t1	chymotrypsin-like elastase family member 2A	Yes	274	20	0	62.72	2	P:GO:0006508; F:GO:0004252	P:proteolysis; F:serine-type endopeptidase activity
gbr.12.56.t1	RNA-binding protein 4.1-like	No	369	20	0	65.89	2	F:GO:0003676; F:GO:0008270	F:nucleic acid binding; F:zinc ion binding
gbr.12.96.t1	ras-related protein Rab-32B-like	No	434	20	1.29181e-130	71.32	4	P:GO:0006260; F:GO:0003924; F:GO:0005525; C:GO:0000811	P:DNA replication; F:GTPase activity; F:GTP binding; C:GINS complex
gbr.120.1.t1	cytochrome P450 2J6-like isoform X1	No	973	20	0	69.52	4	P:GO:0055114; F:GO:0005506; F:GO:0016705; F:GO:0020037	P:obsolete oxidation-reduction process; F:iron ion binding; F:oxidoreductase activity, acting on paired donors, with incorporation or reduction of molecular oxygen; F:heme binding
gbr.120.23.t1	peroxisomal multifunctional enzyme type 2	No	739	20	0	81.32	2	P:GO:0055114; F:GO:0016491	P:obsolete oxidation-reduction process; F:oxidoreductase activity
gbr.120.49.t1	betaine--homocysteine S-methyltransferase 1-like	No	395	20	0	84.82	3	P:GO:0009086; F:GO:0008270; F:GO:0047150	P:methionine biosynthetic process; F:zinc ion binding; F:betaine-homocysteine S-methyltransferase activity
gbr.120.54.t1	dimethylglycine dehydrogenase, mitochondrial	No	134	20	9.23963e-58	84.21	2	P:GO:0055114; F:GO:0016491	P:obsolete oxidation-reduction process; F:oxidoreductase activity
gbr.120.6.t1	cytochrome P450 2J6-like isoform X1	No	497	20	0	77.65	4	P:GO:0055114; F:GO:0005506; F:GO:0016705; F:GO:0020037	P:obsolete oxidation-reduction process; F:iron ion binding; F:oxidoreductase activity, acting on paired donors, with incorporation or reduction of molecular oxygen; F:heme binding
gbr.120.8.t1	MAM and LDL-receptor class A domain-containing protein 1-like	No	319	20	0	61.57	1	C:GO:0016020	C:membrane
gbr.120.9.t1	vacuolar protein sorting-associated protein 33B-like isoform X1	No	583	20	0	78.46	1	P:GO:0006904	P:vesicle docking involved in exocytosis
gbr.122.24.t1	serine/arginine-rich splicing factor 3-like	No	251	20	4.08504e-167	81.71	1	F:GO:0003676	F:nucleic acid binding
gbr.123.36.t1	sulfotransferase family cytosolic 1B member 1-like	No	324	20	0	66.32	1	F:GO:0008146	F:sulfotransferase activity
gbr.1230.1.t1	development-specific protein LVN1.2-like	Yes	222	20	1.0918e-163	56.14	3	P:GO:0007160; F:GO:0005509; C:GO:0005576	P:cell-matrix adhesion; F:calcium ion binding; C:extracellular region
gbr.124.26.t1	Tubulin beta-1 chain	No	446	20	0	98.49	5	P:GO:0007017; F:GO:0003924; F:GO:0005200; F:GO:0005525; C:GO:0005874	P:microtubule-based process; F:GTPase activity; F:structural constituent of cytoskeleton; F:GTP binding; C:microtubule
gbr.124.62.t1	CCR4-NOT transcription complex subunit 2	No	531	20	0	70.44	2	P:GO:0006355; C:GO:0030015	P:regulation of transcription, DNA-templated; C:CCR4-NOT core complex
gbr.124.9.t1	transient receptor potential cation channel subfamily M member 2-like isoform X1	No	1127	20	0	65.1	4	P:GO:0006811; P:GO:0055085; F:GO:0005216; C:GO:0016020	P:ion transport; P:transmembrane transport; F:ion channel activity; C:membrane
gbr.125.12.t1	vesicular acetylcholine transporter	No	466	20	5.57205e-115	46.91	2	P:GO:0055085; F:GO:0022857	P:transmembrane transport; F:transmembrane transporter activity
gbr.126.10.t1	flavin-containing monooxygenase FMO GS-OX5-like	No	400	20	0	63.82	4	P:GO:0055114; F:GO:0004499; F:GO:0050660; F:GO:0050661	P:obsolete oxidation-reduction process; F:N,N-dimethylaniline monooxygenase activity; F:flavin adenine dinucleotide binding; F:NADP binding
gbr.126.42.t1	cytochrome c oxidase subunit 5B, mitochondrial-like	No	98	20	4.36941e-68	78.42	2	F:GO:0004129; C:GO:0005740	F:cytochrome-c oxidase activity; C:mitochondrial envelope
gbr.127.33.t1	peroxisomal bifunctional enzyme-like	No	711	20	0	72.83	3	P:GO:0006631; P:GO:0055114; F:GO:0003857	P:fatty acid metabolic process; P:obsolete oxidation-reduction process; F:3-hydroxyacyl-CoA dehydrogenase activity
gbr.128.1.t1_gbr.128.3.t1_gbr.128.6.t1	DNA-dependent protein kinase catalytic subunit-like	Yes	1779	20	0	70.87	6	P:GO:0006807; P:GO:0044238; P:GO:0044260; F:GO:0004674; F:GO:0097159; F:GO:1901363	P:nitrogen compound metabolic process; P:primary metabolic process; P:cellular macromolecule metabolic process; F:protein serine/threonine kinase activity; F:organic cyclic compound binding; F:heterocyclic compound binding
gbr.128.15.t1	low-density lipoprotein receptor-related protein 1B isoform X2	Yes	265	20	3.58511e-87	49.87	1	F:GO:0005515	F:protein binding
gbr.128.27.t1	zinc transporter 5-like isoform X3	No	110	8	1.5197e-07	54.6
gbr.13.112.t1_gbr.13.111.t1	uncharacterized protein LOC110976134	No	1152	20	0	66.41	2	C:GO:0016020; C:GO:0016021	C:membrane; C:integral component of membrane
gbr.13.42.t1	hydroxyacylglutathione hydrolase, mitochondrial-like	No	516	20	0	83.22	5	P:GO:0007160; P:GO:0019243; F:GO:0004416; F:GO:0005509; C:GO:0005576	P:cell-matrix adhesion; P:methylglyoxal catabolic process to D-lactate via S-lactoyl-glutathione; F:hydroxyacylglutathione hydrolase activity; F:calcium ion binding; C:extracellular region
gbr.13.44.t1	brain-specific angiogenesis inhibitor 1-associated protein 2-like isoform X2	No	625	20	0	63.72	2	P:GO:0007009; F:GO:0005515	P:plasma membrane organization; F:protein binding
gbr.13.82.t1	transcription factor MafG	No	167	20	2.0342e-117	69.82	3	P:GO:0006355; F:GO:0003677; F:GO:0003700	P:regulation of transcription, DNA-templated; F:DNA binding; F:DNA-binding transcription factor activity
gbr.13.96.t1	VPS35 endosomal protein sorting factor-like	No	971	20	0	79.36
gbr.130.13.t1	coactosin-like protein	No	146	20	7.07992e-104	73.81	1	F:GO:0003779	F:actin binding
gbr.130.14.t1	peptide deformylase, mitochondrial-like	No	260	20	0	73.47	5	P:GO:0018206; P:GO:0031365; P:GO:0043686; F:GO:0042586; C:GO:0005739	P:peptidyl-methionine modification; P:N-terminal protein amino acid modification; P:co-translational protein modification; F:peptide deformylase activity; C:mitochondrion
gbr.130.2.t1	cathepsin B	Yes	354	20	0	61.43	3	P:GO:0006508; P:GO:0050790; F:GO:0004197	P:proteolysis; P:regulation of catalytic activity; F:cysteine-type endopeptidase activity
gbr.130.28.t1	Na(+)/H(+) exchanger beta-like	No	875	20	0	69.74	5	P:GO:0006814; P:GO:0006885; P:GO:0055085; F:GO:0015385; C:GO:0016021	P:sodium ion transport; P:regulation of pH; P:transmembrane transport; F:sodium:proton antiporter activity; C:integral component of membrane
gbr.130.30.t1	dnaJ homolog subfamily A member 2	No	365	20	0	67.7	2	P:GO:0006457; F:GO:0051082	P:protein folding; F:unfolded protein binding
gbr.130.33.t1	monocarboxylate transporter 13-like	No	718	20	0	56.34	2	P:GO:0055085; F:GO:0022857	P:transmembrane transport; F:transmembrane transporter activity
gbr.131.42.t1	sorting nexin-4	No	418	20	0	83.58	2	P:GO:0015031; F:GO:0035091	P:protein transport; F:phosphatidylinositol binding
gbr.131.43.t1	TGF-beta receptor type-2	No	601	20	0	63.72	7	P:GO:0006468; P:GO:0007178; F:GO:0004675; F:GO:0005524; F:GO:0046872; C:GO:0016021; C:GO:0043235	P:protein phosphorylation; P:transmembrane receptor protein serine/threonine kinase signaling pathway; F:transmembrane receptor protein serine/threonine kinase activity; F:ATP binding; F:metal ion binding; C:integral component of membrane; C:receptor complex
gbr.132.15.t1	thymidine phosphorylase-like	No	454	20	0	71.89	4	P:GO:0006206; P:GO:0006213; F:GO:0004645; F:GO:0016154	P:pyrimidine nucleobase metabolic process; P:pyrimidine nucleoside metabolic process; F:1,4-alpha-oligoglucan phosphorylase activity; F:pyrimidine-nucleoside phosphorylase activity
gbr.132.22.t1	gamma-butyrobetaine dioxygenase-like isoform X2	No	471	20	0	75.42	2	P:GO:0055114; F:GO:0016491	P:obsolete oxidation-reduction process; F:oxidoreductase activity
gbr.132.31.t1	---NA---	No	100
gbr.132.4.t1	coiled-coil domain-containing protein 24-like	No	414	20	0	62.26
gbr.133.12.t1	probable sodium-coupled neutral amino acid transporter 6 isoform X1	No	526	20	0	73.5	3	P:GO:0003333; P:GO:0006868; F:GO:0015186	P:amino acid transmembrane transport; P:glutamine transport; F:L-glutamine transmembrane transporter activity
gbr.133.30.t1	putative hydrolase RBBP9	No	282	20	1.49781e-100	78.32	1	F:GO:0016787	F:hydrolase activity
gbr.134.26.t1	coiled-coil domain-containing protein 28B	No	302	20	0	73.47
gbr.134.33.t1	placenta-specific gene 8 protein-like	No	161	20	5.16157e-115	66.92
gbr.134.4.t1	rho GTPase-activating protein 45-like isoform X2	No	1231	20	0	78.22	1	P:GO:0035556	P:intracellular signal transduction
gbr.134.41.t1	type II inositol 1,4,5-trisphosphate 5-phosphatase isoform X1	No	1090	20	0	70.02	3	P:GO:0007165; P:GO:0046856; F:GO:0052745	P:signal transduction; P:phosphatidylinositol dephosphorylation; F:inositol phosphate phosphatase activity
gbr.134.47.t1	tripartite motif-containing protein 59-like	No	225	20	6.65626e-152	57.79	1	F:GO:0008270	F:zinc ion binding
gbr.134.6.t1	sorting nexin-30-like	No	482	20	0	77.15	1	F:GO:0035091	F:phosphatidylinositol binding
gbr.134.7.t1	uncharacterized protein LOC110989680	No	275	20	0	59.77
gbr.136.11.t1	protein C-ets-1-like isoform X1	No	529	20	0	85.14	3	P:GO:0006355; F:GO:0003700; F:GO:0043565	P:regulation of transcription, DNA-templated; F:DNA-binding transcription factor activity; F:sequence-specific DNA binding
gbr.136.14.t1	AAC-rich mRNA clone AAC4 protein-like	No	293	20	2.13403e-135	75.14
gbr.136.22.t1	polycystic kidney disease protein 1-like 2 isoform X1	Yes	386	20	0	51.17	1	F:GO:0005509	F:calcium ion binding
gbr.136.30.t1	neurogenic locus notch homolog protein 1-like	No	280	20	8.47776e-106	54.73	1	F:GO:0005509	F:calcium ion binding
gbr.136.33.t1	macrophage mannose receptor 1-like	Yes	441	20	1.43893e-140	53.64	1	F:GO:0005509	F:calcium ion binding
gbr.136.35.t1	macrophage mannose receptor 1-like	Yes	371	20	0	51.42	1	F:GO:0005509	F:calcium ion binding
gbr.136.8.t1_gbr.136.10.t1	transcriptional regulator Erg-like isoform X4	No	563	20	0	77.38	5	P:GO:0006357; P:GO:0030154; F:GO:0000981; F:GO:0043565; C:GO:0005634	P:regulation of transcription by RNA polymerase II; P:cell differentiation; F:DNA-binding transcription factor activity, RNA polymerase II-specific; F:sequence-specific DNA binding; C:nucleus
gbr.137.20.t1	WD repeat-containing and planar cell polarity effector protein fritz homolog	No	1079	20	0	72.33	1	P:GO:0045184	P:establishment of protein localization
gbr.137.60.t1	D-beta-hydroxybutyrate dehydrogenase, mitochondrial-like	No	359	20	0	67.93	2	P:GO:0055114; F:GO:0016491	P:obsolete oxidation-reduction process; F:oxidoreductase activity
gbr.137.61.t1	D-beta-hydroxybutyrate dehydrogenase, mitochondrial-like	No	363	20	0	68.44	2	P:GO:0055114; F:GO:0016491	P:obsolete oxidation-reduction process; F:oxidoreductase activity
gbr.137.67.t1	choline transporter-like protein 2	No	743	20	0	64.01	2	P:GO:0055085; F:GO:0022857	P:transmembrane transport; F:transmembrane transporter activity
gbr.138.16.t1	branched-chain-amino-acid aminotransferase-like protein 2	No	297	20	0	70.8
gbr.138.23.t1	protein rolling stone-like	No	345	20	0	52.1	2	C:GO:0016020; C:GO:0016021	C:membrane; C:integral component of membrane
gbr.138.25.t1	adhesion G-protein coupled receptor G4-like isoform X1	No	1467	20	0	66.59	5	P:GO:0007166; P:GO:0007186; F:GO:0004930; F:GO:0008146; C:GO:0016021	P:cell surface receptor signaling pathway; P:G protein-coupled receptor signaling pathway; F:G protein-coupled receptor activity; F:sulfotransferase activity; C:integral component of membrane
gbr.139.45.t1	phosphatidylinositol 4-kinase beta-like	No	1001	20	0	76.34	3	P:GO:0046854; P:GO:0048015; F:GO:0016301	P:phosphatidylinositol phosphate biosynthetic process; P:phosphatidylinositol-mediated signaling; F:kinase activity
gbr.139.48.t1	transport and Golgi organization protein 11-like	No	227	20	1.83663e-168	55.59	1	C:GO:0110165	C:cellular anatomical entity
gbr.139.49.t1	cathepsin B-like	No	354	20	2.0682e-71	57.55	2	P:GO:0006508; F:GO:0008234	P:proteolysis; F:cysteine-type peptidase activity
gbr.139.50.t1	cathepsin B-like	Yes	325	20	0	62.04	2	P:GO:0006508; F:GO:0008234	P:proteolysis; F:cysteine-type peptidase activity
gbr.139.54.t1	transcription factor GATA-4-like isoform X1	No	327	20	0	72.55	4	P:GO:0006357; F:GO:0003700; F:GO:0008270; F:GO:0043565	P:regulation of transcription by RNA polymerase II; F:DNA-binding transcription factor activity; F:zinc ion binding; F:sequence-specific DNA binding
gbr.139.78.t1	methylthioribose kinase-like	No	406	20	0	53.31	2	P:GO:0016310; F:GO:0016301	P:phosphorylation; F:kinase activity
gbr.139.79.t1	ras-related protein Ral-A-like isoform X2	No	204	20	1.70694e-150	87.97	4	P:GO:0007165; F:GO:0003924; F:GO:0005525; C:GO:0016020	P:signal transduction; F:GTPase activity; F:GTP binding; C:membrane
gbr.139.90.t1	HD domain-containing protein 2	No	199	20	1.22918e-126	79.69	1	F:GO:0002953	F:5'-deoxynucleotidase activity
gbr.14.105.t1	uncharacterized protein LOC110978253	No	88	2	1.95671e-46	76.12
gbr.14.112.t1	carbohydrate sulfotransferase 11-like	No	381	20	0	69.06	3	P:GO:0016051; F:GO:0008146; C:GO:0016021	P:carbohydrate biosynthetic process; F:sulfotransferase activity; C:integral component of membrane
gbr.14.127.t1	uncharacterized protein LOC110978305	No	248	2	0	87.86
gbr.14.145.t1	dual serine/threonine and tyrosine protein kinase-like	No	438	20	0	54.52	3	P:GO:0006468; F:GO:0004672; F:GO:0005524	P:protein phosphorylation; F:protein kinase activity; F:ATP binding
gbr.14.146.t1	nicotinate phosphoribosyltransferase-like	No	580	20	0	81.33	3	P:GO:0009435; F:GO:0004514; F:GO:0004516	P:NAD biosynthetic process; F:nicotinate-nucleotide diphosphorylase (carboxylating) activity; F:nicotinate phosphoribosyltransferase activity
gbr.14.152.t1_gbr.14.153.t1	NACHT, LRR and PYD domains-containing protein 3-like isoform X1	No	1098	20	0	57.01
gbr.14.159.t1	betaine--homocysteine S-methyltransferase 1-like	No	360	20	0	80.28	3	P:GO:0009086; F:GO:0008270; F:GO:0047150	P:methionine biosynthetic process; F:zinc ion binding; F:betaine-homocysteine S-methyltransferase activity
gbr.14.25.t1	periodic tryptophan protein 2 homolog	No	767	20	0	73.26	2	F:GO:0005515; C:GO:0016021	F:protein binding; C:integral component of membrane
gbr.14.79.t1	Williams-Beuren syndrome chromosomal region 27 protein-like	No	202	20	2.42232e-119	65.41	2	P:GO:0008152; F:GO:0016740	P:metabolic process; F:transferase activity
gbr.14.88.t1	caspase-3 isoform X2	No	595	20	0	57.27	2	P:GO:0006508; F:GO:0004197	P:proteolysis; F:cysteine-type endopeptidase activity
gbr.140.16.t1	mitochondrial proton/calcium exchanger protein	No	713	20	0	72.87	2	F:GO:0005509; F:GO:0043022	F:calcium ion binding; F:ribosome binding
gbr.140.18.t1	uncharacterized protein LOC117124344	No	430	1	1.01127e-13	58.78
gbr.140.55.t1	hexokinase-2-like isoform X2	No	440	20	0	79.56	5	P:GO:0001678; P:GO:0005975; F:GO:0004396; F:GO:0005524; F:GO:0005536	P:cellular glucose homeostasis; P:carbohydrate metabolic process; F:hexokinase activity; F:ATP binding; F:glucose binding
gbr.140.57.t1	mushroom body large-type Kenyon cell-specific protein 1 isoform X3	No	763	20	0	65.93	1	F:GO:0003677	F:DNA binding
gbr.140.68.t1_gbr.140.69.t1	WD repeat-containing protein 91	No	785	20	0	66.01	2	C:GO:0005768; C:GO:0016020	C:endosome; C:membrane
gbr.1402.1.t1	---NA---	No	77
gbr.141.25.t1	dual specificity protein phosphatase 4	No	462	20	0	64.94	3	P:GO:0006470; F:GO:0004725; F:GO:0017017	P:protein dephosphorylation; F:protein tyrosine phosphatase activity; F:MAP kinase tyrosine/serine/threonine phosphatase activity
gbr.141.38.t1	parathyroid hormone/parathyroid hormone-related peptide receptor-like isoform X1	No	472	20	0	61.42	4	P:GO:0007166; P:GO:0007186; F:GO:0004930; C:GO:0016021	P:cell surface receptor signaling pathway; P:G protein-coupled receptor signaling pathway; F:G protein-coupled receptor activity; C:integral component of membrane
gbr.141.59.t1	ribonuclease P protein subunit p30	No	272	20	0	77.79	2	P:GO:0008033; F:GO:0004526	P:tRNA processing; F:ribonuclease P activity
gbr.142.28.t1	actin-related protein 2/3 complex subunit 1A	No	372	20	0	80.17	3	P:GO:0034314; F:GO:0005515; C:GO:0005885	P:Arp2/3 complex-mediated actin nucleation; F:protein binding; C:Arp2/3 protein complex
gbr.142.3.t1	uncharacterized protein LOC114538132	No	347	20	3.64187e-41	52.26	1	F:GO:0008270	F:zinc ion binding
gbr.142.57.t1	aquaporin-8-like	No	261	20	0	64.31	3	P:GO:0055085; F:GO:0015267; C:GO:0016020	P:transmembrane transport; F:channel activity; C:membrane
gbr.143.1.t1	retinoid-inducible serine carboxypeptidase	No	584	20	0	69.78	2	P:GO:0006508; F:GO:0004185	P:proteolysis; F:serine-type carboxypeptidase activity
gbr.143.12.t1	uncharacterized protein LOC110985596	No	304	17	0	58.43	1	F:GO:0005515	F:protein binding
gbr.143.29.t1_gbr.143.28.t1	rho GTPase-activating protein 17-like isoform X1	No	697	20	0	72.29	2	P:GO:0007165; C:GO:0005737	P:signal transduction; C:cytoplasm
gbr.144.13.t1	ran GTPase-activating protein 1	No	584	20	0	72.45	3	P:GO:0007165; F:GO:0005096; F:GO:0005515	P:signal transduction; F:GTPase activator activity; F:protein binding
gbr.144.3.t1	subtilisin inhibitor CLSI-I-like	Yes	90	20	7.34822e-20	68.16	2	P:GO:0009611; F:GO:0004867	P:response to wounding; F:serine-type endopeptidase inhibitor activity
gbr.144.31.t1	catechol O-methyltransferase-like	No	228	20	4.97902e-169	73.8	1	F:GO:0008171	F:O-methyltransferase activity
gbr.144.33.t1	coiled-coil domain-containing protein 22 homolog	No	641	20	0	80.05	2	P:GO:2000060; F:GO:0097602	P:positive regulation of ubiquitin-dependent protein catabolic process; F:cullin family protein binding
gbr.144.36.t1	transmembrane protein 184C-like	No	625	20	0	58.2	2	C:GO:0016020; C:GO:0016021	C:membrane; C:integral component of membrane
gbr.144.41.t1	alpha-N-acetylgalactosaminide alpha-2,6-sialyltransferase 3-like	No	322	20	0	66.21	2	P:GO:0006486; F:GO:0008373	P:protein glycosylation; F:sialyltransferase activity
gbr.145.10.t1	monocarboxylate transporter 13-like	No	1077	20	0	55.45	2	P:GO:0055085; F:GO:0022857	P:transmembrane transport; F:transmembrane transporter activity
gbr.145.29.t1	glucose-6-phosphate 1-dehydrogenase-like isoform X2	No	514	20	0	89.35	4	P:GO:0006006; P:GO:0055114; F:GO:0004345; F:GO:0050661	P:glucose metabolic process; P:obsolete oxidation-reduction process; F:glucose-6-phosphate dehydrogenase activity; F:NADP binding
gbr.145.6.t1	rabenosyn-5-like	No	529	20	0	62.13	1	F:GO:0046872	F:metal ion binding
gbr.145.9.t1	leukotriene A-4 hydrolase-like	No	2810	20	0	78.4	8	P:GO:0006508; P:GO:0007156; P:GO:0055085; F:GO:0005509; F:GO:0008237; F:GO:0008270; F:GO:0022857; C:GO:0016020	P:proteolysis; P:homophilic cell adhesion via plasma membrane adhesion molecules; P:transmembrane transport; F:calcium ion binding; F:metallopeptidase activity; F:zinc ion binding; F:transmembrane transporter activity; C:membrane
gbr.146.18.t1	heat shock 70 kDa protein 13-like	No	313	20	3.50218e-116	72.47	3	P:GO:0009987; F:GO:0005515; C:GO:0110165	P:cellular process; F:protein binding; C:cellular anatomical entity
gbr.147.11.t1	ADAMTS-like protein 3 isoform X1	No	182	8	7.3858e-116	54.19
gbr.147.13.t1	protein GPR107 isoform X1	No	557	20	0	66.35	1	C:GO:0016021	C:integral component of membrane
gbr.147.19.t1	rap guanine nucleotide exchange factor 1-like isoform X2	No	1044	20	0	61.63	2	P:GO:0007264; F:GO:0005085	P:small GTPase mediated signal transduction; F:guanyl-nucleotide exchange factor activity
gbr.147.2.t1	dynamin-1 isoform X7	No	1157	20	0	88.58	3	F:GO:0003924; F:GO:0005515; F:GO:0005525	F:GTPase activity; F:protein binding; F:GTP binding
gbr.147.30.t1	plancitoxin-1-like	Yes	750	20	0	69.44	2	P:GO:0006259; F:GO:0004531	P:DNA metabolic process; F:deoxyribonuclease II activity
gbr.148.21.t1	cysteine-rich secretory protein 1-like	No	272	20	5.24644e-177	45.58	4	F:GO:0005509; F:GO:0030246; C:GO:0005576; C:GO:0005615	F:calcium ion binding; F:carbohydrate binding; C:extracellular region; C:extracellular space
gbr.148.36.t1	dehydrogenase/reductase SDR family member 1-like	No	325	20	0	75.42	1	P:GO:0055114	P:obsolete oxidation-reduction process
gbr.15.1.t1	transmembrane protein 179B-like	No	244	20	1.00137e-122	54.79	2	C:GO:0016020; C:GO:0016021	C:membrane; C:integral component of membrane
gbr.15.118.t1	lethal(3)malignant brain tumor-like protein 4 isoform X1	No	945	20	0	72.44	4	P:GO:0006355; F:GO:0005515; F:GO:0008270; C:GO:0005634	P:regulation of transcription, DNA-templated; F:protein binding; F:zinc ion binding; C:nucleus
gbr.15.13.t1	uncharacterized protein LOC110980877	No	356	11	1.49074e-93	58.83
gbr.15.15.t1	uncharacterized protein LOC110977814	No	207	9	7.16223e-136	60.05
gbr.15.31.t1	uncharacterized protein LOC110980459	No	649	2	0	81.24
gbr.15.40.t1	integrin beta-1-binding protein 1-like	No	234	20	9.44483e-175	62.63
gbr.15.44.t1	scavenger receptor cysteine-rich domain superfamily protein-like	No	465	20	0	47.88	2	F:GO:0005044; C:GO:0016020	F:scavenger receptor activity; C:membrane
gbr.15.65.t1	mitochondrial enolase superfamily member 1 isoform X1	No	447	20	0	84.52	2	P:GO:0016052; F:GO:0050023	P:carbohydrate catabolic process; F:L-fuconate dehydratase activity
gbr.15.71.t1	solute carrier family 15 member 4-like	No	593	20	0	61	3	P:GO:0055085; F:GO:0022857; C:GO:0016020	P:transmembrane transport; F:transmembrane transporter activity; C:membrane
gbr.15.89.t1	scavenger receptor cysteine-rich domain superfamily protein-like	No	1130	20	0	64.89	2	F:GO:0005044; C:GO:0016020	F:scavenger receptor activity; C:membrane
gbr.15.90.t1	proto-oncogene tyrosine-protein kinase Src isoform X3	No	564	20	0	81.21	4	P:GO:0006468; F:GO:0004713; F:GO:0005515; F:GO:0005524	P:protein phosphorylation; F:protein tyrosine kinase activity; F:protein binding; F:ATP binding
gbr.150.10.t1	apoptosis-resistant E3 ubiquitin protein ligase 1-like	Yes	972	20	0	70.42	1	F:GO:0004842	F:ubiquitin-protein transferase activity
gbr.150.17.t1	glia maturation factor gamma-like	No	132	20	8.92549e-56	74.41	3	P:GO:0034316; F:GO:0003779; F:GO:0071933	P:negative regulation of Arp2/3 complex-mediated actin nucleation; F:actin binding; F:Arp2/3 complex binding
gbr.150.32.t1	arylsulfatase H-like isoform X1	No	510	20	0	65.85	1	F:GO:0008484	F:sulfuric ester hydrolase activity
gbr.151.12.t1	pancreas/duodenum homeobox protein 1-like	No	243	20	2.03252e-143	55.43	4	P:GO:0006357; F:GO:0000981; F:GO:0003677; C:GO:0005634	P:regulation of transcription by RNA polymerase II; F:DNA-binding transcription factor activity, RNA polymerase II-specific; F:DNA binding; C:nucleus
gbr.151.62.t1	N-alpha-acetyltransferase 15, NatA auxiliary subunit	No	888	20	0	78.66	1	F:GO:0005515	F:protein binding
gbr.151.70.t1	glycine-rich protein A3-like	No	142	16	1.23733e-76	66.02	2	C:GO:0016020; C:GO:0016021	C:membrane; C:integral component of membrane
gbr.151.71.t1	protein shisa-5-like isoform X2	No	293	20	1.84802e-80	63.66	4	F:GO:0005509; F:GO:0005544; C:GO:0016020; C:GO:0016021	F:calcium ion binding; F:calcium-dependent phospholipid binding; C:membrane; C:integral component of membrane
gbr.151.82.t1	DNA-directed RNA polymerases I and III subunit RPAC2-like	No	120	20	9.08645e-85	79.9	4	P:GO:0006351; F:GO:0003677; F:GO:0003899; F:GO:0046983	P:transcription, DNA-templated; F:DNA binding; F:DNA-directed 5'-3' RNA polymerase activity; F:protein dimerization activity
gbr.151.85.t1	predicted protein	No	358	20	0	51.31	2	C:GO:0016020; C:GO:0016021	C:membrane; C:integral component of membrane
gbr.152.15.t1	heat shock protein 27	No	329	20	0	57.48	2	F:GO:0005212; F:GO:0046872	F:structural constituent of eye lens; F:metal ion binding
gbr.152.16.t1	protein lethal(2)essential for life	No	240	20	6.30608e-176	58.97	1	F:GO:0046872	F:metal ion binding
gbr.152.17.t1	heat shock protein beta-1 isoform X3	No	222	20	1.26144e-162	68.33
gbr.153.19.t1	lysosomal Pro-X carboxypeptidase	No	424	20	0	77.01	2	P:GO:0006508; F:GO:0008236	P:proteolysis; F:serine-type peptidase activity
gbr.153.36.t1	septin-6 isoform X3	No	428	20	0	90.06	1	F:GO:0005525	F:GTP binding
gbr.153.43.t1	Transmembrane protein 151B	No	869	20	5.69535e-95	46.45	2	C:GO:0016020; C:GO:0016021	C:membrane; C:integral component of membrane
gbr.153.49.t1	L-ectoine synthase-like	No	258	20	0	62.77	2	P:GO:0019491; F:GO:0033990	P:ectoine biosynthetic process; F:ectoine synthase activity
gbr.153.50.t1	tRNA wybutosine-synthesizing protein 5-like	Yes	470	20	0	65.53	1	F:GO:0005509	F:calcium ion binding
gbr.153.51.t1	sushi, von Willebrand factor type A, EGF and pentraxin domain-containing protein 1-like	Yes	3483	20	0	61.71	1	F:GO:0005509	F:calcium ion binding
gbr.154.21.t1	thymosin beta-12	No	74	20	1.97415e-13	90.92	2	P:GO:0007015; F:GO:0003785	P:actin filament organization; F:actin monomer binding
gbr.155.21.t1	IQ domain-containing protein C	No	567	20	0	65.72	1	F:GO:0005515	F:protein binding
gbr.156.18.t1	transmembrane prolyl 4-hydroxylase-like	Yes	581	20	0	65.12	5	P:GO:0055114; F:GO:0005506; F:GO:0005509; F:GO:0016705; F:GO:0031418	P:obsolete oxidation-reduction process; F:iron ion binding; F:calcium ion binding; F:oxidoreductase activity, acting on paired donors, with incorporation or reduction of molecular oxygen; F:L-ascorbic acid binding
gbr.156.37.t1	putative defense protein 3	Yes	539	20	5.65118e-126	58.36	2	C:GO:0016020; C:GO:0016021	C:membrane; C:integral component of membrane
gbr.156.44.t1	protein FAM183B-like	No	327	20	1.80149e-133	85.58	4	P:GO:0055114; F:GO:0005506; F:GO:0016705; F:GO:0031418	P:obsolete oxidation-reduction process; F:iron ion binding; F:oxidoreductase activity, acting on paired donors, with incorporation or reduction of molecular oxygen; F:L-ascorbic acid binding
gbr.156.59.t1	mucolipin-3-like isoform X2	No	557	20	0	66.33	1	F:GO:0005261	F:cation channel activity
gbr.157.14.t1	uncharacterized protein LOC110985056	No	962	20	0	54.62	4	P:GO:0007166; P:GO:0007186; F:GO:0004930; C:GO:0016021	P:cell surface receptor signaling pathway; P:G protein-coupled receptor signaling pathway; F:G protein-coupled receptor activity; C:integral component of membrane
gbr.157.16.t1	adhesion G-protein coupled receptor D1-like	No	1016	20	0	55.85	4	P:GO:0007166; P:GO:0007186; F:GO:0004930; C:GO:0016021	P:cell surface receptor signaling pathway; P:G protein-coupled receptor signaling pathway; F:G protein-coupled receptor activity; C:integral component of membrane
gbr.157.30.t1	exocyst complex component 3-like	No	1487	20	0	67.61	2	P:GO:0006887; C:GO:0000145	P:exocytosis; C:exocyst
gbr.157.43.t1	ADAM 17-like protease isoform X2	Yes	723	20	0	68.1	2	P:GO:0006508; F:GO:0004222	P:proteolysis; F:metalloendopeptidase activity
gbr.157.46.t1	non-classical arabinogalactan protein 31-like isoform X2	No	140	2	4.62476e-11	55.73
gbr.157.9.t1	arf-GAP with SH3 domain, ANK repeat and PH domain-containing protein 2-like isoform X1	No	1025	20	0	83.9	3	P:GO:0043547; F:GO:0005096; F:GO:0005515	P:positive regulation of GTPase activity; F:GTPase activator activity; F:protein binding
gbr.158.39.t1	cell wall protein DAN4-like	No	412	20	0	50.04
gbr.158.7.t1	uncharacterized protein LOC110985567 isoform X1	No	390	4	0	81.05
gbr.159.16.t1	ras-related protein Rab-31-like isoform X1	No	234	20	2.51244e-173	81.09	2	F:GO:0003924; F:GO:0005525	F:GTPase activity; F:GTP binding
gbr.159.19.t1	aminopeptidase N-like isoform X1	No	972	20	0	62.44	3	P:GO:0006508; F:GO:0008237; F:GO:0008270	P:proteolysis; F:metallopeptidase activity; F:zinc ion binding
gbr.16.125.t1	suppression of tumorigenicity 5 protein isoform X2	No	1217	20	0	67.85
gbr.16.133.t1	HRAS-like suppressor 3	No	374	20	2.13672e-130	59.24	5	F:GO:0000166; F:GO:0003924; F:GO:0005525; C:GO:0016020; C:GO:0016021	F:nucleotide binding; F:GTPase activity; F:GTP binding; C:membrane; C:integral component of membrane
gbr.16.135.t1	HRAS-like suppressor 3	No	171	20	1.16474e-118	59.41	2	C:GO:0016020; C:GO:0016021	C:membrane; C:integral component of membrane
gbr.16.17.t1	synaptonemal complex protein 3-like isoform X1	No	291	20	1.0938e-165	71.7
gbr.16.27.t1	tight junction protein ZO-1-like	Yes	869	20	0	53.13	2	P:GO:0007165; F:GO:0005515	P:signal transduction; F:protein binding
gbr.16.36.t1	catechol O-methyltransferase-like	No	258	20	1.11261e-164	65.02	1	F:GO:0008171	F:O-methyltransferase activity
gbr.16.41.t1	myelin regulatory factor isoform X4	No	1086	20	0	60.32	4	P:GO:0006355; P:GO:0016540; F:GO:0003677; F:GO:0003700	P:regulation of transcription, DNA-templated; P:protein autoprocessing; F:DNA binding; F:DNA-binding transcription factor activity
gbr.16.58.t1	CD151 antigen	No	277	20	0	55.44	1	C:GO:0016021	C:integral component of membrane
gbr.16.60.t1	CD151 antigen-like	No	220	20	8.28565e-136	55.37	1	C:GO:0016021	C:integral component of membrane
gbr.16.7.t1	uncharacterized protein LOC110975088	No	608	20	0	59.26	1	P:GO:0035556	P:intracellular signal transduction
gbr.16.92.t1_gbr.16.94.t1	oxysterol-binding protein-related protein 8-like isoform X1	No	965	20	0	86.9	1	C:GO:0016020	C:membrane
gbr.160.25.t1	solute carrier family 22 member 13-like	No	592	20	0	76.12	3	P:GO:0055085; F:GO:0022857; C:GO:0016021	P:transmembrane transport; F:transmembrane transporter activity; C:integral component of membrane
gbr.160.31.t1	solute carrier family 22 member 13-like	No	501	20	0	75.53	3	P:GO:0055085; F:GO:0022857; C:GO:0016021	P:transmembrane transport; F:transmembrane transporter activity; C:integral component of membrane
gbr.160.46.t1	membrane-bound transcription factor site-2 protease-like	No	488	20	0	72.39	4	P:GO:0006508; F:GO:0004222; F:GO:0005515; C:GO:0016020	P:proteolysis; F:metalloendopeptidase activity; F:protein binding; C:membrane
gbr.160.57.t1	kin of IRRE-like protein 1	No	519	10	0	52.24
gbr.160.9.t1	PR domain zinc finger protein 1	No	834	20	0	65.66	6	P:GO:0000122; P:GO:0048869; F:GO:0003700; F:GO:0005515; C:GO:0005634; C:GO:0005737	P:negative regulation of transcription by RNA polymerase II; P:cellular developmental process; F:DNA-binding transcription factor activity; F:protein binding; C:nucleus; C:cytoplasm
gbr.161.2.t1	protein sprint-like isoform X3	No	1171	20	0	64.61	1	P:GO:0007165	P:signal transduction
gbr.161.30.t1	uncharacterized protein LOC110979629	No	694	20	0	60.57	1	F:GO:0008289	F:lipid binding
gbr.161.9.t1	carboxypeptidase B-like	Yes	428	20	0	62.64	3	P:GO:0006508; F:GO:0004181; F:GO:0008270	P:proteolysis; F:metallocarboxypeptidase activity; F:zinc ion binding
gbr.162.13.t1	transmembrane protein 179B-like	No	346	9	4.12452e-127	59.91	2	C:GO:0016020; C:GO:0016021	C:membrane; C:integral component of membrane
gbr.162.2.t1	lymphocyte antigen 6E-like	Yes	123	8	4.34605e-66	55.59
gbr.162.47.t1	---NA---	Yes	324
gbr.163.30.t1	phospholipase B1, membrane-associated-like	No	531	20	0	62.43	1	F:GO:0004620	F:phospholipase activity
gbr.163.31.t1	phospholipase B1, membrane-associated-like	Yes	392	20	0	63.03	1	F:GO:0004620	F:phospholipase activity
gbr.163.4.t1	xanthine dehydrogenase/oxidase-like	No	1282	20	0	77.48	4	P:GO:0055114; F:GO:0005506; F:GO:0016491; F:GO:0071949	P:obsolete oxidation-reduction process; F:iron ion binding; F:oxidoreductase activity; F:FAD binding
gbr.164.11.t1	UDP-galactose:fucoside alpha-3-galactosyltransferase-like	No	396	20	0	75.57
gbr.164.13.t1	uncharacterized protein LOC110982924	No	671	20	0	66.36
gbr.165.6.t1	retinol dehydrogenase 8-like	No	99	6	3.19001e-16	67.6
gbr.166.24.t1	filamin-A-like isoform X1	No	1994	20	0	77.94	1	F:GO:0005515	F:protein binding
gbr.167.20.t1	RNA-binding protein MEX3B-like	No	527	20	0	67.03	1	F:GO:0003723	F:RNA binding
gbr.167.25.t1	bcl-2-like protein 1	No	203	20	5.90624e-150	60.63	1	P:GO:0042981	P:regulation of apoptotic process
gbr.167.41.t1	ras GTPase-activating-like protein IQGAP1	No	1802	20	0	78.24	3	P:GO:0007165; P:GO:0043087; F:GO:0005515	P:signal transduction; P:regulation of GTPase activity; F:protein binding
gbr.168.21.t1	hypoxia-inducible factor 1-alpha-like isoform X2	No	1205	20	0	70.38	6	P:GO:0006355; F:GO:0003700; F:GO:0005515; C:GO:0005634; C:GO:0005667; C:GO:0005737	P:regulation of transcription, DNA-templated; F:DNA-binding transcription factor activity; F:protein binding; C:nucleus; C:transcription regulator complex; C:cytoplasm
gbr.168.5.t1	NACHT, LRR and PYD domains-containing protein 3-like isoform X1	No	748	20	0	55.5	2	P:GO:0007165; F:GO:0005515	P:signal transduction; F:protein binding
gbr.169.30.t1	dual oxidase maturation factor 1-like	No	476	20	0	69.42	3	P:GO:0015031; C:GO:0005789; C:GO:0016021	P:protein transport; C:endoplasmic reticulum membrane; C:integral component of membrane
gbr.169.31.t1	dual oxidase 2-like isoform X1	No	1630	20	0	83.45	5	P:GO:0006979; P:GO:0055114; F:GO:0004601; F:GO:0005509; F:GO:0020037	P:response to oxidative stress; P:obsolete oxidation-reduction process; F:peroxidase activity; F:calcium ion binding; F:heme binding
gbr.169.32.t1	dual oxidase maturation factor 1-like isoform X1	No	408	20	0	71.22	3	P:GO:0015031; C:GO:0005789; C:GO:0016021	P:protein transport; C:endoplasmic reticulum membrane; C:integral component of membrane
gbr.169.33.t1	collagen type IV alpha-3-binding protein isoform X2	No	625	20	0	67.84	1	F:GO:0008289	F:lipid binding
gbr.17.132.t1_gbr.17.133.t1	UDP-glucuronosyltransferase 2B20-like	No	555	20	0	68.92
gbr.17.18.t1	drebrin-like protein isoform X5	No	379	20	0	67.24	1	F:GO:0003779	F:actin binding
gbr.17.19.t1	exocyst complex component 6B-like isoform X2	No	788	20	0	76.99	2	P:GO:0006904; C:GO:0000145	P:vesicle docking involved in exocytosis; C:exocyst
gbr.17.28.t1	B-cell linker protein-like isoform X4	No	786	20	0	64.63	1	F:GO:0005515	F:protein binding
gbr.17.64.t1	early growth response 1	No	422	20	0	65.56	1	F:GO:0003677	F:DNA binding
gbr.17.67.t1	protein FAM160B1-like isoform X2	No	780	20	0	75.87
gbr.17.89.t1	peroxisome proliferator-activated receptor alpha-like isoform X1	No	397	20	0	65.79	4	P:GO:0006355; F:GO:0004879; F:GO:0008270; F:GO:0043565	P:regulation of transcription, DNA-templated; F:nuclear receptor activity; F:zinc ion binding; F:sequence-specific DNA binding
gbr.170.14.t1	splicing factor 3B subunit 6-like	No	125	20	3.66276e-88	91.89	1	F:GO:0003676	F:nucleic acid binding
gbr.170.16.t1	Peroxisomal acyl-coenzyme A oxidase 1	No	742	20	0	74.98	4	P:GO:0006635; F:GO:0003997; F:GO:0071949; C:GO:0005777	P:fatty acid beta-oxidation; F:acyl-CoA oxidase activity; F:FAD binding; C:peroxisome
gbr.170.8.t1	acid ceramidase	Yes	364	20	0	68.82	3	P:GO:0006631; F:GO:0017064; C:GO:0005764	P:fatty acid metabolic process; F:fatty acid amide hydrolase activity; C:lysosome
gbr.171.2.t1	runt-related transcription factor 1-like	No	615	20	0	78.01	5	P:GO:0006355; F:GO:0003677; F:GO:0003700; F:GO:0005524; C:GO:0005634	P:regulation of transcription, DNA-templated; F:DNA binding; F:DNA-binding transcription factor activity; F:ATP binding; C:nucleus
gbr.171.33.t1	E3 ubiquitin-protein ligase parkin isoform X1	No	456	20	0	64.6	4	F:GO:0004842; F:GO:0005515; C:GO:0005739; C:GO:0005829	F:ubiquitin-protein transferase activity; F:protein binding; C:mitochondrion; C:cytosol
gbr.171.34.t1	monocarboxylate transporter 5-like	No	907	20	0	61.24	2	P:GO:0055085; F:GO:0022857	P:transmembrane transport; F:transmembrane transporter activity
gbr.171.38.t1_gbr.171.39.t1	monocarboxylate transporter 12-B-like	No	615	20	0	58.09
gbr.171.4.t1	pre-mRNA-processing factor 17	No	572	20	0	84.67	3	P:GO:0000398; F:GO:0005515; C:GO:0071013	P:mRNA splicing, via spliceosome; F:protein binding; C:catalytic step 2 spliceosome
gbr.172.36.t1	F-box DNA helicase 1-like	No	973	20	0	59.47	4	F:GO:0003677; F:GO:0003678; F:GO:0005515; F:GO:0005524	F:DNA binding; F:DNA helicase activity; F:protein binding; F:ATP binding
gbr.172.4.t1	TPR repeat-containing protein DDB_G0287407 isoform X1	No	1639	20	0	68.14	1	F:GO:0005515	F:protein binding
gbr.172.5.t1	deleted in malignant brain tumors 1 protein-like	Yes	404	20	0	61.79	2	F:GO:0005044; C:GO:0016020	F:scavenger receptor activity; C:membrane
gbr.172.6.t1	scavenger receptor cysteine-rich domain-containing group B protein-like	Yes	377	20	0	68.74	2	F:GO:0005044; C:GO:0016020	F:scavenger receptor activity; C:membrane
gbr.173.15.t1	histone deacetylase 11-like isoform X2	No	436	20	0	83.44	2	P:GO:0016575; F:GO:0004407	P:histone deacetylation; F:histone deacetylase activity
gbr.173.25.t1	ubiquitin carboxyl-terminal hydrolase 4 isoform X1	No	944	20	0	74.27	3	P:GO:0006511; P:GO:0016579; F:GO:0004843	P:ubiquitin-dependent protein catabolic process; P:protein deubiquitination; F:thiol-dependent deubiquitinase
gbr.173.30.t1	cell division cycle protein 123 homolog	No	340	20	0	65.54	3	P:GO:0007049; P:GO:0051301; C:GO:0005737	P:cell cycle; P:cell division; C:cytoplasm
gbr.173.32.t1	ATP-binding cassette sub-family C member 9-like	No	1290	20	0	72.96	5	P:GO:0055085; F:GO:0005524; F:GO:0016887; F:GO:0042626; C:GO:0016021	P:transmembrane transport; F:ATP binding; F:ATPase; F:ATPase-coupled transmembrane transporter activity; C:integral component of membrane
gbr.173.33.t1	ATP-binding cassette sub-family C member 9-like	No	1541	20	0	69.2	7	P:GO:0006813; P:GO:0055085; F:GO:0005524; F:GO:0008281; F:GO:0016887; F:GO:0042626; C:GO:0016021	P:potassium ion transport; P:transmembrane transport; F:ATP binding; F:sulfonylurea receptor activity; F:ATPase; F:ATPase-coupled transmembrane transporter activity; C:integral component of membrane
gbr.174.1.t1	transmembrane protein 116-like	No	382	20	1.58535e-150	68.55
gbr.174.18.t1	dual serine/threonine and tyrosine protein kinase-like	No	956	20	0	72.81	3	P:GO:0006468; F:GO:0004672; F:GO:0005524	P:protein phosphorylation; F:protein kinase activity; F:ATP binding
gbr.174.2.t1	epithelial chloride channel protein-like	No	911	20	0	53.85	2	C:GO:0016020; C:GO:0016021	C:membrane; C:integral component of membrane
gbr.174.22.t1	dynamin-1-like protein isoform X2	No	730	20	0	85.01	4	P:GO:0000266; P:GO:0016559; F:GO:0003924; F:GO:0005525	P:mitochondrial fission; P:peroxisome fission; F:GTPase activity; F:GTP binding
gbr.174.3.t1	histamine H3 receptor-like	No	432	20	3.94252e-176	53.47	3	P:GO:0007186; F:GO:0004930; C:GO:0016021	P:G protein-coupled receptor signaling pathway; F:G protein-coupled receptor activity; C:integral component of membrane
gbr.174.46.t1	intraflagellar transport protein 122 homolog	No	1335	20	0	91.08	4	P:GO:0060271; F:GO:0003924; F:GO:0005515; F:GO:0005525	P:cilium assembly; F:GTPase activity; F:protein binding; F:GTP binding
gbr.174.47.t1	ras-related protein Rap-1A	No	190	20	1.55179e-137	92.01	4	P:GO:0032486; F:GO:0003924; F:GO:0005525; C:GO:0016020	P:Rap protein signal transduction; F:GTPase activity; F:GTP binding; C:membrane
gbr.174.6.t1	hemK methyltransferase family member 1 isoform X2	No	191	20	1.90873e-78	49	4	P:GO:0032259; F:GO:0003676; F:GO:0008168; F:GO:0016740	P:methylation; F:nucleic acid binding; F:methyltransferase activity; F:transferase activity
gbr.175.31.t1	GATOR complex protein DEPDC5 isoform X3	No	1663	20	0	61.38	2	P:GO:0035556; F:GO:0005096	P:intracellular signal transduction; F:GTPase activator activity
gbr.175.32.t1	DC-STAMP domain-containing protein 2-like	No	848	20	0	65.89	1	C:GO:0016021	C:integral component of membrane
gbr.175.33.t1	DC-STAMP domain-containing protein 2-like	No	1289	20	0	69.74	1	C:GO:0016021	C:integral component of membrane
gbr.175.40.t1	cyclic nucleotide-gated cation channel alpha-3-like	No	445	20	0	75.7	3	P:GO:0034220; F:GO:0005216; C:GO:0016021	P:ion transmembrane transport; F:ion channel activity; C:integral component of membrane
gbr.176.2.t1	gelsolin-like protein 2	No	364	20	0	74.33	1	F:GO:0051015	F:actin filament binding
gbr.176.20.t1	proteinase T-like	Yes	376	20	0	72.77	2	P:GO:0006508; F:GO:0004252	P:proteolysis; F:serine-type endopeptidase activity
gbr.176.22.t1	proteinase T-like	Yes	794	20	0	74.42	2	P:GO:0006508; F:GO:0004252	P:proteolysis; F:serine-type endopeptidase activity
gbr.176.28.t1	phosphoinositide 3-kinase adapter protein 1-like isoform X3	No	912	20	0	59.62
gbr.177.14.t1	EH domain-binding protein 1-like isoform X1	No	1072	20	0	70.21	1	F:GO:0005515	F:protein binding
gbr.177.20.t1	signal-induced proliferation-associated 1-like protein 1 isoform X1	No	1339	20	0	78.06	3	P:GO:0051056; F:GO:0005096; F:GO:0005515	P:regulation of small GTPase mediated signal transduction; F:GTPase activator activity; F:protein binding
gbr.177.26.t1_gbr.177.29.t1	TALPID3 protein-like isoform X2	No	1863	20	0	52.67	1	P:GO:0007224	P:smoothened signaling pathway
gbr.177.4.t1	delta(14)-sterol reductase TM7SF2-like	No	957	20	0	69.69	4	P:GO:0016126; P:GO:0055114; F:GO:0016628; C:GO:0016020	P:sterol biosynthetic process; P:obsolete oxidation-reduction process; F:oxidoreductase activity, acting on the CH-CH group of donors, NAD or NADP as acceptor; C:membrane
gbr.178.17.t1	cold shock domain-containing protein CG9705	No	134	20	6.49734e-54	68.93	1	F:GO:0003676	F:nucleic acid binding
gbr.178.18.t1	sodium-independent sulfate anion transporter-like	No	607	20	0	69.08	4	P:GO:0008272; P:GO:0055085; F:GO:0008271; C:GO:0016021	P:sulfate transport; P:transmembrane transport; F:secondary active sulfate transmembrane transporter activity; C:integral component of membrane
gbr.178.20.t1	phosphomannomutase 2-like	No	254	20	0	77.49	2	P:GO:0009298; F:GO:0004615	P:GDP-mannose biosynthetic process; F:phosphomannomutase activity
gbr.178.21.t1	ATP-binding cassette sub-family A member 3-like	No	1736	20	0	68.93	5	P:GO:0055085; F:GO:0005524; F:GO:0016887; F:GO:0042626; C:GO:0016021	P:transmembrane transport; F:ATP binding; F:ATPase; F:ATPase-coupled transmembrane transporter activity; C:integral component of membrane
gbr.178.28.t1	CMP-N-acetylneuraminate-poly-alpha-2,8-sialyltransferase-like	No	357	20	0	59.94	2	P:GO:0006486; F:GO:0008373	P:protein glycosylation; F:sialyltransferase activity
gbr.178.31.t1	bifunctional arginine demethylase and lysyl-hydroxylase JMJD6-like	No	336	20	0	70.19	1	C:GO:0016020	C:membrane
gbr.18.23.t1	palmitoyl-protein thioesterase 1-like	Yes	290	20	0	81.52	2	P:GO:0002084; F:GO:0008474	P:protein depalmitoylation; F:palmitoyl-(protein) hydrolase activity
gbr.18.41.t1	digestive cysteine proteinase 1-like	Yes	550	20	0	66.41	2	P:GO:0006508; F:GO:0008234	P:proteolysis; F:cysteine-type peptidase activity
gbr.18.52.t1	probable ATP-dependent RNA helicase DDX43	No	676	20	0	77.44	3	F:GO:0003723; F:GO:0004386; F:GO:0005524	F:RNA binding; F:helicase activity; F:ATP binding
gbr.180.24.t1_gbr.180.23.t1	betaine--homocysteine S-methyltransferase 1-like	No	355	20	0	81.04	3	P:GO:0008152; F:GO:0008168; F:GO:0046872	P:metabolic process; F:methyltransferase activity; F:metal ion binding
gbr.180.31.t1	guanine nucleotide exchange protein SMCR8-like isoform X1	No	863	20	0	63.71
gbr.181.13.t1	cholinesterase 1-like	Yes	593	20	0	64.53	2	F:GO:0004104; F:GO:0016787	F:cholinesterase activity; F:hydrolase activity
gbr.181.22.t1	UBX domain-containing protein 6-like	No	335	20	0	60.52	1	F:GO:0005515	F:protein binding
gbr.181.34.t1	NGFI-A-binding protein 1-like isoform X1	No	598	20	0	60.74	3	P:GO:0045892; F:GO:0003712; C:GO:0005634	P:negative regulation of transcription, DNA-templated; F:transcription coregulator activity; C:nucleus
gbr.181.7.t1	cholinesterase 1-like	No	690	20	0	71.12	2	F:GO:0016787; C:GO:0005615	F:hydrolase activity; C:extracellular space
gbr.183.63.t1	WW domain-binding protein 1-like	No	432	20	0	72.69
gbr.183.65.t1	clarin-3-like isoform X1	No	247	20	3.67627e-180	54.96	2	C:GO:0016020; C:GO:0016021	C:membrane; C:integral component of membrane
gbr.184.21.t1	putative uncharacterized oxidoreductase YDR541C	No	518	20	0	72.09	1	F:GO:0003824	F:catalytic activity
gbr.184.26.t1	Protein crumbs-like 2	No	7252	20	0	67.3	6	P:GO:0006869; P:GO:0007156; F:GO:0005319; F:GO:0005509; F:GO:0005515; C:GO:0016020	P:lipid transport; P:homophilic cell adhesion via plasma membrane adhesion molecules; F:lipid transporter activity; F:calcium ion binding; F:protein binding; C:membrane
gbr.184.51.t1	neutral cholesterol ester hydrolase 1-like	No	228	20	2.14532e-156	75.11	1	F:GO:0016787	F:hydrolase activity
gbr.184.57.t1	ras GTPase-activating protein 3-like	No	568	20	0	70.3	2	P:GO:0007165; P:GO:0043087	P:signal transduction; P:regulation of GTPase activity
gbr.184.6.t1	ADP-ribosyl cyclase/cyclic ADP-ribose hydrolase-like	No	536	20	0	61.46	1	F:GO:0003953	F:NAD+ nucleosidase activity
gbr.185.33.t1	N-alpha-acetyltransferase 80 isoform X2	No	129	19	5.54438e-50	59.22	1	F:GO:0008080	F:N-acetyltransferase activity
gbr.186.12.t1	ras GTPase-activating protein 1	No	915	20	0	72.61	4	P:GO:0043547; P:GO:0046580; F:GO:0005096; F:GO:0005515	P:positive regulation of GTPase activity; P:negative regulation of Ras protein signal transduction; F:GTPase activator activity; F:protein binding
gbr.188.21.t1	predicted protein	No	341	20	0	49.01	2	C:GO:0016020; C:GO:0016021	C:membrane; C:integral component of membrane
gbr.188.30.t1	E3 ubiquitin-protein ligase TRIM56-like	No	1201	20	0	76.36	4	P:GO:0006468; F:GO:0004672; F:GO:0005524; F:GO:0008270	P:protein phosphorylation; F:protein kinase activity; F:ATP binding; F:zinc ion binding
gbr.188.36.t1	---NA---	No	131
gbr.188.37.t1	collagen alpha-1(I) chain-like	No	700	20	0	56.93	5	F:GO:0005201; F:GO:0005509; C:GO:0005581; C:GO:0016020; C:GO:0016021	F:extracellular matrix structural constituent; F:calcium ion binding; C:collagen trimer; C:membrane; C:integral component of membrane
gbr.189.13.t1	bcl-2 homologous antagonist/killer-like	No	285	20	0	75.54	1	P:GO:0042981	P:regulation of apoptotic process
gbr.19.134.t1	melatonin receptor type 1B-A-like	No	395	20	0	64.94	3	P:GO:0007186; F:GO:0004930; C:GO:0016021	P:G protein-coupled receptor signaling pathway; F:G protein-coupled receptor activity; C:integral component of membrane
gbr.19.138.t1	transcription elongation factor B polypeptide 2-like	No	143	20	9.96816e-83	83.39	4	P:GO:0006368; F:GO:0005515; C:GO:0030891; C:GO:0070449	P:transcription elongation from RNA polymerase II promoter; F:protein binding; C:VCB complex; C:elongin complex
gbr.19.176.t1	protein phosphatase Slingshot homolog 2 isoform X2	No	1172	20	0	75.23	5	P:GO:0006470; P:GO:0030837; F:GO:0003779; F:GO:0004725; F:GO:0008138	P:protein dephosphorylation; P:negative regulation of actin filament polymerization; F:actin binding; F:protein tyrosine phosphatase activity; F:protein tyrosine/serine/threonine phosphatase activity
gbr.19.188.t1	ankyrin repeat domain-containing protein 27-like	No	478	20	0	59.54
gbr.19.29.t1	peroxisomal sarcosine oxidase-like	No	398	20	0	70.54	2	P:GO:0055114; F:GO:0016491	P:obsolete oxidation-reduction process; F:oxidoreductase activity
gbr.19.67.t1	3-methyl-2-oxobutanoate dehydrogenase [lipoamide] kinase, mitochondrial-like	No	438	20	0	84.62	1	F:GO:0004672	F:protein kinase activity
gbr.19.83.t1	adenosine receptor A1-like	No	363	20	0	72.02	3	P:GO:0001973; F:GO:0001609; C:GO:0016021	P:G protein-coupled adenosine receptor signaling pathway; F:G protein-coupled adenosine receptor activity; C:integral component of membrane
gbr.191.8.t1_gbr.191.9.t1	cationic amino acid transporter 4	No	716	20	0	60.72	3	P:GO:0006865; F:GO:0022857; C:GO:0016020	P:amino acid transport; F:transmembrane transporter activity; C:membrane
gbr.192.11.t1_gbr.192.12.t1	cysteine protease ATG4D-like	No	865	20	0	75.72	5	P:GO:0006508; P:GO:0006914; P:GO:0015031; F:GO:0008234; C:GO:0005737	P:proteolysis; P:autophagy; P:protein transport; F:cysteine-type peptidase activity; C:cytoplasm
gbr.192.7.t1	receptor-type tyrosine-protein phosphatase T-like	No	701	20	0	60.83	3	P:GO:0006470; F:GO:0004725; F:GO:0005515	P:protein dephosphorylation; F:protein tyrosine phosphatase activity; F:protein binding
gbr.193.14.t1	cell wall integrity and stress response component 3-like isoform X2	No	1519	20	0	64.7	2	C:GO:0016020; C:GO:0016021	C:membrane; C:integral component of membrane
gbr.193.17.t1	---NA---	No	107
gbr.193.18.t1	eyes absent homolog 1 isoform X1	No	665	20	0	81.07	3	P:GO:0035335; P:GO:0042471; F:GO:0004725	P:peptidyl-tyrosine dephosphorylation; P:ear morphogenesis; F:protein tyrosine phosphatase activity
gbr.193.29.t1	choline dehydrogenase, mitochondrial-like	No	594	20	0	76.08	3	P:GO:0055114; F:GO:0016614; F:GO:0050660	P:obsolete oxidation-reduction process; F:oxidoreductase activity, acting on CH-OH group of donors; F:flavin adenine dinucleotide binding
gbr.193.6.t1	patched domain-containing protein 3-like isoform X1	No	1734	20	0	72.62	2	P:GO:0023052; C:GO:0016021	P:signaling; C:integral component of membrane
gbr.193.7.t1	uncharacterized protein LOC110978774 isoform X1	No	486	20	0	80.92	3	P:GO:0035556; F:GO:0009055; F:GO:0015035	P:intracellular signal transduction; F:electron transfer activity; F:protein-disulfide reductase activity
gbr.195.26.t1	extracellular tyrosine-protein kinase PKDCC-like	No	369	20	4.14442e-136	58.6	3	P:GO:0006468; F:GO:0004715; F:GO:0005524	P:protein phosphorylation; F:non-membrane spanning protein tyrosine kinase activity; F:ATP binding
gbr.195.4.t1	band 4.1-like protein 4	No	493	20	0	73.11	2	F:GO:0008092; C:GO:0005856	F:cytoskeletal protein binding; C:cytoskeleton
gbr.196.10.t1	growth factor receptor-bound protein 2	No	231	20	2.36059e-170	70.17	1	F:GO:0005515	F:protein binding
gbr.196.22.t1	paraneoplastic antigen Ma3-like	No	726	20	0	67.11	3	P:GO:0048240; F:GO:0008201; C:GO:0009986	P:sperm capacitation; F:heparin binding; C:cell surface
gbr.197.37.t1	nuclear factor related to kappa-B-binding protein-like	No	1564	20	0	61.26	1	C:GO:0031011	C:Ino80 complex
gbr.198.16.t1	---NA---	No	84
gbr.198.20.t1	pancreatic alpha-amylase-like	Yes	727	20	0	68.2	3	P:GO:0005975; F:GO:0004556; F:GO:0043169	P:carbohydrate metabolic process; F:alpha-amylase activity; F:cation binding
gbr.198.24.t1	pancreatic alpha-amylase	Yes	1009	20	0	60.82	3	P:GO:0005975; F:GO:0004556; F:GO:0043169	P:carbohydrate metabolic process; F:alpha-amylase activity; F:cation binding
gbr.198.25.t1_gbr.198.26.t1	vitellogenin 1	Yes	1592	20	0	58.3	3	P:GO:0006869; F:GO:0005319; F:GO:0045735	P:lipid transport; F:lipid transporter activity; F:nutrient reservoir activity
gbr.199.17.t1	peptidase M20 domain-containing protein 2	No	414	20	0	74.62	1	F:GO:0016787	F:hydrolase activity
gbr.199.26.t1	venom phosphodiesterase 2-like	No	1531	20	0	58.75	4	F:GO:0003676; F:GO:0016787; F:GO:0046872; C:GO:0071203	F:nucleic acid binding; F:hydrolase activity; F:metal ion binding; C:WASH complex
gbr.2.117.t1	membrane-spanning 4-domains subfamily A member 4A-like	No	212	20	4.03395e-139	49.69	1	C:GO:0016021	C:integral component of membrane
gbr.2.128.t1	synaptopodin 2-like protein isoform X2	No	333	9	0	54.63
gbr.2.130.t1	cytochrome P450 2J6-like	No	501	20	0	75.35	4	P:GO:0055114; F:GO:0005506; F:GO:0016705; F:GO:0020037	P:obsolete oxidation-reduction process; F:iron ion binding; F:oxidoreductase activity, acting on paired donors, with incorporation or reduction of molecular oxygen; F:heme binding
gbr.2.141.t1	pinhead-like protein	No	363	20	0	51.18
gbr.2.145.t1	calcium-activated chloride channel regulator 1-like	No	1960	20	0	66.75	5	P:GO:0006821; P:GO:1902476; F:GO:0005229; C:GO:0016020; C:GO:0016021	P:chloride transport; P:chloride transmembrane transport; F:intracellular calcium activated chloride channel activity; C:membrane; C:integral component of membrane
gbr.2.146.t1_gbr.2.147.t1	calcium-activated chloride channel regulator 1-like	No	1042	20	0	66.77	2	C:GO:0016020; C:GO:0016021	C:membrane; C:integral component of membrane
gbr.2.151.t1	calcium-activated chloride channel regulator 1-like	No	947	20	0	49.22	3	P:GO:0006821; P:GO:1902476; F:GO:0005229	P:chloride transport; P:chloride transmembrane transport; F:intracellular calcium activated chloride channel activity
gbr.2.152.t1	tetraspanin-17 isoform X2	No	271	20	8.67884e-157	68.37	1	C:GO:0016021	C:integral component of membrane
gbr.2.153.t1	heterogeneous nuclear ribonucleoprotein D0-like isoform X1	No	389	20	0	59.72	1	F:GO:0003676	F:nucleic acid binding
gbr.2.174.t1	gastric triacylglycerol lipase-like	No	437	20	0	66.17	2	P:GO:0006629; F:GO:0016788	P:lipid metabolic process; F:hydrolase activity, acting on ester bonds
gbr.2.189.t1	TIMP-related protein	No	133	3	1.13064e-06	52.18
gbr.2.205.t1	wings apart-like protein homolog	No	1145	20	0	63.63	2	P:GO:0045947; F:GO:0008190	P:negative regulation of translational initiation; F:eukaryotic initiation factor 4E binding
gbr.2.211.t1	protocadherin Fat 4	No	2183	20	0	47.65	3	P:GO:0007156; F:GO:0005509; C:GO:0005886	P:homophilic cell adhesion via plasma membrane adhesion molecules; F:calcium ion binding; C:plasma membrane
gbr.2.237.t1	cadherin-23-like isoform X1	No	1803	20	0	50.7	3	P:GO:0007156; F:GO:0005509; C:GO:0005886	P:homophilic cell adhesion via plasma membrane adhesion molecules; F:calcium ion binding; C:plasma membrane
gbr.2.33.t1	S-adenosylmethionine synthase-like	No	395	20	0	88.84	3	P:GO:0006556; F:GO:0004478; F:GO:0005524	P:S-adenosylmethionine biosynthetic process; F:methionine adenosyltransferase activity; F:ATP binding
gbr.2.50.t1	serine/arginine repetitive matrix protein 2-like isoform X1	No	2599	20	0	62.56
gbr.2.67.t1	delta-like protein 4	No	728	20	0	48.87	4	P:GO:0007399; F:GO:0005102; C:GO:0016020; C:GO:0016021	P:nervous system development; F:signaling receptor binding; C:membrane; C:integral component of membrane
gbr.2.68.t1	pro-neuregulin 2-like protein	No	208	3	3.73666e-64	66.98	4	P:GO:0007399; F:GO:0005102; C:GO:0016020; C:GO:0016021	P:nervous system development; F:signaling receptor binding; C:membrane; C:integral component of membrane
gbr.2.8.t1	phosphatidylinositol 3,4,5-trisphosphate 3-phosphatase and dual-specificity protein phosphatase PTEN isoform X1	No	388	20	0	71.54	3	P:GO:0016311; F:GO:0004725; F:GO:0008138	P:dephosphorylation; F:protein tyrosine phosphatase activity; F:protein tyrosine/serine/threonine phosphatase activity
gbr.20.37.t1	sulfotransferase 1A1-like	No	313	20	0	71.25	1	F:GO:0008146	F:sulfotransferase activity
gbr.20.38.t1	cystathionine beta-synthase-like	No	1025	20	0	85.35	4	P:GO:0006535; P:GO:0019343; F:GO:0004122; C:GO:0005737	P:cysteine biosynthetic process from serine; P:cysteine biosynthetic process via cystathionine; F:cystathionine beta-synthase activity; C:cytoplasm
gbr.20.47.t1	Down syndrome critical region protein 3 homolog	No	296	20	0	88.71	1	P:GO:0006886	P:intracellular protein transport
gbr.20.55.t1	calmodulin-like protein isoform X2	No	210	20	2.02274e-116	72.05	1	F:GO:0005509	F:calcium ion binding
gbr.20.56.t1	transmembrane protein 246-like	No	310	20	4.77146e-180	56.52	3	P:GO:0006506; F:GO:0016757; C:GO:0000139	P:GPI anchor biosynthetic process; F:glycosyltransferase activity; C:Golgi membrane
gbr.20.77.t1	monocarboxylate transporter 12-like	No	435	20	0	77.85	2	P:GO:0055085; F:GO:0022857	P:transmembrane transport; F:transmembrane transporter activity
gbr.20.83.t1	steroid 17-alpha-hydroxylase/17,20 lyase	No	519	20	0	60.16	4	P:GO:0055114; F:GO:0005506; F:GO:0016705; F:GO:0020037	P:obsolete oxidation-reduction process; F:iron ion binding; F:oxidoreductase activity, acting on paired donors, with incorporation or reduction of molecular oxygen; F:heme binding
gbr.201.15.t1	vitamin D3 receptor B-like isoform X3	No	622	20	0	67.02	4	P:GO:0006355; F:GO:0004879; F:GO:0008270; F:GO:0043565	P:regulation of transcription, DNA-templated; F:nuclear receptor activity; F:zinc ion binding; F:sequence-specific DNA binding
gbr.201.5.t1	sterile alpha motif domain-containing protein 9-like	No	271	20	0	66.89
gbr.202.20.t1	immediate early response gene 5-like protein	No	276	20	0	49.79
gbr.202.21.t1_gbr.202.22.t1	TBC1 domain family member 2A-like	No	1446	20	0	61.04	4	P:GO:0006886; P:GO:0090630; F:GO:0005096; F:GO:0031267	P:intracellular protein transport; P:activation of GTPase activity; F:GTPase activator activity; F:small GTPase binding
gbr.202.34.t1	uncharacterized protein LOC110989123	No	1854	20	0	77.08	3	P:GO:0007160; F:GO:0005509; F:GO:0005515	P:cell-matrix adhesion; F:calcium ion binding; F:protein binding
gbr.202.36.t1_gbr.202.38.t1	slit homolog 1 protein-like	No	1199	20	0	62.68	2	C:GO:0016020; C:GO:0016021	C:membrane; C:integral component of membrane
gbr.202.39.t1	mucin-like protein	No	363	20	0	74.93	1	F:GO:0005509	F:calcium ion binding
gbr.204.26.t1	---NA---	No	195
gbr.204.41.t1	golgin-45	No	410	20	0	61.15	2	P:GO:0007030; P:GO:0043001	P:Golgi organization; P:Golgi to plasma membrane protein transport
gbr.204.45.t1	phytanoyl-CoA dioxygenase, peroxisomal-like	No	276	20	0	61.83	2	P:GO:0055114; F:GO:0051213	P:obsolete oxidation-reduction process; F:dioxygenase activity
gbr.204.5.t1	interferon alpha-inducible protein 27-like protein 2	No	302	20	0	73.32	1	C:GO:0016021	C:integral component of membrane
gbr.205.12.t1	putative zinc metalloproteinase nas-13-like	Yes	468	20	0	65.75	3	P:GO:0006508; F:GO:0004222; F:GO:0008270	P:proteolysis; F:metalloendopeptidase activity; F:zinc ion binding
gbr.205.14.t1	zinc metalloproteinase nas-4-like isoform X1	No	382	20	0	58.49	3	P:GO:0006508; F:GO:0004222; F:GO:0008270	P:proteolysis; F:metalloendopeptidase activity; F:zinc ion binding
gbr.205.2.t1	centrosomal protein of 290 kDa-like	No	214	20	1.8693e-49	85.68	3	P:GO:0060271; C:GO:0005634; C:GO:0005813	P:cilium assembly; C:nucleus; C:centrosome
gbr.205.22.t1	putative phosphoenolpyruvate synthase	No	1099	20	0	55.92	3	P:GO:0016310; F:GO:0005524; F:GO:0016301	P:phosphorylation; F:ATP binding; F:kinase activity
gbr.205.32.t1	charged multivesicular body protein 1a-like	No	200	20	2.64588e-112	74.95	4	P:GO:0007076; P:GO:0016192; C:GO:0000815; C:GO:0016363	P:mitotic chromosome condensation; P:vesicle-mediated transport; C:ESCRT III complex; C:nuclear matrix
gbr.206.13.t1	putative phosphatidate phosphatase	No	453	20	0	60.91	2	P:GO:0006644; F:GO:0008195	P:phospholipid metabolic process; F:phosphatidate phosphatase activity
gbr.206.19.t1	sodium- and chloride-dependent GABA transporter ine-like isoform X1	No	952	20	0	76.61	1	C:GO:0016021	C:integral component of membrane
gbr.206.22.t1	mediator of RNA polymerase II transcription subunit 19	No	201	20	1.28075e-124	77.38	3	P:GO:0006357; F:GO:0003712; C:GO:0016592	P:regulation of transcription by RNA polymerase II; F:transcription coregulator activity; C:mediator complex
gbr.207.25.t1	voltage-gated hydrogen channel 1-like	No	372	20	0	62.02	3	P:GO:1902600; F:GO:0030171; C:GO:0005887	P:proton transmembrane transport; F:voltage-gated proton channel activity; C:integral component of plasma membrane
gbr.208.15.t1	active breakpoint cluster region-related protein isoform X1	No	1125	20	0	68.08	4	P:GO:0007165; P:GO:0043547; F:GO:0005085; F:GO:0005096	P:signal transduction; P:positive regulation of GTPase activity; F:guanyl-nucleotide exchange factor activity; F:GTPase activator activity
gbr.208.35.t1	ubiquitin-protein ligase E3B	No	1079	20	0	76.06	2	F:GO:0004842; F:GO:0005515	F:ubiquitin-protein transferase activity; F:protein binding
gbr.208.42.t1	UNC5C-like protein	No	704	20	0	61.57	3	P:GO:0038007; F:GO:0005042; C:GO:0016021	P:netrin-activated signaling pathway; F:netrin receptor activity; C:integral component of membrane
gbr.21.10.t1	putative FERM domain-containing protein FRMD8P1 isoform X2	No	563	20	0	67.42	1	C:GO:0005856	C:cytoskeleton
gbr.21.16.t1	scavenger receptor class B member 1-like isoform X2	No	603	20	0	70.94	1	C:GO:0016020	C:membrane
gbr.21.20.t1	protein unc-93 homolog A-like	No	979	20	0	74.42	4	P:GO:0048264; P:GO:0048523; F:GO:0035091; C:GO:0016020	P:determination of ventral identity; P:negative regulation of cellular process; F:phosphatidylinositol binding; C:membrane
gbr.21.61.t1	aquaporin-8-like	No	261	20	0	60.9	3	P:GO:0055085; F:GO:0015267; C:GO:0016020	P:transmembrane transport; F:channel activity; C:membrane
gbr.21.62.t1	cytochrome c oxidase subunit 8A, mitochondrial	No	150	20	1.57322e-09	56.01	1	F:GO:0004129	F:cytochrome-c oxidase activity
gbr.21.64.t1	predicted protein	No	108	20	9.11214e-45	57.74	1	C:GO:0110165	C:cellular anatomical entity
gbr.21.65.t1	---NA---	No	125
gbr.21.68.t1	selenoprotein N	No	481	20	0	60.53	1	F:GO:0005509	F:calcium ion binding
gbr.210.23.t1	ZP domain-containing protein-like	No	1230	20	0	53.9	1	F:GO:0005515	F:protein binding
gbr.210.27.t1	FYN-binding protein-like isoform X3	No	563	20	0	70.33	3	P:GO:0007229; F:GO:0005515; C:GO:0005886	P:integrin-mediated signaling pathway; F:protein binding; C:plasma membrane
gbr.212.23.t1	protein mono-ADP-ribosyltransferase PARP4-like	Yes	2289	20	0	65.79	3	P:GO:0006471; F:GO:0003950; F:GO:0005515	P:protein ADP-ribosylation; F:NAD+ ADP-ribosyltransferase activity; F:protein binding
gbr.212.26.t1_gbr.212.27.t1	kelch-like protein 18 isoform X1	No	583	20	0	81.32	2	P:GO:0016567; F:GO:0003779	P:protein ubiquitination; F:actin binding
gbr.213.11.t1	protein rolling stone-like	No	315	20	0	53.25	2	C:GO:0016020; C:GO:0016021	C:membrane; C:integral component of membrane
gbr.213.14.t1	protein rolling stone-like	No	285	20	0	60.05	2	C:GO:0016020; C:GO:0016021	C:membrane; C:integral component of membrane
gbr.213.26.t1	uncharacterized protein LOC105447354 isoform X1	No	1183	20	0	55.87	2	F:GO:0003824; C:GO:0043231	F:catalytic activity; C:intracellular membrane-bounded organelle
gbr.216.20.t1	APOBEC1 complementation factor isoform X2	No	606	20	0	77.66	3	P:GO:0016556; F:GO:0003727; C:GO:0030895	P:mRNA modification; F:single-stranded RNA binding; C:apolipoprotein B mRNA editing enzyme complex
gbr.216.35.t1	uncharacterized protein LOC110977289	Yes	121	3	4.05762e-82	68.79
gbr.216.36.t1	ly-6/neurotoxin-like protein 1	No	110	3	9.62759e-77	74.76
gbr.216.44.t1	ras-related protein Rab-24	No	203	20	1.31176e-144	70.09	2	F:GO:0003924; F:GO:0005525	F:GTPase activity; F:GTP binding
gbr.216.5.t1	keratin-associated protein 16-1-like	No	162	20	2.10987e-10	54.38	4	P:GO:0007155; C:GO:0016020; C:GO:0016021; C:GO:0045095	P:cell adhesion; C:membrane; C:integral component of membrane; C:keratin filament
gbr.218.29.t1	collagenase 3	Yes	425	20	0	48.77	4	P:GO:0006508; F:GO:0004222; F:GO:0008270; C:GO:0031012	P:proteolysis; F:metalloendopeptidase activity; F:zinc ion binding; C:extracellular matrix
gbr.218.38.t1	transmembrane protease serine 9-like isoform X1	No	744	20	0	54.26	3	P:GO:0006508; F:GO:0004252; F:GO:0005515	P:proteolysis; F:serine-type endopeptidase activity; F:protein binding
gbr.218.46.t1	inactive rhomboid protein 2-like isoform X2	No	931	20	0	74.12	2	F:GO:0004252; C:GO:0016021	F:serine-type endopeptidase activity; C:integral component of membrane
gbr.219.19.t1	UDP-glucuronosyltransferase 2C1-like	Yes	640	20	0	71.2	1	F:GO:0008194	F:UDP-glycosyltransferase activity
gbr.219.23.t1	serum response factor-like	No	471	20	0	66.83	4	P:GO:0045944; F:GO:0000981; F:GO:0000987; F:GO:0046983	P:positive regulation of transcription by RNA polymerase II; F:DNA-binding transcription factor activity, RNA polymerase II-specific; F:cis-regulatory region sequence-specific DNA binding; F:protein dimerization activity
gbr.22.33.t1	macrophage mannose receptor 1-like	No	2727	20	0	54.11	2	F:GO:0008061; C:GO:0005576	F:chitin binding; C:extracellular region
gbr.22.50.t1	Protein transport protein Sec61 subunit gamma	No	66	20	3.34432e-37	97.12	3	P:GO:0006605; F:GO:0015450; C:GO:0016020	P:protein targeting; F:P-P-bond-hydrolysis-driven protein transmembrane transporter activity; C:membrane
gbr.22.51.t1	thiamin pyrophosphokinase 1-like isoform X3	No	338	20	0	77.15	5	P:GO:0006772; P:GO:0009229; F:GO:0004788; F:GO:0005524; F:GO:0030975	P:thiamine metabolic process; P:thiamine diphosphate biosynthetic process; F:thiamine diphosphokinase activity; F:ATP binding; F:thiamine binding
gbr.22.52.t1	PTB domain-containing engulfment adapter protein 1-like isoform X10	No	469	20	0	62.4
gbr.22.61.t1	39S ribosomal protein L32, mitochondrial	No	152	20	4.8527e-102	64.67	3	P:GO:0006412; F:GO:0003735; C:GO:0015934	P:translation; F:structural constituent of ribosome; C:large ribosomal subunit
gbr.220.20.t1	tyrosine-protein kinase SYK-like	No	705	20	0	67.13	3	P:GO:0006468; F:GO:0004713; F:GO:0005524	P:protein phosphorylation; F:protein tyrosine kinase activity; F:ATP binding
gbr.221.15.t1_gbr.221.14.t1	histone demethylase UTY-like isoform X4	No	1616	20	0	84.46
gbr.221.17.t1	bcl-2-related ovarian killer protein homolog B-like	No	267	20	0	57.55	1	P:GO:0042981	P:regulation of apoptotic process
gbr.221.30.t1	L-ascorbate oxidase-like	No	613	20	0	69.89	3	P:GO:0055114; F:GO:0005507; F:GO:0016491	P:obsolete oxidation-reduction process; F:copper ion binding; F:oxidoreductase activity
gbr.221.33.t1	uncharacterized protein LOC110981769	Yes	266	1	0	98.12
gbr.221.39.t1	G-protein coupled receptor GRL101-like	No	370	20	7.48958e-126	68.65	4	P:GO:0007186; F:GO:0004930; F:GO:0005515; C:GO:0016021	P:G protein-coupled receptor signaling pathway; F:G protein-coupled receptor activity; F:protein binding; C:integral component of membrane
gbr.221.44.t1	retinoblastoma-associated protein-like	No	912	20	0	57.66	3	P:GO:0006357; P:GO:0051726; C:GO:0005634	P:regulation of transcription by RNA polymerase II; P:regulation of cell cycle; C:nucleus
gbr.221.45.t1	glycogenin-1-like isoform X2	No	343	20	0	75.57	1	F:GO:0016757	F:glycosyltransferase activity
gbr.221.47.t1	complement C1q tumor necrosis factor-related protein 4-like isoform X1	Yes	442	20	0	56.83	1	F:GO:0005515	F:protein binding
gbr.221.48.t1	complement C1q tumor necrosis factor-related protein 4-like isoform X1	No	436	20	0	58.62	1	F:GO:0005515	F:protein binding
gbr.221.54.t1	cytochrome P450 2U1-like	No	496	20	0	59.91	4	P:GO:0055114; F:GO:0005506; F:GO:0016705; F:GO:0020037	P:obsolete oxidation-reduction process; F:iron ion binding; F:oxidoreductase activity, acting on paired donors, with incorporation or reduction of molecular oxygen; F:heme binding
gbr.221.56.t1	octopamine receptor 1-like	No	412	20	0	57.65	3	P:GO:0007186; F:GO:0004930; C:GO:0016021	P:G protein-coupled receptor signaling pathway; F:G protein-coupled receptor activity; C:integral component of membrane
gbr.221.57.t1	integral membrane protein 2C	No	459	20	3.17058e-178	54.55	3	C:GO:0005886; C:GO:0016020; C:GO:0016021	C:plasma membrane; C:membrane; C:integral component of membrane
gbr.221.75.t1	cytochrome P450 2U1-like	No	701	20	0	67.95	4	P:GO:0055114; F:GO:0005506; F:GO:0016705; F:GO:0020037	P:obsolete oxidation-reduction process; F:iron ion binding; F:oxidoreductase activity, acting on paired donors, with incorporation or reduction of molecular oxygen; F:heme binding
gbr.221.77.t1	epidermal retinol dehydrogenase 2-like	No	399	20	2.8188e-165	56.29	1	P:GO:0055114	P:obsolete oxidation-reduction process
gbr.221.82.t1	Translationally controlled tumor protein	No	174	20	8.77962e-124	60.46
gbr.223.32.t1	deleted in malignant brain tumors 1 protein-like	Yes	1274	20	0	57.08	2	F:GO:0005044; C:GO:0016020	F:scavenger receptor activity; C:membrane
gbr.224.17.t1	biogenesis of lysosome-related organelles complex 1 subunit 4-like	No	183	20	3.51202e-130	69.53
gbr.224.18.t1	zinc finger protein 2-like	No	2612	20	0	52.61	4	P:GO:0006355; F:GO:0003677; F:GO:0003700; C:GO:0005634	P:regulation of transcription, DNA-templated; F:DNA binding; F:DNA-binding transcription factor activity; C:nucleus
gbr.224.21.t1	deleted in malignant brain tumors 1 protein-like	No	615	20	0	58.04	2	F:GO:0005044; C:GO:0016020	F:scavenger receptor activity; C:membrane
gbr.224.22.t1_gbr.224.25.t1	deleted in malignant brain tumors 1 protein-like	No	1003	20	0	58.77	3	P:GO:0006897; F:GO:0005044; C:GO:0016020	P:endocytosis; F:scavenger receptor activity; C:membrane
gbr.225.16.t1	macrophage mannose receptor 1-like	No	1746	20	0	48.63	3	F:GO:0030246; C:GO:0016020; C:GO:0016021	F:carbohydrate binding; C:membrane; C:integral component of membrane
gbr.225.17.t1	AN1-type zinc finger protein 5-like	No	179	20	6.91801e-119	55.78	2	F:GO:0003677; F:GO:0008270	F:DNA binding; F:zinc ion binding
gbr.225.26.t1	sulfotransferase 1A1-like	No	336	20	0	63	1	F:GO:0008146	F:sulfotransferase activity
gbr.225.55.t1	dihydrofolate reductase-like	No	324	20	7.10755e-113	72.48	5	P:GO:0006545; P:GO:0046654; P:GO:0055114; F:GO:0004146; F:GO:0050661	P:glycine biosynthetic process; P:tetrahydrofolate biosynthetic process; P:obsolete oxidation-reduction process; F:dihydrofolate reductase activity; F:NADP binding
gbr.225.69.t1_gbr.225.70.t1	GH3 domain-containing protein-like	No	631	20	0	73.27
gbr.226.9.t1	Protein FAM84A	No	164	20	2.46856e-55	51.22	5	P:GO:0006357; F:GO:0000978; C:GO:0005654; C:GO:0016020; C:GO:0016021	P:regulation of transcription by RNA polymerase II; F:RNA polymerase II cis-regulatory region sequence-specific DNA binding; C:nucleoplasm; C:membrane; C:integral component of membrane
gbr.227.10.t1	uncharacterized protein LOC110984127	Yes	370	20	0	59.76
gbr.227.11.t1	probable beta-D-xylosidase 2	Yes	753	20	0	75.38	2	P:GO:0005975; F:GO:0004553	P:carbohydrate metabolic process; F:hydrolase activity, hydrolyzing O-glycosyl compounds
gbr.227.9.t1	Activated RNA polymerase II transcriptional coactivator p15	No	119	20	4.56134e-77	72.91	2	P:GO:0006355; F:GO:0003677	P:regulation of transcription, DNA-templated; F:DNA binding
gbr.228.17.t1	cytoplasmic protein NCK2 isoform X1	No	390	20	0	72.94	1	F:GO:0005515	F:protein binding
gbr.228.25.t1	2-acylglycerol O-acyltransferase 2-A-like	No	652	20	0	74.92	1	F:GO:0016747	F:acyltransferase activity, transferring groups other than amino-acyl groups
gbr.228.26.t1_gbr.228.27.t1	2-acylglycerol O-acyltransferase 2-A-like	No	348	20	0	78.34	3	P:GO:0019432; F:GO:0004144; C:GO:0005789	P:triglyceride biosynthetic process; F:diacylglycerol O-acyltransferase activity; C:endoplasmic reticulum membrane
gbr.228.38.t1	mannose-6-phosphate isomerase	No	497	20	0	74.25	4	P:GO:0005975; P:GO:0009298; F:GO:0004476; F:GO:0008270	P:carbohydrate metabolic process; P:GDP-mannose biosynthetic process; F:mannose-6-phosphate isomerase activity; F:zinc ion binding
gbr.23.2.t1	proton-coupled amino acid transporter 1 isoform X1	No	503	20	0	72.45	7	P:GO:0006812; P:GO:0015804; P:GO:0034220; F:GO:0008324; F:GO:0015175; F:GO:0015179; C:GO:0110165	P:cation transport; P:neutral amino acid transport; P:ion transmembrane transport; F:cation transmembrane transporter activity; F:neutral amino acid transmembrane transporter activity; F:L-amino acid transmembrane transporter activity; C:cellular anatomical entity
gbr.23.21.t1	alpha-N-acetylgalactosaminidase-like isoform X2	Yes	417	20	0	82.2	2	P:GO:0005975; F:GO:0004553	P:carbohydrate metabolic process; F:hydrolase activity, hydrolyzing O-glycosyl compounds
gbr.23.26.t1	L-aminoadipate-semialdehyde dehydrogenase-phosphopantetheinyl transferase-like	No	294	20	0	68.77	2	F:GO:0000287; F:GO:0008897	F:magnesium ion binding; F:holo-[acyl-carrier-protein] synthase activity
gbr.23.29.t1	sodium- and chloride-dependent glycine transporter 1-like	No	807	20	0	77.71	1	C:GO:0016021	C:integral component of membrane
gbr.23.4.t1	P protein-like	No	731	20	0	65.17	2	P:GO:0055085; C:GO:0016021	P:transmembrane transport; C:integral component of membrane
gbr.23.49.t1	ubiquitin-conjugating enzyme E2 A	No	153	20	1.751e-111	96.49	10	P:GO:0000209; P:GO:0006281; P:GO:0016574; P:GO:0043161; F:GO:0005524; F:GO:0016746; F:GO:0016874; F:GO:0061631; C:GO:0000785; C:GO:0033503	P:protein polyubiquitination; P:DNA repair; P:histone ubiquitination; P:proteasome-mediated ubiquitin-dependent protein catabolic process; F:ATP binding; F:acyltransferase activity; F:ligase activity; F:ubiquitin conjugating enzyme activity; C:chromatin; C:HULC complex
gbr.23.62.t1	vascular endothelial growth factor A-like isoform X1	No	323	20	0	59.05	2	F:GO:0008083; C:GO:0016020	F:growth factor activity; C:membrane
gbr.23.68.t1	type I inositol 3,4-bisphosphate 4-phosphatase-like isoform X1	No	1203	20	0	77.16	1	F:GO:0016316	F:phosphatidylinositol-3,4-bisphosphate 4-phosphatase activity
gbr.23.69.t1	cysteine-rich motor neuron 1 protein-like	Yes	126	20	7.35683e-44	54.95	3	P:GO:0007229; C:GO:0016020; C:GO:0016021	P:integrin-mediated signaling pathway; C:membrane; C:integral component of membrane
gbr.23.77.t1	nocturnin-like isoform X1	No	346	20	0	69.13	2	P:GO:0032922; F:GO:0004535	P:circadian regulation of gene expression; F:poly(A)-specific ribonuclease activity
gbr.232.20.t1	solute carrier family 49 member A3	No	553	20	0	71.21	2	P:GO:0055085; F:GO:0022857	P:transmembrane transport; F:transmembrane transporter activity
gbr.232.21.t1	uncharacterized skeletal organic matrix protein 8-like	Yes	273	20	0	54.09	2	C:GO:0016020; C:GO:0016021	C:membrane; C:integral component of membrane
gbr.232.49.t1	apoptotic protease-activating factor 1-like	No	161	20	6.45688e-113	56.35	3	P:GO:0042981; F:GO:0002020; F:GO:0070513	P:regulation of apoptotic process; F:protease binding; F:death domain binding
gbr.233.3.t1	ras-related protein Rab-35	No	196	20	6.55249e-122	88.02	2	F:GO:0003924; F:GO:0005525	F:GTPase activity; F:GTP binding
gbr.235.25.t1	uncharacterized protein LOC110974978	No	637	13	0	52.12	1	F:GO:0005515	F:protein binding
gbr.235.9.t1	cysteine and glycine-rich protein 1-like	No	189	20	2.457e-132	72.86	4	P:GO:0007165; P:GO:0007369; P:GO:0033554; P:GO:0048731	P:signal transduction; P:gastrulation; P:cellular response to stress; P:system development
gbr.236.13.t1	Epididymal secretory protein E1	Yes	162	20	1.32351e-115	66.44	1	P:GO:0032367	P:intracellular cholesterol transport
gbr.236.14.t1	NPC intracellular cholesterol transporter 2 homolog a	No	90	20	7.50446e-60	71.76	4	P:GO:0009987; P:GO:0015918; F:GO:0032934; F:GO:0097367	P:cellular process; P:sterol transport; F:sterol binding; F:carbohydrate derivative binding
gbr.236.24.t1	retinol dehydrogenase 7-like	No	285	20	0	68.16	2	P:GO:0055114; F:GO:0016491	P:obsolete oxidation-reduction process; F:oxidoreductase activity
gbr.238.10.t1	acetolactate synthase-like protein	No	381	20	0	84.15	3	F:GO:0000287; F:GO:0003824; F:GO:0030976	F:magnesium ion binding; F:catalytic activity; F:thiamine pyrophosphate binding
gbr.238.21.t1	G-protein coupled receptor GRL101-like	No	1003	20	0	56.06	4	P:GO:0007186; F:GO:0004930; F:GO:0005515; C:GO:0016021	P:G protein-coupled receptor signaling pathway; F:G protein-coupled receptor activity; F:protein binding; C:integral component of membrane
gbr.24.10.t1	KICSTOR complex protein C12orf66 homolog	No	373	20	0	57.01	4	P:GO:0034198; P:GO:0042149; P:GO:0061462; P:GO:1904262	P:cellular response to amino acid starvation; P:cellular response to glucose starvation; P:protein localization to lysosome; P:negative regulation of TORC1 signaling
gbr.24.18.t1	membrane-spanning 4-domains subfamily A member 8-like	No	329	20	0	54.47	1	C:GO:0016021	C:integral component of membrane
gbr.24.19.t1	membrane-spanning 4-domains subfamily A member 4A-like	No	304	20	0	49.58
gbr.24.38.t1	F-actin-capping protein subunit beta isoform X2	No	271	20	0	91.14	4	P:GO:0051016; F:GO:0003779; C:GO:0005737; C:GO:0008290	P:barbed-end actin filament capping; F:actin binding; C:cytoplasm; C:F-actin capping protein complex
gbr.24.64.t1	cholinesterase 1-like	No	622	20	0	80	1	F:GO:0004104	F:cholinesterase activity
gbr.240.5.t1	sucrase-isomaltase, intestinal	No	843	20	0	68.41	3	P:GO:0005975; F:GO:0004553; F:GO:0030246	P:carbohydrate metabolic process; F:hydrolase activity, hydrolyzing O-glycosyl compounds; F:carbohydrate binding
gbr.242.28.t1	N-acetylneuraminate lyase-like	No	559	20	0	67.24	1	F:GO:0016829	F:lyase activity
gbr.242.30.t1	uncharacterized protein LOC110987393	No	473	20	0	57.47	2	C:GO:0016020; C:GO:0016021	C:membrane; C:integral component of membrane
gbr.245.15.t1	di-N-acetylchitobiase	Yes	375	20	0	75.91	3	P:GO:0005975; F:GO:0004553; F:GO:0008061	P:carbohydrate metabolic process; F:hydrolase activity, hydrolyzing O-glycosyl compounds; F:chitin binding
gbr.245.17.t1	uncharacterized protein LOC110982408	No	121	1	1.60665e-09	80
gbr.245.18.t1	Ly6-like protein 2	Yes	127	14	1.18993e-84	50.72	5	P:GO:0030431; P:GO:0032222; P:GO:1903818; C:GO:0016020; C:GO:0016021	P:sleep; P:regulation of synaptic transmission, cholinergic; P:positive regulation of voltage-gated potassium channel activity; C:membrane; C:integral component of membrane
gbr.249.16.t1	PRELI domain-containing protein 1, mitochondrial-like	No	204	20	1.66657e-151	72.34	1	C:GO:0005758	C:mitochondrial intermembrane space
gbr.25.116.t1	SH3 domain-containing kinase-binding protein 1-like isoform X2	No	701	20	0	60.18	1	F:GO:0005515	F:protein binding
gbr.25.121.t1	protein mago nashi homolog	No	147	20	7.28985e-105	95.58	2	P:GO:0008380; C:GO:0035145	P:RNA splicing; C:exon-exon junction complex
gbr.25.124.t1	cysteine and histidine-rich domain-containing protein 1	No	274	20	0	70.63
gbr.25.125.t1	mitogen-activated protein kinase kinase kinase 15-like isoform X4	No	1825	20	0	81.32	5	P:GO:0000165; P:GO:0006633; F:GO:0004672; F:GO:0005524; F:GO:0050080	P:MAPK cascade; P:fatty acid biosynthetic process; F:protein kinase activity; F:ATP binding; F:malonyl-CoA decarboxylase activity
gbr.25.136.t1	tumor necrosis factor alpha-induced protein 3-like	No	1131	20	0	50.58	4	P:GO:0016567; P:GO:0016579; F:GO:0003677; F:GO:0008270	P:protein ubiquitination; P:protein deubiquitination; F:DNA binding; F:zinc ion binding
gbr.25.137.t1	predicted protein	No	270	20	0	72.66
gbr.25.138.t1	microfibril-associated glycoprotein 4-like	Yes	108	9	9.71736e-06	45.84
gbr.25.139.t1	type I iodothyronine deiodinase-like	No	295	20	5.36902e-102	63.76	2	P:GO:0055114; F:GO:0004800	P:obsolete oxidation-reduction process; F:thyroxine 5'-deiodinase activity
gbr.25.15.t1	telomerase protein component 1-like	No	865	20	0	60.6
gbr.25.169.t1	wiskott-Aldrich syndrome protein family member 3-like isoform X1	No	545	20	0	58.64	3	P:GO:0030036; F:GO:0003779; C:GO:0005856	P:actin cytoskeleton organization; F:actin binding; C:cytoskeleton
gbr.25.180.t1	quinone oxidoreductase-like protein 1	Yes	348	20	0	71.19	2	P:GO:0055114; F:GO:0016491	P:obsolete oxidation-reduction process; F:oxidoreductase activity
gbr.25.181.t1	putative ribonuclease ZC3H12C	No	986	20	0	75.17	1	F:GO:0046872	F:metal ion binding
gbr.25.183.t1	tubulin alpha chain	No	956	20	0	94.97	5	P:GO:0007017; F:GO:0003924; F:GO:0005200; F:GO:0005525; C:GO:0005874	P:microtubule-based process; F:GTPase activity; F:structural constituent of cytoskeleton; F:GTP binding; C:microtubule
gbr.25.197.t1	cytochrome b-245 heavy chain-like	No	602	20	0	78.95	4	P:GO:0042554; P:GO:0055114; F:GO:0016175; C:GO:0016020	P:superoxide anion generation; P:obsolete oxidation-reduction process; F:superoxide-generating NAD(P)H oxidase activity; C:membrane
gbr.25.198.t1	cytochrome b-245 heavy chain-like	No	583	20	0	76.7	3	P:GO:0055114; F:GO:0016491; C:GO:0016020	P:obsolete oxidation-reduction process; F:oxidoreductase activity; C:membrane
gbr.25.220.t1	akirin-2-like	No	208	20	3.65212e-151	66.5
gbr.25.4.t1	sulfotransferase 1A1-like	No	300	20	5.72057e-179	66.55	1	F:GO:0008146	F:sulfotransferase activity
gbr.25.5.t1	sulfotransferase 1A1-like	No	300	20	9.0661e-118	66.51	1	F:GO:0008146	F:sulfotransferase activity
gbr.25.50.t1	3-hydroxybutyrate dehydrogenase type 2	No	245	20	7.10258e-177	82.36	2	P:GO:0055114; F:GO:0016491	P:obsolete oxidation-reduction process; F:oxidoreductase activity
gbr.25.82.t1	uncharacterized protein LOC110974662	No	441	3	0	74.12
gbr.25.86.t1	protein still life, isoform SIF type 1-like isoform X1	No	1863	20	0	75.81	3	P:GO:0007264; P:GO:0090630; F:GO:0005085	P:small GTPase mediated signal transduction; P:activation of GTPase activity; F:guanyl-nucleotide exchange factor activity
gbr.250.10.t1	Legumain	Yes	454	20	3.57907e-105	63.57	2	P:GO:0006508; F:GO:0008233	P:proteolysis; F:peptidase activity
gbr.250.23.t1	epoxide hydrolase 4-like	No	346	20	0	68.45	1	F:GO:0003824	F:catalytic activity
gbr.250.7.t1	legumain-like	No	960	20	0	74.83	2	P:GO:0006508; F:GO:0008233	P:proteolysis; F:peptidase activity
gbr.253.21.t1	cyclin B	No	603	20	0	78.48	1	F:GO:0005515	F:protein binding
gbr.253.30.t1	myotubularin-related protein 10-B-like isoform X4	No	949	20	0	77.95
gbr.253.36.t1	ubiquitin-like protein 7	No	296	20	1.7239e-180	57.46	1	F:GO:0005515	F:protein binding
gbr.253.37.t1	heat shock 70 kDa protein IV-like	No	637	20	0	89.13	10	P:GO:0034620; P:GO:0042026; P:GO:0051085; F:GO:0005524; F:GO:0016887; F:GO:0031072; F:GO:0044183; F:GO:0051082; F:GO:0051787; C:GO:0005737	P:cellular response to unfolded protein; P:protein refolding; P:chaperone cofactor-dependent protein refolding; F:ATP binding; F:ATPase; F:heat shock protein binding; F:protein folding chaperone; F:unfolded protein binding; F:misfolded protein binding; C:cytoplasm
gbr.254.23.t1	cell adhesion molecule 2-like	No	582	20	0	49.99	2	C:GO:0016020; C:GO:0016021	C:membrane; C:integral component of membrane
gbr.254.24.t1	cell adhesion molecule 2-like	No	516	20	0	48.09	2	C:GO:0016020; C:GO:0016021	C:membrane; C:integral component of membrane
gbr.256.21.t1	neuronal membrane glycoprotein M6-a	No	619	20	1.20969e-176	51.6	1	C:GO:0016021	C:integral component of membrane
gbr.256.23.t1	bifunctional epoxide hydrolase 2	No	650	20	0	64.2	1	F:GO:0016787	F:hydrolase activity
gbr.256.26.t1	ubiquitin-protein ligase E3A isoform X1	No	960	20	0	73.88	1	F:GO:0004842	F:ubiquitin-protein transferase activity
gbr.257.12.t1	actin depolymerizing factor	No	157	20	4.71172e-12	49.42	3	P:GO:0030042; F:GO:0003779; C:GO:0015629	P:actin filament depolymerization; F:actin binding; C:actin cytoskeleton
gbr.257.8.t1	WD repeat-containing protein 81	No	2089	20	0	60.2	1	F:GO:0005515	F:protein binding
gbr.259.12.t1	deoxyhypusine synthase	No	705	20	0	89.48	2	P:GO:0008612; P:GO:0055114	P:peptidyl-lysine modification to peptidyl-hypusine; P:obsolete oxidation-reduction process
gbr.259.14.t1	sodium/myo-inositol cotransporter 2 isoform X1	No	740	20	0	70.87	3	P:GO:0055085; F:GO:0022857; C:GO:0016020	P:transmembrane transport; F:transmembrane transporter activity; C:membrane
gbr.259.26.t1	microfibril-associated glycoprotein 4-like	Yes	334	20	0	61.24
gbr.26.19.t1	cell adhesion molecule 2-like	No	572	20	0	51.34	2	C:GO:0016020; C:GO:0016021	C:membrane; C:integral component of membrane
gbr.26.31.t1	ATP-binding cassette sub-family A member 3	No	1510	20	0	68.78	5	P:GO:0055085; F:GO:0005524; F:GO:0016887; F:GO:0042626; C:GO:0016021	P:transmembrane transport; F:ATP binding; F:ATPase; F:ATPase-coupled transmembrane transporter activity; C:integral component of membrane
gbr.26.33.t1	tether containing UBX domain for GLUT4	No	628	20	0	55.71	1	F:GO:0005515	F:protein binding
gbr.26.43.t1	canalicular multispecific organic anion transporter 2 isoform X2	No	1549	20	0	75.34	5	P:GO:0055085; F:GO:0005524; F:GO:0016887; F:GO:0042626; C:GO:0016021	P:transmembrane transport; F:ATP binding; F:ATPase; F:ATPase-coupled transmembrane transporter activity; C:integral component of membrane
gbr.26.71.t1	uncharacterized protein LOC110979682 isoform X1	No	666	20	0	59.54	1	C:GO:0016021	C:integral component of membrane
gbr.26.87.t1	ras-related C3 botulinum toxin substrate 1	No	183	20	5.61669e-132	94.47	3	P:GO:0007264; F:GO:0003924; F:GO:0005525	P:small GTPase mediated signal transduction; F:GTPase activity; F:GTP binding
gbr.262.15.t1	uncharacterized protein LOC110981624	No	129	9	5.79094e-76	65.59
gbr.262.16.t1	uncharacterized protein LOC110981624	No	212	2	1.33081e-138	87.48
gbr.262.19.t1	uncharacterized protein LOC110981625	No	131	2	8.96736e-81	88.87
gbr.262.20.t1	nuclear pore complex protein Nup160	No	1341	20	0	64.43
gbr.263.23.t1	copper-transporting ATPase 2-like isoform X3	No	1083	20	0	82.2	5	P:GO:0030001; F:GO:0000166; F:GO:0005507; F:GO:0019829; C:GO:0016021	P:metal ion transport; F:nucleotide binding; F:copper ion binding; F:ATPase-coupled cation transmembrane transporter activity; C:integral component of membrane
gbr.264.1.t1	lysosomal aspartic protease	Yes	364	20	0	68.6	2	P:GO:0006508; F:GO:0004190	P:proteolysis; F:aspartic-type endopeptidase activity
gbr.264.37.t1	dnaJ homolog subfamily C member 30, mitochondrial-like	No	207	20	1.13828e-151	66.09	2	C:GO:0016020; C:GO:0016021	C:membrane; C:integral component of membrane
gbr.264.41.t1	filamin-interacting protein FAM101B	No	216	20	7.16536e-159	67.83	3	P:GO:0061181; P:GO:0061572; F:GO:0031005	P:regulation of chondrocyte development; P:actin filament bundle organization; F:filamin binding
gbr.265.23.t1	neurogenic locus notch homolog protein 1-like isoform X1	No	2037	20	0	60.26	3	P:GO:0007160; F:GO:0005509; F:GO:0005515	P:cell-matrix adhesion; F:calcium ion binding; F:protein binding
gbr.267.8.t1	cholinesterase 1-like	No	902	20	0	77.52	1	F:GO:0004104	F:cholinesterase activity
gbr.269.2.t1	inactive hydroxysteroid dehydrogenase-like protein 1	No	341	20	0	73.18	1	P:GO:0055114	P:obsolete oxidation-reduction process
gbr.27.25.t1	transcription factor Hox7	No	277	20	0	61.73	3	P:GO:0006355; F:GO:0000981; F:GO:0003677	P:regulation of transcription, DNA-templated; F:DNA-binding transcription factor activity, RNA polymerase II-specific; F:DNA binding
gbr.27.38.t1	endoplasmic reticulum membrane sensor NFE2L1	Yes	759	20	0	60.8	3	P:GO:0006355; F:GO:0003677; F:GO:0003700	P:regulation of transcription, DNA-templated; F:DNA binding; F:DNA-binding transcription factor activity
gbr.27.62.t1	synphilin-1 isoform X1	No	1323	20	0	61.62	1	F:GO:0005515	F:protein binding
gbr.27.63.t1	multiple epidermal growth factor-like domains protein 10	No	890	20	0	56.39	1	P:GO:0009987	P:cellular process
gbr.27.9.t1	rho-related protein racA-like	No	762	20	0	77.95	4	P:GO:0007264; F:GO:0003924; F:GO:0005515; F:GO:0005525	P:small GTPase mediated signal transduction; F:GTPase activity; F:protein binding; F:GTP binding
gbr.270.17.t1	vesicle-trafficking protein SEC22a	No	314	20	0	65.11	1	P:GO:0006888	P:endoplasmic reticulum to Golgi vesicle-mediated transport
gbr.271.14.t1	PHD finger-like domain-containing protein 5A isoform X1	No	63	20	1.223e-41	99.37	1	P:GO:0000398	P:mRNA splicing, via spliceosome
gbr.271.17.t1	heat shock 70 kDa protein IV-like	No	638	20	0	89.29	10	P:GO:0034620; P:GO:0042026; P:GO:0051085; F:GO:0005524; F:GO:0016887; F:GO:0031072; F:GO:0044183; F:GO:0051082; F:GO:0051787; C:GO:0005737	P:cellular response to unfolded protein; P:protein refolding; P:chaperone cofactor-dependent protein refolding; F:ATP binding; F:ATPase; F:heat shock protein binding; F:protein folding chaperone; F:unfolded protein binding; F:misfolded protein binding; C:cytoplasm
gbr.271.23.t1	cytosolic endo-beta-N-acetylglucosaminidase-like	No	724	20	0	63.41	2	F:GO:0033925; C:GO:0005737	F:mannosyl-glycoprotein endo-beta-N-acetylglucosaminidase activity; C:cytoplasm
gbr.274.10.t1	uncharacterized protein LOC105441691	No	108	4	3.39434e-08	73.6
gbr.274.12.t1	calcineurin B homologous protein 1-like	No	182	20	7.78709e-121	81.05	1	F:GO:0005509	F:calcium ion binding
gbr.274.34.t1	DNA-directed RNA polymerase II subunit RPB7	No	196	20	9.70959e-120	86.12	1	P:GO:0006351	P:transcription, DNA-templated
gbr.276.11.t1	zinc finger protein 40 isoform X3	No	2822	20	0	61.46	3	P:GO:0050794; F:GO:0005488; C:GO:0043231	P:regulation of cellular process; F:binding; C:intracellular membrane-bounded organelle
gbr.276.18.t1	E3 ubiquitin-protein ligase MIB2-like	No	384	20	3.62422e-125	65.09	3	P:GO:0016567; F:GO:0004842; F:GO:0008270	P:protein ubiquitination; F:ubiquitin-protein transferase activity; F:zinc ion binding
gbr.276.3.t1	lysophospholipid acyltransferase 2-like	No	167	20	1.19848e-24	71.03	2	F:GO:0016746; C:GO:0016021	F:acyltransferase activity; C:integral component of membrane
gbr.277.17.t1	membrane frizzled-related protein-like	No	240	20	3.16805e-174	54.6	1	F:GO:0005515	F:protein binding
gbr.277.18.t1	adenosine receptor A2a	No	346	20	0	52.36	3	P:GO:0007186; F:GO:0004930; C:GO:0016021	P:G protein-coupled receptor signaling pathway; F:G protein-coupled receptor activity; C:integral component of membrane
gbr.277.19.t1	adhesion G-protein coupled receptor G4-like isoform X6	No	1303	20	0	56.92	4	P:GO:0007166; P:GO:0007186; F:GO:0004930; C:GO:0016021	P:cell surface receptor signaling pathway; P:G protein-coupled receptor signaling pathway; F:G protein-coupled receptor activity; C:integral component of membrane
gbr.279.25.t1	mucin-2-like isoform X2	Yes	493	2	0	94.82
gbr.279.5.t1	Inter-alpha-trypsin inhibitor heavy chain H2	No	231	20	2.18551e-69	57.27	2	P:GO:0030212; F:GO:0004867	P:hyaluronan metabolic process; F:serine-type endopeptidase inhibitor activity
gbr.28.34.t1	maspardin-like	No	328	20	0	77
gbr.28.49.t1	---NA---	No	611
gbr.28.55.t1	tRNA modification GTPase GTPBP3, mitochondrial-like	No	501	20	0	72.5	4	P:GO:0006400; F:GO:0003924; F:GO:0005515; F:GO:0005525	P:tRNA modification; F:GTPase activity; F:protein binding; F:GTP binding
gbr.28.78.t1	transient receptor potential cation channel trpm isoform X5	No	901	20	0	63.08
gbr.280.10.t1	glycogen synthase kinase-3 beta-like	No	399	20	0	86.47	3	P:GO:0006468; F:GO:0004672; F:GO:0005524	P:protein phosphorylation; F:protein kinase activity; F:ATP binding
gbr.282.29.t1	F-box/LRR-repeat protein 5-like	No	510	20	0	59.71	1	F:GO:0005515	F:protein binding
gbr.283.6.t1	gamma-butyrobetaine dioxygenase-like isoform X2	No	466	20	0	76.13	2	P:GO:0055114; F:GO:0016491	P:obsolete oxidation-reduction process; F:oxidoreductase activity
gbr.284.16.t1	GTPase-activating Rap/Ran-GAP domain-like protein 3 isoform X2	No	859	20	0	83.37	2	P:GO:0051056; F:GO:0005096	P:regulation of small GTPase mediated signal transduction; F:GTPase activator activity
gbr.286.10.t1	phosphatidylserine synthase 1-like	No	426	20	0	68.33	2	P:GO:0006659; F:GO:0106245	P:phosphatidylserine biosynthetic process; F:L-serine-phosphatidylethanolamine phosphatidyltransferase activity
gbr.286.7.t1	programmed cell death protein 6-like	No	323	20	3.67525e-132	76.5	1	F:GO:0005509	F:calcium ion binding
gbr.287.2.t1	mucin-like protein	Yes	1784	20	0	70.44	3	P:GO:0007160; F:GO:0005509; F:GO:0005515	P:cell-matrix adhesion; F:calcium ion binding; F:protein binding
gbr.289.12.t1	neuronal cell adhesion molecule-like isoform X1	No	905	20	0	68.46	1	F:GO:0005515	F:protein binding
gbr.289.14.t1	dual specificity protein phosphatase 7	No	392	20	0	73.12	2	P:GO:0006470; F:GO:0017017	P:protein dephosphorylation; F:MAP kinase tyrosine/serine/threonine phosphatase activity
gbr.289.26.t1	serum amyloid A-5 protein-like	Yes	129	20	3.25531e-88	79.51	1	C:GO:0005576	C:extracellular region
gbr.289.35.t1	cellular retinoic acid-binding protein 2-like	No	155	20	3.09277e-111	57.57	1	F:GO:0008289	F:lipid binding
gbr.289.37.t1	thioredoxin reductase 1, cytoplasmic-like	No	573	20	0	75.27	6	P:GO:0045454; P:GO:0055114; F:GO:0004791; F:GO:0009055; F:GO:0015035; F:GO:0050660	P:cell redox homeostasis; P:obsolete oxidation-reduction process; F:thioredoxin-disulfide reductase activity; F:electron transfer activity; F:protein-disulfide reductase activity; F:flavin adenine dinucleotide binding
gbr.29.41.t1	very-long-chain (3R)-3-hydroxyacyl-CoA dehydratase-like	No	822	20	0	67.16	3	P:GO:0006629; F:GO:0016836; C:GO:0016020	P:lipid metabolic process; F:hydro-lyase activity; C:membrane
gbr.29.46.t1	uncharacterized family 31 glucosidase KIAA1161-like	No	684	20	0	68.02	2	P:GO:0005975; F:GO:0004553	P:carbohydrate metabolic process; F:hydrolase activity, hydrolyzing O-glycosyl compounds
gbr.29.47.t1	uncharacterized family 31 glucosidase KIAA1161-like	No	953	20	0	65.79	2	P:GO:0005975; F:GO:0004553	P:carbohydrate metabolic process; F:hydrolase activity, hydrolyzing O-glycosyl compounds
gbr.29.61.t1	GRAM domain-containing protein 2B-like isoform X1	No	340	20	0	56.2	1	C:GO:0016020	C:membrane
gbr.29.66.t1	putative glucose-6-phosphate 1-epimerase	No	180	20	3.79659e-114	71.19	3	P:GO:0005975; F:GO:0016853; F:GO:0030246	P:carbohydrate metabolic process; F:isomerase activity; F:carbohydrate binding
gbr.29.74.t1	cathepsin L1-like	Yes	331	20	0	59.21	2	P:GO:0006508; F:GO:0008234	P:proteolysis; F:cysteine-type peptidase activity
gbr.29.79.t1	cathepsin L1	Yes	497	20	0	58.71	4	P:GO:0006508; P:GO:0007165; F:GO:0005515; F:GO:0008234	P:proteolysis; P:signal transduction; F:protein binding; F:cysteine-type peptidase activity
gbr.290.2.t1	alpha-N-acetylgalactosaminide alpha-2,6-sialyltransferase 2-like isoform X1	No	393	20	0	72.42	2	P:GO:0006486; F:GO:0008373	P:protein glycosylation; F:sialyltransferase activity
gbr.294.10.t1	uncharacterized protein LOC110983526 isoform X1	No	316	20	0	65.09	1	F:GO:0004721	F:phosphoprotein phosphatase activity
gbr.294.14.t1	echinoidin-like	Yes	155	20	5.64267e-112	59.43	1	F:GO:0030246	F:carbohydrate binding
gbr.295.7.t1	MAM and LDL-receptor class A domain-containing protein 2	No	1912	20	0	62.64	2	F:GO:0005515; C:GO:0016020	F:protein binding; C:membrane
gbr.295.8.t1	MAM and LDL-receptor class A domain-containing protein 2-like	Yes	3462	20	0	58.43	1	C:GO:0016020	C:membrane
gbr.296.10.t1	uncharacterized protein LOC110982596 isoform X2	No	543	14	0	69.48	1	F:GO:0005515	F:protein binding
gbr.296.20.t1	E3 ubiquitin-protein ligase HECW2	No	1751	20	0	73.14	2	F:GO:0004842; F:GO:0005515	F:ubiquitin-protein transferase activity; F:protein binding
gbr.296.23.t1	extracellular serine proteinase-like	Yes	373	20	0	68.64	2	P:GO:0006508; F:GO:0004252	P:proteolysis; F:serine-type endopeptidase activity
gbr.297.9.t1	guanylate cyclase soluble subunit beta-2-like isoform X1	No	751	20	0	81.19	4	P:GO:0006182; P:GO:0035556; F:GO:0004383; F:GO:0020037	P:cGMP biosynthetic process; P:intracellular signal transduction; F:guanylate cyclase activity; F:heme binding
gbr.299.16.t1	apextrin-like protein 2	Yes	155	20	2.76356e-75	65.1	5	P:GO:0055085; F:GO:0005509; F:GO:0022829; C:GO:0016020; C:GO:0016021	P:transmembrane transport; F:calcium ion binding; F:wide pore channel activity; C:membrane; C:integral component of membrane
gbr.299.3.t1	mitochondrial chaperone BCS1-like	No	417	20	0	85.59	2	F:GO:0005524; F:GO:0016887	F:ATP binding; F:ATPase
gbr.3.124.t1	rhotekin-like isoform X2	No	517	20	0	77.74	1	P:GO:0007165	P:signal transduction
gbr.3.125.t1	transmembrane protein 45B-like	No	288	20	0	65.96	2	C:GO:0016020; C:GO:0016021	C:membrane; C:integral component of membrane
gbr.3.126.t1	transmembrane protein 45B-like	No	292	20	0	64.39	2	C:GO:0016020; C:GO:0016021	C:membrane; C:integral component of membrane
gbr.3.132.t1	protein NDRG1-like isoform X2	No	352	20	0	73.61
gbr.3.133.t1	glycerol-3-phosphate acyltransferase 4 isoform X2	No	447	20	0	70	1	F:GO:0016746	F:acyltransferase activity
gbr.3.140.t1	prominin-1-A-like isoform X2	No	1118	20	0	59.15	1	C:GO:0016021	C:integral component of membrane
gbr.3.141.t1	negative elongation factor A	No	542	20	0	65.16	4	P:GO:0006414; P:GO:0034244; F:GO:0003746; C:GO:0032021	P:translational elongation; P:negative regulation of transcription elongation from RNA polymerase II promoter; F:translation elongation factor activity; C:NELF complex
gbr.3.145.t1	mitoferrin-1	No	359	20	0	80.14	5	P:GO:0015867; P:GO:0048250; F:GO:0005347; F:GO:0005381; C:GO:0016021	P:ATP transport; P:iron import into the mitochondrion; F:ATP transmembrane transporter activity; F:iron ion transmembrane transporter activity; C:integral component of membrane
gbr.3.188.t1	uncharacterized protein LOC110973851	No	430	3	0	64.48	1	F:GO:0005515	F:protein binding
gbr.3.27.t1	DNA polymerase lambda-like	No	138	20	4.4992e-84	83	3	P:GO:0006281; F:GO:0003677; F:GO:0034061	P:DNA repair; F:DNA binding; F:DNA polymerase activity
gbr.3.32.t1	CASP-like protein 4A1	No	222	20	5.9002e-158	62.02
gbr.3.62.t1	TNFAIP3-interacting protein 2-like isoform X1	No	415	20	0	45.62	2	P:GO:0000281; P:GO:0014066	P:mitotic cytokinesis; P:regulation of phosphatidylinositol 3-kinase signaling
gbr.3.79.t1	uncharacterized protein LOC110973892	No	324	1	3.46399e-172	99.58
gbr.3.83.t1	3'-5' exoribonuclease 1 isoform X2	No	351	20	0	71.05	1	F:GO:0003676	F:nucleic acid binding
gbr.3.97.t1	cell division cycle protein 23 homolog	No	550	20	0	80.37	3	P:GO:0030071; F:GO:0005515; C:GO:0005680	P:regulation of mitotic metaphase/anaphase transition; F:protein binding; C:anaphase-promoting complex
gbr.3.99.t1	F-box/LRR-repeat protein 20-like	No	545	20	0	64.01	3	P:GO:0006511; P:GO:0031146; C:GO:0019005	P:ubiquitin-dependent protein catabolic process; P:SCF-dependent proteasomal ubiquitin-dependent protein catabolic process; C:SCF ubiquitin ligase complex
gbr.30.11.t1	aminopeptidase N-like	No	337	20	0	48.93	7	P:GO:0006508; F:GO:0004177; F:GO:0008233; F:GO:0008237; F:GO:0008270; F:GO:0016787; F:GO:0046872	P:proteolysis; F:aminopeptidase activity; F:peptidase activity; F:metallopeptidase activity; F:zinc ion binding; F:hydrolase activity; F:metal ion binding
gbr.30.17.t1	proline-serine-threonine phosphatase-interacting protein 1-like	No	423	20	0	67.2	1	F:GO:0005515	F:protein binding
gbr.30.21.t1	chromobox protein homolog 1-like	No	263	20	3.99506e-150	60.4	1	C:GO:0005634	C:nucleus
gbr.30.22.t1	src kinase-associated phosphoprotein 2-like	No	520	20	0	52.41	1	F:GO:0005515	F:protein binding
gbr.30.31.t1	solute carrier family 22 member 13-like	No	648	20	0	77.3	3	P:GO:0055085; F:GO:0022857; C:GO:0016021	P:transmembrane transport; F:transmembrane transporter activity; C:integral component of membrane
gbr.30.32.t1	Ig-like V-type domain-containing protein FAM187A	No	457	20	0	47.55	4	P:GO:0015074; F:GO:0003676; C:GO:0016020; C:GO:0016021	P:DNA integration; F:nucleic acid binding; C:membrane; C:integral component of membrane
gbr.30.40.t1	macrophage mannose receptor 1-like	No	1113	20	0	53.85
gbr.30.41.t1	macrophage mannose receptor 1-like	Yes	2150	20	0	50.92	3	F:GO:0030246; C:GO:0016020; C:GO:0016021	F:carbohydrate binding; C:membrane; C:integral component of membrane
gbr.30.54.t1	sodium-dependent phosphate transport protein 2B-like	No	671	20	0	76.51	3	P:GO:0044341; F:GO:0005436; C:GO:0016020	P:sodium-dependent phosphate transport; F:sodium:phosphate symporter activity; C:membrane
gbr.30.58.t1	melanoregulin-like	No	293	20	1.35646e-154	47.17	2	P:GO:0032402; C:GO:0042470	P:melanosome transport; C:melanosome
gbr.30.8.t1	talin-1-like isoform X2	No	2596	20	0	94.58	6	P:GO:0007155; F:GO:0005200; F:GO:0051015; C:GO:0001726; C:GO:0005856; C:GO:0005925	P:cell adhesion; F:structural constituent of cytoskeleton; F:actin filament binding; C:ruffle; C:cytoskeleton; C:focal adhesion
gbr.302.13.t1	ectonucleotide pyrophosphatase/phosphodiesterase family member 7-like	Yes	368	20	0	56.73	1	F:GO:0003824	F:catalytic activity
gbr.302.15.t1	ectonucleotide pyrophosphatase/phosphodiesterase family member 7-like	No	190	20	4.92601e-81	73.1	1	F:GO:0003824	F:catalytic activity
gbr.303.1.t1	alpha-N-acetylgalactosamine-specific lectin-like	No	93	20	5.08754e-60	61.33	4	P:GO:0007155; F:GO:0005509; F:GO:0005540; F:GO:0030246	P:cell adhesion; F:calcium ion binding; F:hyaluronic acid binding; F:carbohydrate binding
gbr.303.2.t1	alpha-N-acetylgalactosamine-specific lectin-like	Yes	351	20	4.46447e-121	59.02	1	F:GO:0030246	F:carbohydrate binding
gbr.303.3.t1	alpha-N-acetylgalactosamine-specific lectin-like	Yes	168	20	1.76956e-125	63.66	1	F:GO:0030246	F:carbohydrate binding
gbr.303.4.t1	alpha-N-acetylgalactosamine-specific lectin-like	Yes	171	20	2.76622e-64	57.87	1	F:GO:0030246	F:carbohydrate binding
gbr.303.5.t1	---NA---	No	111
gbr.303.6.t1	protein DD3-3-like	No	716	20	0	77.72
gbr.303.7.t1	protein DD3-3-like	Yes	777	20	0	72.14	1	C:GO:0016020	C:membrane
gbr.304.9.t1	dnaJ homolog subfamily A member 1	No	399	20	0	80.84	5	P:GO:0006457; P:GO:0009408; F:GO:0005524; F:GO:0031072; F:GO:0051082	P:protein folding; P:response to heat; F:ATP binding; F:heat shock protein binding; F:unfolded protein binding
gbr.308.10.t1	sterile alpha motif domain-containing protein 11 isoform X2	No	586	20	0	70.97	4	P:GO:0045944; F:GO:0000978; F:GO:0001228; F:GO:0005515	P:positive regulation of transcription by RNA polymerase II; F:RNA polymerase II cis-regulatory region sequence-specific DNA binding; F:DNA-binding transcription activator activity, RNA polymerase II-specific; F:protein binding
gbr.308.18.t1	6-phosphogluconate dehydrogenase, decarboxylating-like	No	527	20	0	89.5	3	P:GO:0006098; F:GO:0004616; F:GO:0050661	P:pentose-phosphate shunt; F:phosphogluconate dehydrogenase (decarboxylating) activity; F:NADP binding
gbr.308.7.t1	glucose transporter type 1-like isoform X3	No	545	20	0	75.28	3	P:GO:0055085; F:GO:0022857; C:GO:0016021	P:transmembrane transport; F:transmembrane transporter activity; C:integral component of membrane
gbr.308.8.t1	solute carrier family 2, facilitated glucose transporter member 5-like	No	503	20	0	70.78	3	P:GO:0055085; F:GO:0022857; C:GO:0016021	P:transmembrane transport; F:transmembrane transporter activity; C:integral component of membrane
gbr.31.21.t1	xaa-Pro dipeptidase	No	309	20	1.03791e-13	83.57	5	P:GO:0006508; F:GO:0016787; F:GO:0030145; F:GO:0046872; F:GO:0070006	P:proteolysis; F:hydrolase activity; F:manganese ion binding; F:metal ion binding; F:metalloaminopeptidase activity
gbr.31.53.t1	zinc finger SWIM domain-containing protein 8-like	No	1885	20	0	67.44	1	F:GO:0008270	F:zinc ion binding
gbr.31.55.t1	transmembrane protease serine 9-like	No	655	20	0	65.69	2	P:GO:0006508; F:GO:0004252	P:proteolysis; F:serine-type endopeptidase activity
gbr.31.56.t1	chymotrypsinogen A-like	No	999	20	0	74.15	4	P:GO:0006508; P:GO:0007165; F:GO:0004252; F:GO:0005515	P:proteolysis; P:signal transduction; F:serine-type endopeptidase activity; F:protein binding
gbr.31.76.t1	anaphase-promoting complex subunit 16-like	No	90	20	4.89413e-61	71.25	2	P:GO:0016567; C:GO:0005680	P:protein ubiquitination; C:anaphase-promoting complex
gbr.31.8.t1	interferon regulatory factor 2	No	536	20	0	70.18	6	P:GO:0006355; P:GO:0006915; P:GO:0008285; P:GO:0050776; F:GO:0000976; F:GO:0003700	P:regulation of transcription, DNA-templated; P:apoptotic process; P:negative regulation of cell population proliferation; P:regulation of immune response; F:transcription cis-regulatory region binding; F:DNA-binding transcription factor activity
gbr.311.7.t1	sortilin-related receptor isoform X1	Yes	2228	20	0	58.41	2	F:GO:0005515; C:GO:0016021	F:protein binding; C:integral component of membrane
gbr.312.23.t1	oocyte zinc finger protein XlCOF6-like isoform X1	No	850	20	0	45	3	P:GO:0006355; F:GO:0003676; F:GO:0046872	P:regulation of transcription, DNA-templated; F:nucleic acid binding; F:metal ion binding
gbr.312.24.t1	platelet-activating factor acetylhydrolase isoform X2	No	493	20	0	66.83	2	P:GO:0016042; F:GO:0003847	P:lipid catabolic process; F:1-alkyl-2-acetylglycerophosphocholine esterase activity
gbr.312.3.t1	netrin receptor UNC5B-b-like	No	595	20	0	50.46	4	P:GO:0038007; F:GO:0005042; F:GO:0005515; C:GO:0016021	P:netrin-activated signaling pathway; F:netrin receptor activity; F:protein binding; C:integral component of membrane
gbr.314.12.t1	protein C12orf4 homolog	No	583	20	0	74.63	1	C:GO:0005737	C:cytoplasm
gbr.314.17.t1	NEDD8-conjugating enzyme Ubc12	No	185	20	3.75218e-135	91.01	10	P:GO:0000209; P:GO:0043525; P:GO:0043687; P:GO:0045116; F:GO:0005515; F:GO:0005524; F:GO:0019788; F:GO:0061631; C:GO:0005654; C:GO:0005829	P:protein polyubiquitination; P:positive regulation of neuron apoptotic process; P:post-translational protein modification; P:protein neddylation; F:protein binding; F:ATP binding; F:NEDD8 transferase activity; F:ubiquitin conjugating enzyme activity; C:nucleoplasm; C:cytosol
gbr.314.29.t1	prostaglandin reductase-3-like	No	387	20	0	76.36	3	P:GO:0055114; F:GO:0008270; F:GO:0016491	P:obsolete oxidation-reduction process; F:zinc ion binding; F:oxidoreductase activity
gbr.315.18.t1	---NA---	No	104
gbr.318.10.t1	Retrovirus-related Pol polyprotein LINE-1	No	168	20	1.30918e-11	64.68	1	F:GO:0003676	F:nucleic acid binding
gbr.318.24.t1	solute carrier family 22 member 13-like	No	685	20	0	77.68	3	P:GO:0055085; F:GO:0022857; C:GO:0016021	P:transmembrane transport; F:transmembrane transporter activity; C:integral component of membrane
gbr.318.55.t1	membrane metallo-endopeptidase-like 1	No	813	20	0	69.18	2	P:GO:0006508; F:GO:0004222	P:proteolysis; F:metalloendopeptidase activity
gbr.32.10.t1	phosphatidylglycerol/phosphatidylinositol transfer protein-like	No	343	20	0	52.4	4	P:GO:0015918; F:GO:0032934; C:GO:0016020; C:GO:0016021	P:sterol transport; F:sterol binding; C:membrane; C:integral component of membrane
gbr.32.26.t1	monomeric sarcosine oxidase-like	No	407	20	0	77.11	2	P:GO:0055114; F:GO:0016491	P:obsolete oxidation-reduction process; F:oxidoreductase activity
gbr.32.92.t1	PQ-loop repeat-containing protein 1 isoform X2	No	260	20	0	77.88	1	C:GO:0016020	C:membrane
gbr.321.15.t1	ficolin-1-like isoform X4	No	181	20	3.58674e-43	68.62
gbr.321.18.t1	collagen alpha-1(X) chain-like	No	412	20	1.04509e-118	66.65	1	F:GO:0005515	F:protein binding
gbr.322.17.t1	uncharacterized protein LOC117102250	No	435	1	6.52784e-27	60.61
gbr.324.10.t1_gbr.324.11.t1	xanthine dehydrogenase/oxidase-like	No	1211	20	0	79.77	14	P:GO:0001932; P:GO:0009968; P:GO:0010605; P:GO:0030856; P:GO:0032270; P:GO:0045596; P:GO:0055114; P:GO:1902531; F:GO:0016725; F:GO:0046914; F:GO:0050660; F:GO:0051536; C:GO:0005737; C:GO:0043231	P:regulation of protein phosphorylation; P:negative regulation of signal transduction; P:negative regulation of macromolecule metabolic process; P:regulation of epithelial cell differentiation; P:positive regulation of cellular protein metabolic process; P:negative regulation of cell differentiation; P:obsolete oxidation-reduction process; P:regulation of intracellular signal transduction; F:oxid…
gbr.328.30.t1	organic cation transporter protein-like	No	614	20	0	71.37	3	P:GO:0055085; F:GO:0022857; C:GO:0016021	P:transmembrane transport; F:transmembrane transporter activity; C:integral component of membrane
gbr.328.33.t1	di-N-acetylchitobiase-like isoform X1	Yes	369	20	0	67.81	2	P:GO:0005975; F:GO:0008061	P:carbohydrate metabolic process; F:chitin binding
gbr.328.34.t1_gbr.328.35.t1	solute carrier family 22 member 13-like	No	858	20	0	69.18
gbr.328.39.t1	MAM and LDL-receptor class A domain-containing protein 2-like	No	794	20	0	48.56	1	C:GO:0016020	C:membrane
gbr.328.7.t1	pre-mRNA-splicing regulator WTAP	No	809	20	0	68.34	3	P:GO:0000381; P:GO:0080009; C:GO:0005634	P:regulation of alternative mRNA splicing, via spliceosome; P:mRNA methylation; C:nucleus
gbr.33.15.t1	solute carrier family 23 member 1-like	No	641	20	0	73.16	3	P:GO:0055085; F:GO:0022857; C:GO:0016020	P:transmembrane transport; F:transmembrane transporter activity; C:membrane
gbr.33.43.t1	F-actin-capping protein subunit alpha-2-like	No	288	20	0	77.42	2	P:GO:0051016; C:GO:0008290	P:barbed-end actin filament capping; C:F-actin capping protein complex
gbr.33.44.t1	peroxisome assembly protein 26	No	315	20	0	53.18	3	P:GO:0045046; F:GO:0044877; C:GO:0005779	P:protein import into peroxisome membrane; F:protein-containing complex binding; C:integral component of peroxisomal membrane
gbr.33.47.t1	tyrosine-protein kinase ZAP-70	No	315	20	0	56.44	187	P:GO:0001545; P:GO:0001819; P:GO:0002223; P:GO:0002376; P:GO:0006468; P:GO:0007049; P:GO:0007155; P:GO:0007165; P:GO:0007169; P:GO:0007172; P:GO:0007173; P:GO:0007179; P:GO:0007186; P:GO:0007229; P:GO:0007411; P:GO:0008283; P:GO:0009612; P:GO:0009615; P:GO:0010447; P:GO:0010628; P:GO:0010632; P:GO:0010634; P:GO:0010641; P:GO:0010907; P:GO:0010954; P:GO:0014068; P:GO:0014911; P:GO:0016032; P:GO:00…	P:primary ovarian follicle growth; P:positive regulation of cytokine production; P:stimulatory C-type lectin receptor signaling pathway; P:immune system process; P:protein phosphorylation; P:cell cycle; P:cell adhesion; P:signal transduction; P:transmembrane receptor protein tyrosine kinase signaling pathway; P:signal complex assembly; P:epidermal growth factor receptor signaling pathway; P:trans…
gbr.33.51.t1	metalloproteinase inhibitor 3-like	No	163	2	1.99534e-93	66.71
gbr.33.52.t1	metalloproteinase inhibitor 3-like	No	265	20	4.94404e-176	55.98	1	F:GO:0008191	F:metalloendopeptidase inhibitor activity
gbr.33.69.t1	interferon-related developmental regulator 1-like	No	422	20	0	73.31
gbr.33.7.t1	pleckstrin-2-like isoform X3	No	387	20	0	60.44	1	P:GO:0035556	P:intracellular signal transduction
gbr.33.71.t1	Serine/threonine-protein kinase Pelle	No	1186	20	0	57.54	5	P:GO:0006468; P:GO:0007165; F:GO:0004672; F:GO:0005515; F:GO:0005524	P:protein phosphorylation; P:signal transduction; F:protein kinase activity; F:protein binding; F:ATP binding
gbr.33.81.t1	ETS domain-containing protein Elk-3-like isoform X1	No	495	20	0	79.17	3	P:GO:0006355; F:GO:0003700; F:GO:0043565	P:regulation of transcription, DNA-templated; F:DNA-binding transcription factor activity; F:sequence-specific DNA binding
gbr.330.13.t1	uncharacterized protein LOC110983477	No	150	2	8.74252e-105	81.9
gbr.332.10.t1	uncharacterized protein LOC110985003 isoform X2	Yes	308	19	0	65.2
gbr.332.16.t1	EGF-like domain-containing protein	No	595	20	0	54.22	1	F:GO:0005509	F:calcium ion binding
gbr.332.7.t1	predicted protein	Yes	286	20	0	59.45
gbr.332.8.t1	uncharacterized protein LOC110984989	Yes	299	19	0	62.36
gbr.333.14.t1	tyrosine--tRNA ligase, cytoplasmic	No	911	20	0	86.7	4	P:GO:0006437; F:GO:0000049; F:GO:0004831; F:GO:0005524	P:tyrosyl-tRNA aminoacylation; F:tRNA binding; F:tyrosine-tRNA ligase activity; F:ATP binding
gbr.334.10.t1	EOG090X0I8J	No	326	20	7.25709e-136	78.58	6	P:GO:0006301; P:GO:0007165; P:GO:0070534; F:GO:0061631; C:GO:0005634; C:GO:0016020	P:postreplication repair; P:signal transduction; P:protein K63-linked ubiquitination; F:ubiquitin conjugating enzyme activity; C:nucleus; C:membrane
gbr.334.8.t1	E3 ubiquitin-protein ligase Su(dx)	No	895	20	0	73.76	3	P:GO:0006511; F:GO:0005515; F:GO:0061630	P:ubiquitin-dependent protein catabolic process; F:protein binding; F:ubiquitin protein ligase activity
gbr.336.1.t1	cholecystokinin receptor type A-like	No	383	20	0	58.37	3	P:GO:0007186; F:GO:0004930; C:GO:0016021	P:G protein-coupled receptor signaling pathway; F:G protein-coupled receptor activity; C:integral component of membrane
gbr.34.58.t1	coiled-coil domain-containing protein 93-like	No	608	20	0	77.84
gbr.34.60.t1	2-hydroxyacyl-CoA lyase 1	No	571	20	0	82.7	3	F:GO:0000287; F:GO:0003824; F:GO:0030976	F:magnesium ion binding; F:catalytic activity; F:thiamine pyrophosphate binding
gbr.34.63.t1	tyrosine-protein phosphatase non-receptor type 4-like isoform X1	No	904	20	0	83.25	4	P:GO:0006470; F:GO:0004725; F:GO:0005515; C:GO:0005856	P:protein dephosphorylation; F:protein tyrosine phosphatase activity; F:protein binding; C:cytoskeleton
gbr.340.4.t1	sterol 24-C-methyltransferase-like	No	367	20	0	68.63
gbr.341.12.t1	annexin B11-like isoform X2	No	336	20	0	72.98	2	F:GO:0005509; F:GO:0005544	F:calcium ion binding; F:calcium-dependent phospholipid binding
gbr.342.1.t1	collagen alpha-1(X) chain-like	No	328	20	1.9509e-99	75.54	1	F:GO:0005515	F:protein binding
gbr.342.6.t1	acyl-coenzyme A thioesterase THEM4-like	No	1934	20	0	58.2	4	P:GO:0006260; P:GO:0010212; P:GO:0033314; C:GO:0005634	P:DNA replication; P:response to ionizing radiation; P:mitotic DNA replication checkpoint signaling; C:nucleus
gbr.343.1.t1	arrestin domain-containing protein 3-like	No	348	20	0	57.44
gbr.343.19.t1	cell adhesion molecule 2-like	No	494	20	0	46.9
gbr.343.3.t1	sodium/potassium/calcium exchanger 3-like isoform X1	No	464	20	0	65.64	2	P:GO:0055085; C:GO:0016021	P:transmembrane transport; C:integral component of membrane
gbr.345.19.t1	cholesterol 24-hydroxylase-like	No	353	20	0	72.72	5	P:GO:0006707; P:GO:0055114; F:GO:0005506; F:GO:0020037; F:GO:0033781	P:cholesterol catabolic process; P:obsolete oxidation-reduction process; F:iron ion binding; F:heme binding; F:cholesterol 24-hydroxylase activity
gbr.345.20.t1	cholesterol 24-hydroxylase-like	No	464	20	0	62.94	5	P:GO:0006707; P:GO:0055114; F:GO:0005506; F:GO:0020037; F:GO:0033781	P:cholesterol catabolic process; P:obsolete oxidation-reduction process; F:iron ion binding; F:heme binding; F:cholesterol 24-hydroxylase activity
gbr.346.11.t1	uncharacterized protein LOC117295542	Yes	377	20	2.82947e-93	57.09	2	F:GO:0003676; F:GO:0008270	F:nucleic acid binding; F:zinc ion binding
gbr.346.16.t1	---NA---	No	154
gbr.349.5.t1	---NA---	Yes	142
gbr.35.16.t1	uncharacterized protein LOC110989571	No	151	2	3.42313e-58	64.22
gbr.35.19.t1	uncharacterized protein LOC110989587	No	261	7	0	61.05	2	C:GO:0016020; C:GO:0016021	C:membrane; C:integral component of membrane
gbr.35.39.t1	vitellogenin 2	No	801	20	0	61.25	2	P:GO:0006869; F:GO:0005319	P:lipid transport; F:lipid transporter activity
gbr.35.54.t1	diphthine methyl ester synthase	Yes	480	20	7.24597e-178	88.02	2	P:GO:0017183; F:GO:0004164	P:peptidyl-diphthamide biosynthetic process from peptidyl-histidine; F:diphthine synthase activity
gbr.35.55.t1	keratin-associated protein 5-8-like	No	264	19	0	52.83	2	C:GO:0016020; C:GO:0016021	C:membrane; C:integral component of membrane
gbr.35.6.t1	muscle-specific protein 20-like	No	176	20	2.298e-120	69.23	2	P:GO:0031032; F:GO:0003779	P:actomyosin structure organization; F:actin binding
gbr.35.63.t1	general transcription factor IIF subunit 1-like	No	439	20	0	71.36	4	P:GO:0006367; P:GO:0032968; F:GO:0003677; C:GO:0005634	P:transcription initiation from RNA polymerase II promoter; P:positive regulation of transcription elongation from RNA polymerase II promoter; F:DNA binding; C:nucleus
gbr.35.67.t1	gamma-butyrobetaine dioxygenase-like	No	484	20	0	57.49	2	P:GO:0055114; F:GO:0016491	P:obsolete oxidation-reduction process; F:oxidoreductase activity
gbr.35.82.t1	zinc finger SWIM domain-containing protein 6-like	No	1040	20	0	79.87	1	F:GO:0008270	F:zinc ion binding
gbr.35.89.t1	F-box only protein 4-like	No	447	20	0	62.99	2	P:GO:0031146; F:GO:0005515	P:SCF-dependent proteasomal ubiquitin-dependent protein catabolic process; F:protein binding
gbr.352.17.t1	fructose-bisphosphate aldolase C-like	No	361	20	0	83.58	2	P:GO:0006096; F:GO:0004332	P:glycolytic process; F:fructose-bisphosphate aldolase activity
gbr.352.8.t1	transcriptional regulator ATRX homolog	No	429	3	0	74.88	2	C:GO:0016020; C:GO:0016021	C:membrane; C:integral component of membrane
gbr.353.5.t1_gbr.353.6.t1	Mastermind-like protein 1	No	987	10	0	55.62	5	P:GO:0007219; P:GO:0045944; F:GO:0003713; C:GO:0005634; C:GO:0016607	P:Notch signaling pathway; P:positive regulation of transcription by RNA polymerase II; F:transcription coactivator activity; C:nucleus; C:nuclear speck
gbr.353.7.t1	scavenger receptor cysteine-rich type 1 protein M130-like	No	385	20	0	54.9	2	F:GO:0005044; C:GO:0016020	F:scavenger receptor activity; C:membrane
gbr.356.4.t1_gbr.356.5.t1	cathepsin B-like	Yes	330	20	0	74.02	4	P:GO:0051603; F:GO:0004197; C:GO:0005615; C:GO:0005764	P:proteolysis involved in cellular protein catabolic process; F:cysteine-type endopeptidase activity; C:extracellular space; C:lysosome
gbr.356.6.t1	cathepsin B-like	Yes	509	20	0	72.93	3	P:GO:0006508; P:GO:0050790; F:GO:0004197	P:proteolysis; P:regulation of catalytic activity; F:cysteine-type endopeptidase activity
gbr.357.7.t1	N-acetyltransferase 6 isoform X1	No	195	20	9.93988e-141	59.24	1	F:GO:0008080	F:N-acetyltransferase activity
gbr.359.2.t1	uncharacterized protein LOC110981206	No	1385	20	0	75.08	3	P:GO:0007160; F:GO:0005509; F:GO:0005515	P:cell-matrix adhesion; F:calcium ion binding; F:protein binding
gbr.36.1.t1	uncharacterized protein LOC117287550	No	597	1	3.05339e-47	56.95
gbr.36.23.t1	putative methyltransferase DDB_G0268948	No	438	20	1.96567e-175	67.74	1	F:GO:0008168	F:methyltransferase activity
gbr.36.26.t1	pancreatic lipase-related protein 2-like	Yes	951	20	0	56.73	2	P:GO:0006629; F:GO:0004806	P:lipid metabolic process; F:triglyceride lipase activity
gbr.36.32.t1	thymus-specific serine protease-like	Yes	483	20	0	56.55	2	P:GO:0006508; F:GO:0008236	P:proteolysis; F:serine-type peptidase activity
gbr.360.23.t1	epidermal retinol dehydrogenase 2-like	No	320	20	0	66.46	1	P:GO:0055114	P:obsolete oxidation-reduction process
gbr.361.17.t1	NHL repeat-containing protein 3	No	254	20	0	72.41	3	P:GO:0000209; P:GO:0043161; F:GO:0061630	P:protein polyubiquitination; P:proteasome-mediated ubiquitin-dependent protein catabolic process; F:ubiquitin protein ligase activity
gbr.363.1.t1	multidrug resistance-associated protein 4-like	No	144	20	2.51786e-25	58.63	10	P:GO:0006811; P:GO:0055085; P:GO:1902476; F:GO:0000166; F:GO:0005254; F:GO:0005524; F:GO:0016887; F:GO:0042626; C:GO:0016020; C:GO:0016021	P:ion transport; P:transmembrane transport; P:chloride transmembrane transport; F:nucleotide binding; F:chloride channel activity; F:ATP binding; F:ATPase; F:ATPase-coupled transmembrane transporter activity; C:membrane; C:integral component of membrane
gbr.365.19.t1	tubulin-specific chaperone cofactor E-like protein	No	435	20	0	64.67	1	P:GO:0009987	P:cellular process
gbr.365.20.t1	sodium/potassium-transporting ATPase subunit alpha isoform X1	No	1043	20	0	88.62	4	P:GO:0006813; F:GO:0005524; F:GO:0008556; C:GO:0016021	P:potassium ion transport; F:ATP binding; F:P-type potassium transmembrane transporter activity; C:integral component of membrane
gbr.366.2.t1	uncharacterized protein LOC110982475 isoform X1	No	1427	20	0	69.93
gbr.366.7.t1	poly [ADP-ribose] polymerase 14-like	No	2096	20	0	60.35	1	F:GO:0003950	F:NAD+ ADP-ribosyltransferase activity
gbr.367.3.t1	annexin A7	No	539	20	0	68.53	2	F:GO:0005509; F:GO:0005544	F:calcium ion binding; F:calcium-dependent phospholipid binding
gbr.367.9.t1	leucine-zipper-like transcriptional regulator 1	No	798	20	0	80.22	1	F:GO:0005515	F:protein binding
gbr.37.10.t1	cytoplasmic aconitate hydratase-like isoform X1	No	946	20	0	87.14	4	P:GO:0006879; P:GO:0010040; F:GO:0003994; F:GO:0051539	P:cellular iron ion homeostasis; P:response to iron(II) ion; F:aconitate hydratase activity; F:4 iron, 4 sulfur cluster binding
gbr.37.112.t1	proactivator polypeptide-like	No	1734	20	0	59.45	2	P:GO:0006665; C:GO:0005764	P:sphingolipid metabolic process; C:lysosome
gbr.37.125.t1	SH2 domain-containing protein 4B-like	No	539	20	0	55.13	4	P:GO:0010923; F:GO:0019902; C:GO:0005737; C:GO:0005829	P:negative regulation of phosphatase activity; F:phosphatase binding; C:cytoplasm; C:cytosol
gbr.37.28.t1	aspartate--tRNA ligase, cytoplasmic	No	527	20	0	85.8	4	P:GO:0006422; F:GO:0004815; F:GO:0005524; C:GO:0005737	P:aspartyl-tRNA aminoacylation; F:aspartate-tRNA ligase activity; F:ATP binding; C:cytoplasm
gbr.37.29.t1	atrial natriuretic peptide receptor 1-like	Yes	459	20	5.57614e-52	58.92	12	P:GO:0006182; P:GO:0006468; P:GO:0009190; P:GO:0035556; F:GO:0000166; F:GO:0004383; F:GO:0004672; F:GO:0005524; F:GO:0016829; F:GO:0016849; C:GO:0016020; C:GO:0016021	P:cGMP biosynthetic process; P:protein phosphorylation; P:cyclic nucleotide biosynthetic process; P:intracellular signal transduction; F:nucleotide binding; F:guanylate cyclase activity; F:protein kinase activity; F:ATP binding; F:lyase activity; F:phosphorus-oxygen lyase activity; C:membrane; C:integral component of membrane
gbr.37.48.t1_gbr.37.49.t1	telomerase protein component 1-like	No	2692	20	0	62.96	6	P:GO:0000722; P:GO:0006278; F:GO:0003720; F:GO:0003723; F:GO:0070034; C:GO:0005697	P:telomere maintenance via recombination; P:RNA-dependent DNA biosynthetic process; F:telomerase activity; F:RNA binding; F:telomerase RNA binding; C:telomerase holoenzyme complex
gbr.37.53.t1	neurogenic locus notch homolog protein 1-like isoform X2	No	1623	20	0	61.83	3	P:GO:0007154; F:GO:0005509; C:GO:0016020	P:cell communication; F:calcium ion binding; C:membrane
gbr.37.56.t1	collagen alpha-1(X) chain-like	Yes	743	20	0	69.07	3	P:GO:0006633; F:GO:0005515; F:GO:0016790	P:fatty acid biosynthetic process; F:protein binding; F:thiolester hydrolase activity
gbr.37.97.t1_gbr.37.98.t1	sphingomyelin synthase-related protein 1	No	399	20	0	65.71	3	P:GO:0006665; F:GO:0016740; C:GO:0016021	P:sphingolipid metabolic process; F:transferase activity; C:integral component of membrane
gbr.370.1.t1	arylacetamide deacetylase-like	No	422	20	0	59.25	2	F:GO:0052689; C:GO:0016021	F:carboxylic ester hydrolase activity; C:integral component of membrane
gbr.370.2.t1	transcription initiation factor IIB	No	340	20	0	81.85	2	P:GO:0070897; F:GO:0017025	P:transcription preinitiation complex assembly; F:TBP-class protein binding
gbr.370.4.t1	caspase-3-like	No	422	20	0	55.13	2	P:GO:0006508; F:GO:0004197	P:proteolysis; F:cysteine-type endopeptidase activity
gbr.375.9.t1	leucine-rich repeat and WD repeat-containing protein 1	No	1073	20	0	54.66	1	F:GO:0005515	F:protein binding
gbr.377.14.t1	maltase-glucoamylase, intestinal-like	No	635	20	0	64.46	1	F:GO:0003824	F:catalytic activity
gbr.377.3.t1	integrin-linked protein kinase	No	449	20	0	84.66	4	P:GO:0006468; F:GO:0004672; F:GO:0005515; F:GO:0005524	P:protein phosphorylation; F:protein kinase activity; F:protein binding; F:ATP binding
gbr.379.10.t1	Suppressor of cytokine signaling 6	No	521	20	0	71.79	1	P:GO:0035556	P:intracellular signal transduction
gbr.38.2.t1	pleckstrin homology domain-containing family G member 5-like isoform X2	No	2028	20	0	65.38	1	F:GO:0005085	F:guanyl-nucleotide exchange factor activity
gbr.38.20.t1	deleted in malignant brain tumors 1 protein-like	No	747	20	0	65.73	2	F:GO:0005044; C:GO:0016020	F:scavenger receptor activity; C:membrane
gbr.38.29.t1	membrane-spanning 4-domains subfamily A member 4A-like	No	199	18	1.84831e-136	57.49	2	C:GO:0016020; C:GO:0016021	C:membrane; C:integral component of membrane
gbr.38.3.t1	pleckstrin homology domain-containing family G member 5 isoform X5	No	1047	20	0	70.6	1	F:GO:0005085	F:guanyl-nucleotide exchange factor activity
gbr.38.30.t1	uncharacterized protein LOC110984572	No	134	3	3.06544e-66	48.62
gbr.38.67.t1	alpha-1D adrenergic receptor-like	No	359	20	0	68.52	3	P:GO:0007186; F:GO:0004930; C:GO:0016021	P:G protein-coupled receptor signaling pathway; F:G protein-coupled receptor activity; C:integral component of membrane
gbr.38.68.t1	G-protein coupled receptor moody-like	No	376	20	0	71.58	3	P:GO:0007186; F:GO:0004930; C:GO:0016021	P:G protein-coupled receptor signaling pathway; F:G protein-coupled receptor activity; C:integral component of membrane
gbr.38.77.t1	von Willebrand factor A domain-containing protein 2-like	No	573	20	0	64.16	1	C:GO:0062023	C:collagen-containing extracellular matrix
gbr.380.21.t1	uncharacterized protein LOC117288205 isoform X1	No	509	5	3.26248e-06	55.78
gbr.381.17.t1_gbr.381.16.t1	sushi, von Willebrand factor type A, EGF and pentraxin domain-containing protein 1	No	3395	20	0	57.24	13	P:GO:0001945; P:GO:0003017; P:GO:0008544; P:GO:0010467; P:GO:0036303; P:GO:0048014; P:GO:0120193; F:GO:0003682; F:GO:0005509; C:GO:0005576; C:GO:0005615; C:GO:0005634; C:GO:0005737	P:lymph vessel development; P:lymph circulation; P:epidermis development; P:gene expression; P:lymph vessel morphogenesis; P:Tie signaling pathway; P:tight junction organization; F:chromatin binding; F:calcium ion binding; C:extracellular region; C:extracellular space; C:nucleus; C:cytoplasm
gbr.381.8.t1	S-adenosyl-L-methionine-dependent methyltransferase	Yes	470	20	0	57.24	4	P:GO:0032259; F:GO:0008168; F:GO:0016740; F:GO:0035091	P:methylation; F:methyltransferase activity; F:transferase activity; F:phosphatidylinositol binding
gbr.382.10.t1	endonuclease-reverse transcriptase	No	108	20	1.74537e-23	70.77	1	F:GO:0003824	F:catalytic activity
gbr.382.7.t1	uncharacterized protein LOC756446 isoform X1	No	134	20	9.38143e-20	61.55
gbr.382.8.t1	uncharacterized protein LOC110974941	Yes	137	10	2.27316e-51	55.34
gbr.384.12.t1	Sortilin-related receptor	Yes	145	20	1.26897e-39	50.84	1	F:GO:0005515	F:protein binding
gbr.384.13.t1	low-density lipoprotein receptor-related protein 4 isoform X1	Yes	196	20	5.37534e-104	59.01	1	F:GO:0005515	F:protein binding
gbr.384.6.t1	Y' element ATP-dependent helicase YPR204W-like isoform X1	No	236	7	1.05527e-117	64.79
gbr.385.4.t1	histamine N-methyltransferase-like	No	297	20	0	67.17
gbr.386.16.t1	transient receptor potential cation channel subfamily V member 5-like protein	No	301	15	6.01388e-19	58.39	2	F:GO:0003676; F:GO:0008270	F:nucleic acid binding; F:zinc ion binding
gbr.388.27.t1	cell adhesion molecule 2-like	No	593	20	0	45.25
gbr.388.28.t1	basement membrane-specific heparan sulfate proteoglycan core protein-like	No	664	20	0	48.55	2	C:GO:0016020; C:GO:0016021	C:membrane; C:integral component of membrane
gbr.388.31.t1	irregular chiasm C-roughest protein-like protein	No	603	20	0	49.18	2	C:GO:0016020; C:GO:0016021	C:membrane; C:integral component of membrane
gbr.39.1.t1	uncharacterized protein LOC110974179 isoform X2	No	1073	20	0	67.49	1	F:GO:0008017	F:microtubule binding
gbr.39.56.t1	ras-related protein Rab-8A-like	No	214	20	1.21929e-135	84.79	2	F:GO:0003924; F:GO:0005525	F:GTPase activity; F:GTP binding
gbr.39.58.t1	40S ribosomal protein S27-like	No	84	20	3.30047e-56	97.62	3	P:GO:0006412; F:GO:0003735; C:GO:0005840	P:translation; F:structural constituent of ribosome; C:ribosome
gbr.39.74.t1	beta-secretase 1	No	521	20	0	66.79	3	P:GO:0006508; F:GO:0004190; C:GO:0016021	P:proteolysis; F:aspartic-type endopeptidase activity; C:integral component of membrane
gbr.39.80.t1	Golgi-associated plant pathogenesis-related protein 1-like	No	167	20	1.99906e-120	72.63	1	C:GO:0005576	C:extracellular region
gbr.390.15.t1	proteinase T-like	Yes	302	20	2.31618e-180	74.39	2	P:GO:0006508; F:GO:0004252	P:proteolysis; F:serine-type endopeptidase activity
gbr.391.20.t1	galectin-8-like isoform X2	No	287	20	0	60.14	1	F:GO:0030246	F:carbohydrate binding
gbr.391.6.t1_gbr.391.9.t1	vam6/Vps39-like protein	No	880	20	0	81.23	2	P:GO:0006886; P:GO:0016192	P:intracellular protein transport; P:vesicle-mediated transport
gbr.392.12.t1	---NA---	No	141
gbr.394.11.t1	cytoplasmic FMR1-interacting protein 2 isoform X1	No	1302	20	0	85.32	2	P:GO:0030833; F:GO:0031267	P:regulation of actin filament polymerization; F:small GTPase binding
gbr.394.7.t1	acid ceramidase	Yes	494	20	0	76.2	2	P:GO:0030001; F:GO:0046872	P:metal ion transport; F:metal ion binding
gbr.396.24.t1	E3 ubiquitin-protein ligase TRIM33-like	No	627	20	0	69.13	1	F:GO:0008270	F:zinc ion binding
gbr.396.4.t1_gbr.396.7.t1	E3 ubiquitin-protein ligase TRIM33-like	No	627	20	0	69.87
gbr.398.13.t1	cholesterol 7-desaturase-like	Yes	458	20	0	60.38	2	P:GO:0055114; F:GO:0051537	P:obsolete oxidation-reduction process; F:2 iron, 2 sulfur cluster binding
gbr.398.14.t1	cholesterol 7-desaturase-like	No	460	20	0	62.75	2	P:GO:0055114; F:GO:0051537	P:obsolete oxidation-reduction process; F:2 iron, 2 sulfur cluster binding
gbr.398.7.t1	nuclear receptor coactivator 4 isoform X2	No	784	20	0	46.64	2	P:GO:0006879; F:GO:0003713	P:cellular iron ion homeostasis; F:transcription coactivator activity
gbr.399.10.t1_gbr.399.11.t1	blastula protease 10-like	Yes	435	20	0	55.6	9	P:GO:0006508; P:GO:0018996; F:GO:0004222; F:GO:0008233; F:GO:0008237; F:GO:0008270; F:GO:0016787; F:GO:0046872; C:GO:0005576	P:proteolysis; P:molting cycle, collagen and cuticulin-based cuticle; F:metalloendopeptidase activity; F:peptidase activity; F:metallopeptidase activity; F:zinc ion binding; F:hydrolase activity; F:metal ion binding; C:extracellular region
gbr.4.11.t1	uncharacterized protein LOC110973079 isoform X2	Yes	334	2	0	98.2
gbr.4.12.t1	uncharacterized protein LOC110991026 isoform X2	Yes	360	6	0	86.14
gbr.4.122.t1	TGF-beta receptor type-1 isoform X2	No	596	20	0	75	8	P:GO:0006468; P:GO:0007178; F:GO:0004675; F:GO:0004867; F:GO:0005524; F:GO:0046872; C:GO:0016021; C:GO:0043235	P:protein phosphorylation; P:transmembrane receptor protein serine/threonine kinase signaling pathway; F:transmembrane receptor protein serine/threonine kinase activity; F:serine-type endopeptidase inhibitor activity; F:ATP binding; F:metal ion binding; C:integral component of membrane; C:receptor complex
gbr.4.17.t1	catalase	No	509	20	0	87.31	5	P:GO:0006979; P:GO:0042744; P:GO:0055114; F:GO:0004096; F:GO:0020037	P:response to oxidative stress; P:hydrogen peroxide catabolic process; P:obsolete oxidation-reduction process; F:catalase activity; F:heme binding
gbr.4.29.t1	receptor-type tyrosine-protein phosphatase H-like isoform X1	No	733	20	0	52.91	1	F:GO:0005515	F:protein binding
gbr.4.30.t1	cyclin-dependent kinase inhibitor 1B-like	No	274	20	0	56.42	3	P:GO:0051726; F:GO:0004861; C:GO:0005634	P:regulation of cell cycle; F:cyclin-dependent protein serine/threonine kinase inhibitor activity; C:nucleus
gbr.4.37.t1	uncharacterized protein LOC110991065	No	248	20	0	63.34	2	P:GO:0006357; F:GO:0003700	P:regulation of transcription by RNA polymerase II; F:DNA-binding transcription factor activity
gbr.4.38.t1	putative thiamine transporter SLC35F3	No	472	20	0	70.92	1	C:GO:0016020	C:membrane
gbr.4.91.t1	alpha-1,6-mannosylglycoprotein 6-beta-N-acetylglucosaminyltransferase A	No	789	20	0	76.34	2	P:GO:0006487; F:GO:0030144	P:protein N-linked glycosylation; F:alpha-1,6-mannosylglycoprotein 6-beta-N-acetylglucosaminyltransferase activity
gbr.40.106.t1	cation-dependent mannose-6-phosphate receptor-like	No	245	20	0	59.53	2	C:GO:0016020; C:GO:0016021	C:membrane; C:integral component of membrane
gbr.40.114.t1	carbohydrate sulfotransferase 11-like	Yes	442	20	0	61.92	3	P:GO:0016051; F:GO:0008146; C:GO:0016021	P:carbohydrate biosynthetic process; F:sulfotransferase activity; C:integral component of membrane
gbr.40.184.t1	arf-GAP with Rho-GAP domain, ANK repeat and PH domain-containing protein 1-like isoform X1	No	1127	20	0	73.55	2	P:GO:0007165; F:GO:0005096	P:signal transduction; F:GTPase activator activity
gbr.40.2.t1	collagen alpha-1(X) chain-like	Yes	266	20	0	62	2	P:GO:0006958; F:GO:0005515	P:complement activation, classical pathway; F:protein binding
gbr.40.20.t1	lysosome membrane protein 2-like isoform X1	No	564	20	0	68.64	3	F:GO:0005044; C:GO:0005764; C:GO:0016020	F:scavenger receptor activity; C:lysosome; C:membrane
gbr.40.28.t1	uncharacterized protein LOC110973174 isoform X1	No	1364	3	0	83.82
gbr.40.38.t1	BTB/POZ domain-containing protein KCTD12-like	No	302	20	3.31188e-167	75.67	2	P:GO:0051260; F:GO:0005515	P:protein homooligomerization; F:protein binding
gbr.401.1.t1	amine oxidase [flavin-containing] B-like	No	542	20	0	75.6	2	P:GO:0055114; F:GO:0016491	P:obsolete oxidation-reduction process; F:oxidoreductase activity
gbr.402.2.t1	protein BTG4	No	223	20	7.23797e-167	66.97	1	P:GO:0008285	P:negative regulation of cell population proliferation
gbr.404.2.t1	histamine H3 receptor-like	No	426	20	0	53.65	3	P:GO:0007186; F:GO:0004930; C:GO:0016021	P:G protein-coupled receptor signaling pathway; F:G protein-coupled receptor activity; C:integral component of membrane
gbr.404.3.t1	histamine H3 receptor-like	No	418	20	0	55.4	3	P:GO:0007186; F:GO:0004930; C:GO:0016021	P:G protein-coupled receptor signaling pathway; F:G protein-coupled receptor activity; C:integral component of membrane
gbr.404.4.t1	ATP-binding cassette sub-family C member 9-like	No	1587	20	0	74.63	7	P:GO:0006813; P:GO:0055085; F:GO:0005524; F:GO:0008281; F:GO:0016887; F:GO:0042626; C:GO:0016021	P:potassium ion transport; P:transmembrane transport; F:ATP binding; F:sulfonylurea receptor activity; F:ATPase; F:ATPase-coupled transmembrane transporter activity; C:integral component of membrane
gbr.404.8.t1	ATP-binding cassette sub-family C member 9-like	No	1574	20	0	74.67	7	P:GO:0006813; P:GO:0055085; F:GO:0005524; F:GO:0008281; F:GO:0016887; F:GO:0042626; C:GO:0016021	P:potassium ion transport; P:transmembrane transport; F:ATP binding; F:sulfonylurea receptor activity; F:ATPase; F:ATPase-coupled transmembrane transporter activity; C:integral component of membrane
gbr.404.9.t1	ATP-binding cassette sub-family C member 9-like	No	1584	20	0	72.8	7	P:GO:0006813; P:GO:0055085; F:GO:0005524; F:GO:0008281; F:GO:0016887; F:GO:0042626; C:GO:0016021	P:potassium ion transport; P:transmembrane transport; F:ATP binding; F:sulfonylurea receptor activity; F:ATPase; F:ATPase-coupled transmembrane transporter activity; C:integral component of membrane
gbr.405.3.t1	BTB/POZ domain-containing protein 8	No	684	20	0	57.3	1	F:GO:0005515	F:protein binding
gbr.41.1.t1	AChain A, Histone-lysine N-methyltransferase EHMT2	No	280	20	5.35543e-159	83.12	5	P:GO:0034968; F:GO:0002039; F:GO:0008270; F:GO:0018024; C:GO:0005634	P:histone lysine methylation; F:p53 binding; F:zinc ion binding; F:histone-lysine N-methyltransferase activity; C:nucleus
gbr.41.11.t1	multidrug resistance-associated protein 4	No	1557	20	0	71.22	6	P:GO:0055085; F:GO:0005515; F:GO:0005524; F:GO:0016887; F:GO:0042626; C:GO:0016021	P:transmembrane transport; F:protein binding; F:ATP binding; F:ATPase; F:ATPase-coupled transmembrane transporter activity; C:integral component of membrane
gbr.41.36.t1	serine/threonine-protein phosphatase 6 catalytic subunit	No	323	20	0	91.33	1	F:GO:0016787	F:hydrolase activity
gbr.41.46.t1	angiotensin-converting enzyme 2	Yes	684	20	0	68.61	4	P:GO:0006508; F:GO:0008237; F:GO:0008241; C:GO:0016020	P:proteolysis; F:metallopeptidase activity; F:peptidyl-dipeptidase activity; C:membrane
gbr.41.47.t1	glomulin	No	672	20	0	56.97	3	P:GO:0031397; F:GO:0055105; C:GO:0005737	P:negative regulation of protein ubiquitination; F:ubiquitin-protein transferase inhibitor activity; C:cytoplasm
gbr.41.64.t1	pre-mRNA-splicing factor 38B isoform X1	No	391	20	0	77.43	2	P:GO:0006396; C:GO:0005634	P:RNA processing; C:nucleus
gbr.41.65.t1	dolichyldiphosphatase 1 isoform X1	No	245	20	2.21636e-180	77.27	1	F:GO:0016787	F:hydrolase activity
gbr.41.69.t1	protein FAM78A-like	No	453	20	0	78.61
gbr.41.89.t1	FK506-binding protein 15 isoform X2	No	1390	20	0	65.16	1	F:GO:0003755	F:peptidyl-prolyl cis-trans isomerase activity
gbr.41.98.t1	protein SET-like	No	287	20	1.26739e-178	79.23	2	P:GO:0006334; C:GO:0005634	P:nucleosome assembly; C:nucleus
gbr.410.13.t1	collagen alpha-1(X) chain-like	Yes	226	20	2.00681e-65	57.98	2	P:GO:0006958; F:GO:0005515	P:complement activation, classical pathway; F:protein binding
gbr.415.5.t1	uncharacterized protein LOC110989914 isoform X1	No	432	2	0	93.1
gbr.416.6.t1	Bcl-2-like protein 13	No	603	20	0	56.54	1	P:GO:0042981	P:regulation of apoptotic process
gbr.418.13.t1	matrix metalloproteinase-16-like	No	403	20	0	63.84	4	P:GO:0006508; F:GO:0004222; F:GO:0008270; C:GO:0031012	P:proteolysis; F:metalloendopeptidase activity; F:zinc ion binding; C:extracellular matrix
gbr.418.14.t1	72 kDa type IV collagenase-like	Yes	537	20	0	54.95	4	P:GO:0006508; F:GO:0004222; F:GO:0008270; C:GO:0031012	P:proteolysis; F:metalloendopeptidase activity; F:zinc ion binding; C:extracellular matrix
gbr.418.5.t1	serine protease 27-like	No	731	20	0	60.36	3	P:GO:0006508; F:GO:0004252; F:GO:0005515	P:proteolysis; F:serine-type endopeptidase activity; F:protein binding
gbr.419.5.t1	SAGA-associated factor 29	No	328	20	0	77.34	1	C:GO:0000124	C:SAGA complex
gbr.419.7.t1	---NA---	No	134
gbr.42.3.t1	beta-parvin-like isoform X1	No	364	20	0	88.07	3	P:GO:0007155; P:GO:0031532; F:GO:0003779	P:cell adhesion; P:actin cytoskeleton reorganization; F:actin binding
gbr.42.41.t1	kin of IRRE-like protein 3	No	424	20	2.15465e-12	43.93
gbr.42.45.t1	receptor-type tyrosine-protein phosphatase H-like isoform X1	No	660	20	0	60.42	1	F:GO:0005515	F:protein binding
gbr.42.46.t1	receptor-type tyrosine-protein phosphatase H-like isoform X1	Yes	942	20	0	57.67	1	F:GO:0005515	F:protein binding
gbr.42.54.t1	hyalin-like isoform X3	No	1324	20	0	47.88	1	F:GO:0005509	F:calcium ion binding
gbr.422.15.t1	Ganglioside GM2 activator	No	194	20	1.01799e-114	66.22	2	P:GO:0006689; F:GO:0008047	P:ganglioside catabolic process; F:enzyme activator activity
gbr.423.11.t1	complement C1q and tumor necrosis factor-related protein 9-like	Yes	262	20	0	62.36	2	P:GO:0006958; F:GO:0005515	P:complement activation, classical pathway; F:protein binding
gbr.425.12.t1	transmembrane protein 233-like	No	176	7	1.56887e-65	72.34	1	C:GO:0016021	C:integral component of membrane
gbr.425.6.t1	NKAP-like protein	No	105	6	6.73605e-08	77.17	1	F:GO:0003682	F:chromatin binding
gbr.428.1.t1	gamma-glutamylaminecyclotransferase C-like isoform X5	No	212	20	2.41988e-132	74.05	1	F:GO:0061929	F:gamma-glutamylaminecyclotransferase activity
gbr.428.12.t1	ras suppressor protein 1	No	276	20	0	85.25	1	F:GO:0005515	F:protein binding
gbr.428.7.t1	prestalk protein isoform X1	Yes	1650	20	0	44.6	2	F:GO:0004867; C:GO:0005576	F:serine-type endopeptidase inhibitor activity; C:extracellular region
gbr.429.2.t1	perilipin-2-like isoform X1	No	493	20	0	71.82	4	P:GO:0010890; P:GO:0019915; C:GO:0005811; C:GO:0005829	P:positive regulation of sequestering of triglyceride; P:lipid storage; C:lipid droplet; C:cytosol
gbr.43.11.t1	Toll-like receptor 13	No	605	20	0	48.83	5	P:GO:0002224; P:GO:0006955; F:GO:0004888; F:GO:0005515; C:GO:0016021	P:toll-like receptor signaling pathway; P:immune response; F:transmembrane signaling receptor activity; F:protein binding; C:integral component of membrane
gbr.43.33.t1	predicted protein	Yes	598	20	0	68.76	1	P:GO:0006511	P:ubiquitin-dependent protein catabolic process
gbr.43.62.t1	uncharacterized protein LOC110974087 isoform X2	Yes	1093	20	0	59.14	1	C:GO:0005576	C:extracellular region
gbr.43.63.t1	plexin-B-like isoform X2	No	1295	20	0	64.52	3	P:GO:0071526; F:GO:0005515; F:GO:0017154	P:semaphorin-plexin signaling pathway; F:protein binding; F:semaphorin receptor activity
gbr.430.18.t1	thymus-specific serine protease-like	Yes	500	20	0	70.52	2	P:GO:0006508; F:GO:0008236	P:proteolysis; F:serine-type peptidase activity
gbr.430.21.t1	thymus-specific serine protease-like	No	430	20	0	62.57	2	P:GO:0006508; F:GO:0008236	P:proteolysis; F:serine-type peptidase activity
gbr.431.2.t1	lengsin-like	No	297	20	6.04138e-150	44	2	P:GO:0006807; F:GO:0004356	P:nitrogen compound metabolic process; F:glutamate-ammonia ligase activity
gbr.431.23.t1	E3 ubiquitin-protein ligase RNF14	No	470	20	0	60.24	3	P:GO:0016567; F:GO:0005515; F:GO:0061630	P:protein ubiquitination; F:protein binding; F:ubiquitin protein ligase activity
gbr.431.3.t1	lengsin-like	No	401	20	0	52.88	2	P:GO:0006807; F:GO:0004356	P:nitrogen compound metabolic process; F:glutamate-ammonia ligase activity
gbr.431.9.t1	carboxypeptidase B-like	No	643	20	0	61.45	4	P:GO:0006508; F:GO:0003735; F:GO:0004181; F:GO:0008270	P:proteolysis; F:structural constituent of ribosome; F:metallocarboxypeptidase activity; F:zinc ion binding
gbr.435.2.t1	stimulated by retinoic acid gene 6 protein-like	No	636	20	0	64.43	2	C:GO:0016020; C:GO:0016021	C:membrane; C:integral component of membrane
gbr.435.9.t1	carbonic anhydrase 1	No	416	20	1.83297e-179	57.06	2	F:GO:0004089; F:GO:0008270	F:carbonate dehydratase activity; F:zinc ion binding
gbr.438.1.t1	uncharacterized protein LOC110984979 isoform X2	No	82	7	1.12881e-54	72.07
gbr.44.14.t1	actin, cytoplasmic	No	344	20	0	99.49	3	F:GO:0005524; C:GO:0005737; C:GO:0005856	F:ATP binding; C:cytoplasm; C:cytoskeleton
gbr.44.49.t1_gbr.44.50.t1	phosphatidylinositol 5-phosphate 4-kinase type-2 alpha isoform X3	No	402	20	0	79.37	4	P:GO:0016310; P:GO:0046488; F:GO:0000166; F:GO:0016301	P:phosphorylation; P:phosphatidylinositol metabolic process; F:nucleotide binding; F:kinase activity
gbr.44.74.t1	S-acyl fatty acid synthase thioesterase, medium chain	No	257	20	0	66.89	2	P:GO:0009058; F:GO:0016788	P:biosynthetic process; F:hydrolase activity, acting on ester bonds
gbr.44.85.t1	insulin-like growth factor 2 mRNA-binding protein 1 isoform X2	No	607	20	0	71.48	1	F:GO:0003723	F:RNA binding
gbr.440.8.t1	sterile alpha motif domain-containing protein 9-like	No	1713	20	0	60.2	1	F:GO:0005515	F:protein binding
gbr.441.10.t1	extracellular serine proteinase-like	Yes	433	20	0	76.87	2	P:GO:0006508; F:GO:0004252	P:proteolysis; F:serine-type endopeptidase activity
gbr.444.12.t1	40S ribosomal protein S19	No	273	20	2.26963e-84	80.62	3	P:GO:0006412; F:GO:0003735; C:GO:0005840	P:translation; F:structural constituent of ribosome; C:ribosome
gbr.446.2.t1	heat shock protein 70	No	655	20	0	91.68	13	P:GO:0016192; P:GO:0034620; P:GO:0042026; P:GO:0051085; F:GO:0005524; F:GO:0016887; F:GO:0031072; F:GO:0044183; F:GO:0051082; F:GO:0051787; C:GO:0005634; C:GO:0005829; C:GO:0005886	P:vesicle-mediated transport; P:cellular response to unfolded protein; P:protein refolding; P:chaperone cofactor-dependent protein refolding; F:ATP binding; F:ATPase; F:heat shock protein binding; F:protein folding chaperone; F:unfolded protein binding; F:misfolded protein binding; C:nucleus; C:cytosol; C:plasma membrane
gbr.448.1.t1	Actin-related protein 2/3 complex subunit 3	No	160	20	1.61033e-116	89.09	2	P:GO:0034314; C:GO:0005885	P:Arp2/3 complex-mediated actin nucleation; C:Arp2/3 protein complex
gbr.448.6.t1_gbr.448.7.t1	histone H2A-like	No	424	20	4.82382e-70	90.24	5	P:GO:0006342; F:GO:0003677; F:GO:0046982; C:GO:0000785; C:GO:0000786	P:chromatin silencing; F:DNA binding; F:protein heterodimerization activity; C:chromatin; C:nucleosome
gbr.448.8.t1	coronin-1C-A	No	490	20	0	67.16	1	F:GO:0005515	F:protein binding
gbr.449.2.t1	phosphorylase b kinase regulatory subunit beta isoform X1	No	1062	20	0	74.83	2	P:GO:0005977; F:GO:0005516	P:glycogen metabolic process; F:calmodulin binding
gbr.449.3.t1	lysosomal protective protein-like	Yes	462	20	0	69.76	2	P:GO:0006508; F:GO:0004185	P:proteolysis; F:serine-type carboxypeptidase activity
gbr.45.16.t1	ras-associating and dilute domain-containing protein-like isoform X2	No	1737	20	0	63.02	3	P:GO:0007165; F:GO:0005515; F:GO:0005525	P:signal transduction; F:protein binding; F:GTP binding
gbr.45.33.t1	uncharacterized protein LOC110986179	No	546	20	0	70.51
gbr.45.51.t1	prostacyclin receptor-like	No	420	20	0	49.48	3	P:GO:0007186; F:GO:0004930; C:GO:0016021	P:G protein-coupled receptor signaling pathway; F:G protein-coupled receptor activity; C:integral component of membrane
gbr.450.11.t1	cell division control protein 6 homolog	No	499	20	0	78.14	4	P:GO:0006270; P:GO:0051301; F:GO:0005524; F:GO:0016887	P:DNA replication initiation; P:cell division; F:ATP binding; F:ATPase
gbr.451.10.t1	protein lyl-1-like	No	378	20	0	69.89	1	F:GO:0046983	F:protein dimerization activity
gbr.451.2.t1	cell adhesion molecule 2-like	No	795	20	0	45.79
gbr.453.2.t1	TPR and ankyrin repeat-containing protein 1	No	1201	20	0	57.18	1	F:GO:0005515	F:protein binding
gbr.456.4.t1	nephrin-like isoform X1	No	1813	20	0	56.79	4	P:GO:0006468; F:GO:0004713; F:GO:0005515; F:GO:0005524	P:protein phosphorylation; F:protein tyrosine kinase activity; F:protein binding; F:ATP binding
gbr.456.6.t1	protein gar2-like isoform X3	No	182	2	1.66316e-125	100
gbr.457.7.t1	F-actin-methionine sulfoxide oxidase MICAL3-like isoform X4	No	931	20	0	72.76
gbr.46.11.t1	ADP-ribosylation factor 1-like	No	179	20	6.61517e-127	90.97	1	F:GO:0005525	F:GTP binding
gbr.46.12.t1_gbr.46.13.t1	ADP-ribosylation factor 1	No	181	20	1.03308e-126	95.9	1	F:GO:0005525	F:GTP binding
gbr.46.15.t1	SH3 domain-binding protein 5-like	No	604	20	0	70.98	1	P:GO:0035556	P:intracellular signal transduction
gbr.46.4.t1	integrin alpha-9-like	No	1065	20	0	56.19	2	P:GO:0007155; C:GO:0008305	P:cell adhesion; C:integrin complex
gbr.46.42.t1	protein Simiate	No	207	20	4.09315e-152	71.98
gbr.46.43.t1	cholesterol 24-hydroxylase-like	No	393	20	0	68.24	5	P:GO:0006707; P:GO:0055114; F:GO:0005506; F:GO:0020037; F:GO:0033781	P:cholesterol catabolic process; P:obsolete oxidation-reduction process; F:iron ion binding; F:heme binding; F:cholesterol 24-hydroxylase activity
gbr.46.57.t1	integrin alpha-8-like	No	710	20	0	57.83	2	P:GO:0007155; C:GO:0008305	P:cell adhesion; C:integrin complex
gbr.46.59.t1	ATP-binding cassette sub-family F member 2	No	593	20	0	80.37	2	F:GO:0005524; F:GO:0016887	F:ATP binding; F:ATPase
gbr.46.81.t1	late secretory pathway protein AVL9 homolog	No	1223	20	0	74.26	3	P:GO:0055114; F:GO:0016616; F:GO:0051287	P:obsolete oxidation-reduction process; F:oxidoreductase activity, acting on the CH-OH group of donors, NAD or NADP as acceptor; F:NAD binding
gbr.46.83.t1	cation-dependent mannose-6-phosphate receptor-like	No	297	20	1.22471e-62	65.05	2	C:GO:0016020; C:GO:0016021	C:membrane; C:integral component of membrane
gbr.460.4.t1	gamma-interferon-inducible lysosomal thiol reductase-like	Yes	253	20	0	69.84
gbr.466.22.t1	Zinc finger and SCAN domain-containing protein 22	No	299	20	2.50379e-133	59.99
gbr.468.26.t1	---NA---	No	262
gbr.469.12.t1	SNW domain-containing protein 1-like	No	533	20	0	84.06	2	P:GO:0000398; C:GO:0005681	P:mRNA splicing, via spliceosome; C:spliceosomal complex
gbr.47.34.t1	E3 ubiquitin-protein ligase TRIP12-like isoform X1	No	1620	20	0	72.25	1	F:GO:0008270	F:zinc ion binding
gbr.47.46.t1	sphingosine-1-phosphate lyase 1	No	550	20	0	74	3	P:GO:0019752; F:GO:0016831; F:GO:0030170	P:carboxylic acid metabolic process; F:carboxy-lyase activity; F:pyridoxal phosphate binding
gbr.47.57.t1	protein IWS1 homolog	No	893	20	0	68.33	1	C:GO:0005634	C:nucleus
gbr.47.74.t1	sodium/potassium-transporting ATPase subunit beta-1-like	No	300	20	0	50.12	3	P:GO:0006813; P:GO:0006814; C:GO:0005890	P:potassium ion transport; P:sodium ion transport; C:sodium:potassium-exchanging ATPase complex
gbr.474.6.t1	cell wall protein DAN4-like	Yes	447	12	0	54.16	2	C:GO:0016020; C:GO:0016021	C:membrane; C:integral component of membrane
gbr.474.7.t1	cell wall protein DAN4-like	No	325	20	0	59.39	2	C:GO:0016020; C:GO:0016021	C:membrane; C:integral component of membrane
gbr.474.8.t1	cell wall protein DAN4-like	No	182	3	2.66976e-87	63.63
gbr.476.14.t1	flotillin-1-like isoform X2	No	420	20	0	92.85
gbr.476.2.t1	serine/threonine-protein kinase N2-like isoform X1	No	1053	20	0	73.6	5	P:GO:0006468; P:GO:0007165; F:GO:0004674; F:GO:0005524; F:GO:0031267	P:protein phosphorylation; P:signal transduction; F:protein serine/threonine kinase activity; F:ATP binding; F:small GTPase binding
gbr.477.2.t1	zinc finger protein 271-like	No	523	20	0	61.23	2	P:GO:0006355; C:GO:0005634	P:regulation of transcription, DNA-templated; C:nucleus
gbr.477.6.t1	ras-related protein Rab-32-like isoform X2	No	248	20	0	90.43	5	P:GO:0016192; F:GO:0003924; F:GO:0005525; C:GO:0005802; C:GO:0031982	P:vesicle-mediated transport; F:GTPase activity; F:GTP binding; C:trans-Golgi network; C:vesicle
gbr.478.6.t1	nucleoside diphosphate kinase	No	170	20	6.00574e-123	79.88	5	P:GO:0006165; P:GO:0006183; P:GO:0006228; P:GO:0006241; F:GO:0004550	P:nucleoside diphosphate phosphorylation; P:GTP biosynthetic process; P:UTP biosynthetic process; P:CTP biosynthetic process; F:nucleoside diphosphate kinase activity
gbr.478.8.t1	CCR4-NOT transcription complex subunit 7	No	284	20	0	87.34	3	F:GO:0003676; F:GO:0004535; C:GO:0030014	F:nucleic acid binding; F:poly(A)-specific ribonuclease activity; C:CCR4-NOT complex
gbr.48.27.t1	adipocyte plasma membrane-associated protein-like	No	411	20	0	57.1	2	P:GO:0009058; F:GO:0016844	P:biosynthetic process; F:strictosidine synthase activity
gbr.48.5.t1	organic solute transporter subunit alpha-like	No	380	20	0	56.28	2	C:GO:0016020; C:GO:0016021	C:membrane; C:integral component of membrane
gbr.48.61.t1	uncharacterized protein LOC110978419 isoform X3	Yes	1015	20	0	55.02	2	C:GO:0016020; C:GO:0016021	C:membrane; C:integral component of membrane
gbr.48.71.t1	presenilin-1-like isoform X1	No	479	20	0	81.81	3	P:GO:0016485; F:GO:0004190; C:GO:0016021	P:protein processing; F:aspartic-type endopeptidase activity; C:integral component of membrane
gbr.48.8.t1	organic solute transporter subunit alpha-like	No	376	20	0	56.41	2	C:GO:0016020; C:GO:0016021	C:membrane; C:integral component of membrane
gbr.48.93.t1	alpha-N-acetylgalactosaminide alpha-2,6-sialyltransferase 6-like	No	309	20	0	55.74	2	P:GO:0006486; F:GO:0008373	P:protein glycosylation; F:sialyltransferase activity
gbr.480.2.t1	SH3 domain-containing protein 19-like	No	1232	20	0	61.08	1	F:GO:0005515	F:protein binding
gbr.481.4.t1	fibropellin-1-like	No	1283	20	0	61.93	3	P:GO:0007154; F:GO:0005509; C:GO:0016020	P:cell communication; F:calcium ion binding; C:membrane
gbr.481.7.t1	abl interactor 2-like	No	810	20	0	61.12	1	F:GO:0005515	F:protein binding
gbr.482.2.t1	---NA---	No	119
gbr.489.2.t1	dixin-like isoform X1	No	772	20	0	79.41	2	P:GO:0060070; F:GO:0005515	P:canonical Wnt signaling pathway; F:protein binding
gbr.49.40.t1	putative helicase MOV-10 isoform X1	No	1037	20	0	69.62	3	P:GO:0035194; F:GO:0003723; F:GO:0032574	P:post-transcriptional gene silencing by RNA; F:RNA binding; F:5'-3' RNA helicase activity
gbr.49.8.t1	semaphorin-5A-like isoform X1	No	375	20	1.29346e-135	49.13	6	P:GO:0055114; P:GO:0098869; F:GO:0004096; F:GO:0020037; C:GO:0016020; C:GO:0016021	P:obsolete oxidation-reduction process; P:cellular oxidant detoxification; F:catalase activity; F:heme binding; C:membrane; C:integral component of membrane
gbr.491.8.t1	E3 ubiquitin-protein ligase CBL-B-B-like isoform X1	No	914	20	0	76.89	5	P:GO:0007166; P:GO:0023051; F:GO:0001784; F:GO:0004842; F:GO:0005509	P:cell surface receptor signaling pathway; P:regulation of signaling; F:phosphotyrosine residue binding; F:ubiquitin-protein transferase activity; F:calcium ion binding
gbr.494.12.t1	metabotropic glutamate receptor 3-like	No	824	20	0	51.32	3	P:GO:0007186; F:GO:0004930; C:GO:0016021	P:G protein-coupled receptor signaling pathway; F:G protein-coupled receptor activity; C:integral component of membrane
gbr.495.4.t1	uncharacterized protein LOC110991059 isoform X1	No	570	20	0	62.7	1	C:GO:0110165	C:cellular anatomical entity
gbr.495.9.t1	CD63 antigen	No	220	20	4.70751e-152	66.42	1	C:GO:0016021	C:integral component of membrane
gbr.497.4.t1_gbr.497.6.t1	uncharacterized protein LOC110988675	Yes	211	20	4.98282e-146	65.63
gbr.498.1.t1	probable ATP-dependent RNA helicase DDX5	No	1399	20	0	83.96	4	P:GO:0042981; F:GO:0003676; F:GO:0004386; F:GO:0005524	P:regulation of apoptotic process; F:nucleic acid binding; F:helicase activity; F:ATP binding
gbr.498.2.t1	ragulator complex protein LAMTOR2	No	125	20	9.5907e-69	90.92	3	P:GO:0032008; F:GO:0005085; F:GO:0060090	P:positive regulation of TOR signaling; F:guanyl-nucleotide exchange factor activity; F:molecular adaptor activity
gbr.5.113.t1	2',5'-phosphodiesterase 12	No	620	20	0	60.41	6	P:GO:0009892; P:GO:0010468; P:GO:0016071; P:GO:0050794; P:GO:0071310; F:GO:0004527	P:negative regulation of metabolic process; P:regulation of gene expression; P:mRNA metabolic process; P:regulation of cellular process; P:cellular response to organic substance; F:exonuclease activity
gbr.5.12.t1	general receptor for phosphoinositides 1-associated scaffold protein-like	No	238	20	1.19411e-173	69.95	1	F:GO:0005515	F:protein binding
gbr.5.25.t1	alpha-1A adrenergic receptor-like	No	362	20	0	54.88	3	P:GO:0007186; F:GO:0004930; C:GO:0016021	P:G protein-coupled receptor signaling pathway; F:G protein-coupled receptor activity; C:integral component of membrane
gbr.5.29.t1	uncharacterized protein LOC110986673	No	338	20	0	70.25	2	C:GO:0016020; C:GO:0016021	C:membrane; C:integral component of membrane
gbr.5.30.t1	uncharacterized protein LOC110986683	No	226	20	6.81068e-165	62.72	2	C:GO:0016020; C:GO:0016021	C:membrane; C:integral component of membrane
gbr.5.51.t1	E3 ubiquitin-protein ligase MYLIP-like	No	1965	20	0	67.94	1	C:GO:0005856	C:cytoskeleton
gbr.5.6.t1	epidermal growth factor receptor-like isoform X2	Yes	826	20	0	65.35	1	F:GO:0016740	F:transferase activity
gbr.5.97.t1	serum paraoxonase/arylesterase 2-like	No	733	20	0	61.69	1	F:GO:0004064	F:arylesterase activity
gbr.50.4.t1	integral membrane protein GPR137B-like	No	261	20	0	68.36	2	C:GO:0016020; C:GO:0016021	C:membrane; C:integral component of membrane
gbr.50.48.t1	elongation factor 1-gamma	No	428	20	0	77.8	4	P:GO:0006414; P:GO:0006749; F:GO:0003746; F:GO:0005515	P:translational elongation; P:glutathione metabolic process; F:translation elongation factor activity; F:protein binding
gbr.50.53.t1	digestive organ expansion factor homolog isoform X1	Yes	829	20	0	70.32	1	C:GO:0005634	C:nucleus
gbr.50.58.t1	H2.0-like homeobox protein	No	420	20	0	71.19	3	P:GO:0006355; F:GO:0000981; F:GO:0003677	P:regulation of transcription, DNA-templated; F:DNA-binding transcription factor activity, RNA polymerase II-specific; F:DNA binding
gbr.50.72.t1	---NA---	No	81
gbr.50.78.t1	mRNA decay activator protein ZFP36L1	No	395	20	0	59.91	1	F:GO:0046872	F:metal ion binding
gbr.50.89.t1	ADP-ribosylation factor-like	No	194	20	3.44837e-137	79.64	1	F:GO:0005525	F:GTP binding
gbr.50.90.t1	ADP-ribosylation factor-like	No	193	20	1.061e-139	78.2	1	F:GO:0005525	F:GTP binding
gbr.50.93.t1	ADP-ribosylation factor-like	No	218	20	6.88689e-163	76.33	1	F:GO:0005525	F:GTP binding
gbr.500.12.t1	cactin-like isoform X2	No	727	20	0	76.2	1	F:GO:0005515	F:protein binding
gbr.500.8.t1	short-chain collagen C4-like	No	317	20	0	74.5	1	C:GO:0016020	C:membrane
gbr.501.3.t1_gbr.501.5.t1	kielin/chordin-like protein	Yes	1659	20	0	46	3	P:GO:0010466; F:GO:0030414; C:GO:0005576	P:negative regulation of peptidase activity; F:peptidase inhibitor activity; C:extracellular region
gbr.505.5.t1	proteinase K-like	Yes	405	20	0	73.42	2	P:GO:0006508; F:GO:0004252	P:proteolysis; F:serine-type endopeptidase activity
gbr.508.5.t1	RNA-binding protein 7-like	No	294	20	0	64.92	1	F:GO:0003676	F:nucleic acid binding
gbr.51.26.t1	alkaline phosphatase-like	Yes	1496	20	0	73.93	1	F:GO:0016791	F:phosphatase activity
gbr.51.30.t1	COP9 signalosome complex subunit 7b-like	No	288	20	0	80.56	2	P:GO:0010387; C:GO:0008180	P:COP9 signalosome assembly; C:COP9 signalosome
gbr.51.70.t1	beta-lactamase domain-containing protein 2-like	No	1279	20	0	73.68	4	F:GO:0016740; F:GO:0016746; C:GO:0016020; C:GO:0016021	F:transferase activity; F:acyltransferase activity; C:membrane; C:integral component of membrane
gbr.51.74.t1	NLR family CARD domain-containing protein 4-like isoform X6	No	106	20	1.24082e-22	57.21	2	P:GO:0007165; F:GO:0005515	P:signal transduction; F:protein binding
gbr.511.4.t1	S-crystallin SL11-like	No	204	20	1.43756e-148	64.51	2	P:GO:0006749; F:GO:0005515	P:glutathione metabolic process; F:protein binding
gbr.511.8.t1	S-crystallin SL11-like	No	205	20	1.83762e-143	71.6	2	P:GO:0006749; F:GO:0005515	P:glutathione metabolic process; F:protein binding
gbr.512.11.t1	---NA---	No	206
gbr.517.2.t1	fibroblast growth factor receptor 1-like	No	175	7	3.02619e-94	71.65
gbr.517.3.t1	endoplasmic reticulum-Golgi intermediate compartment protein 2	No	390	20	0	76.19	6	P:GO:0006888; P:GO:0006890; C:GO:0005634; C:GO:0005783; C:GO:0016020; C:GO:0030134	P:endoplasmic reticulum to Golgi vesicle-mediated transport; P:retrograde vesicle-mediated transport, Golgi to endoplasmic reticulum; C:nucleus; C:endoplasmic reticulum; C:membrane; C:COPII-coated ER to Golgi transport vesicle
gbr.517.9.t1	cytosolic non-specific dipeptidase-like	No	478	20	0	84.76	1	F:GO:0070573	F:metallodipeptidase activity
gbr.52.24.t1	sodium- and chloride-dependent GABA transporter 1-like	No	676	20	0	74.74	1	C:GO:0016021	C:integral component of membrane
gbr.52.29.t1	cell adhesion molecule 2-like	No	725	20	0	45.46	2	C:GO:0016020; C:GO:0016021	C:membrane; C:integral component of membrane
gbr.52.48.t1	Protein BTG1	No	164	20	1.64374e-120	72.37	1	P:GO:0008285	P:negative regulation of cell population proliferation
gbr.52.53.t1	protein RFT1 homolog	No	1260	20	0	79.11	2	P:GO:0006488; C:GO:0016021	P:dolichol-linked oligosaccharide biosynthetic process; C:integral component of membrane
gbr.52.56.t1	phosphate carrier protein, mitochondrial-like	No	406	20	0	83.72	7	P:GO:0015867; P:GO:0035435; F:GO:0005315; F:GO:0005347; F:GO:0015293; F:GO:0044877; C:GO:0031305	P:ATP transport; P:phosphate ion transmembrane transport; F:inorganic phosphate transmembrane transporter activity; F:ATP transmembrane transporter activity; F:symporter activity; F:protein-containing complex binding; C:integral component of mitochondrial inner membrane
gbr.52.60.t1	beta-1,3-galactosyltransferase 1-like	No	415	20	0	67.4	2	P:GO:0006486; C:GO:0016020	P:protein glycosylation; C:membrane
gbr.52.61.t1	serine/threonine-protein kinase A-Raf-like isoform X2	No	800	20	0	73.1	4	P:GO:0006468; P:GO:0035556; F:GO:0004672; F:GO:0005524	P:protein phosphorylation; P:intracellular signal transduction; F:protein kinase activity; F:ATP binding
gbr.525.7.t1	phytanoyl-CoA dioxygenase-like	No	402	20	0	77.09	2	P:GO:0055114; F:GO:0051213	P:obsolete oxidation-reduction process; F:dioxygenase activity
gbr.528.3.t1	uncharacterized protein LOC110985693	No	216	1	3.28142e-160	100
gbr.529.1.t1	gamma-glutamyltranspeptidase 1-like isoform X2	No	656	20	0	73.41	2	P:GO:0006751; F:GO:0036374	P:glutathione catabolic process; F:glutathione hydrolase activity
gbr.529.4.t1	Golgi SNAP receptor complex member 1-like isoform X2	No	421	20	2.31181e-133	88.72	4	P:GO:0006888; C:GO:0000139; C:GO:0005801; C:GO:0016021	P:endoplasmic reticulum to Golgi vesicle-mediated transport; C:Golgi membrane; C:cis-Golgi network; C:integral component of membrane
gbr.529.7.t1	IgGFc-binding protein isoform X3	Yes	583	9	0	48.47	13	P:GO:0006811; P:GO:0007155; P:GO:0034220; F:GO:0004888; F:GO:0005102; F:GO:0005216; F:GO:0005230; F:GO:0005509; C:GO:0005615; C:GO:0005886; C:GO:0016020; C:GO:0016021; C:GO:0062023	P:ion transport; P:cell adhesion; P:ion transmembrane transport; F:transmembrane signaling receptor activity; F:signaling receptor binding; F:ion channel activity; F:extracellular ligand-gated ion channel activity; F:calcium ion binding; C:extracellular space; C:plasma membrane; C:membrane; C:integral component of membrane; C:collagen-containing extracellular matrix
gbr.53.13.t1	P2X purinoceptor 4-like	No	425	20	0	74.32	5	P:GO:0033198; P:GO:0098655; F:GO:0001614; F:GO:0004931; C:GO:0005887	P:response to ATP; P:cation transmembrane transport; F:purinergic nucleotide receptor activity; F:extracellularly ATP-gated cation channel activity; C:integral component of plasma membrane
gbr.53.3.t1	E3 ubiquitin-protein ligase TRIM71-like	No	658	20	0	66.98
gbr.53.4.t1_gbr.53.5.t1	E3 ubiquitin-protein ligase TRIM71-like	No	654	20	0	66.89
gbr.53.53.t1	carboxypeptidase A2	Yes	417	20	0	66.22	3	P:GO:0006508; F:GO:0004181; F:GO:0008270	P:proteolysis; F:metallocarboxypeptidase activity; F:zinc ion binding
gbr.536.1.t1	fatty acid-binding protein, intestinal-like	No	131	20	1.32231e-91	61.14	1	F:GO:0008289	F:lipid binding
gbr.536.7.t1	uncharacterized protein LOC110977622	No	138	2	9.19978e-96	82.82
gbr.54.11.t1	deleted in malignant brain tumors 1 protein-like	No	331	20	0	71.07	2	F:GO:0005044; C:GO:0016020	F:scavenger receptor activity; C:membrane
gbr.54.6.t1	deleted in malignant brain tumors 1 protein-like	Yes	1424	20	0	63.06	2	F:GO:0005044; C:GO:0016020	F:scavenger receptor activity; C:membrane
gbr.542.3.t1	neuropilin and tolloid-like protein 2 isoform X5	No	606	20	0	55.28	1	F:GO:0005515	F:protein binding
gbr.544.2.t1	ATP-citrate synthase	No	817	20	0	63.14	1	F:GO:0003824	F:catalytic activity
gbr.545.4.t1	solute carrier organic anion transporter family member 2A1-like	No	600	20	0	55.5	2	P:GO:0055085; C:GO:0016020	P:transmembrane transport; C:membrane
gbr.55.11.t1	guanine nucleotide exchange factor MSS4-like	No	165	20	3.3605e-119	72.42	2	P:GO:0007264; F:GO:0005085	P:small GTPase mediated signal transduction; F:guanyl-nucleotide exchange factor activity
gbr.55.40.t1	CCR4-NOT transcription complex subunit 1-like	No	2609	20	0	81.26	2	P:GO:0006417; C:GO:0030015	P:regulation of translation; C:CCR4-NOT core complex
gbr.55.43.t1	DNA topoisomerase 1	No	1007	20	0	81.99	4	P:GO:0006265; F:GO:0003677; F:GO:0003917; C:GO:0005694	P:DNA topological change; F:DNA binding; F:DNA topoisomerase type I (single strand cut, ATP-independent) activity; C:chromosome
gbr.55.52.t1	core-binding factor subunit beta-like isoform X1	No	174	20	6.1337e-56	78.3	2	F:GO:0003713; C:GO:0005634	F:transcription coactivator activity; C:nucleus
gbr.55.55.t1	CKLF-like MARVEL transmembrane domain-containing protein 4	No	110	1	2.91154e-12	91.89
gbr.55.66.t1	UPF0547 protein C16orf87 homolog	No	179	20	1.54587e-129	58.25	3	P:GO:0008150; F:GO:0003674; C:GO:0005575	P:biological_process; F:molecular_function; C:cellular_component
gbr.55.73.t1	charged multivesicular body protein 4b-like	No	152	20	4.69865e-104	79.41	1	P:GO:0007034	P:vacuolar transport
gbr.55.87.t1	major facilitator superfamily domain-containing protein 10-like	No	462	20	0	75.75	3	P:GO:0055085; F:GO:0022857; C:GO:0016021	P:transmembrane transport; F:transmembrane transporter activity; C:integral component of membrane
gbr.55.88.t1	hematopoietically-expressed homeobox protein hhex	No	238	20	4.98063e-157	51.24	1	F:GO:0003677	F:DNA binding
gbr.55.96.t1	high mobility group protein 20A-like	No	652	20	0	60.06	3	P:GO:0010468; F:GO:0003677; C:GO:0005634	P:regulation of gene expression; F:DNA binding; C:nucleus
gbr.552.3.t1	protein SYS1 homolog	No	156	20	1.88549e-111	77.42	1	C:GO:0000139	C:Golgi membrane
gbr.553.3.t1	enhancer of mRNA-decapping protein 4-like isoform X2	No	1402	20	0	66.39	1	F:GO:0005515	F:protein binding
gbr.553.5.t1	CCAAT/enhancer-binding protein beta-like	No	298	20	0	61.45	2	P:GO:0006355; F:GO:0003700	P:regulation of transcription, DNA-templated; F:DNA-binding transcription factor activity
gbr.553.9.t1	branched-chain-amino-acid aminotransferase-like protein 2	No	302	20	0	65.25
gbr.554.3.t1	receptor-type tyrosine-protein phosphatase T-like	No	1366	20	0	63.01	3	P:GO:0006470; F:GO:0004725; F:GO:0005515	P:protein dephosphorylation; F:protein tyrosine phosphatase activity; F:protein binding
gbr.554.4.t1	tyrosine-protein kinase receptor Tie-1-like	No	919	20	0	53.45	1	F:GO:0005515	F:protein binding
gbr.554.6.t1	mpv17-like protein 2	No	158	20	3.13891e-102	63.75	1	C:GO:0016021	C:integral component of membrane
gbr.556.3.t1	MAP7 domain-containing protein 2-like isoform X1	No	529	5	0	83.28
gbr.56.103.t1	elongation factor 1-beta	No	224	20	2.88423e-157	79.18	3	P:GO:0006414; F:GO:0003746; C:GO:0005853	P:translational elongation; F:translation elongation factor activity; C:eukaryotic translation elongation factor 1 complex
gbr.56.11.t1	---NA---	No	131
gbr.56.119.t1	G-protein coupled receptor moody-like	No	378	20	0	71.13	3	P:GO:0007186; F:GO:0004930; C:GO:0016021	P:G protein-coupled receptor signaling pathway; F:G protein-coupled receptor activity; C:integral component of membrane
gbr.56.31.t1	cytochrome P450 2J6-like	No	508	20	0	73.78	4	P:GO:0055114; F:GO:0005506; F:GO:0016712; F:GO:0020037	P:obsolete oxidation-reduction process; F:iron ion binding; F:oxidoreductase activity, acting on paired donors, with incorporation or reduction of molecular oxygen, reduced flavin or flavoprotein as one donor, and incorporation of one atom of oxygen; F:heme binding
gbr.56.42.t1	bcl-2-like protein 1	No	233	20	2.8636e-149	53.72	1	P:GO:0042981	P:regulation of apoptotic process
gbr.56.7.t1	proteinase T-like	Yes	453	20	0	76.73	2	P:GO:0006508; F:GO:0004252	P:proteolysis; F:serine-type endopeptidase activity
gbr.56.76.t1	cyclin-dependent kinase 5 activator 1-like	No	346	20	0	66.52	2	F:GO:0061575; C:GO:0016533	F:cyclin-dependent protein serine/threonine kinase activator activity; C:protein kinase 5 complex
gbr.56.77.t1	unconventional myosin-Id-like	No	1006	20	0	80.79	4	F:GO:0003774; F:GO:0005515; F:GO:0005524; C:GO:0016459	F:motor activity; F:protein binding; F:ATP binding; C:myosin complex
gbr.560.1.t1	3-oxoacyl-[acyl-carrier-protein] synthase, mitochondrial	No	874	20	0	91.1	2	P:GO:0006633; F:GO:0004315	P:fatty acid biosynthetic process; F:3-oxoacyl-[acyl-carrier-protein] synthase activity
gbr.57.23.t1	SOSS complex subunit B1-A-like	No	106	3	1.23393e-66	94.79
gbr.57.25.t1	actin-related protein 3	No	394	20	0	94.89	3	P:GO:0034314; F:GO:0005524; C:GO:0005885	P:Arp2/3 complex-mediated actin nucleation; F:ATP binding; C:Arp2/3 protein complex
gbr.57.3.t1	cyclin N-terminal domain-containing protein 1-like	No	310	20	0	70.18	2	P:GO:0007131; C:GO:0035861	P:reciprocal meiotic recombination; C:site of double-strand break
gbr.575.1.t1	Retrovirus-related Pol polyprotein from transposon 412	No	352	20	1.39375e-65	52.99	2	P:GO:0015074; F:GO:0003676	P:DNA integration; F:nucleic acid binding
gbr.578.4.t1	ras-related protein rab7	No	204	20	1.88413e-150	93.62	2	F:GO:0003924; F:GO:0005525	F:GTPase activity; F:GTP binding
gbr.579.2.t1	sushi, von Willebrand factor type A, EGF and pentraxin domain-containing protein 1-like	No	3502	20	0	58.4	1	F:GO:0005509	F:calcium ion binding
gbr.58.111.t1	FYVE, RhoGEF and PH domain-containing protein 5-like isoform X2	No	1272	20	0	50.94	2	F:GO:0005085; F:GO:0046872	F:guanyl-nucleotide exchange factor activity; F:metal ion binding
gbr.58.127.t1	Alpha-enolase	No	434	20	0	90.91	4	P:GO:0006096; F:GO:0000287; F:GO:0004634; C:GO:0000015	P:glycolytic process; F:magnesium ion binding; F:phosphopyruvate hydratase activity; C:phosphopyruvate hydratase complex
gbr.58.164.t1	---NA---	No	180
gbr.58.169.t1	CTD nuclear envelope phosphatase 1A-like	No	206	20	4.13206e-113	71.11	1	F:GO:0004721	F:phosphoprotein phosphatase activity
gbr.58.174.t1_gbr.58.175.t1	probable cation-transporting ATPase 13A3	No	1110	20	0	68.57	7	P:GO:0006812; F:GO:0000166; F:GO:0005524; F:GO:0016887; F:GO:0046872; C:GO:0016020; C:GO:0016021	P:cation transport; F:nucleotide binding; F:ATP binding; F:ATPase; F:metal ion binding; C:membrane; C:integral component of membrane
gbr.58.179.t1	toll-like receptor Tollo	Yes	967	20	0	50.84	2	P:GO:0007165; F:GO:0005515	P:signal transduction; F:protein binding
gbr.58.18.t1	lipoma-preferred partner homolog isoform X2	No	430	20	0	82.71
gbr.58.207.t1	dol-P-Man:Man(5)GlcNAc(2)-PP-Dol alpha-1,3-mannosyltransferase-like	No	294	20	0	82.59	1	F:GO:0000030	F:mannosyltransferase activity
gbr.58.209.t1	alpha-2A adrenergic receptor-like	No	589	20	0	65.89	3	P:GO:0007186; F:GO:0004930; C:GO:0016021	P:G protein-coupled receptor signaling pathway; F:G protein-coupled receptor activity; C:integral component of membrane
gbr.58.210.t1	EF-hand domain-containing protein D2-like	No	201	20	8.56516e-142	60.32	1	F:GO:0005509	F:calcium ion binding
gbr.58.211.t1	eukaryotic translation initiation factor 5A-1	No	173	20	1.94896e-125	85.04	4	P:GO:0045901; P:GO:0045905; F:GO:0003746; F:GO:0043022	P:positive regulation of translational elongation; P:positive regulation of translational termination; F:translation elongation factor activity; F:ribosome binding
gbr.58.224.t1	Delta-1-pyrroline-5-carboxylate dehydrogenase, mitochondrial	No	553	20	0	79.58	4	P:GO:0010133; P:GO:0055114; F:GO:0003842; F:GO:0016620	P:proline catabolic process to glutamate; P:obsolete oxidation-reduction process; F:1-pyrroline-5-carboxylate dehydrogenase activity; F:oxidoreductase activity, acting on the aldehyde or oxo group of donors, NAD or NADP as acceptor
gbr.58.231.t1	phosphatidylinositol 4,5-bisphosphate 3-kinase catalytic subunit beta isoform	No	1050	20	0	72.03	3	P:GO:0046854; P:GO:0048015; F:GO:0016301	P:phosphatidylinositol phosphate biosynthetic process; P:phosphatidylinositol-mediated signaling; F:kinase activity
gbr.58.236.t1	D-2-hydroxyglutarate dehydrogenase, mitochondrial-like	No	567	20	0	78.76	3	P:GO:0055114; F:GO:0016491; F:GO:0071949	P:obsolete oxidation-reduction process; F:oxidoreductase activity; F:FAD binding
gbr.58.46.t1	EF-hand domain-containing protein D2	No	183	20	3.52771e-104	81.66	1	F:GO:0005509	F:calcium ion binding
gbr.58.62.t1	mite allergen Der f 3-like	Yes	263	20	0	64.7	2	P:GO:0006508; F:GO:0004252	P:proteolysis; F:serine-type endopeptidase activity
gbr.58.63.t1	transmembrane protease serine 9-like	Yes	497	20	0	61.35	2	P:GO:0006508; F:GO:0004252	P:proteolysis; F:serine-type endopeptidase activity
gbr.58.65.t1	trypsin alpha-3-like	Yes	261	20	6.16761e-166	70.76	2	P:GO:0006508; F:GO:0004252	P:proteolysis; F:serine-type endopeptidase activity
gbr.58.69.t1	trypsin alpha-3-like	No	99	20	1.10398e-66	71.19	2	P:GO:0006508; F:GO:0004252	P:proteolysis; F:serine-type endopeptidase activity
gbr.58.71.t1	trypsin alpha-3-like	Yes	234	20	2.74724e-162	64.44	2	P:GO:0006508; F:GO:0004252	P:proteolysis; F:serine-type endopeptidase activity
gbr.58.73.t1	trypsin alpha-3-like	Yes	258	20	0	62.65	2	P:GO:0006508; F:GO:0004252	P:proteolysis; F:serine-type endopeptidase activity
gbr.58.74.t1	trypsin alpha-3-like	Yes	345	20	2.4249e-113	61.65	2	P:GO:0006508; F:GO:0004252	P:proteolysis; F:serine-type endopeptidase activity
gbr.58.77.t1	trypsin alpha-3-like	Yes	258	20	0	71.53	2	P:GO:0006508; F:GO:0004252	P:proteolysis; F:serine-type endopeptidase activity
gbr.58.82.t1	uncharacterized protein LOC110979115	No	347	20	1.50875e-119	56.29	2	C:GO:0016020; C:GO:0016021	C:membrane; C:integral component of membrane
gbr.583.3.t1_gbr.583.4.t1	ataxin-2 homolog	No	476	20	0	57.94	2	C:GO:0016020; C:GO:0016021	C:membrane; C:integral component of membrane
gbr.59.14.t1	mothers against decapentaplegic homolog 2 isoform X1	No	437	20	0	86.58	4	P:GO:0006355; P:GO:0007179; F:GO:0005515; C:GO:0005667	P:regulation of transcription, DNA-templated; P:transforming growth factor beta receptor signaling pathway; F:protein binding; C:transcription regulator complex
gbr.59.20.t1	mitochondrial sodium/calcium exchanger protein	No	610	20	0	52.61	2	P:GO:0055085; C:GO:0016021	P:transmembrane transport; C:integral component of membrane
gbr.59.22.t1	cathepsin L1-like	Yes	354	20	0	74.38	2	P:GO:0006508; F:GO:0008234	P:proteolysis; F:cysteine-type peptidase activity
gbr.59.23.t1	cathepsin L1-like	No	236	20	1.48208e-177	81.41	2	P:GO:0006508; F:GO:0008234	P:proteolysis; F:cysteine-type peptidase activity
gbr.59.26.t1	ribulose-phosphate 3-epimerase-like	No	229	20	9.4703e-171	86.97	3	P:GO:0005975; P:GO:0006098; F:GO:0004750	P:carbohydrate metabolic process; P:pentose-phosphate shunt; F:ribulose-phosphate 3-epimerase activity
gbr.59.27.t1	Regeneration Associated Protein	Yes	125	18	3.64291e-86	61	1	F:GO:0005509	F:calcium ion binding
gbr.59.4.t1	FGFR1 oncogene partner-like isoform X1	No	503	20	0	69.22	3	P:GO:0034453; F:GO:0005509; C:GO:0005815	P:microtubule anchoring; F:calcium ion binding; C:microtubule organizing center
gbr.59.48.t1	---NA---	No	254
gbr.59.6.t1	leucine-rich repeat serine/threonine-protein kinase 1-like isoform X3	No	454	20	0	60.72	1	F:GO:0005515	F:protein binding
gbr.59.68.t1	normal mucosa of esophagus-specific gene 1 protein	No	95	20	2.11321e-63	69.94	2	C:GO:0016020; C:GO:0043231	C:membrane; C:intracellular membrane-bounded organelle
gbr.591.13.t1	uncharacterized protein LOC110990355	No	140	9	6.51668e-42	86.22
gbr.6.101.t1	uncharacterized protein LOC110980400	No	517	20	0	52.51	2	C:GO:0016020; C:GO:0016021	C:membrane; C:integral component of membrane
gbr.6.11.t1	brain protein I3	No	108	20	3.21673e-72	61.94	2	C:GO:0016020; C:GO:0016021	C:membrane; C:integral component of membrane
gbr.6.160.t1	josephin-2 isoform X1	No	180	20	6.20845e-131	80.09	2	P:GO:0016579; F:GO:0004843	P:protein deubiquitination; F:thiol-dependent deubiquitinase
gbr.6.190.t1	retinal dehydrogenase 1-like	No	465	20	0	77.89	2	P:GO:0055114; F:GO:0016620	P:obsolete oxidation-reduction process; F:oxidoreductase activity, acting on the aldehyde or oxo group of donors, NAD or NADP as acceptor
gbr.6.191.t1	peroxisomal 2,4-dienoyl-CoA reductase isoform X1	No	301	20	0	80.32	1	P:GO:0055114	P:obsolete oxidation-reduction process
gbr.6.21.t1	steroid hormone receptor ERR1-like	No	404	20	0	53.76	4	P:GO:0006355; F:GO:0003700; F:GO:0008270; F:GO:0043565	P:regulation of transcription, DNA-templated; F:DNA-binding transcription factor activity; F:zinc ion binding; F:sequence-specific DNA binding
gbr.6.214.t1	Usher syndrome type-1G protein isoform X1	No	428	20	0	55.84	1	F:GO:0005515	F:protein binding
gbr.6.54.t1	sulfotransferase family cytosolic 1B member 1	No	289	20	2.31261e-131	53.51	1	F:GO:0008146	F:sulfotransferase activity
gbr.6.73.t1	alpha-N-acetylgalactosamine-specific lectin-like	Yes	170	20	3.34171e-125	56.05	2	F:GO:0030246; C:GO:0005581	F:carbohydrate binding; C:collagen trimer
gbr.6.82.t1	serine/threonine-protein phosphatase 6 regulatory ankyrin repeat subunit C-like	No	549	20	0	54.21	1	F:GO:0005515	F:protein binding
gbr.6.86.t1	phospholipase B-like 1	Yes	543	20	0	70.75	1	F:GO:0004620	F:phospholipase activity
gbr.60.10.t1	predicted protein	No	255	20	0	66.13	1	F:GO:0043565	F:sequence-specific DNA binding
gbr.60.105.t1	development-specific protein LVN1.2-like	Yes	818	20	5.90073e-139	63.59	3	P:GO:0007160; F:GO:0005509; C:GO:0005576	P:cell-matrix adhesion; F:calcium ion binding; C:extracellular region
gbr.60.18.t1	protein phosphatase 1 regulatory subunit 15B	No	1057	20	0	51.01	1	C:GO:0005737	C:cytoplasm
gbr.60.4.t1	cubilin-like	No	1910	20	0	53.17	2	P:GO:0016192; C:GO:0016021	P:vesicle-mediated transport; C:integral component of membrane
gbr.60.8.t1	forkhead box protein M1-like	No	868	20	0	58.67	3	P:GO:0006355; F:GO:0003700; F:GO:0043565	P:regulation of transcription, DNA-templated; F:DNA-binding transcription factor activity; F:sequence-specific DNA binding
gbr.60.84.t1	tetratricopeptide repeat protein 22-like	No	787	20	0	54.52	2	P:GO:0007165; F:GO:0005515	P:signal transduction; F:protein binding
gbr.60.92.t1	uncharacterized protein LOC110985437 isoform X1	No	169	20	1.11746e-96	57.36	2	C:GO:0016020; C:GO:0016021	C:membrane; C:integral component of membrane
gbr.60.98.t1	neurofibromin isoform X3	No	2120	20	0	76.9	2	P:GO:0007165; P:GO:0043087	P:signal transduction; P:regulation of GTPase activity
gbr.601.4.t1	arylsulfatase B-like isoform X1	Yes	584	20	0	69.13	1	F:GO:0008484	F:sulfuric ester hydrolase activity
gbr.605.4.t1	dipeptidyl peptidase 2-like	Yes	483	20	0	72.11	2	P:GO:0006508; F:GO:0008236	P:proteolysis; F:serine-type peptidase activity
gbr.606.5.t1	A-agglutinin anchorage subunit-like	No	504	8	0	64.47	2	C:GO:0016020; C:GO:0016021	C:membrane; C:integral component of membrane
gbr.61.34.t1	integrin beta-1-like	Yes	802	20	0	64.61	2	P:GO:0007155; C:GO:0110165	P:cell adhesion; C:cellular anatomical entity
gbr.61.37.t1	nuclease EXOG, mitochondrial	No	350	20	0	66.04	3	F:GO:0003676; F:GO:0016787; F:GO:0046872	F:nucleic acid binding; F:hydrolase activity; F:metal ion binding
gbr.61.5.t1	phosphatidylinositol 3,4,5-trisphosphate 3-phosphatase TPTE2	No	535	20	0	62.72	6	P:GO:0006811; P:GO:0016311; P:GO:0055085; F:GO:0004725; F:GO:0005216; C:GO:0016020	P:ion transport; P:dephosphorylation; P:transmembrane transport; F:protein tyrosine phosphatase activity; F:ion channel activity; C:membrane
gbr.61.52.t1	COMM domain-containing protein 7-like	No	201	20	4.62545e-145	85.38	4	P:GO:0032088; P:GO:0033209; P:GO:0045892; F:GO:0051059	P:negative regulation of NF-kappaB transcription factor activity; P:tumor necrosis factor-mediated signaling pathway; P:negative regulation of transcription, DNA-templated; F:NF-kappaB binding
gbr.614.1.t1	alpha-1A adrenergic receptor-like	No	390	20	0	74.48	3	P:GO:0007186; F:GO:0004930; C:GO:0016021	P:G protein-coupled receptor signaling pathway; F:G protein-coupled receptor activity; C:integral component of membrane
gbr.614.2.t1	cyclic AMP-responsive element-binding protein 3-like protein 3	No	465	20	0	63.23	2	P:GO:0006355; F:GO:0003700	P:regulation of transcription, DNA-templated; F:DNA-binding transcription factor activity
gbr.62.39.t1	8-oxo-dGDP phosphatase NUDT18-like	No	136	20	8.22717e-96	73.78	1	F:GO:0016787	F:hydrolase activity
gbr.624.2.t1	hemicentin-2	No	1143	20	0	59.22
gbr.626.9.t1	microfibril-associated glycoprotein 4-like	No	345	20	0	76.89
gbr.627.3.t1	sorting nexin-5-like	No	384	20	0	69.64	1	F:GO:0035091	F:phosphatidylinositol binding
gbr.63.1.t1	RNA polymerase-associated protein RTF1 homolog	No	331	20	0	73.54	1	F:GO:0003677	F:DNA binding
gbr.63.20.t1	uncharacterized protein LOC110977603	No	615	20	0	72	1	F:GO:0003824	F:catalytic activity
gbr.63.68.t1	serine/threonine-protein phosphatase 2A 56 kDa regulatory subunit delta isoform	No	576	20	0	86.91	3	P:GO:0007165; F:GO:0019888; C:GO:0000159	P:signal transduction; F:protein phosphatase regulator activity; C:protein phosphatase type 2A complex
gbr.63.86.t1	uncharacterized protein LOC110989924	No	440	20	0	50.26	2	C:GO:0016020; C:GO:0016021	C:membrane; C:integral component of membrane
gbr.64.39.t1	IgGFc-binding protein-like	No	1245	20	0	63.12	2	C:GO:0016020; C:GO:0016021	C:membrane; C:integral component of membrane
gbr.64.41.t1	L-rhamnose-binding lectin CSL3-like	Yes	602	20	0	60.6	1	F:GO:0030246	F:carbohydrate binding
gbr.64.48.t1	Thioredoxin superfamily protein	Yes	441	20	1.75085e-154	53.45
gbr.64.61.t1	neurobeachin-like protein 1	No	2757	20	0	68.03	1	F:GO:0005515	F:protein binding
gbr.648.1.t1	FAS-associated death domain protein	No	318	20	5.22068e-106	58.01	2	P:GO:0042981; F:GO:0005515	P:regulation of apoptotic process; F:protein binding
gbr.65.12.t1	isatin hydrolase-like	Yes	318	20	0	71.26	2	P:GO:0019441; F:GO:0004061	P:tryptophan catabolic process to kynurenine; F:arylformamidase activity
gbr.65.29.t1	sphingosine-1-phosphate phosphatase 2	No	382	20	0	58.05	7	P:GO:0006670; P:GO:0016311; P:GO:0061469; F:GO:0042392; C:GO:0005783; C:GO:0016020; C:GO:0016021	P:sphingosine metabolic process; P:dephosphorylation; P:regulation of type B pancreatic cell proliferation; F:sphingosine-1-phosphate phosphatase activity; C:endoplasmic reticulum; C:membrane; C:integral component of membrane
gbr.65.30.t1	glycine N-methyltransferase	No	299	20	0	79.71	1	F:GO:0017174	F:glycine N-methyltransferase activity
gbr.65.5.t1	isatin hydrolase-like	Yes	294	20	0	68.3	2	P:GO:0019441; F:GO:0004061	P:tryptophan catabolic process to kynurenine; F:arylformamidase activity
gbr.65.64.t1	carbohydrate sulfotransferase 11-like	No	315	20	0	53.41	3	P:GO:0016051; F:GO:0008146; C:GO:0016021	P:carbohydrate biosynthetic process; F:sulfotransferase activity; C:integral component of membrane
gbr.655.2.t1	nephrin-like isoform X1	No	2103	20	0	62.46	1	F:GO:0005515	F:protein binding
gbr.658.2.t1	uncharacterized protein LOC110984983	No	305	1	0	94.16
gbr.658.3.t1	E3 ubiquitin-protein ligase TRIM71-like isoform X2	No	918	20	0	50.3	2	F:GO:0005515; F:GO:0008270	F:protein binding; F:zinc ion binding
gbr.66.13.t1	cytochrome b-245 light chain-like	No	152	20	2.05617e-88	61	1	F:GO:0020037	F:heme binding
gbr.66.17.t1	protein shisa-5-like	No	133	3	4.39156e-94	68.19
gbr.66.18.t1	CUB and sushi domain-containing protein 3-like	No	140	4	1.22679e-94	61.09	2	C:GO:0016020; C:GO:0016021	C:membrane; C:integral component of membrane
gbr.66.5.t1	engulfment and cell motility protein 1	No	721	20	0	77.22	1	P:GO:0016477	P:cell migration
gbr.66.6.t1	cytosolic iron-sulfur assembly component 2B	No	199	20	1.06029e-101	68.34	1	P:GO:0106035	P:protein maturation by [4Fe-4S] cluster transfer
gbr.67.13.t1	predicted protein	Yes	400	20	0	54.44	3	P:GO:0009987; P:GO:0032501; P:GO:0050896	P:cellular process; P:multicellular organismal process; P:response to stimulus
gbr.67.2.t1	MAM and LDL-receptor class A domain-containing protein 1-like	No	463	20	1.82036e-155	46.57	1	C:GO:0016020	C:membrane
gbr.67.7.t1_gbr.67.8.t1	transmembrane protein KIAA1109 homolog	No	4618	20	0	55.13	2	C:GO:0016020; C:GO:0016021	C:membrane; C:integral component of membrane
gbr.677.1.t1	superoxide dismutase [Cu-Zn]	Yes	975	20	5.45244e-136	82.77	4	P:GO:0006801; P:GO:0055114; F:GO:0004784; F:GO:0046872	P:superoxide metabolic process; P:obsolete oxidation-reduction process; F:superoxide dismutase activity; F:metal ion binding
gbr.68.12.t1	serine/arginine repetitive matrix protein 1 isoform X1	No	836	7	0	67.47
gbr.68.57.t1_gbr.68.58.t1	proton-coupled folate transporter-like	No	457	20	0	62.92
gbr.69.4.t1	protein NLRC5-like isoform X1	No	1754	20	0	59.14	1	F:GO:0005515	F:protein binding
gbr.69.49.t1	neuronal growth regulator 1-like	No	461	4	0	59.31
gbr.69.51.t1	cytochrome P450 3A29-like	No	396	20	0	59.24	4	P:GO:0055114; F:GO:0005506; F:GO:0016705; F:GO:0020037	P:obsolete oxidation-reduction process; F:iron ion binding; F:oxidoreductase activity, acting on paired donors, with incorporation or reduction of molecular oxygen; F:heme binding
gbr.698.1.t1	LOW QUALITY PROTEIN: uncharacterized protein LOC110979713, partial	No	1873	20	0	65.88	2	P:GO:0007165; F:GO:0005515	P:signal transduction; F:protein binding
gbr.7.105.t1	phosphatidylinositol 3,4,5-trisphosphate 5-phosphatase 1-like isoform X1	No	1284	20	0	68.27	2	P:GO:0046856; F:GO:0005515	P:phosphatidylinositol dephosphorylation; F:protein binding
gbr.7.107.t1	rho guanine nucleotide exchange factor 7-like isoform X1	No	637	20	0	78.59	1	F:GO:0005085	F:guanyl-nucleotide exchange factor activity
gbr.7.118.t1	uncharacterized protein LOC110980990 isoform X1	No	327	5	0	72.44
gbr.7.131.t1	AChain A, Maltase-glucoamylase, intestinal	No	954	20	0	59.46	3	P:GO:0005975; F:GO:0004553; F:GO:0030246	P:carbohydrate metabolic process; F:hydrolase activity, hydrolyzing O-glycosyl compounds; F:carbohydrate binding
gbr.7.136.t1	AP-1 complex subunit sigma-2 isoform X5	No	527	20	3.38677e-98	97.03	3	P:GO:0006886; P:GO:0016192; C:GO:0030117	P:intracellular protein transport; P:vesicle-mediated transport; C:membrane coat
gbr.7.147.t1	NXPE family member 4-like	No	575	20	0	56.49
gbr.7.148.t1	sodium/hydrogen exchanger 9-like	No	1442	20	0	69.69	6	P:GO:0006814; P:GO:0006885; P:GO:0055085; F:GO:0008270; F:GO:0015385; C:GO:0016021	P:sodium ion transport; P:regulation of pH; P:transmembrane transport; F:zinc ion binding; F:sodium:proton antiporter activity; C:integral component of membrane
gbr.7.172.t1	transmembrane protein 254-like	No	108	20	8.32881e-24	49.11	2	C:GO:0016020; C:GO:0016021	C:membrane; C:integral component of membrane
gbr.7.174.t1	importin-5	No	1070	20	0	77.37	1	P:GO:0006606	P:protein import into nucleus
gbr.7.176.t1	---NA---	No	127
gbr.7.177.t1	multidrug resistance-associated protein 5-like	No	1456	20	0	67.71	5	P:GO:0055085; F:GO:0005524; F:GO:0016887; F:GO:0042626; C:GO:0016021	P:transmembrane transport; F:ATP binding; F:ATPase; F:ATPase-coupled transmembrane transporter activity; C:integral component of membrane
gbr.7.20.t1	uncharacterized protein LOC110976436	Yes	246	2	4.92868e-177	75.22
gbr.7.23.t1	uncharacterized protein LOC110976437	Yes	221	3	3.06698e-162	71.99
gbr.7.37.t1	NADPH-dependent diflavin oxidoreductase 1	No	450	20	0	67.54	2	P:GO:0055114; F:GO:0016491	P:obsolete oxidation-reduction process; F:oxidoreductase activity
gbr.7.38.t1	probable low affinity copper uptake protein 2	No	172	20	3.10545e-120	57.5	3	P:GO:0035434; F:GO:0005375; C:GO:0016021	P:copper ion transmembrane transport; F:copper ion transmembrane transporter activity; C:integral component of membrane
gbr.7.67.t1	forkhead box protein D1-like	Yes	189	2	5.59369e-46	66.77
gbr.7.7.t1	allograft inflammatory factor 1-like	No	192	20	1.20971e-94	79.08	1	F:GO:0005509	F:calcium ion binding
gbr.7.88.t1	D-beta-hydroxybutyrate dehydrogenase, mitochondrial-like	No	363	20	0	63.88	1	P:GO:0055114	P:obsolete oxidation-reduction process
gbr.7.91.t1	interleukin-1 receptor type 1-like	No	636	20	0	57.56	2	P:GO:0007165; F:GO:0005515	P:signal transduction; F:protein binding
gbr.7.92.t1	X-linked interleukin-1 receptor accessory protein-like 2	Yes	281	20	0	52.56	3	P:GO:0007165; C:GO:0016020; C:GO:0016021	P:signal transduction; C:membrane; C:integral component of membrane
gbr.7.94.t1_gbr.7.95.t1	uncharacterized protein LOC110981036 isoform X1	No	527	6	0	65.29
gbr.7.98.t1	E3 ubiquitin-protein ligase RNF168	No	958	20	0	66.18	1	F:GO:0046872	F:metal ion binding
gbr.70.11.t1	alpha-N-acetylgalactosaminide alpha-2,6-sialyltransferase 1-like	No	421	20	0	72.76	2	P:GO:0006486; F:GO:0008373	P:protein glycosylation; F:sialyltransferase activity
gbr.70.16.t1	integrin alpha-9-like	Yes	1121	20	0	54.78	2	P:GO:0007155; C:GO:0008305	P:cell adhesion; C:integrin complex
gbr.70.17.t1	integrin beta-1-like	No	794	20	0	70.32	2	P:GO:0007155; C:GO:0016020	P:cell adhesion; C:membrane
gbr.70.53.t1	dnaJ homolog subfamily C member 1-like	Yes	556	20	0	61.1	3	C:GO:0005634; C:GO:0016020; C:GO:0016021	C:nucleus; C:membrane; C:integral component of membrane
gbr.709.1.t1	uncharacterized protein LOC110985613	No	338	20	0	60.3
gbr.719.4.t1	mixed lineage kinase domain-like protein	No	677	20	0	58.85	4	P:GO:0006468; P:GO:0007166; F:GO:0004672; F:GO:0005524	P:protein phosphorylation; P:cell surface receptor signaling pathway; F:protein kinase activity; F:ATP binding
gbr.72.10.t1	prospero homeobox protein 1-like	No	254	20	1.17483e-111	85.86	2	P:GO:0006355; F:GO:0003677	P:regulation of transcription, DNA-templated; F:DNA binding
gbr.72.109.t1	ERO1-like protein beta isoform X1	No	442	20	0	78.02	4	P:GO:0055114; F:GO:0003756; F:GO:0016671; C:GO:0005783	P:obsolete oxidation-reduction process; F:protein disulfide isomerase activity; F:oxidoreductase activity, acting on a sulfur group of donors, disulfide as acceptor; C:endoplasmic reticulum
gbr.72.127.t1	UDP-glucuronosyltransferase 2C1-like	No	555	20	0	69.61	1	F:GO:0008194	F:UDP-glycosyltransferase activity
gbr.72.128.t1	UDP-glucuronosyltransferase 2B20-like	No	553	20	0	69.11	1	F:GO:0008194	F:UDP-glycosyltransferase activity
gbr.72.25.t1	acid phosphatase type 7	Yes	389	20	0	72.25	2	F:GO:0003993; F:GO:0046872	F:acid phosphatase activity; F:metal ion binding
gbr.72.43.t1	uncharacterized protein LOC110975168	No	178	3	1.1477e-126	69.35
gbr.72.81.t1	---NA---	No	125
gbr.73.11.t1	riboflavin kinase	No	150	20	2.42648e-109	83.52	2	P:GO:0009231; F:GO:0008531	P:riboflavin biosynthetic process; F:riboflavin kinase activity
gbr.73.52.t1	multiple epidermal growth factor-like domains protein 11 isoform X2	No	1049	20	0	63.23	2	C:GO:0016020; C:GO:0016021	C:membrane; C:integral component of membrane
gbr.73.54.t1	multiple epidermal growth factor-like domains protein 6 isoform X1	No	377	13	6.84129e-174	66.14	16	P:GO:0006468; P:GO:0016310; P:GO:0018108; P:GO:0019265; F:GO:0000166; F:GO:0004672; F:GO:0004713; F:GO:0004714; F:GO:0004760; F:GO:0005524; F:GO:0008453; F:GO:0016301; F:GO:0016740; C:GO:0005777; C:GO:0016020; C:GO:0016021	P:protein phosphorylation; P:phosphorylation; P:peptidyl-tyrosine phosphorylation; P:glycine biosynthetic process, by transamination of glyoxylate; F:nucleotide binding; F:protein kinase activity; F:protein tyrosine kinase activity; F:transmembrane receptor protein tyrosine kinase activity; F:serine-pyruvate transaminase activity; F:ATP binding; F:alanine-glyoxylate transaminase activity; F:kinas…
gbr.73.63.t1	retinol dehydrogenase 8-like	No	2387	20	0	61.88	2	P:GO:0055114; F:GO:0016491	P:obsolete oxidation-reduction process; F:oxidoreductase activity
gbr.74.24.t1_gbr.74.25.t1	trafficking kinesin-binding protein 1-like isoform X1	No	1141	20	0	79.89
gbr.75.111.t1	steroid 17-alpha-hydroxylase/17,20 lyase	No	511	20	0	59.15	4	P:GO:0055114; F:GO:0005506; F:GO:0016705; F:GO:0020037	P:obsolete oxidation-reduction process; F:iron ion binding; F:oxidoreductase activity, acting on paired donors, with incorporation or reduction of molecular oxygen; F:heme binding
gbr.75.116.t1	matrix metalloproteinase-19-like	Yes	416	20	0	70.76	4	P:GO:0006508; F:GO:0004222; F:GO:0008270; C:GO:0031012	P:proteolysis; F:metalloendopeptidase activity; F:zinc ion binding; C:extracellular matrix
gbr.75.128.t1	hydroxyacyl-coenzyme A dehydrogenase, mitochondrial	No	311	20	0	80.07	4	P:GO:0006631; P:GO:0055114; F:GO:0003857; F:GO:0070403	P:fatty acid metabolic process; P:obsolete oxidation-reduction process; F:3-hydroxyacyl-CoA dehydrogenase activity; F:NAD+ binding
gbr.75.4.t1	WW domain binding protein 1-like	No	168	1	3.29605e-24	100
gbr.75.5.t1	pro-neuregulin-4, membrane-bound isoform	No	405	20	0	51.89	1	F:GO:0005154	F:epidermal growth factor receptor binding
gbr.75.50.t1	dynactin subunit 4 isoform X1	No	720	20	0	81.27	4	P:GO:0055114; F:GO:0010181; F:GO:0016491; C:GO:0005869	P:obsolete oxidation-reduction process; F:FMN binding; F:oxidoreductase activity; C:dynactin complex
gbr.75.68.t1	uncharacterized protein LOC110990148 isoform X2	No	245	12	1.3497e-169	68.19
gbr.75.8.t1	histidine-rich glycoprotein-like	No	91	1	2.40934e-55	100
gbr.75.96.t1	putative neutral ceramidase C	No	996	20	0	62.03	2	P:GO:0046514; F:GO:0017040	P:ceramide catabolic process; F:N-acylsphingosine amidohydrolase activity
gbr.76.103.t1	pyrimidodiazepine synthase-like	No	251	20	2.83701e-167	68.39	4	P:GO:0006749; F:GO:0004364; F:GO:0005515; C:GO:0005737	P:glutathione metabolic process; F:glutathione transferase activity; F:protein binding; C:cytoplasm
gbr.76.28.t1	breast cancer anti-estrogen resistance protein 1 isoform X2	No	846	20	0	59.46	1	F:GO:0005515	F:protein binding
gbr.76.35.t1	NFX1-type zinc finger-containing protein 1-like isoform X1	No	1730	20	0	65.86	1	F:GO:0004386	F:helicase activity
gbr.76.52.t1	V-type proton ATPase subunit d 1	No	349	20	0	92.73	3	P:GO:1902600; F:GO:0015078; C:GO:0033179	P:proton transmembrane transport; F:proton transmembrane transporter activity; C:proton-transporting V-type ATPase, V0 domain
gbr.76.54.t1	lathosterol oxidase	No	282	20	0	78.64	4	P:GO:0008610; P:GO:0055114; F:GO:0005506; F:GO:0016491	P:lipid biosynthetic process; P:obsolete oxidation-reduction process; F:iron ion binding; F:oxidoreductase activity
gbr.76.74.t1	protein C19orf12 homolog isoform X1	No	102	7	4.2041e-63	74.75
gbr.77.104.t1	UDP-galactose:fucoside alpha-3-galactosyltransferase-like	No	346	20	0	74.62
gbr.77.21.t1	LIM domain kinase 1-like isoform X3	No	592	20	0	74.44	4	P:GO:0006468; F:GO:0004672; F:GO:0005515; F:GO:0005524	P:protein phosphorylation; F:protein kinase activity; F:protein binding; F:ATP binding
gbr.77.85.t1	sulfotransferase 1C2-like	No	72	20	1.36972e-43	70.11	1	F:GO:0008146	F:sulfotransferase activity
gbr.78.47.t1	uncharacterized protein LOC110974050	Yes	599	20	0	60.18	2	P:GO:0006629; F:GO:0008081	P:lipid metabolic process; F:phosphoric diester hydrolase activity
gbr.78.51.t1	hepatocyte growth factor receptor-like	No	447	20	0	70.12	3	P:GO:0006468; F:GO:0004713; F:GO:0005524	P:protein phosphorylation; F:protein tyrosine kinase activity; F:ATP binding
gbr.787.1.t1	adhesion G-protein coupled receptor G6-like	No	1549	20	0	63.15	4	P:GO:0007166; P:GO:0007186; F:GO:0004930; C:GO:0016021	P:cell surface receptor signaling pathway; P:G protein-coupled receptor signaling pathway; F:G protein-coupled receptor activity; C:integral component of membrane
gbr.79.19.t1	homeobox protein six1b	No	309	20	0	78.76	3	P:GO:0045892; F:GO:0000976; F:GO:0000981	P:negative regulation of transcription, DNA-templated; F:transcription cis-regulatory region binding; F:DNA-binding transcription factor activity, RNA polymerase II-specific
gbr.79.41.t1	Y+L amino acid transporter 2-like	No	642	20	0	78.62	4	P:GO:0055085; F:GO:0005515; F:GO:0022857; C:GO:0016020	P:transmembrane transport; F:protein binding; F:transmembrane transporter activity; C:membrane
gbr.794.2.t1	uncharacterized protein LOC110975636	No	229	5	1.05826e-45	57.23
gbr.794.3.t1	uncharacterized protein LOC105442586	No	326	4	2.45588e-20	69.06
gbr.8.103.t1	cytochrome P450 2D/I	No	565	20	0	55.86	4	P:GO:0055114; F:GO:0005506; F:GO:0016705; F:GO:0020037	P:obsolete oxidation-reduction process; F:iron ion binding; F:oxidoreductase activity, acting on paired donors, with incorporation or reduction of molecular oxygen; F:heme binding
gbr.8.106.t1	mitogen-activated protein kinase kinase kinase 13-like isoform X1	No	1265	20	0	66.66	6	P:GO:0006468; P:GO:0007160; F:GO:0004672; F:GO:0005509; F:GO:0005524; C:GO:0005576	P:protein phosphorylation; P:cell-matrix adhesion; F:protein kinase activity; F:calcium ion binding; F:ATP binding; C:extracellular region
gbr.8.112.t1	dnaJ homolog subfamily C member 13 isoform X1	No	2166	20	0	83.39	9	P:GO:0006898; P:GO:0007032; P:GO:1902954; P:GO:2000641; C:GO:0005829; C:GO:0016021; C:GO:0031901; C:GO:0043231; C:GO:0071203	P:receptor-mediated endocytosis; P:endosome organization; P:regulation of early endosome to recycling endosome transport; P:regulation of early endosome to late endosome transport; C:cytosol; C:integral component of membrane; C:early endosome membrane; C:intracellular membrane-bounded organelle; C:WASH complex
gbr.8.126.t1	cytochrome P450 3A29-like	No	387	20	0	58.09	4	P:GO:0055114; F:GO:0005506; F:GO:0016705; F:GO:0020037	P:obsolete oxidation-reduction process; F:iron ion binding; F:oxidoreductase activity, acting on paired donors, with incorporation or reduction of molecular oxygen; F:heme binding
gbr.8.131.t1	ZP domain-containing protein 1	No	875	20	0	56.66	2	C:GO:0016020; C:GO:0016021	C:membrane; C:integral component of membrane
gbr.8.139.t1	spondin-1-like isoform X1	No	85	20	3.508e-23	67.94
gbr.8.19.t1	uncharacterized protein LOC110981180	No	297	1	1.52153e-44	90.36
gbr.8.5.t1	17-beta-hydroxysteroid dehydrogenase 14-like	No	273	20	0	84.23	2	P:GO:0055114; F:GO:0016491	P:obsolete oxidation-reduction process; F:oxidoreductase activity
gbr.8.62.t1	vinculin-like isoform X5	No	1195	20	0	85.59	4	P:GO:0007155; F:GO:0005198; F:GO:0051015; C:GO:0015629	P:cell adhesion; F:structural molecule activity; F:actin filament binding; C:actin cytoskeleton
gbr.8.89.t1	relaxin-like gonad-stimulating peptide	Yes	117	7	1.43219e-81	70.9	6	P:GO:0007189; P:GO:0060279; P:GO:1900195; F:GO:0005179; C:GO:0005615; C:GO:0005886	P:adenylate cyclase-activating G protein-coupled receptor signaling pathway; P:positive regulation of ovulation; P:positive regulation of oocyte maturation; F:hormone activity; C:extracellular space; C:plasma membrane
gbr.80.14.t1	macrophage mannose receptor 1-like	No	1923	20	0	54.34
gbr.80.46.t1	dipeptidyl peptidase 9-like	No	848	20	0	70.32	2	P:GO:0006508; F:GO:0008236	P:proteolysis; F:serine-type peptidase activity
gbr.81.109.t1	glutathione reductase, mitochondrial-like	No	450	20	0	80	6	P:GO:0006749; P:GO:0045454; P:GO:0055114; F:GO:0004362; F:GO:0050660; F:GO:0050661	P:glutathione metabolic process; P:cell redox homeostasis; P:obsolete oxidation-reduction process; F:glutathione-disulfide reductase (NADPH) activity; F:flavin adenine dinucleotide binding; F:NADP binding
gbr.81.123.t1	uncharacterized protein LOC110977889 isoform X1	Yes	3297	20	0	76.96	1	F:GO:0005515	F:protein binding
gbr.81.129.t1	monocarboxylate transporter 12-like	No	588	20	0	53.69	2	P:GO:0055085; F:GO:0022857	P:transmembrane transport; F:transmembrane transporter activity
gbr.81.142.t1	Meiotic recombination protein DMC1/LIM15-like	No	418	20	0	58.92	2	C:GO:0016020; C:GO:0016021	C:membrane; C:integral component of membrane
gbr.81.145.t1	temperature-induced lipocalin-1-like	Yes	189	20	1.11157e-130	63.83	3	P:GO:0000302; P:GO:0006629; C:GO:0005737	P:response to reactive oxygen species; P:lipid metabolic process; C:cytoplasm
gbr.81.149.t1	7-dehydrocholesterol reductase	No	471	20	0	78.26	4	P:GO:0016126; P:GO:0055114; F:GO:0016628; C:GO:0016020	P:sterol biosynthetic process; P:obsolete oxidation-reduction process; F:oxidoreductase activity, acting on the CH-CH group of donors, NAD or NADP as acceptor; C:membrane
gbr.81.150.t1	FK506-binding protein 2-like	No	310	20	0	57.2	2	F:GO:0003755; F:GO:0005509	F:peptidyl-prolyl cis-trans isomerase activity; F:calcium ion binding
gbr.81.23.t1_gbr.81.25.t1	---NA---	No	93
gbr.81.28.t1	eukaryotic translation initiation factor 4E type 2 isoform X3	No	224	20	6.40629e-168	83.17	3	P:GO:0006413; F:GO:0003743; C:GO:0005737	P:translational initiation; F:translation initiation factor activity; C:cytoplasm
gbr.81.30.t1	putative serine protease K12H4.7	No	430	20	0	79.24	2	P:GO:0006508; F:GO:0008236	P:proteolysis; F:serine-type peptidase activity
gbr.81.4.t1	major facilitator superfamily domain-containing protein 1-like	No	407	20	0	67.88	2	P:GO:0055085; F:GO:0022857	P:transmembrane transport; F:transmembrane transporter activity
gbr.81.40.t1	poly [ADP-ribose] polymerase 12-like	No	1546	20	0	60.07	2	F:GO:0003950; F:GO:0046872	F:NAD+ ADP-ribosyltransferase activity; F:metal ion binding
gbr.81.41.t1	leucine-rich repeat and calponin homology domain-containing protein 1-like isoform X6	No	868	20	0	80.34	1	F:GO:0005515	F:protein binding
gbr.81.46.t1	uncharacterized protein LOC110977845 isoform X1	No	319	7	0	79.62
gbr.81.77.t1	WD repeat-containing protein 73	No	382	20	0	55.42	1	F:GO:0005515	F:protein binding
gbr.81.81.t1	interleukin-1 receptor type 1-like	No	635	20	0	48.39	2	P:GO:0007165; F:GO:0005515	P:signal transduction; F:protein binding
gbr.81.90.t1	proteoglycan 4-like isoform X1	No	643	20	0	58.38	3	P:GO:0032259; F:GO:0008168; F:GO:0016740	P:methylation; F:methyltransferase activity; F:transferase activity
gbr.81.95.t1	lys-63-specific deubiquitinase BRCC36-like	No	243	20	6.40586e-177	72.72	8	P:GO:0006281; P:GO:0070536; F:GO:0004843; F:GO:0005515; F:GO:0008237; F:GO:0070122; C:GO:0070531; C:GO:0070552	P:DNA repair; P:protein K63-linked deubiquitination; F:thiol-dependent deubiquitinase; F:protein binding; F:metallopeptidase activity; F:isopeptidase activity; C:BRCA1-A complex; C:BRISC complex
gbr.81.96.t1	COMM domain-containing protein 2-like	No	200	20	7.26698e-144	85.85
gbr.82.14.t1	ELL-associated factor 2-like isoform X1	No	297	20	0	75.46	2	P:GO:0006355; C:GO:0032783	P:regulation of transcription, DNA-templated; C:super elongation complex
gbr.83.1.t1	MAM and LDL-receptor class A domain-containing protein 1-like	No	455	20	0	51.03	2	F:GO:0005509; C:GO:0016020	F:calcium ion binding; C:membrane
gbr.83.5.t1	stimulated by retinoic acid gene 6 protein-like	No	779	20	0	59.94	2	C:GO:0016020; C:GO:0016021	C:membrane; C:integral component of membrane
gbr.83.60.t1_gbr.83.61.t1	arrestin domain-containing protein 3-like	No	395	20	0	63.4
gbr.837.1.t1	probable beta-D-xylosidase 2	Yes	753	20	0	73.57	4	P:GO:0005975; P:GO:0009611; F:GO:0004553; F:GO:0004867	P:carbohydrate metabolic process; P:response to wounding; F:hydrolase activity, hydrolyzing O-glycosyl compounds; F:serine-type endopeptidase inhibitor activity
gbr.84.31.t1	glutamine synthetase	No	351	20	0	86.77	2	P:GO:0006542; F:GO:0004356	P:glutamine biosynthetic process; F:glutamate-ammonia ligase activity
gbr.84.45.t1	ral guanine nucleotide dissociation stimulator-like isoform X2	No	728	20	0	71.29	2	P:GO:0007264; F:GO:0005085	P:small GTPase mediated signal transduction; F:guanyl-nucleotide exchange factor activity
gbr.84.51.t1	15-hydroxyprostaglandin dehydrogenase [NAD(+)]-like	No	265	20	0	57.1	1	P:GO:0055114	P:obsolete oxidation-reduction process
gbr.84.52.t1	multiple epidermal growth factor-like domains protein 9	No	331	20	0	51.86	3	P:GO:0007155; C:GO:0016020; C:GO:0016021	P:cell adhesion; C:membrane; C:integral component of membrane
gbr.84.57.t1	centrosome-associated protein 350	No	1204	20	0	56.35	3	P:GO:0034453; F:GO:0008017; C:GO:0005813	P:microtubule anchoring; F:microtubule binding; C:centrosome
gbr.85.26.t1	estradiol 17-beta-dehydrogenase 2	No	200	20	3.28366e-127	68.93	2	P:GO:0055114; F:GO:0016491	P:obsolete oxidation-reduction process; F:oxidoreductase activity
gbr.85.31.t1	UNC5C-like protein	No	1319	20	0	55.29	7	P:GO:0006468; P:GO:0038007; F:GO:0004672; F:GO:0005042; F:GO:0005515; F:GO:0005524; C:GO:0016021	P:protein phosphorylation; P:netrin-activated signaling pathway; F:protein kinase activity; F:netrin receptor activity; F:protein binding; F:ATP binding; C:integral component of membrane
gbr.85.9.t1	cyclic AMP-dependent transcription factor ATF-3-like	No	200	20	4.14473e-145	69.72	3	P:GO:0006357; F:GO:0003677; F:GO:0003700	P:regulation of transcription by RNA polymerase II; F:DNA binding; F:DNA-binding transcription factor activity
gbr.859.1.t1	transient receptor potential cation channel subfamily M member-like 2	No	368	20	1.43804e-176	85.06	1	F:GO:0047631	F:ADP-ribose diphosphatase activity
gbr.86.11.t1	growth/differentiation factor 8-like	No	638	20	0	55.87	1	F:GO:0008083	F:growth factor activity
gbr.86.12.t1_gbr.86.13.t1	asparagine synthetase domain-containing protein 1	No	828	20	0	69.63	2	P:GO:0006529; F:GO:0004066	P:asparagine biosynthetic process; F:asparagine synthase (glutamine-hydrolyzing) activity
gbr.87.22.t1	epidermal retinol dehydrogenase 2-like	No	296	20	0	68.49	2	P:GO:0055114; F:GO:0016491	P:obsolete oxidation-reduction process; F:oxidoreductase activity
gbr.87.3.t1	myosin regulatory light polypeptide 9	No	180	20	1.90578e-124	89.47	1	F:GO:0005509	F:calcium ion binding
gbr.87.39.t1	regucalcin	No	303	20	0	71.21	2	F:GO:0005509; F:GO:0030234	F:calcium ion binding; F:enzyme regulator activity
gbr.87.48.t1	xylose isomerase-like	No	460	20	0	88.17	2	P:GO:0005975; F:GO:0009045	P:carbohydrate metabolic process; F:xylose isomerase activity
gbr.88.21.t1_gbr.88.21.t1_gbr.88.22.t1	protein jagged-1 isoform X3	Yes	436	20	0	53.8	10	P:GO:0006508; P:GO:0007154; P:GO:0007219; P:GO:0007275; F:GO:0005112; F:GO:0005509; F:GO:0008236; C:GO:0005576; C:GO:0016020; C:GO:0016021	P:proteolysis; P:cell communication; P:Notch signaling pathway; P:multicellular organism development; F:Notch binding; F:calcium ion binding; F:serine-type peptidase activity; C:extracellular region; C:membrane; C:integral component of membrane
gbr.88.39.t1	uncharacterized protein LOC110983045	Yes	543	20	0	59.37
gbr.89.13.t1_gbr.89.14.t1	low-density lipoprotein receptor-related protein 4-like	Yes	738	20	0	68.81	15	P:GO:0006952; P:GO:0008284; P:GO:0008360; P:GO:0014068; P:GO:0030168; P:GO:0030307; P:GO:0031325; P:GO:0032101; P:GO:0051241; P:GO:0051707; P:GO:0080134; F:GO:0004252; F:GO:0005488; F:GO:0008047; C:GO:0005576	P:defense response; P:positive regulation of cell population proliferation; P:regulation of cell shape; P:positive regulation of phosphatidylinositol 3-kinase signaling; P:platelet activation; P:positive regulation of cell growth; P:positive regulation of cellular metabolic process; P:regulation of response to external stimulus; P:negative regulation of multicellular organismal process; P:respons…
gbr.89.30.t1	THO complex subunit 7 homolog	No	274	20	1.57766e-109	82.76	2	P:GO:0006397; C:GO:0000445	P:mRNA processing; C:THO complex part of transcription export complex
gbr.89.33.t1	methionine aminopeptidase 2	No	468	20	0	86.29	2	P:GO:0006508; F:GO:0070006	P:proteolysis; F:metalloaminopeptidase activity
gbr.89.37.t1	testin-like isoform X1	No	341	20	0	66.59	2	P:GO:0042127; F:GO:0008270	P:regulation of cell population proliferation; F:zinc ion binding
gbr.891.1.t1	CREB-binding protein-like isoform X1	No	617	20	0	82.93	4	P:GO:0006355; P:GO:0006468; F:GO:0004672; F:GO:0005524	P:regulation of transcription, DNA-templated; P:protein phosphorylation; F:protein kinase activity; F:ATP binding
gbr.9.112.t1	hyalin-like isoform X2	No	421	20	0	51.05	2	C:GO:0016020; C:GO:0016021	C:membrane; C:integral component of membrane
gbr.9.113.t1	transmembrane protein 237-like	No	569	20	0	63.78	2	C:GO:0016020; C:GO:0016021	C:membrane; C:integral component of membrane
gbr.9.124.t1_gbr.9.125.t1	neurogenic locus notch homolog protein 2-like	No	1218	20	0	48.74	1	F:GO:0005509	F:calcium ion binding
gbr.9.126.t1	phospholipase A2 AP-PLA2-I-like	Yes	226	20	1.25794e-115	69.32	5	P:GO:0006644; P:GO:0016042; P:GO:0050482; F:GO:0004623; F:GO:0005509	P:phospholipid metabolic process; P:lipid catabolic process; P:arachidonic acid secretion; F:phospholipase A2 activity; F:calcium ion binding
gbr.9.14.t1	actin-related protein 2/3 complex subunit 4	No	205	20	5.65892e-119	92.1	2	P:GO:0034314; C:GO:0005885	P:Arp2/3 complex-mediated actin nucleation; C:Arp2/3 protein complex
gbr.9.31.t1	39S ribosomal protein L2, mitochondrial	No	227	20	1.16021e-155	84.9	5	P:GO:0006412; F:GO:0003723; F:GO:0003735; F:GO:0016740; C:GO:0015934	P:translation; F:RNA binding; F:structural constituent of ribosome; F:transferase activity; C:large ribosomal subunit
gbr.9.46.t1	Wiskott-Aldrich syndrome protein	No	668	20	2.41774e-118	57.18	2	P:GO:2000601; F:GO:0003779	P:positive regulation of Arp2/3 complex-mediated actin nucleation; F:actin binding
gbr.9.58.t1	arylsulfatase B	Yes	427	20	8.5586e-176	61.2	1	F:GO:0008484	F:sulfuric ester hydrolase activity
gbr.9.73.t1	whirlin isoform X1	No	803	20	0	59.04	3	P:GO:0007605; P:GO:0050953; F:GO:0005515	P:sensory perception of sound; P:sensory perception of light stimulus; F:protein binding
gbr.9.74.t1	uncharacterized protein LOC110982973	No	1027	15	0	47.52	2	P:GO:0007165; F:GO:0005515	P:signal transduction; F:protein binding
gbr.9.78.t1	uncharacterized protein LOC110983554	Yes	152	2	8.94039e-109	87.42
gbr.9.83.t1	MAP kinase-activated protein kinase 2-like isoform X2	No	389	20	0	87.72	3	P:GO:0006468; F:GO:0004672; F:GO:0005524	P:protein phosphorylation; F:protein kinase activity; F:ATP binding
gbr.9.89.t1	extracellular matrix protein A-like	Yes	1513	20	0	56.85
gbr.9.95.t1	cyclin-dependent kinase 14-like isoform X1	No	492	20	0	79.79	3	P:GO:0006468; F:GO:0004672; F:GO:0005524	P:protein phosphorylation; F:protein kinase activity; F:ATP binding
gbr.90.1.t1_gbr.90.2.t1	regulator of G-protein signaling 12 isoform X1	No	1822	20	0	58.74
gbr.90.11.t1	putative aminopeptidase W07G4.4	No	517	20	0	78.29	4	P:GO:0006508; F:GO:0030145; F:GO:0070006; C:GO:0005737	P:proteolysis; F:manganese ion binding; F:metalloaminopeptidase activity; C:cytoplasm
gbr.90.112.t1	protein atonal homolog 8	No	379	20	0	80.34	4	P:GO:0006355; P:GO:0030154; F:GO:0003700; F:GO:0046983	P:regulation of transcription, DNA-templated; P:cell differentiation; F:DNA-binding transcription factor activity; F:protein dimerization activity
gbr.90.123.t1	glutaredoxin-3	No	341	20	0	76.42	1	F:GO:0015035	F:protein-disulfide reductase activity
gbr.90.139.t1	TWiK family of potassium channels protein 7-like	No	432	20	0	48.51	3	P:GO:0071805; F:GO:0005267; C:GO:0016020	P:potassium ion transmembrane transport; F:potassium channel activity; C:membrane
gbr.90.16.t1	cytochrome P450 26B1 isoform X1	No	453	20	0	72.29	4	P:GO:0055114; F:GO:0005506; F:GO:0016705; F:GO:0020037	P:obsolete oxidation-reduction process; F:iron ion binding; F:oxidoreductase activity, acting on paired donors, with incorporation or reduction of molecular oxygen; F:heme binding
gbr.90.25.t1	BBSome-interacting protein 1	No	267	20	1.95162e-130	82.25	2	P:GO:0060271; C:GO:0034464	P:cilium assembly; C:BBSome
gbr.90.76.t1	phospholipase A2	Yes	160	20	1.98811e-115	60.71	5	P:GO:0006644; P:GO:0016042; P:GO:0050482; F:GO:0004623; F:GO:0005509	P:phospholipid metabolic process; P:lipid catabolic process; P:arachidonic acid secretion; F:phospholipase A2 activity; F:calcium ion binding
gbr.92.11.t1	uncharacterized protein C1orf43 homolog isoform X1	No	308	20	0	65.28	1	C:GO:0110165	C:cellular anatomical entity
gbr.92.36.t1	cytochrome P450 4F22-like isoform X2	No	488	20	0	74.02	4	P:GO:0055114; F:GO:0005506; F:GO:0016705; F:GO:0020037	P:obsolete oxidation-reduction process; F:iron ion binding; F:oxidoreductase activity, acting on paired donors, with incorporation or reduction of molecular oxygen; F:heme binding
gbr.92.4.t1	CPYC type	No	158	20	2.8668e-70	75.66	2	F:GO:0009055; F:GO:0015035	F:electron transfer activity; F:protein-disulfide reductase activity
gbr.92.40.t1	uncharacterized protein LOC110984930	No	290	5	0	67.31
gbr.924.1.t1	collagen alpha-1(X) chain-like	Yes	327	20	0	62.88	1	F:GO:0005515	F:protein binding
gbr.93.13.t1	transmembrane protein 104	No	501	20	0	77.46	1	C:GO:0016020	C:membrane
gbr.93.21.t1	neuromedin-U receptor 2-like	No	348	20	1.14155e-34	47.62	3	P:GO:0007186; F:GO:0004930; C:GO:0016021	P:G protein-coupled receptor signaling pathway; F:G protein-coupled receptor activity; C:integral component of membrane
gbr.93.22.t1	factor VIII intron 22 protein-like	No	262	20	1.51631e-174	81.28	1	F:GO:0005515	F:protein binding
gbr.93.23.t1	cytochrome b-245 chaperone 1-like	No	199	20	1.7104e-143	66.02	2	C:GO:0016020; C:GO:0016021	C:membrane; C:integral component of membrane
gbr.93.3.t1	ankyrin repeat protein	No	765	20	0	58.14	1	F:GO:0005515	F:protein binding
gbr.93.35.t1	CMP-N-acetylneuraminate-poly-alpha-2,8-sialyltransferase-like	No	381	20	0	62.07	2	P:GO:0006486; F:GO:0008373	P:protein glycosylation; F:sialyltransferase activity
gbr.93.37.t1	mechanosensory protein 2-like	No	291	20	0	87.94	1	C:GO:0005886	C:plasma membrane
gbr.93.52.t1	FAD-dependent oxidoreductase domain-containing protein 2-like	Yes	647	20	0	75.91	2	P:GO:0030433; C:GO:0005788	P:ubiquitin-dependent ERAD pathway; C:endoplasmic reticulum lumen
gbr.94.20.t1	pentraxin fusion protein-like	Yes	159	20	1.09053e-114	60.86
gbr.94.24.t1	patatin-like phospholipase domain-containing protein 4 isoform X1	No	349	20	0	64.3	2	P:GO:0016042; F:GO:0016787	P:lipid catabolic process; F:hydrolase activity
gbr.95.11.t1	cation-dependent mannose-6-phosphate receptor	No	238	20	1.63197e-170	67.1	4	P:GO:0006622; F:GO:0019904; C:GO:0005768; C:GO:0005794	P:protein targeting to lysosome; F:protein domain specific binding; C:endosome; C:Golgi apparatus
gbr.95.12.t1_gbr.95.13.t1	tRNA pseudouridine(38/39) synthase	No	467	20	0	71.71	2	P:GO:0009451; F:GO:0016853	P:RNA modification; F:isomerase activity
gbr.95.16.t1	deleted in malignant brain tumors 1 protein-like	No	2328	20	0	57.46	2	F:GO:0005044; C:GO:0016020	F:scavenger receptor activity; C:membrane
gbr.95.22.t1	---NA---	No	113
gbr.95.46.t1	NEDD4-binding protein 2-like	No	2421	20	0	59	1	F:GO:0043130	F:ubiquitin binding
gbr.97.41.t1	serine O-succinyltransferase-like	No	535	20	0	81.27	2	P:GO:0009058; F:GO:0016747	P:biosynthetic process; F:acyltransferase activity, transferring groups other than amino-acyl groups
gbr.97.45.t1	actin-related protein 2/3 complex subunit 5-like	No	170	20	1.79468e-66	68.24	2	P:GO:0034314; C:GO:0005885	P:Arp2/3 complex-mediated actin nucleation; C:Arp2/3 protein complex
gbr.98.10.t1	proton-coupled folate transporter-like	No	496	20	0	58.85	3	P:GO:0055085; F:GO:0022857; C:GO:0016021	P:transmembrane transport; F:transmembrane transporter activity; C:integral component of membrane
gbr.98.12.t1	cell wall integrity and stress response component 3-like isoform X2	No	381	20	0	49.86	2	C:GO:0016020; C:GO:0016021	C:membrane; C:integral component of membrane
gbr.98.13.t1	scavenger receptor cysteine-rich domain superfamily protein-like	No	404	20	0	50.47	2	F:GO:0005044; C:GO:0016020	F:scavenger receptor activity; C:membrane
gbr.98.14.t1	elongation of very long chain fatty acids protein 6	No	293	20	4.8262e-131	62.1	1	C:GO:0016021	C:integral component of membrane
gbr.98.15.t1	elongation of very long chain fatty acids protein 6	No	313	20	1.13922e-144	62.51	1	C:GO:0016021	C:integral component of membrane
gbr.98.2.t1	nuclear pore membrane glycoprotein 210	No	754	20	0	65.7	2	C:GO:0016020; C:GO:0016021	C:membrane; C:integral component of membrane
gbr.98.3.t1	transcription factor RFX4 isoform X3	No	1373	20	0	78.93	7	P:GO:0006355; F:GO:0003677; F:GO:0003700; F:GO:0004867; F:GO:0005509; F:GO:0005515; C:GO:0005576	P:regulation of transcription, DNA-templated; F:DNA binding; F:DNA-binding transcription factor activity; F:serine-type endopeptidase inhibitor activity; F:calcium ion binding; F:protein binding; C:extracellular region
gbr.98.83.t1	transmembrane protein 116-like	No	391	20	0	61.36	3	P:GO:0007186; F:GO:0004930; C:GO:0016021	P:G protein-coupled receptor signaling pathway; F:G protein-coupled receptor activity; C:integral component of membrane
gbr.99.1.t1	kinesin-like protein KIF28P	No	229	20	1.80182e-159	64.6	2	P:GO:0007018; F:GO:0003777	P:microtubule-based movement; F:microtubule motor activity
gbr.99.32.t1	EH domain-containing protein 1-like	No	649	20	0	88.5	4	P:GO:0032456; F:GO:0005509; F:GO:0005515; F:GO:0005525	P:endocytic recycling; F:calcium ion binding; F:protein binding; F:GTP binding
gbr.99.40.t1	lysozyme 3	Yes	154	20	2.849e-109	81.06	1	F:GO:0003796	F:lysozyme activity
gbr.99.6.t1	ribokinase isoform X1	No	364	20	0	79.31	2	P:GO:0006014; F:GO:0004747	P:D-ribose metabolic process; F:ribokinase activity
gbr.99.67.t1	organic solute transporter subunit alpha-like	No	337	20	0	55.7	1	C:GO:0016020	C:membrane
gbr.99.74.t1	phospholipase D3-like isoform X2	No	472	20	0	74.21	1	F:GO:0003824	F:catalytic activity
gbr.99.90.t1_gbr.99.91.t1	uncharacterized protein LOC110982858 isoform X1	No	548	20	0	51.92	2	C:GO:0016020; C:GO:0016021	C:membrane; C:integral component of membrane
gbr.99.95.t1	AP-2 complex subunit sigma	No	150	20	4.29901e-99	96.38	4	P:GO:0006886; P:GO:0072583; F:GO:0035615; C:GO:0030122	P:intracellular protein transport; P:clathrin-dependent endocytosis; F:clathrin adaptor activity; C:AP-2 adaptor complex
gbr.990.4.t1	hyalin-like isoform X2	No	244	20	1.68797e-98	70.03

## Sheet: 3.2 Papulae
SeqName	Description	Secreted	Length	#Hits	e-Value	sim mean	#GO	GO IDs	GO Names
gbr.1.157.t1	selenoprotein Pb-like	Yes	223	20	7.7813e-155	58.26	1	F:GO:0008430	F:selenium binding
gbr.1.215.t1	uncharacterized protein LOC110985171 isoform X3	No	1000	20	0	69.23	1	F:GO:0005515	F:protein binding
gbr.1.219.t1_gbr.1.220.t1	COBW domain-containing protein 1-like	No	386	20	0	79.2	2	F:GO:0000166; C:GO:0005737	F:nucleotide binding; C:cytoplasm
gbr.1.249.t1	zinc finger Ran-binding domain-containing protein 2-like	No	307	20	8.93044e-121	82.02	4	F:GO:0001530; F:GO:0003723; F:GO:0046872; C:GO:0005634	F:lipopolysaccharide binding; F:RNA binding; F:metal ion binding; C:nucleus
gbr.1.250.t1	tartrate-resistant acid phosphatase type 5	No	370	20	0	74.54	1	F:GO:0003993	F:acid phosphatase activity
gbr.1.54.t1	WD repeat-containing protein 63-like isoform X1	No	934	20	0	73.26	1	F:GO:0005515	F:protein binding
gbr.1.85.t1	telomerase protein component 1-like	No	1055	20	0	76.74	1	F:GO:0005515	F:protein binding
gbr.10.136.t1	G patch domain-containing protein 1	No	656	20	0	63.26	2	P:GO:0006397; F:GO:0003676	P:mRNA processing; F:nucleic acid binding
gbr.10.145.t1	hydrocephalus-inducing protein homolog	No	5189	20	0	74.39
gbr.10.157.t1	low-density lipoprotein receptor-related protein 12-like	No	258	20	0	59.92	1	F:GO:0005515	F:protein binding
gbr.10.2.t1	Golgi apparatus protein 1	No	448	20	6.02939e-150	60.64	1	C:GO:0000139	C:Golgi membrane
gbr.10.3.t1	low-density lipoprotein receptor-related protein 12-like	Yes	897	20	0	55.61	1	F:GO:0005515	F:protein binding
gbr.10.36.t1_gbr.10.37.t1	ranBP-type and C3HC4-type zinc finger-containing protein 1-like isoform X1	No	1430	20	0	73.69	7	P:GO:0043161; P:GO:0097039; F:GO:0004842; F:GO:0043130; F:GO:0046872; C:GO:0000151; C:GO:0071797	P:proteasome-mediated ubiquitin-dependent protein catabolic process; P:protein linear polyubiquitination; F:ubiquitin-protein transferase activity; F:ubiquitin binding; F:metal ion binding; C:ubiquitin ligase complex; C:LUBAC complex
gbr.10.4.t1	E3 ubiquitin-protein ligase AMFR-like	No	695	20	0	58.45	1	F:GO:0043130	F:ubiquitin binding
gbr.100.35.t1	predicted protein	No	159	20	2.16879e-111	67.25	2	P:GO:0051791; F:GO:0034338	P:medium-chain fatty acid metabolic process; F:short-chain carboxylesterase activity
gbr.100.38.t1	WD repeat-containing protein 35-like isoform X2	No	1184	20	0	89.4	1	F:GO:0005515	F:protein binding
gbr.100.46.t1	carbohydrate sulfotransferase 11-like	No	626	20	0	69.32	3	P:GO:0016051; F:GO:0008146; C:GO:0016021	P:carbohydrate biosynthetic process; F:sulfotransferase activity; C:integral component of membrane
gbr.100.5.t1	platelet glycoprotein V-like	No	237	20	3.72104e-153	53	1	F:GO:0005515	F:protein binding
gbr.100.57.t1	heparan sulfate glucosamine 3-O-sulfotransferase 1-like	No	398	20	0	64	1	F:GO:0008146	F:sulfotransferase activity
gbr.100.9.t1	germinal-center associated nuclear protein-like	No	849	20	0	61.26	1	F:GO:0003676	F:nucleic acid binding
gbr.101.28.t1	coiled-coil domain-containing protein 40-like	No	1179	20	0	78.98	1	P:GO:0035082	P:axoneme assembly
gbr.102.3.t1	FH1/FH2 domain-containing protein 3-like isoform X11	No	1533	20	0	92.92
gbr.102.37.t1	ankyrin repeat domain-containing protein 60-like	No	466	20	0	67.08	1	F:GO:0005515	F:protein binding
gbr.102.41.t1	cyclic nucleotide-binding domain-containing protein 1-like	No	433	20	0	73.98
gbr.102.8.t1	diacylglycerol O-acyltransferase 1	No	351	20	0	61.48	1	F:GO:0008374	F:O-acyltransferase activity
gbr.103.3.t1	transmembrane protein 131-like isoform X2	No	1807	20	0	64.03	2	C:GO:0016020; C:GO:0016021	C:membrane; C:integral component of membrane
gbr.104.30.t1	lisH domain and HEAT repeat-containing protein KIAA1468 homolog isoform X3	No	1156	20	0	68.77	3	P:GO:0032367; F:GO:0005515; C:GO:0005802	P:intracellular cholesterol transport; F:protein binding; C:trans-Golgi network
gbr.104.31.t1	uncharacterized protein LOC110980045	No	650	20	0	49.4
gbr.104.52.t1_gbr.104.53.t1	spindle assembly abnormal protein 6 homolog isoform X1	No	398	20	0	56.6
gbr.104.55.t1	CKLF-like MARVEL transmembrane domain-containing protein 8 isoform X6	No	169	20	1.48756e-107	56.1	4	P:GO:0030100; P:GO:0048546; C:GO:0016020; C:GO:0016021	P:regulation of endocytosis; P:digestive tract morphogenesis; C:membrane; C:integral component of membrane
gbr.1049.2.t1	Fido domain-containing protein	No	270	20	2.02709e-176	63.77
gbr.105.29.t1	protein TBATA-like isoform X2	No	531	20	0	68.09
gbr.105.5.t1	pituitary homeobox x-like	No	326	20	0	75.18	3	P:GO:0006355; F:GO:0000981; F:GO:0003677	P:regulation of transcription, DNA-templated; F:DNA-binding transcription factor activity, RNA polymerase II-specific; F:DNA binding
gbr.105.6.t1	---NA---	No	90
gbr.105.7.t1	pituitary homeobox x-like	No	355	20	0	81.42	3	P:GO:0006355; F:GO:0000981; F:GO:0003677	P:regulation of transcription, DNA-templated; F:DNA-binding transcription factor activity, RNA polymerase II-specific; F:DNA binding
gbr.106.22.t1_gbr.106.23.t1	RNA-binding protein 38	No	239	20	4.99251e-173	65.82	2	F:GO:0003676; F:GO:0003723	F:nucleic acid binding; F:RNA binding
gbr.106.36.t1	F-box only protein 9	No	695	20	0	64.24	1	F:GO:0005515	F:protein binding
gbr.106.49.t1	dynein regulatory complex protein 1-like	No	795	20	0	70.94	2	P:GO:0070286; C:GO:0005858	P:axonemal dynein complex assembly; C:axonemal dynein complex
gbr.106.51.t1	coiled-coil domain-containing protein 60-like isoform X1	No	790	20	0	57.65
gbr.107.29.t1	E3 SUMO-protein ligase RanBP2-like	No	2219	20	0	58.83	2	P:GO:0046907; F:GO:0005515	P:intracellular transport; F:protein binding
gbr.107.30.t1	E3 SUMO-protein ligase RanBP2-like	No	318	20	6.76868e-103	75.65	1	P:GO:0046907	P:intracellular transport
gbr.107.36.t1	glypican-5-like isoform X2	No	880	20	0	56.17	5	P:GO:0030513; P:GO:0045880; P:GO:0090263; C:GO:0046658; C:GO:0062023	P:positive regulation of BMP signaling pathway; P:positive regulation of smoothened signaling pathway; P:positive regulation of canonical Wnt signaling pathway; C:anchored component of plasma membrane; C:collagen-containing extracellular matrix
gbr.108.16.t1	probable JmjC domain-containing histone demethylation protein 2C isoform X1	No	241	20	1.53007e-110	69.22	5	P:GO:0006508; F:GO:0004222; F:GO:0008237; C:GO:0016020; C:GO:0016021	P:proteolysis; F:metalloendopeptidase activity; F:metallopeptidase activity; C:membrane; C:integral component of membrane
gbr.108.21.t1_gbr.108.19.t1	shootin-1-like isoform X2	No	747	20	0	63.55	1	C:GO:0042995	C:cell projection
gbr.108.8.t1	ubiquinone biosynthesis O-methyltransferase, mitochondrial isoform X2	No	260	20	2.54442e-165	80.52	2	P:GO:0006744; F:GO:0008425	P:ubiquinone biosynthetic process; F:2-polyprenyl-6-methoxy-1,4-benzoquinone methyltransferase activity
gbr.109.29.t1	enhancer of polycomb homolog 1-like	No	832	20	0	69.87	2	P:GO:0006357; C:GO:0032777	P:regulation of transcription by RNA polymerase II; C:Piccolo NuA4 histone acetyltransferase complex
gbr.109.36.t1	---NA---	No	108
gbr.109.38.t1	atrial natriuretic peptide receptor 3-like	No	454	20	1.28465e-159	56.21	12	P:GO:0006182; P:GO:0006468; P:GO:0009190; P:GO:0035556; F:GO:0000166; F:GO:0004383; F:GO:0004672; F:GO:0005524; F:GO:0016829; F:GO:0016849; C:GO:0016020; C:GO:0016021	P:cGMP biosynthetic process; P:protein phosphorylation; P:cyclic nucleotide biosynthetic process; P:intracellular signal transduction; F:nucleotide binding; F:guanylate cyclase activity; F:protein kinase activity; F:ATP binding; F:lyase activity; F:phosphorus-oxygen lyase activity; C:membrane; C:integral component of membrane
gbr.109.39.t1	atrial natriuretic peptide receptor 3-like	Yes	279	20	5.65263e-174	53.9	12	P:GO:0006182; P:GO:0006468; P:GO:0009190; P:GO:0035556; F:GO:0000166; F:GO:0004383; F:GO:0004672; F:GO:0005524; F:GO:0016829; F:GO:0016849; C:GO:0016020; C:GO:0016021	P:cGMP biosynthetic process; P:protein phosphorylation; P:cyclic nucleotide biosynthetic process; P:intracellular signal transduction; F:nucleotide binding; F:guanylate cyclase activity; F:protein kinase activity; F:ATP binding; F:lyase activity; F:phosphorus-oxygen lyase activity; C:membrane; C:integral component of membrane
gbr.109.41.t1	atrial natriuretic peptide receptor 1-like	No	830	20	0	86.58	7	P:GO:0006468; P:GO:0009190; P:GO:0035556; F:GO:0004672; F:GO:0005524; F:GO:0016849; C:GO:0016021	P:protein phosphorylation; P:cyclic nucleotide biosynthetic process; P:intracellular signal transduction; F:protein kinase activity; F:ATP binding; F:phosphorus-oxygen lyase activity; C:integral component of membrane
gbr.11.10.t1_gbr.11.11.t1	regulator of G-protein signaling 22-like	No	1545	20	0	60.39	2	P:GO:0009966; F:GO:0001965	P:regulation of signal transduction; F:G-protein alpha-subunit binding
gbr.11.114.t1	calcium and integrin-binding protein 1-like	No	178	20	9.18113e-124	86.01	1	F:GO:0005509	F:calcium ion binding
gbr.11.12.t1	calpain-A-like	No	721	20	0	64.62	2	P:GO:0006508; F:GO:0004198	P:proteolysis; F:calcium-dependent cysteine-type endopeptidase activity
gbr.11.153.t1	DEP domain-containing mTOR-interacting protein-like	No	433	20	0	63	2	P:GO:0035556; F:GO:0005515	P:intracellular signal transduction; F:protein binding
gbr.11.165.t1	vacuolar protein sorting-associated protein 28 homolog	No	228	20	1.12065e-146	89.03	2	P:GO:0032509; C:GO:0000813	P:endosome transport via multivesicular body sorting pathway; C:ESCRT I complex
gbr.11.169.t1	ribonucleoside-diphosphate reductase subunit M2	No	381	20	0	86.34	3	P:GO:0009263; P:GO:0055114; F:GO:0016491	P:deoxyribonucleotide biosynthetic process; P:obsolete oxidation-reduction process; F:oxidoreductase activity
gbr.11.170.t1	O(6)-methylguanine-induced apoptosis 2-like	No	346	20	0	69.82	1	P:GO:1902110	P:positive regulation of mitochondrial membrane permeability involved in apoptotic process
gbr.11.171.t1	tektin-B1 isoform X1	No	430	20	0	79.39	5	P:GO:0060271; P:GO:0060294; C:GO:0005737; C:GO:0005874; C:GO:0031514	P:cilium assembly; P:cilium movement involved in cell motility; C:cytoplasm; C:microtubule; C:motile cilium
gbr.11.218.t1	intraflagellar transport protein 172 homolog	No	1751	20	0	88.6	1	F:GO:0005515	F:protein binding
gbr.11.26.t1	jouberin-like isoform X2	No	1394	20	0	72.33	1	F:GO:0005515	F:protein binding
gbr.11.37.t1	ADP-ribosylation factor GTPase-activating protein 1-like isoform X2	No	549	20	0	70.18	1	F:GO:0005096	F:GTPase activator activity
gbr.11.49.t1	uncharacterized protein LOC110977907 isoform X1	No	299	3	0	83.15
gbr.11.61.t1	transient receptor potential cation channel subfamily A member 1 isoform X1	No	1004	20	0	75.79	5	P:GO:0006811; P:GO:0055085; F:GO:0005216; F:GO:0005515; C:GO:0016021	P:ion transport; P:transmembrane transport; F:ion channel activity; F:protein binding; C:integral component of membrane
gbr.11.69.t1	serine/threonine-protein kinase MAK-like	No	599	20	0	67.47	3	P:GO:0006468; F:GO:0004672; F:GO:0005524	P:protein phosphorylation; F:protein kinase activity; F:ATP binding
gbr.11.74.t1	stathmin domain-containing protein 1 isoform X1	No	327	20	0	59.44	1	P:GO:0031110	P:regulation of microtubule polymerization or depolymerization
gbr.11.90.t1	regulator of telomere elongation helicase 1 isoform X1	No	2254	20	0	75.16	9	P:GO:0000723; P:GO:0006260; P:GO:0006281; P:GO:0006310; F:GO:0003677; F:GO:0003678; F:GO:0005515; F:GO:0005524; C:GO:0005634	P:telomere maintenance; P:DNA replication; P:DNA repair; P:DNA recombination; F:DNA binding; F:DNA helicase activity; F:protein binding; F:ATP binding; C:nucleus
gbr.110.22.t1	sodium- and chloride-dependent betaine transporter-like isoform X2	No	799	20	0	75.28	1	C:GO:0016021	C:integral component of membrane
gbr.110.24.t1	tubulin polyglutamylase TTLL5-like	No	829	20	0	73.44	2	P:GO:0006464; F:GO:0005524	P:cellular protein modification process; F:ATP binding
gbr.110.25.t1	tubulin polyglutamylase TTLL5-like isoform X1	No	270	20	2.64018e-118	64.61	2	P:GO:0006464; F:GO:0005524	P:cellular protein modification process; F:ATP binding
gbr.110.26.t1	tubulin polyglutamylase TTLL5-like isoform X1	No	498	20	0	67.51	2	P:GO:0006464; F:GO:0005524	P:cellular protein modification process; F:ATP binding
gbr.110.3.t1	sterile alpha motif domain-containing protein 15-like	No	147	20	3.42441e-107	80.96	1	F:GO:0005515	F:protein binding
gbr.110.32.t1	uncharacterized protein LOC110979267	No	447	9	0	62.3
gbr.110.52.t1	MAPK/MAK/MRK overlapping kinase-like	No	536	20	0	80.76	3	P:GO:0006468; F:GO:0004672; F:GO:0005524	P:protein phosphorylation; F:protein kinase activity; F:ATP binding
gbr.110.6.t1	protein kintoun-like	No	975	20	0	62.14	2	P:GO:0070286; C:GO:0005737	P:axonemal dynein complex assembly; C:cytoplasm
gbr.110.82.t1	1-phosphatidylinositol 4,5-bisphosphate phosphodiesterase beta-4-like isoform X1	No	499	20	0	96.47	3	P:GO:0006629; P:GO:0035556; F:GO:0008081	P:lipid metabolic process; P:intracellular signal transduction; F:phosphoric diester hydrolase activity
gbr.111.39.t1	stress response protein nst1-like	No	694	14	0	57.45
gbr.112.42.t1	mucin-5AC-like	No	582	1	0	98.91
gbr.1122.1.t1	uncharacterized protein LOC110982418 isoform X1	No	177	2	3.05588e-42	94.32
gbr.113.11.t1	serine/threonine-protein kinase 3-like isoform X1	No	602	20	0	75.54	4	P:GO:0006468; P:GO:0007165; F:GO:0004674; F:GO:0005524	P:protein phosphorylation; P:signal transduction; F:protein serine/threonine kinase activity; F:ATP binding
gbr.114.6.t1	amino acid transporter AVT1J-like	No	463	20	0	69.63	1	C:GO:0016020	C:membrane
gbr.115.17.t1	dynein beta chain, ciliary-like	No	2912	20	0	63.06	2	P:GO:0007018; F:GO:0008569	P:microtubule-based movement; F:ATP-dependent microtubule motor activity, minus-end-directed
gbr.115.18.t1	dynein beta chain, flagellar outer arm-like	No	2257	20	0	67.19	3	P:GO:0007018; F:GO:0005524; F:GO:0008569	P:microtubule-based movement; F:ATP binding; F:ATP-dependent microtubule motor activity, minus-end-directed
gbr.115.20.t1	dynein beta chain, flagellar outer arm-like	No	1001	20	0	78.47	3	P:GO:0007018; F:GO:0003777; C:GO:0031514	P:microtubule-based movement; F:microtubule motor activity; C:motile cilium
gbr.115.3.t1	Protein EURL	No	383	20	0	60.93
gbr.115.4.t1	ubiquitin-associated and SH3 domain-containing protein B-like	No	657	20	0	65.97	1	F:GO:0005515	F:protein binding
gbr.116.16.t1	Reticulocyte-binding protein 2-like a	No	593	20	0	59.84
gbr.116.4.t1	autism susceptibility gene 2 protein-like isoform X17	No	195	14	1.9618e-05	64.47
gbr.116.6.t1	autism susceptibility gene 2 protein-like	No	205	1	5.69367e-12	70.91
gbr.117.18.t1	protein phosphatase 1 regulatory subunit 32-like	No	409	20	0	66.63	1	F:GO:0019902	F:phosphatase binding
gbr.117.24.t1	zinc finger protein OZF-like isoform X4	Yes	751	20	0	61.12	4	P:GO:0006355; F:GO:0003676; F:GO:0003677; F:GO:0046872	P:regulation of transcription, DNA-templated; F:nucleic acid binding; F:DNA binding; F:metal ion binding
gbr.117.25.t1_gbr.117.26.t1	thioredoxin domain-containing protein 3 homolog isoform X6	No	656	20	0	74.99	2	P:GO:0009209; P:GO:0009220	P:pyrimidine ribonucleoside triphosphate biosynthetic process; P:pyrimidine ribonucleotide biosynthetic process
gbr.117.41.t1	lysosomal acid phosphatase isoform X3	No	256	20	6.6591e-136	65.01	2	C:GO:0005764; C:GO:0016021	C:lysosome; C:integral component of membrane
gbr.117.44.t1	Tryptophan 5-hydroxylase 1	No	489	20	2.36605e-118	83.2	6	P:GO:0009072; P:GO:0042981; P:GO:0055114; F:GO:0005506; F:GO:0005515; F:GO:0016714	P:aromatic amino acid family metabolic process; P:regulation of apoptotic process; P:obsolete oxidation-reduction process; F:iron ion binding; F:protein binding; F:oxidoreductase activity, acting on paired donors, with incorporation or reduction of molecular oxygen, reduced pteridine as one donor, and incorporation of one atom of oxygen
gbr.117.45.t1	annexin A7-like isoform X1	No	933	20	0	80.57	3	F:GO:0005509; F:GO:0005515; F:GO:0005544	F:calcium ion binding; F:protein binding; F:calcium-dependent phospholipid binding
gbr.118.13.t1	coiled-coil domain-containing protein 39-like	No	922	20	0	76.69	3	P:GO:0003341; P:GO:0036159; C:GO:0005930	P:cilium movement; P:inner dynein arm assembly; C:axoneme
gbr.119.27.t1	cytosolic carboxypeptidase 6-like	No	205	20	3.05742e-89	90.23	3	P:GO:0006508; F:GO:0004181; F:GO:0008270	P:proteolysis; F:metallocarboxypeptidase activity; F:zinc ion binding
gbr.119.45.t1	WD repeat-containing protein 78-like	No	848	20	0	72.83	1	F:GO:0005515	F:protein binding
gbr.12.10.t1	uncharacterized protein LOC110988503	No	513	20	0	51.38	2	C:GO:0016020; C:GO:0016021	C:membrane; C:integral component of membrane
gbr.12.20.t1	protein phosphatase 1 regulatory subunit 21 isoform X1	No	807	20	0	63.78
gbr.12.22.t1	protein phosphatase 1 regulatory subunit 21-like	No	124	20	4.7284e-24	73.16	1	C:GO:0005769	C:early endosome
gbr.12.32.t1	uncharacterized protein LOC110984974 isoform X2	No	96	9	2.24895e-45	73.58
gbr.12.34.t1	uncharacterized protein LOC110984974 isoform X3	No	511	20	0	74.68	2	P:GO:0006629; F:GO:0005509	P:lipid metabolic process; F:calcium ion binding
gbr.12.67.t1	serine/threonine-protein kinase VRK1 isoform X1	No	528	20	0	67.33	3	P:GO:0006468; F:GO:0004672; F:GO:0005524	P:protein phosphorylation; F:protein kinase activity; F:ATP binding
gbr.12.7.t1	pre-rRNA-processing protein FHL1-like	No	611	20	0	53.7
gbr.12.74.t1	nesprin-1-like isoform X1	No	6460	20	0	59.47	1	F:GO:0005515	F:protein binding
gbr.12.93.t1	protein phosphatase 1 regulatory subunit 36-like	No	433	20	0	67.33	2	P:GO:0010923; F:GO:0019902	P:negative regulation of phosphatase activity; F:phosphatase binding
gbr.120.10.t1	epithelial cell-transforming sequence 2 oncogene-like	No	1089	20	0	63.85	1	F:GO:0005085	F:guanyl-nucleotide exchange factor activity
gbr.120.19.t1_gbr.120.20.t1	probable E3 ubiquitin-protein ligase HERC1 isoform X4	No	5133	20	0	70.72	2	P:GO:0016567; F:GO:0004842	P:protein ubiquitination; F:ubiquitin-protein transferase activity
gbr.120.29.t1	cilia- and flagella-associated protein 53-like	No	523	20	0	77.57	2	P:GO:0003341; P:GO:0060271	P:cilium movement; P:cilium assembly
gbr.120.30.t1_gbr.120.31.t1	phospholipid-transporting ATPase ID-like isoform X1	No	1214	20	0	81.42	4	P:GO:0006869; F:GO:0000166; F:GO:0043167; C:GO:0016020	P:lipid transport; F:nucleotide binding; F:ion binding; C:membrane
gbr.120.34.t1_gbr.120.35.t1	cysteine-rich motor neuron 1 protein-like	Yes	300	20	0	62.59	1	P:GO:0050794	P:regulation of cellular process
gbr.121.16.t1	adenylate kinase 8-like	No	483	20	0	83.59	3	P:GO:0006139; F:GO:0004017; F:GO:0005524	P:nucleobase-containing compound metabolic process; F:adenylate kinase activity; F:ATP binding
gbr.121.17.t1	cyclin-D-binding Myb-like transcription factor 1	No	800	20	0	60.26	2	F:GO:0000978; C:GO:0005654	F:RNA polymerase II cis-regulatory region sequence-specific DNA binding; C:nucleoplasm
gbr.121.5.t1	laminin subunit alpha-2	No	2428	20	0	61.61	2	P:GO:0006627; F:GO:0046872	P:protein processing involved in protein targeting to mitochondrion; F:metal ion binding
gbr.122.2.t1	uncharacterized protein LOC110975450 isoform X2	Yes	1492	20	0	60.88
gbr.122.20.t1	uncharacterized protein LOC110975537 isoform X1	No	491	20	0	66.99
gbr.122.22.t1_gbr.122.23.t1	putative lamin-B2	No	797	20	0	62.57	1	C:GO:0005882	C:intermediate filament
gbr.123.14.t1	nuclear receptor subfamily 1 group D member 1-like	No	926	20	0	77.93	4	P:GO:0006355; F:GO:0004879; F:GO:0008270; F:GO:0043565	P:regulation of transcription, DNA-templated; F:nuclear receptor activity; F:zinc ion binding; F:sequence-specific DNA binding
gbr.123.15.t1	uncharacterized protein LOC110983451 isoform X2	No	118	1	3.27482e-43	100
gbr.123.23.t1	zinc finger protein 558 isoform X1	No	710	20	0	51.32	1	F:GO:0005488	F:binding
gbr.123.24.t1	probable E3 ubiquitin ligase complex SCF subunit sconB	No	719	20	0	66.61	1	F:GO:0005515	F:protein binding
gbr.123.33.t1	uncharacterized protein LOC110990499	No	362	20	0	65.6	2	C:GO:0016020; C:GO:0016021	C:membrane; C:integral component of membrane
gbr.123.7.t1	NEDD8 ultimate buster 1-like	No	620	20	0	72.39	1	F:GO:0005515	F:protein binding
gbr.1231.1.t1	adhesion G-protein coupled receptor V1-like	No	349	20	0	60.51	3	P:GO:0007194; F:GO:0004930; C:GO:0016021	P:negative regulation of adenylate cyclase activity; F:G protein-coupled receptor activity; C:integral component of membrane
gbr.124.43.t1_gbr.124.40.t1_gbr.124.41.t1	serine/threonine-protein kinase mTOR isoform X2	No	2478	20	0	80.36	5	P:GO:0006468; F:GO:0005524; F:GO:0044877; F:GO:0106310; F:GO:0106311	P:protein phosphorylation; F:ATP binding; F:protein-containing complex binding; F:protein serine kinase activity; F:protein threonine kinase activity
gbr.124.66.t1	39S ribosomal protein L20, mitochondrial-like	No	149	20	2.54514e-48	62.86	4	P:GO:0006412; F:GO:0003735; F:GO:0019843; C:GO:0005840	P:translation; F:structural constituent of ribosome; F:rRNA binding; C:ribosome
gbr.124.74.t1	coiled-coil domain-containing protein 63-like	No	859	20	0	80.71	1	F:GO:0016791	F:phosphatase activity
gbr.125.15.t1	deleted in malignant brain tumors 1 protein-like	No	575	20	0	61.33	2	F:GO:0005044; C:GO:0016020	F:scavenger receptor activity; C:membrane
gbr.125.5.t1	uncharacterized protein LOC110990049	No	114	2	1.45196e-44	80.35
gbr.125.56.t1	RNA polymerase II subunit A C-terminal domain phosphatase-like	No	701	20	0	64.05	3	P:GO:0070940; F:GO:0008420; C:GO:0005634	P:dephosphorylation of RNA polymerase II C-terminal domain; F:RNA polymerase II CTD heptapeptide repeat phosphatase activity; C:nucleus
gbr.126.20.t1	kelch-like protein 24	No	849	20	0	58.93	1	F:GO:0005515	F:protein binding
gbr.126.21.t1	neurogenic locus notch homolog protein 1-like isoform X3	No	2563	20	0	61.11	3	F:GO:0005044; F:GO:0005509; C:GO:0016020	F:scavenger receptor activity; F:calcium ion binding; C:membrane
gbr.126.22.t1	protein TsetseEP-like isoform X2	No	243	2	4.57724e-160	98.15
gbr.126.24.t1	cytosolic carboxypeptidase-like protein 5 isoform X2	No	1129	20	0	71.16	3	P:GO:0006508; F:GO:0004181; F:GO:0008270	P:proteolysis; F:metallocarboxypeptidase activity; F:zinc ion binding
gbr.126.45.t1	leucine-rich repeat-containing protein 34-like isoform X1	No	402	20	0	81.46	1	F:GO:0005515	F:protein binding
gbr.127.29.t1	von Willebrand factor A domain-containing protein 2-like	Yes	561	20	0	63.52	1	C:GO:0062023	C:collagen-containing extracellular matrix
gbr.129.1.t1	semaphorin-1A-like isoform X1	No	747	20	0	67.59	1	F:GO:0030215	F:semaphorin receptor binding
gbr.129.22.t1	PWWP domain-containing protein MUM1-like	No	459	20	0	49.27
gbr.129.39.t1	centlein-like isoform X1	No	1116	20	0	57.61
gbr.1296.1.t1	NLR family CARD domain-containing protein 4-like isoform X1	No	975	20	0	70.66	1	F:GO:0005515	F:protein binding
gbr.13.10.t1	leucine-rich repeat-containing protein 9-like	No	618	20	0	82.08	1	F:GO:0005515	F:protein binding
gbr.13.17.t1	---NA---	No	338
gbr.13.26.t1	transcription factor EC-like isoform X1	No	108	8	5.98898e-13	86.62	1	F:GO:0046983	F:protein dimerization activity
gbr.13.3.t1	leucine-rich repeat-containing protein 9-like	No	383	20	0	68.46	1	F:GO:0005515	F:protein binding
gbr.13.32.t1	E3 ubiquitin-protein ligase RNF216-like	No	1381	20	0	69.13
gbr.13.74.t1	baculoviral IAP repeat-containing protein 1f-like isoform X1	No	1069	20	0	60.38	2	P:GO:0007165; F:GO:0005515	P:signal transduction; F:protein binding
gbr.13.77.t1	baculoviral IAP repeat-containing protein 1f-like isoform X1	No	889	20	0	65.06	2	P:GO:0007165; F:GO:0005515	P:signal transduction; F:protein binding
gbr.13.79.t1	neurogenic locus notch homolog protein 1-like isoform X1	No	1449	20	0	57.56	1	F:GO:0005509	F:calcium ion binding
gbr.13.88.t1	ankyrin repeat domain-containing protein 42-like	No	501	20	0	77.39	1	F:GO:0005515	F:protein binding
gbr.13.91.t1	mitochondrial dicarboxylate carrier	No	308	20	0	71.62	2	P:GO:0006839; C:GO:0031966	P:mitochondrial transport; C:mitochondrial membrane
gbr.130.1.t1	uncharacterized protein LOC110986102	No	512	5	0	60.64
gbr.131.17.t1	formin-like protein 6 isoform X2	No	560	20	0	69.5
gbr.131.36.t1	echinoderm microtubule-associated protein-like 4 isoform X1	No	1522	20	0	68.43	1	F:GO:0005515	F:protein binding
gbr.132.21.t1	dual specificity protein phosphatase CDC14AB-like isoform X4	No	517	20	0	92.17	3	P:GO:0006470; F:GO:0004725; F:GO:0008138	P:protein dephosphorylation; F:protein tyrosine phosphatase activity; F:protein tyrosine/serine/threonine phosphatase activity
gbr.132.29.t1	cAMP-specific 3',5'-cyclic phosphodiesterase 4C-like isoform X4	No	692	20	0	91.34	2	P:GO:0007165; F:GO:0004114	P:signal transduction; F:3',5'-cyclic-nucleotide phosphodiesterase activity
gbr.132.5.t1	uncharacterized protein LOC110988459 isoform X1	No	6087	20	0	63.99	2	F:GO:0005509; F:GO:0005515	F:calcium ion binding; F:protein binding
gbr.133.13.t1	dynein regulatory complex protein 8-like	No	166	20	6.80812e-117	90.35	1	F:GO:0005509	F:calcium ion binding
gbr.133.38.t1	reticulon-1-A-like isoform X1	No	179	6	3.27784e-108	78.26
gbr.133.9.t1	huntingtin-interacting protein 1-like isoform X2	No	1088	20	0	71.01	4	P:GO:0006897; F:GO:0003779; F:GO:0005543; F:GO:0030276	P:endocytosis; F:actin binding; F:phospholipid binding; F:clathrin binding
gbr.135.15.t1	laminin subunit gamma-1-like	No	569	20	3.11977e-87	61.44
gbr.135.32.t1	laminin subunit gamma-1-like	No	161	20	1.95365e-36	82.63	7	P:GO:0009887; P:GO:0009888; P:GO:0016477; P:GO:0034446; P:GO:0040017; C:GO:0005604; C:GO:0016020	P:animal organ morphogenesis; P:tissue development; P:cell migration; P:substrate adhesion-dependent cell spreading; P:positive regulation of locomotion; C:basement membrane; C:membrane
gbr.135.42.t1	microtubule organization protein AKNA	No	1629	20	0	57.29	4	P:GO:0001837; P:GO:0045944; F:GO:0000978; F:GO:0001228	P:epithelial to mesenchymal transition; P:positive regulation of transcription by RNA polymerase II; F:RNA polymerase II cis-regulatory region sequence-specific DNA binding; F:DNA-binding transcription activator activity, RNA polymerase II-specific
gbr.135.49.t1	whirlin-like isoform X1	No	676	20	0	70.04	3	P:GO:0007605; P:GO:0050953; F:GO:0005515	P:sensory perception of sound; P:sensory perception of light stimulus; F:protein binding
gbr.135.52.t1	whirlin-like isoform X2	No	278	20	5.48063e-110	70.66	3	P:GO:0007605; P:GO:0050953; F:GO:0005515	P:sensory perception of sound; P:sensory perception of light stimulus; F:protein binding
gbr.135.54.t1	whirlin-like isoform X2	No	84	20	8.37843e-13	79.46
gbr.135.55.t1	whirlin-like isoform X2	No	858	14	0	65.71	2	P:GO:0007605; P:GO:0050953	P:sensory perception of sound; P:sensory perception of light stimulus
gbr.135.63.t1	---NA---	No	372
gbr.1355.1.t1	semaphorin-1A-like isoform X1	No	127	20	3.00402e-70	72.33	1	F:GO:0030215	F:semaphorin receptor binding
gbr.136.20.t1	multidrug resistance-associated protein 4-like	No	1555	20	0	74.9	5	P:GO:0055085; F:GO:0005524; F:GO:0016887; F:GO:0042626; C:GO:0016021	P:transmembrane transport; F:ATP binding; F:ATPase; F:ATPase-coupled transmembrane transporter activity; C:integral component of membrane
gbr.136.27.t1	vegetative incompatibility protein HET-E-1-like	No	730	20	0	69.31	1	F:GO:0005515	F:protein binding
gbr.137.1.t1	TOG array regulator of axonemal microtubules protein 1-like	No	2042	20	0	65.35
gbr.137.24.t1	serine/threonine-protein phosphatase 2A 56 kDa regulatory subunit epsilon isoform	No	436	20	0	90.01	3	P:GO:0007165; F:GO:0019888; C:GO:0000159	P:signal transduction; F:protein phosphatase regulator activity; C:protein phosphatase type 2A complex
gbr.137.41.t1	Pnpt1 protein	Yes	258	20	1.6962e-101	83.45	3	P:GO:0006402; F:GO:0003723; F:GO:0004654	P:mRNA catabolic process; F:RNA binding; F:polyribonucleotide nucleotidyltransferase activity
gbr.139.19.t1	sperm-associated antigen 1	No	1270	20	0	59.12	1	F:GO:0005515	F:protein binding
gbr.139.81.t1	potassium voltage-gated channel subfamily KQT member 4-like isoform X6	No	428	20	0	86.71	4	P:GO:0006813; P:GO:0055085; F:GO:0005249; C:GO:0008076	P:potassium ion transport; P:transmembrane transport; F:voltage-gated potassium channel activity; C:voltage-gated potassium channel complex
gbr.14.93.t1	sodium-coupled monocarboxylate transporter 1-like	No	792	20	0	63.78	3	P:GO:0055085; F:GO:0022857; C:GO:0016020	P:transmembrane transport; F:transmembrane transporter activity; C:membrane
gbr.140.25.t1	serine/arginine repetitive matrix protein 1-like	No	630	7	0	59.1	2	P:GO:0000281; P:GO:0051225	P:mitotic cytokinesis; P:spindle assembly
gbr.140.39.t1	fibrocystin-L-like	No	4603	20	0	66.2	8	P:GO:0000272; P:GO:0007155; P:GO:0007156; F:GO:0005509; F:GO:0046872; C:GO:0005886; C:GO:0016020; C:GO:0016021	P:polysaccharide catabolic process; P:cell adhesion; P:homophilic cell adhesion via plasma membrane adhesion molecules; F:calcium ion binding; F:metal ion binding; C:plasma membrane; C:membrane; C:integral component of membrane
gbr.140.40.t1	protein phosphatase PP2A 55 kDa regulatory subunit isoform X2	No	498	20	0	93.64	3	F:GO:0005515; F:GO:0019888; C:GO:0000159	F:protein binding; F:protein phosphatase regulator activity; C:protein phosphatase type 2A complex
gbr.140.46.t1	L-ascorbate oxidase-like	No	635	20	0	58.37	3	P:GO:0055114; F:GO:0005507; F:GO:0016491	P:obsolete oxidation-reduction process; F:copper ion binding; F:oxidoreductase activity
gbr.141.1.t1	glycerol-3-phosphate acyltransferase 1, mitochondrial-like isoform X2	No	109	18	2.37191e-71	71.76	4	P:GO:0044255; F:GO:0008374; F:GO:0016740; F:GO:0016746	P:cellular lipid metabolic process; F:O-acyltransferase activity; F:transferase activity; F:acyltransferase activity
gbr.141.26.t1	sulfotransferase family cytosolic 1B member 1-like	No	319	20	0	66.24	1	F:GO:0008146	F:sulfotransferase activity
gbr.142.18.t1	TPR repeat-containing protein DDB_G0287407-like	No	1058	20	0	66.34	1	F:GO:0005515	F:protein binding
gbr.142.27.t1	modulator of smoothened protein	No	206	20	7.44344e-104	80.08	4	P:GO:0045879; C:GO:0005794; C:GO:0016021; C:GO:0060170	P:negative regulation of smoothened signaling pathway; C:Golgi apparatus; C:integral component of membrane; C:ciliary membrane
gbr.142.30.t1	histone H2B	No	122	20	2.1357e-83	94.24	3	F:GO:0003677; F:GO:0046982; C:GO:0000786	F:DNA binding; F:protein heterodimerization activity; C:nucleosome
gbr.142.37.t1	cilia- and flagella-associated protein 52-like	No	599	20	0	80.52	1	F:GO:0005515	F:protein binding
gbr.142.50.t1	coiled-coil domain-containing protein 96-like	No	598	20	0	73.47
gbr.142.64.t1	surfeit locus protein 1-like	No	813	20	0	69.28	1	C:GO:0016020	C:membrane
gbr.143.16.t1	caveolin-1	No	196	20	7.45771e-142	59.95	1	P:GO:0070836	P:caveola assembly
gbr.143.18.t1	dynein intermediate chain 3, ciliary	No	600	20	0	88.15	1	F:GO:0005515	F:protein binding
gbr.143.19.t1	AP-5 complex subunit zeta-1	No	773	20	0	64.28	1	C:GO:0044599	C:AP-5 adaptor complex
gbr.143.25.t1	dynein assembly factor 5, axonemal-like	No	833	20	0	78.44	5	P:GO:0003341; P:GO:0036158; P:GO:0036159; F:GO:0045505; C:GO:0005737	P:cilium movement; P:outer dynein arm assembly; P:inner dynein arm assembly; F:dynein intermediate chain binding; C:cytoplasm
gbr.143.6.t1	G patch domain and ankyrin repeat-containing protein 1	No	378	20	0	62.01	2	F:GO:0003676; F:GO:0005515	F:nucleic acid binding; F:protein binding
gbr.143.7.t1	testis-expressed protein 47-like	No	245	20	7.85486e-179	80.04	2	F:GO:0009882; F:GO:0071949	F:blue light photoreceptor activity; F:FAD binding
gbr.144.39.t1	coiled-coil domain-containing protein 169-like	No	209	20	1.8812e-144	65.69	6	P:GO:0006355; F:GO:0003700; F:GO:0046983; C:GO:0005634; C:GO:0005667; C:GO:0005737	P:regulation of transcription, DNA-templated; F:DNA-binding transcription factor activity; F:protein dimerization activity; C:nucleus; C:transcription regulator complex; C:cytoplasm
gbr.144.42.t1	pre-mRNA cleavage complex 2 protein Pcf11-like	No	2705	20	0	58.76	4	P:GO:0006369; P:GO:0006378; P:GO:0006379; C:GO:0005849	P:termination of RNA polymerase II transcription; P:mRNA polyadenylation; P:mRNA cleavage; C:mRNA cleavage factor complex
gbr.144.7.t1	WD repeat-containing protein on Y chromosome-like	No	1228	20	0	80.3	2	F:GO:0005509; F:GO:0005515	F:calcium ion binding; F:protein binding
gbr.145.3.t1	host cell factor-like	No	719	20	0	57.26	1	F:GO:0005515	F:protein binding
gbr.1459.1.t1	Rh-related protein	No	153	20	3.19265e-99	87.94	3	P:GO:0015696; F:GO:0008519; C:GO:0005887	P:ammonium transport; F:ammonium transmembrane transporter activity; C:integral component of plasma membrane
gbr.146.10.t1	stabilizer of axonemal microtubules 1-like	No	508	20	0	60.63	1	F:GO:0008017	F:microtubule binding
gbr.146.14.t1	protein capicua homolog isoform X1	No	2570	20	0	61.64
gbr.147.33.t1	histone-lysine N-methyltransferase EHMT2-like	No	1098	20	0	59.49	2	F:GO:0002039; F:GO:0018024	F:p53 binding; F:histone-lysine N-methyltransferase activity
gbr.148.13.t1	meckelin isoform X1	No	860	20	0	65.17	2	P:GO:0060271; C:GO:0036038	P:cilium assembly; C:MKS complex
gbr.148.22.t1	purine nucleoside phosphorylase-like	No	292	20	0	76.11	2	P:GO:0009116; F:GO:0004731	P:nucleoside metabolic process; F:purine-nucleoside phosphorylase activity
gbr.149.42.t1	coiled-coil domain-containing protein 13-like	No	130	20	6.52608e-29	69.28	1	P:GO:0006996	P:organelle organization
gbr.149.6.t1	immunoglobulin superfamily DCC subclass member 4	No	651	20	0	53.73	4	P:GO:0007155; P:GO:0007411; F:GO:0005515; C:GO:0005886	P:cell adhesion; P:axon guidance; F:protein binding; C:plasma membrane
gbr.15.18.t1	lipoxygenase homology domain-containing protein 1-like	No	4269	20	0	59.41	4	P:GO:0055114; F:GO:0004096; F:GO:0005515; F:GO:0020037	P:obsolete oxidation-reduction process; F:catalase activity; F:protein binding; F:heme binding
gbr.15.37.t1	protein dispatched homolog 1-like	No	226	20	1.0237e-35	53.57	2	P:GO:0007224; C:GO:0016021	P:smoothened signaling pathway; C:integral component of membrane
gbr.15.43.t1	cytochrome P450 2J6-like	No	437	20	0	73.55	4	P:GO:0055114; F:GO:0005506; F:GO:0016705; F:GO:0020037	P:obsolete oxidation-reduction process; F:iron ion binding; F:oxidoreductase activity, acting on paired donors, with incorporation or reduction of molecular oxygen; F:heme binding
gbr.15.56.t1	protein C9orf135-like	No	218	20	8.76743e-163	80.6	1	C:GO:0005886	C:plasma membrane
gbr.15.8.t1	choline transporter-like protein 1 isoform X1	No	627	20	0	67.18	2	P:GO:0055085; F:GO:0022857	P:transmembrane transport; F:transmembrane transporter activity
gbr.150.15.t1	spermatogenesis-associated protein 7-like	No	409	20	0	54.85	3	P:GO:0000226; C:GO:0005930; C:GO:0036064	P:microtubule cytoskeleton organization; C:axoneme; C:ciliary basal body
gbr.150.19.t1	proton-coupled folate transporter-like	No	476	20	0	59.64	2	P:GO:0055085; F:GO:0022857	P:transmembrane transport; F:transmembrane transporter activity
gbr.150.26.t1_gbr.150.28.t1	dynein heavy chain 6, axonemal-like	No	5042	20	0	75.81	1	C:GO:0005856	C:cytoskeleton
gbr.150.33.t1	pecanex-like protein 4	No	1237	20	0	65.71	1	C:GO:0016021	C:integral component of membrane
gbr.151.20.t1	hyalin-like	No	1021	20	0	50.21
gbr.151.68.t1	pachytene checkpoint protein 2 homolog	No	439	20	0	84.88	2	F:GO:0005524; F:GO:0016887	F:ATP binding; F:ATPase
gbr.151.8.t1	---NA---	No	172
gbr.153.10.t1	pericentriolar material 1 protein isoform X1	No	2209	20	0	66.53	4	P:GO:0034454; P:GO:0060271; P:GO:0071539; C:GO:0005813	P:microtubule anchoring at centrosome; P:cilium assembly; P:protein localization to centrosome; C:centrosome
gbr.153.11.t1	uncharacterized protein LOC110975883	No	662	20	0	49.44
gbr.153.12.t1	FERM and PDZ domain-containing protein 4-like isoform X2	No	2055	20	0	70.54	3	P:GO:0007165; F:GO:0005515; C:GO:0005856	P:signal transduction; F:protein binding; C:cytoskeleton
gbr.153.16.t1_gbr.153.17.t1	MBT domain-containing protein 1-like isoform X1	No	1848	20	0	66.76	1	F:GO:0005488	F:binding
gbr.153.23.t1	death ligand signal enhancer-like	No	579	20	0	54.3	1	F:GO:0005515	F:protein binding
gbr.154.1.t1	protein diaphanous homolog 2	No	1083	20	0	66.29	3	P:GO:0030036; F:GO:0003779; F:GO:0031267	P:actin cytoskeleton organization; F:actin binding; F:small GTPase binding
gbr.154.12.t1	sodium- and chloride-dependent glycine transporter 1-like	No	912	20	0	68.7	3	P:GO:0006629; F:GO:0016627; C:GO:0016021	P:lipid metabolic process; F:oxidoreductase activity, acting on the CH-CH group of donors; C:integral component of membrane
gbr.154.3.t1	WD repeat-containing protein 17 isoform X2	No	1290	20	0	74.12	1	F:GO:0005515	F:protein binding
gbr.154.40.t1_gbr.154.39.t1	protocadherin Fat 4	No	5020	20	0	62.54	6	P:GO:0007155; P:GO:0007156; F:GO:0005509; C:GO:0005886; C:GO:0016020; C:GO:0016021	P:cell adhesion; P:homophilic cell adhesion via plasma membrane adhesion molecules; F:calcium ion binding; C:plasma membrane; C:membrane; C:integral component of membrane
gbr.154.6.t1	spermatogenesis-associated protein 4-like	No	284	20	0	75.55	12	P:GO:0006511; P:GO:0007034; P:GO:0030001; P:GO:0031398; P:GO:0051493; F:GO:0008017; F:GO:0050699; C:GO:0005783; C:GO:0005794; C:GO:0005930; C:GO:0016021; C:GO:0048471	P:ubiquitin-dependent protein catabolic process; P:vacuolar transport; P:metal ion transport; P:positive regulation of protein ubiquitination; P:regulation of cytoskeleton organization; F:microtubule binding; F:WW domain binding; C:endoplasmic reticulum; C:Golgi apparatus; C:axoneme; C:integral component of membrane; C:perinuclear region of cytoplasm
gbr.155.16.t1	golgin subfamily A member 5-like isoform X1	No	394	20	0	76.61
gbr.155.36.t1	vascular endothelial growth factor receptor 3-like	No	325	20	0	55.74
gbr.155.37.t1	patatin-like phospholipase domain-containing protein 4	No	315	20	0	58.09	2	P:GO:0016042; F:GO:0016787	P:lipid catabolic process; F:hydrolase activity
gbr.156.56.t1	lymphocyte expansion molecule-like	No	415	20	0	76.75
gbr.156.57.t1	mucin-17-like isoform X1	No	3577	20	0	66.63	2	F:GO:0005509; F:GO:0005515	F:calcium ion binding; F:protein binding
gbr.157.2.t1	33 kDa inner dynein arm light chain, axonemal	No	259	20	0	93.95	5	F:GO:0003774; F:GO:0045504; C:GO:0005930; C:GO:0030175; C:GO:0030286	F:motor activity; F:dynein heavy chain binding; C:axoneme; C:filopodium; C:dynein complex
gbr.158.16.t1	spermatogenesis-associated protein 48-like	No	448	20	0	63.45
gbr.159.12.t1	DAZ-associated protein 2-like	No	128	20	2.26248e-24	65.92
gbr.159.6.t1	phosphopantothenate--cysteine ligase	No	337	20	0	74.86	1	F:GO:0016874	F:ligase activity
gbr.16.116.t1	N-acetylglucosamine-1-phosphotransferase subunits alpha/beta	No	1611	20	0	66.18	2	F:GO:0005509; F:GO:0016772	F:calcium ion binding; F:transferase activity, transferring phosphorus-containing groups
gbr.16.134.t1	HRAS-like suppressor 3	No	194	20	5.56759e-140	59.32	2	C:GO:0016020; C:GO:0016021	C:membrane; C:integral component of membrane
gbr.16.70.t1	lysoplasmalogenase-like protein TMEM86A	No	469	20	1.38457e-177	69.55	1	C:GO:0016021	C:integral component of membrane
gbr.16.75.t1	CD9 antigen-like	No	268	20	2.47378e-162	64.84	1	C:GO:0016021	C:integral component of membrane
gbr.16.88.t1	serine-rich adhesin for platelets-like isoform X1	No	1284	9	0	66.9
gbr.160.29.t1	solute carrier family 22 member 13-like	No	593	20	0	76.63	3	P:GO:0055085; F:GO:0022857; C:GO:0016021	P:transmembrane transport; F:transmembrane transporter activity; C:integral component of membrane
gbr.160.37.t1	dynein assembly factor 3, axonemal	No	520	20	0	74.36	1	P:GO:0070286	P:axonemal dynein complex assembly
gbr.160.50.t1_gbr.160.51.t1	interleukin-1 receptor-associated kinase 1-binding protein 1	No	906	20	0	75.59	2	P:GO:0007249; C:GO:0005622	P:I-kappaB kinase/NF-kappaB signaling; C:intracellular anatomical structure
gbr.160.56.t1	solute carrier family 22 member 13-like	No	580	20	0	77.09	3	P:GO:0055085; F:GO:0022857; C:GO:0016021	P:transmembrane transport; F:transmembrane transporter activity; C:integral component of membrane
gbr.160.7.t1	rho-related protein racA-like	No	604	20	0	63.64	2	F:GO:0003924; F:GO:0005525	F:GTPase activity; F:GTP binding
gbr.161.49.t1	zinc finger protein 410	No	464	20	0	55.87	2	P:GO:0048522; P:GO:0060255	P:positive regulation of cellular process; P:regulation of macromolecule metabolic process
gbr.161.59.t1	TPR repeat-containing protein DDB_G0287407	No	1962	20	0	67.82	1	F:GO:0005515	F:protein binding
gbr.162.20.t1	ropporin-1-like protein	No	223	20	1.02084e-164	86.47	3	P:GO:0048240; C:GO:0005737; C:GO:0031514	P:sperm capacitation; C:cytoplasm; C:motile cilium
gbr.162.24.t1	uncharacterized protein LOC110975539	No	254	5	0	64.56
gbr.162.25.t1	uncharacterized protein LOC110975538	No	836	7	0	59.98	1	F:GO:0005515	F:protein binding
gbr.163.16.t1	uncharacterized secreted protein ARB_06907-like	No	283	20	1.00753e-141	69.11	2	P:GO:0006508; F:GO:0008236	P:proteolysis; F:serine-type peptidase activity
gbr.163.25.t1	acyl-coenzyme A amino acid N-acyltransferase 1-like	No	417	20	0	75.08	1	F:GO:0003824	F:catalytic activity
gbr.163.35.t1	radial spoke head protein 4 homolog A-like	No	543	20	0	85.74	3	P:GO:0060271; P:GO:0060294; C:GO:0001534	P:cilium assembly; P:cilium movement involved in cell motility; C:radial spoke
gbr.163.40.t1	ninein-like protein isoform X1	No	1382	20	0	67.71	1	F:GO:0005509	F:calcium ion binding
gbr.164.12.t1	UDP-galactose:fucoside alpha-3-galactosyltransferase-like	No	341	20	0	75.84
gbr.165.19.t1	dual specificity mitogen-activated protein kinase kinase 7 isoform X2	No	433	20	0	77.1	3	P:GO:0006468; F:GO:0004672; F:GO:0005524	P:protein phosphorylation; F:protein kinase activity; F:ATP binding
gbr.166.18.t1	EF-hand calcium-binding domain-containing protein 10-like	No	88	20	3.29519e-58	81.67	1	F:GO:0005509	F:calcium ion binding
gbr.166.20.t1	IQ and AAA domain-containing protein 1-like	No	805	20	0	81.23	3	F:GO:0005515; F:GO:0005524; F:GO:0016887	F:protein binding; F:ATP binding; F:ATPase
gbr.166.37.t1	EF-hand calcium-binding domain-containing protein 12-like isoform X1	No	643	20	0	62.98	1	F:GO:0005509	F:calcium ion binding
gbr.167.29.t1	uncharacterized protein LOC110987100	No	417	20	0	64.53	1	F:GO:0008168	F:methyltransferase activity
gbr.168.22.t1	bromo adjacent homology domain-containing 1 protein isoform X2	No	833	20	0	73.23	1	F:GO:0003682	F:chromatin binding
gbr.168.26.t1	glutamic acid-rich protein-like	No	509	2	0	81.02
gbr.168.9.t1	peptidyl-prolyl cis-trans isomerase G-like isoform X2	No	380	20	0	56.41
gbr.169.10.t1_gbr.169.11.t1	protein Wnt-7a	Yes	369	20	0	65.26	18	P:GO:0009653; P:GO:0009790; P:GO:0010604; P:GO:0010646; P:GO:0016055; P:GO:0023051; P:GO:0030182; P:GO:0031325; P:GO:0050793; P:GO:0051128; P:GO:0051173; P:GO:0051239; P:GO:0060173; P:GO:0065008; P:GO:0070307; P:GO:0080090; F:GO:0005102; C:GO:0005576	P:anatomical structure morphogenesis; P:embryo development; P:positive regulation of macromolecule metabolic process; P:regulation of cell communication; P:Wnt signaling pathway; P:regulation of signaling; P:neuron differentiation; P:positive regulation of cellular metabolic process; P:regulation of developmental process; P:regulation of cellular component organization; P:positive regulation of n…
gbr.169.23.t1	outer dense fiber protein 3-like	No	259	20	0	81.66	1	C:GO:0005856	C:cytoskeleton
gbr.169.27.t1	dynein intermediate chain 2, ciliary-like isoform X2	No	704	20	0	90.11	1	F:GO:0005515	F:protein binding
gbr.17.126.t1	ciliary-associated calcium-binding coiled-coil protein 1 isoform X2	No	344	20	0	70.88
gbr.17.129.t1	HEAT repeat-containing protein 4-like isoform X1	No	1227	20	0	68.8
gbr.17.34.t1	janus kinase and microtubule-interacting protein 1 isoform X8	No	1632	20	0	62.83	2	F:GO:0008017; F:GO:0019900	F:microtubule binding; F:kinase binding
gbr.17.35.t1	centrosomal protein of 290 kDa-like isoform X6	No	2631	20	0	64.01	1	F:GO:0005515	F:protein binding
gbr.17.5.t1	catenin alpha-like	No	1597	20	0	63.08	3	P:GO:0007155; F:GO:0045296; F:GO:0051015	P:cell adhesion; F:cadherin binding; F:actin filament binding
gbr.17.93.t1_gbr.17.94.t1_gbr.17.95.t1	cilia- and flagella-associated protein 58-like	No	886	20	0	92.24	2	C:GO:0005856; C:GO:0031514	C:cytoskeleton; C:motile cilium
gbr.170.24.t1	gamma-aminobutyric acid type B receptor subunit 1-like	No	225	1	0.000170148	83.87
gbr.170.3.t1	brevican core protein-like	No	90	20	1.9126e-33	61.7	1	F:GO:0005488	F:binding
gbr.171.44.t1	dnaJ homolog subfamily B member 13-like	No	315	20	0	88.67	2	P:GO:0006457; F:GO:0051082	P:protein folding; F:unfolded protein binding
gbr.171.45.t1_gbr.171.46.t1	cilia- and flagella-associated protein 47-like isoform X2	No	3292	20	0	77.98	1	C:GO:0031514	C:motile cilium
gbr.172.39.t1	small lysine-rich protein 1	No	101	20	7.90134e-21	67.12
gbr.174.38.t1	cytosolic 10-formyltetrahydrofolate dehydrogenase-like	No	853	20	0	82.4	8	P:GO:0006730; P:GO:0009058; P:GO:0009258; P:GO:0055114; F:GO:0016155; F:GO:0016620; F:GO:0016742; C:GO:0005737	P:one-carbon metabolic process; P:biosynthetic process; P:10-formyltetrahydrofolate catabolic process; P:obsolete oxidation-reduction process; F:formyltetrahydrofolate dehydrogenase activity; F:oxidoreductase activity, acting on the aldehyde or oxo group of donors, NAD or NADP as acceptor; F:hydroxymethyl-, formyl- and related transferase activity; C:cytoplasm
gbr.175.19.t1	rab GTPase-binding effector protein 1-like isoform X2	No	979	20	0	63.39	4	P:GO:0006897; F:GO:0005096; F:GO:0008083; F:GO:0046872	P:endocytosis; F:GTPase activator activity; F:growth factor activity; F:metal ion binding
gbr.175.42.t1	E3 ubiquitin-protein ligase CHFR-like	No	624	20	0	52.17	1	F:GO:0005515	F:protein binding
gbr.175.43.t1	G-protein coupled receptor moody-like	No	366	20	0	68.46	3	P:GO:0007186; F:GO:0004930; C:GO:0016021	P:G protein-coupled receptor signaling pathway; F:G protein-coupled receptor activity; C:integral component of membrane
gbr.175.8.t1	E3 ubiquitin-protein ligase RNF34-like isoform X1	No	366	20	0	56.85	9	P:GO:0043161; P:GO:0070936; P:GO:1902042; P:GO:2001271; F:GO:0016874; F:GO:0046872; F:GO:0061630; C:GO:0005737; C:GO:0005886	P:proteasome-mediated ubiquitin-dependent protein catabolic process; P:protein K48-linked ubiquitination; P:negative regulation of extrinsic apoptotic signaling pathway via death domain receptors; P:negative regulation of cysteine-type endopeptidase activity involved in execution phase of apoptosis; F:ligase activity; F:metal ion binding; F:ubiquitin protein ligase activity; C:cytoplasm; C:plasma…
gbr.176.30.t1	rap guanine nucleotide exchange factor 2-like isoform X5	No	1506	20	0	85.09	5	P:GO:0007264; P:GO:0042127; P:GO:0043547; F:GO:0005085; F:GO:0005096	P:small GTPase mediated signal transduction; P:regulation of cell population proliferation; P:positive regulation of GTPase activity; F:guanyl-nucleotide exchange factor activity; F:GTPase activator activity
gbr.177.35.t1	zinc finger protein 318	No	805	20	0	50.78	2	F:GO:0003676; F:GO:0008270	F:nucleic acid binding; F:zinc ion binding
gbr.178.37.t1	golgin subfamily A member 6-like protein 22 isoform X1	No	1030	20	0	85.37
gbr.179.33.t1	uncharacterized protein LOC110986653	Yes	728	20	0	49.95	7	P:GO:0016567; P:GO:0045893; F:GO:0003676; F:GO:0003677; F:GO:0004842; C:GO:0000785; C:GO:0005654	P:protein ubiquitination; P:positive regulation of transcription, DNA-templated; F:nucleic acid binding; F:DNA binding; F:ubiquitin-protein transferase activity; C:chromatin; C:nucleoplasm
gbr.18.10.t1	Acyl-protein thioesterase 1	Yes	280	20	0	75.53	1	F:GO:0016787	F:hydrolase activity
gbr.18.47.t1	coiled-coil domain-containing protein 25-like	No	204	20	3.37059e-150	78.02
gbr.18.63.t1	steroid 17-alpha-hydroxylase/17,20 lyase-like	No	84	20	9.74727e-48	70.11	4	P:GO:0055114; F:GO:0005506; F:GO:0016705; F:GO:0020037	P:obsolete oxidation-reduction process; F:iron ion binding; F:oxidoreductase activity, acting on paired donors, with incorporation or reduction of molecular oxygen; F:heme binding
gbr.18.64.t1	steroid 17-alpha-hydroxylase/17,20 lyase-like isoform X2	No	327	20	0	68.05	4	P:GO:0055114; F:GO:0005506; F:GO:0016712; F:GO:0020037	P:obsolete oxidation-reduction process; F:iron ion binding; F:oxidoreductase activity, acting on paired donors, with incorporation or reduction of molecular oxygen, reduced flavin or flavoprotein as one donor, and incorporation of one atom of oxygen; F:heme binding
gbr.18.69.t1	steroid 17-alpha-hydroxylase/17,20 lyase-like	No	493	20	0	68.97	4	P:GO:0055114; F:GO:0005506; F:GO:0016705; F:GO:0020037	P:obsolete oxidation-reduction process; F:iron ion binding; F:oxidoreductase activity, acting on paired donors, with incorporation or reduction of molecular oxygen; F:heme binding
gbr.18.76.t1	probable 3',5'-cyclic phosphodiesterase pde-5 isoform X3	No	809	20	0	81.8	3	P:GO:0007165; F:GO:0004114; F:GO:0005515	P:signal transduction; F:3',5'-cyclic-nucleotide phosphodiesterase activity; F:protein binding
gbr.18.87.t1	prosaposin isoform X1	Yes	139	9	5.8002e-95	57	8	P:GO:0006629; P:GO:0006665; P:GO:0007193; P:GO:0019216; P:GO:0060736; P:GO:0060742; C:GO:0005615; C:GO:0005764	P:lipid metabolic process; P:sphingolipid metabolic process; P:adenylate cyclase-inhibiting G protein-coupled receptor signaling pathway; P:regulation of lipid metabolic process; P:prostate gland growth; P:epithelial cell differentiation involved in prostate gland development; C:extracellular space; C:lysosome
gbr.180.28.t1	vacuolar protein sorting-associated protein 13A-like isoform X1	No	2719	20	0	59.15	2	C:GO:0016020; C:GO:0016021	C:membrane; C:integral component of membrane
gbr.182.16.t1	protein NLRC5-like isoform X4	No	210	9	5.82445e-40	50.4	2	P:GO:0007165; F:GO:0005515	P:signal transduction; F:protein binding
gbr.182.31.t1	nuclear receptor subfamily 1 group D member 1-like isoform X2	No	109	1	2.9575e-23	100
gbr.182.34.t1	D-beta-hydroxybutyrate dehydrogenase, mitochondrial-like	No	453	20	0	61.19	2	P:GO:0055114; F:GO:0016491	P:obsolete oxidation-reduction process; F:oxidoreductase activity
gbr.182.47.t1	ankyrin-1-like isoform X2	No	1004	20	0	73.21	1	F:GO:0005515	F:protein binding
gbr.182.72.t1_gbr.182.73.t1	leucine-rich repeat-containing G-protein coupled receptor 5-like	No	1284	20	0	62.51	5	P:GO:0007186; F:GO:0004930; F:GO:0016500; C:GO:0005886; C:GO:0016021	P:G protein-coupled receptor signaling pathway; F:G protein-coupled receptor activity; F:protein-hormone receptor activity; C:plasma membrane; C:integral component of membrane
gbr.183.23.t1	uncharacterized protein LOC110983960 isoform X3	No	856	11	0	65.28	2	P:GO:0007165; F:GO:0005515	P:signal transduction; F:protein binding
gbr.183.38.t1	spermatogenesis-associated protein 17-like	No	346	20	0	76.96	1	F:GO:0005515	F:protein binding
gbr.183.39.t1	enolase 4-like isoform X2	No	574	20	0	69.26	4	P:GO:0006096; F:GO:0000287; F:GO:0004634; C:GO:0000015	P:glycolytic process; F:magnesium ion binding; F:phosphopyruvate hydratase activity; C:phosphopyruvate hydratase complex
gbr.183.46.t1	uncharacterized protein LOC110988185 isoform X2	No	1294	20	0	55.06
gbr.183.52.t1	G protein-coupled receptor kinase 5 isoform X1	No	492	20	0	86.8	4	P:GO:0006468; P:GO:0007165; F:GO:0004703; F:GO:0005524	P:protein phosphorylation; P:signal transduction; F:G protein-coupled receptor kinase activity; F:ATP binding
gbr.184.37.t1	leucine-rich repeat-containing protein 63	No	611	20	0	65.19	1	F:GO:0005515	F:protein binding
gbr.185.20.t1	ankyrin repeat and KH domain-containing protein 1-like	No	273	20	1.00012e-118	57.38	1	F:GO:0005515	F:protein binding
gbr.186.15.t1	cytochrome P450 2U1-like	No	512	20	0	58.49	4	P:GO:0055114; F:GO:0005506; F:GO:0016705; F:GO:0020037	P:obsolete oxidation-reduction process; F:iron ion binding; F:oxidoreductase activity, acting on paired donors, with incorporation or reduction of molecular oxygen; F:heme binding
gbr.186.56.t1	putative thymidylate kinase	No	381	20	1.04874e-37	72.35	9	P:GO:0006227; P:GO:0006233; P:GO:0006235; P:GO:0016310; F:GO:0004550; F:GO:0004798; F:GO:0009041; C:GO:0005634; C:GO:0005829	P:dUDP biosynthetic process; P:dTDP biosynthetic process; P:dTTP biosynthetic process; P:phosphorylation; F:nucleoside diphosphate kinase activity; F:thymidylate kinase activity; F:uridylate kinase activity; C:nucleus; C:cytosol
gbr.187.19.t1	alpha-aminoadipic semialdehyde dehydrogenase	No	564	20	0	84.48	2	P:GO:0055114; F:GO:0016620	P:obsolete oxidation-reduction process; F:oxidoreductase activity, acting on the aldehyde or oxo group of donors, NAD or NADP as acceptor
gbr.188.5.t1	---NA---	No	109
gbr.189.11.t1	phospholipase D1-like isoform X1	No	1341	20	0	64.98	4	P:GO:0006654; P:GO:0048017; F:GO:0004630; F:GO:0035091	P:phosphatidic acid biosynthetic process; P:inositol lipid-mediated signaling; F:phospholipase D activity; F:phosphatidylinositol binding
gbr.189.17.t1	pollen-specific leucine-rich repeat extensin-like protein 1	No	893	20	0	81.27
gbr.189.19.t1	calcium-responsive transcription factor-like	No	996	20	0	67.24	5	P:GO:0015986; P:GO:0061400; F:GO:0003700; F:GO:0015078; C:GO:0000276	P:ATP synthesis coupled proton transport; P:positive regulation of transcription from RNA polymerase II promoter in response to calcium ion; F:DNA-binding transcription factor activity; F:proton transmembrane transporter activity; C:mitochondrial proton-transporting ATP synthase complex, coupling factor F(o)
gbr.189.6.t1	RmlC-like cupin domain-containing protein	No	461	20	0	64.34
gbr.19.10.t1	leucine-rich repeat-containing protein 43-like	No	697	20	0	67.25	1	F:GO:0005515	F:protein binding
gbr.19.175.t1	EF-hand calcium-binding domain-containing protein 5-like isoform X2	No	1479	20	0	76.65	1	F:GO:0005509	F:calcium ion binding
gbr.19.193.t1	telomerase-binding protein EST1A isoform X1	No	1717	20	0	60.87	1	F:GO:0005515	F:protein binding
gbr.19.23.t1	TPR and ankyrin repeat-containing protein 1-like isoform X2	No	1554	20	0	72.89	3	P:GO:0006511; F:GO:0005524; F:GO:0016787	P:ubiquitin-dependent protein catabolic process; F:ATP binding; F:hydrolase activity
gbr.19.38.t1	switch-associated protein 70	No	665	20	0	57.38	9	P:GO:0008064; P:GO:0016444; P:GO:0032879; P:GO:0048522; P:GO:0048523; F:GO:0043167; F:GO:0097159; F:GO:1901363; C:GO:0043229	P:regulation of actin polymerization or depolymerization; P:somatic cell DNA recombination; P:regulation of localization; P:positive regulation of cellular process; P:negative regulation of cellular process; F:ion binding; F:organic cyclic compound binding; F:heterocyclic compound binding; C:intracellular organelle
gbr.19.42.t1	WD repeat-containing protein 5-like	No	381	20	0	74.35	1	F:GO:0005515	F:protein binding
gbr.19.55.t1	tax1-binding protein 1 homolog	No	322	20	0	62.85
gbr.19.58.t1	coiled-coil domain-containing protein 42 homolog	No	272	20	0	76.76
gbr.19.61.t1	adenosine receptor A2a-like	No	359	20	0	65.24	3	P:GO:0001973; F:GO:0001609; C:GO:0016021	P:G protein-coupled adenosine receptor signaling pathway; F:G protein-coupled adenosine receptor activity; C:integral component of membrane
gbr.19.99.t1	MORN repeat-containing protein 3-like	No	237	20	2.23419e-172	86.69
gbr.190.13.t1	uncharacterized protein LOC110981293 isoform X1	No	1028	20	0	64.96	2	P:GO:0006801; F:GO:0046872	P:superoxide metabolic process; F:metal ion binding
gbr.190.8.t1	4-hydroxy-2-oxoglutarate aldolase, mitochondrial	No	339	20	0	81.12	1	F:GO:0016829	F:lyase activity
gbr.191.38.t1_gbr.191.40.t1	histone-lysine N-methyltransferase MECOM-like	No	1255	20	0	64.41
gbr.191.47.t1	solute carrier family 12 member 9-like	No	314	20	3.16537e-158	57.25	2	P:GO:0055085; C:GO:0016020	P:transmembrane transport; C:membrane
gbr.193.16.t1	radial spoke head 10 homolog B-like	No	911	20	0	74.22
gbr.193.21.t1	extracellular signal-regulated kinase 2-like isoform X3	No	562	20	0	69.51	3	P:GO:0006468; F:GO:0004707; F:GO:0005524	P:protein phosphorylation; F:MAP kinase activity; F:ATP binding
gbr.193.24.t1	monocarboxylate transporter 13-like	No	457	20	0	57.46	2	P:GO:0055085; F:GO:0022857	P:transmembrane transport; F:transmembrane transporter activity
gbr.193.32.t1	centrosome and spindle pole associated protein 1-like isoform X2	No	1559	20	0	63.06	4	P:GO:0032467; C:GO:0000922; C:GO:0005813; C:GO:0005874	P:positive regulation of cytokinesis; C:spindle pole; C:centrosome; C:microtubule
gbr.194.14.t1	WD repeat-containing protein 60 isoform X3	No	75	20	2.79551e-40	70.36	4	P:GO:0042073; F:GO:0045503; F:GO:0045504; C:GO:0005868	P:intraciliary transport; F:dynein light chain binding; F:dynein heavy chain binding; C:cytoplasmic dynein complex
gbr.194.25.t1	serine/threonine-protein kinase Nek8-like isoform X3	No	377	20	0	81.2	3	P:GO:0006468; F:GO:0004672; F:GO:0005524	P:protein phosphorylation; F:protein kinase activity; F:ATP binding
gbr.194.32.t1	serine/threonine-protein kinase Nek8-like isoform X3	No	623	20	0	68.97	2	P:GO:0009987; C:GO:0005622	P:cellular process; C:intracellular anatomical structure
gbr.194.72.t1	coiled-coil domain-containing protein 175-like isoform X1	No	157	17	5.94698e-105	69.63
gbr.194.74.t1	coiled-coil domain-containing protein 175-like isoform X1	No	361	20	2.11282e-36	76.83
gbr.194.77.t1	coiled-coil domain-containing protein 175-like isoform X1	No	175	20	6.49009e-74	70.35
gbr.195.18.t1_gbr.195.20.t1	laminin-like protein epi-1	Yes	3070	20	0	56.35	4	P:GO:0009887; P:GO:0009888; C:GO:0016020; C:GO:0016021	P:animal organ morphogenesis; P:tissue development; C:membrane; C:integral component of membrane
gbr.196.1.t1	monocarboxylate transporter 13-like	No	129	15	2.35986e-47	62.45
gbr.196.13.t1	UPF0193 protein EVG1 homolog	No	222	20	1.11726e-143	72.44
gbr.196.2.t1	monocarboxylate transporter 13-like	No	235	20	9.635e-155	57.68
gbr.196.29.t1	uncharacterized protein LOC110978344 isoform X2	No	1340	20	0	80.55	1	F:GO:0005515	F:protein binding
gbr.197.33.t1	protein turtle homolog B isoform X5	No	1648	20	0	57.69	1	F:GO:0005515	F:protein binding
gbr.198.4.t1	rab9 effector protein with kelch motifs-like isoform X1	No	403	20	0	63.05	1	F:GO:0005515	F:protein binding
gbr.198.7.t1	L-threonine ammonia-lyase-like	No	459	20	0	83.15	2	P:GO:0006567; F:GO:0004794	P:threonine catabolic process; F:L-threonine ammonia-lyase activity
gbr.199.24.t1	coiled-coil domain-containing protein 178-like	No	833	20	0	68.06
gbr.199.25.t1	putative Polycomb group protein ASXL2 isoform X1	No	1170	20	0	77.27	2	P:GO:0006355; F:GO:0003677	P:regulation of transcription, DNA-templated; F:DNA binding
gbr.199.4.t1	intraflagellar transport protein 52 homolog isoform X1	No	440	20	0	88.18	1	C:GO:0031514	C:motile cilium
gbr.2.122.t1	GTP-binding protein SAR1b-like	No	192	20	2.69897e-140	87.1	2	P:GO:0006886; F:GO:0005525	P:intracellular protein transport; F:GTP binding
gbr.2.13.t1_gbr.2.18.t1	HMG protein Tcf/Lef	No	656	20	0	69.07	2	P:GO:0016055; F:GO:0003677	P:Wnt signaling pathway; F:DNA binding
gbr.2.136.t1	EF-hand calcium-binding domain-containing protein 6-like	No	948	20	0	73.62	1	F:GO:0005509	F:calcium ion binding
gbr.2.139.t1	bone morphogenetic protein 2-like	Yes	576	20	0	58.25	1	F:GO:0008083	F:growth factor activity
gbr.2.175.t1	dnaJ homolog subfamily B member 12-like	No	342	20	0	64.88	2	C:GO:0016020; C:GO:0016021	C:membrane; C:integral component of membrane
gbr.2.187.t1	E3 ubiquitin-protein ligase TRIM56-like	No	798	20	0	63.79	1	F:GO:0008270	F:zinc ion binding
gbr.2.20.t1	UPF0728 protein C10orf53 homolog	No	92	20	8.72034e-63	82.55	3	P:GO:0008150; F:GO:0003674; C:GO:0005575	P:biological_process; F:molecular_function; C:cellular_component
gbr.2.207.t1	fibril-forming collagen alpha chain-like isoform X2	No	682	20	0	54.5	1	F:GO:0005201	F:extracellular matrix structural constituent
gbr.2.214.t1	uncharacterized protein LOC110973400	No	919	20	0	74.57	1	F:GO:0005509	F:calcium ion binding
gbr.2.228.t1	protein FAM149B1-like isoform X1	No	733	20	0	61.04
gbr.2.249.t1	TNFAIP3-interacting protein 1 isoform X1	No	562	20	0	50.56	1	P:GO:0050794	P:regulation of cellular process
gbr.2.3.t1	---NA---	No	93
gbr.2.36.t1	extracellular matrix protein FRAS1	No	1988	20	0	61.04	1	F:GO:0005515	F:protein binding
gbr.2.38.t1	trichohyalin-like	No	817	20	0	70.42	2	P:GO:0055114; F:GO:0016491	P:obsolete oxidation-reduction process; F:oxidoreductase activity
gbr.2.5.t1	uncharacterized protein LOC110974110	Yes	167	11	1.15784e-103	59.77
gbr.2.69.t1	ras association domain-containing protein 2	No	349	20	0	63.41	1	P:GO:0007165	P:signal transduction
gbr.2.9.t1	phosphatidylinositol 3,4,5-trisphosphate 3-phosphatase and dual-specificity protein phosphatase PTEN-like	No	369	20	0	74.19	3	P:GO:0016311; F:GO:0004725; F:GO:0008138	P:dephosphorylation; F:protein tyrosine phosphatase activity; F:protein tyrosine/serine/threonine phosphatase activity
gbr.2.90.t1	arachidonate 5-lipoxygenase-like	No	657	20	0	68.48	6	P:GO:0055114; F:GO:0004096; F:GO:0005515; F:GO:0016702; F:GO:0020037; F:GO:0046872	P:obsolete oxidation-reduction process; F:catalase activity; F:protein binding; F:oxidoreductase activity, acting on single donors with incorporation of molecular oxygen, incorporation of two atoms of oxygen; F:heme binding; F:metal ion binding
gbr.2.91.t1	---NA---	Yes	218
gbr.2.97.t1	bone morphogenetic protein receptor type-1B	No	201	20	7.77171e-27	61.42	4	P:GO:0016310; F:GO:0000166; F:GO:0004674; C:GO:0016020	P:phosphorylation; F:nucleotide binding; F:protein serine/threonine kinase activity; C:membrane
gbr.2.98.t1	bone morphogenetic protein receptor type-1B	No	479	20	0	76.89	5	P:GO:0006468; P:GO:0007178; F:GO:0004675; F:GO:0005524; C:GO:0016020	P:protein phosphorylation; P:transmembrane receptor protein serine/threonine kinase signaling pathway; F:transmembrane receptor protein serine/threonine kinase activity; F:ATP binding; C:membrane
gbr.20.1.t1	intraflagellar transport protein 46 homolog isoform X2	No	382	20	0	74.54	1	P:GO:0042073	P:intraciliary transport
gbr.20.101.t1	coiled-coil domain-containing protein 191	No	867	20	0	57.53
gbr.20.104.t1	E3 ubiquitin-protein ligase TTC3-like	No	2353	20	0	51.83	1	F:GO:0005515	F:protein binding
gbr.20.107.t1	cilia- and flagella-associated protein 45-like	No	551	20	0	77.67	1	C:GO:0031514	C:motile cilium
gbr.20.109.t1	synaptogenesis protein syg-1-like	No	831	20	0	55.7	7	P:GO:0007166; P:GO:0007186; F:GO:0004888; F:GO:0004930; F:GO:0005509; C:GO:0016020; C:GO:0016021	P:cell surface receptor signaling pathway; P:G protein-coupled receptor signaling pathway; F:transmembrane signaling receptor activity; F:G protein-coupled receptor activity; F:calcium ion binding; C:membrane; C:integral component of membrane
gbr.20.63.t1	protein Flattop homolog	No	180	20	1.84393e-129	70.49	4	C:GO:0005622; C:GO:0016020; C:GO:0042995; C:GO:0043226	C:intracellular anatomical structure; C:membrane; C:cell projection; C:organelle
gbr.200.10.t1	nucleoredoxin	No	424	20	0	69.02
gbr.200.14.t1	dynein regulatory complex subunit 2-like	No	499	20	0	89.14	2	P:GO:0070286; C:GO:0005858	P:axonemal dynein complex assembly; C:axonemal dynein complex
gbr.200.18.t1	golgin subfamily A member 3-like	No	2089	20	0	61.42	2	P:GO:0007283; C:GO:0090498	P:spermatogenesis; C:extrinsic component of Golgi membrane
gbr.200.2.t1	leucine-rich repeat-containing protein 74B-like isoform X2	No	537	20	0	86.55	2	F:GO:0005509; F:GO:0005515	F:calcium ion binding; F:protein binding
gbr.201.17.t1	coiled-coil domain-containing protein 9-like isoform X1	No	722	20	0	56.93	1	F:GO:0005515	F:protein binding
gbr.201.6.t1	uncharacterized protein LOC111132515	No	153	3	1.32081e-06	51.84
gbr.201.8.t1_gbr.201.9.t1	kinesin-like protein KIF26B isoform X2	No	2345	20	0	93.88
gbr.202.33.t1	uncharacterized protein LOC117293524, partial	No	228	20	1.17979e-16	64.61	2	F:GO:0003676; F:GO:0008270	F:nucleic acid binding; F:zinc ion binding
gbr.202.35.t1	uncharacterized protein LOC110989125	No	2306	20	0	66.46	3	P:GO:0007160; F:GO:0005509; F:GO:0005515	P:cell-matrix adhesion; F:calcium ion binding; F:protein binding
gbr.203.24.t1	SAM and SH3 domain-containing protein 1-like isoform X4	No	69	1	3.38998e-27	96.49
gbr.204.13.t1	multidrug resistance-associated protein 4-like	No	1417	20	0	75.74	7	P:GO:0006811; P:GO:0055085; F:GO:0005254; F:GO:0005524; F:GO:0016887; F:GO:0042626; C:GO:0016021	P:ion transport; P:transmembrane transport; F:chloride channel activity; F:ATP binding; F:ATPase; F:ATPase-coupled transmembrane transporter activity; C:integral component of membrane
gbr.204.25.t1	uncharacterized protein LOC110980974	No	863	20	0	59.78	2	P:GO:0007165; F:GO:0005515	P:signal transduction; F:protein binding
gbr.204.31.t1	remodeling and spacing factor 1-like isoform X3	No	1189	20	0	73.88	7	P:GO:0006325; P:GO:0045892; P:GO:0045944; F:GO:0004402; F:GO:0042393; C:GO:0000123; C:GO:0000785	P:chromatin organization; P:negative regulation of transcription, DNA-templated; P:positive regulation of transcription by RNA polymerase II; F:histone acetyltransferase activity; F:histone binding; C:histone acetyltransferase complex; C:chromatin
gbr.204.35.t1	interferon alpha-inducible protein 6 isoform X1	No	97	20	1.52981e-12	68.64	1	C:GO:0016021	C:integral component of membrane
gbr.204.42.t1	lysosome-associated membrane glycoprotein 1	No	701	20	0	48.65	1	C:GO:0016020	C:membrane
gbr.205.23.t1	putative phosphoenolpyruvate synthase	No	1333	20	0	62.76	3	P:GO:0016310; F:GO:0005524; F:GO:0016301	P:phosphorylation; F:ATP binding; F:kinase activity
gbr.205.41.t1	uncharacterized protein LOC110975609	No	3154	5	0	63.91
gbr.205.51.t1	---NA---	No	104
gbr.206.3.t1	RIMS-binding protein 2-like isoform X2	No	1426	20	0	65.38	1	F:GO:0005515	F:protein binding
gbr.206.7.t1	peripheral-type benzodiazepine receptor-associated protein 1 isoform X3	No	1288	20	0	67.04
gbr.208.20.t1_gbr.208.23.t1	proteoglycan 4-like isoform X1	No	749	20	0	63.91	1	F:GO:0005509	F:calcium ion binding
gbr.208.6.t1	Werner syndrome ATP-dependent helicase homolog	No	158	2	3.56976e-26	78.75
gbr.209.13.t1	uncharacterized protein LOC110989168 isoform X4	No	228	20	3.66546e-31	66.84
gbr.209.15.t1	uncharacterized protein LOC110989168 isoform X1	No	3572	20	0	63.53	1	F:GO:0005515	F:protein binding
gbr.209.5.t1_gbr.209.6.t1	uncharacterized protein LOC110989186	No	1073	20	0	58.43
gbr.21.1.t1	dehydrogenase/reductase SDR family member 7-like isoform X1	No	1239	20	0	61.07	2	P:GO:0055114; F:GO:0016491	P:obsolete oxidation-reduction process; F:oxidoreductase activity
gbr.21.11.t1	predicted protein	No	285	20	0	56.97
gbr.21.26.t1	uncharacterized protein LOC110976759	No	235	2	1.4973e-168	71.23
gbr.21.4.t1	microtubule-associated protein futsch-like	No	5146	20	0	77.33	4	P:GO:0007018; F:GO:0003777; F:GO:0005524; F:GO:0008017	P:microtubule-based movement; F:microtubule motor activity; F:ATP binding; F:microtubule binding
gbr.21.40.t1	lysocardiolipin acyltransferase 1 isoform X2	No	327	20	0	58.06	1	F:GO:0016746	F:acyltransferase activity
gbr.21.47.t1	xanthine dehydrogenase/oxidase-like	No	300	20	2.51431e-153	79.78	3	P:GO:0055114; F:GO:0016491; F:GO:0071949	P:obsolete oxidation-reduction process; F:oxidoreductase activity; F:FAD binding
gbr.21.77.t1	protein sel-1 homolog 1	No	274	20	0	86.95	1	F:GO:0005515	F:protein binding
gbr.21.81.t1_gbr.21.82.t1	aftiphilin isoform X1	No	824	20	0	63.92
gbr.210.24.t1	nipped-B-like protein A	No	2207	20	0	83.32	2	P:GO:0010468; F:GO:0003682	P:regulation of gene expression; F:chromatin binding
gbr.211.21.t1	SWI/SNF-related matrix-associated actin-dependent regulator of chromatin subfamily A containing DEAD/H box 1	No	1213	20	0	71.34	1	F:GO:0005524	F:ATP binding
gbr.211.25.t1	AT-rich interactive domain-containing protein 1B-like isoform X5	No	1210	20	0	79.52	5	P:GO:0006338; F:GO:0003677; C:GO:0016514; C:GO:0035060; C:GO:0071565	P:chromatin remodeling; F:DNA binding; C:SWI/SNF complex; C:brahma complex; C:nBAF complex
gbr.212.13.t1	TBC1 domain family member 5-like isoform X3	No	801	20	0	76.36	4	P:GO:0006886; P:GO:0090630; F:GO:0005096; F:GO:0031267	P:intracellular protein transport; P:activation of GTPase activity; F:GTPase activator activity; F:small GTPase binding
gbr.213.20.t1	helicase with zinc finger domain 2-like	No	2981	20	0	66.13	4	F:GO:0003723; F:GO:0004386; F:GO:0004540; F:GO:0030374	F:RNA binding; F:helicase activity; F:ribonuclease activity; F:nuclear receptor coactivator activity
gbr.213.23.t1	F-box only protein 46-like	No	1103	20	0	69.71	1	F:GO:0005515	F:protein binding
gbr.215.22.t1	uncharacterized protein LOC110978037	No	319	20	0	70.18
gbr.215.24.t1	Retrovirus-related Pol polyprotein from transposon 412	No	154	20	2.68713e-38	74.65	2	F:GO:0005488; C:GO:0016020	F:binding; C:membrane
gbr.215.28.t1	E3 ubiquitin-protein ligase RNF38-like	No	1463	20	0	67.69
gbr.216.18.t1	radial spoke head 14 homolog	No	349	20	0	80.37	1	F:GO:0005515	F:protein binding
gbr.216.4.t1	protein FAM98A-like isoform X1	No	99	2	3.25689e-55	90.51
gbr.216.7.t1	uncharacterized protein LOC110981163 isoform X2	No	212	2	2.01082e-151	96.24
gbr.218.14.t1	terminal uridylyltransferase 4 isoform X8	No	1006	20	0	69.36	2	F:GO:0003676; F:GO:0008270	F:nucleic acid binding; F:zinc ion binding
gbr.219.14.t1	E3 ubiquitin-protein ligase FANCL isoform X1	No	385	20	0	69.49	3	P:GO:0036297; F:GO:0004842; C:GO:0043240	P:interstrand cross-link repair; F:ubiquitin-protein transferase activity; C:Fanconi anaemia nuclear complex
gbr.219.3.t1_gbr.219.4.t1_gbr.219.6.t1	eIF-2-alpha kinase GCN2-like	No	1665	20	0	69.79	2	P:GO:0044237; F:GO:0004674	P:cellular metabolic process; F:protein serine/threonine kinase activity
gbr.22.18.t1	Serine/threonine-protein kinase DCLK3	No	901	20	0	74.65	4	P:GO:0006468; P:GO:0035556; F:GO:0004672; F:GO:0005524	P:protein phosphorylation; P:intracellular signal transduction; F:protein kinase activity; F:ATP binding
gbr.22.49.t1	INO80 complex subunit D	No	1061	20	0	52.05
gbr.22.5.t1	coiled-coil domain-containing protein 153-like	No	202	20	9.38344e-142	76.65	2	P:GO:0022900; F:GO:0009055	P:electron transport chain; F:electron transfer activity
gbr.22.56.t1	collagen alpha-1(II) chain-like	Yes	115	20	7.04749e-72	62.75	1	F:GO:0005515	F:protein binding
gbr.22.63.t1	gamma-aminobutyric acid receptor subunit beta-like isoform X3	No	432	20	0	74.19	4	P:GO:0034220; F:GO:0004888; F:GO:0005230; C:GO:0016021	P:ion transmembrane transport; F:transmembrane signaling receptor activity; F:extracellular ligand-gated ion channel activity; C:integral component of membrane
gbr.22.76.t1	sperm-associated antigen 16 protein-like	No	647	20	0	79.2	1	F:GO:0005515	F:protein binding
gbr.22.9.t1	26S proteasome non-ATPase regulatory subunit 3-like	No	502	20	0	85.02	3	P:GO:0042176; F:GO:0030234; C:GO:0000502	P:regulation of protein catabolic process; F:enzyme regulator activity; C:proteasome complex
gbr.220.10.t1	KN motif and ankyrin repeat domain-containing protein 1-like isoform X1	No	1872	20	0	78.89	1	F:GO:0005515	F:protein binding
gbr.220.22.t1	solute carrier family 35 member E1	No	360	20	0	74.51	4	P:GO:0055085; F:GO:0015297; C:GO:0005794; C:GO:0016021	P:transmembrane transport; F:antiporter activity; C:Golgi apparatus; C:integral component of membrane
gbr.221.40.t1	G-protein coupled receptor GRL101-like	No	320	20	1.14015e-113	74.63	4	P:GO:0007186; F:GO:0004930; F:GO:0005515; C:GO:0016021	P:G protein-coupled receptor signaling pathway; F:G protein-coupled receptor activity; F:protein binding; C:integral component of membrane
gbr.221.43.t1	protein kinase 4-like	No	253	20	0	81.82	6	P:GO:0006511; P:GO:1901315; P:GO:2000779; F:GO:0004842; F:GO:0008270; C:GO:0016607	P:ubiquitin-dependent protein catabolic process; P:negative regulation of histone H2A K63-linked ubiquitination; P:regulation of double-strand break repair; F:ubiquitin-protein transferase activity; F:zinc ion binding; C:nuclear speck
gbr.221.70.t1_gbr.221.71.t1	uncharacterized protein LOC110981764	No	707	20	0	58.3	6	P:GO:0002376; P:GO:0007165; P:GO:0045087; F:GO:0016787; F:GO:0050135; F:GO:0061809	P:immune system process; P:signal transduction; P:innate immune response; F:hydrolase activity; F:NAD(P)+ nucleosidase activity; F:NAD+ nucleotidase, cyclic ADP-ribose generating
gbr.221.84.t1	arf-GAP domain and FG repeat-containing protein 1-like	No	766	20	0	73.09	1	F:GO:0005096	F:GTPase activator activity
gbr.221.92.t1	tctex1 domain-containing protein 2-like	No	136	20	1.38958e-98	84.29
gbr.221.98.t1	G-protein coupled receptor GRL101-like	Yes	898	20	0	52.8	1	F:GO:0005515	F:protein binding
gbr.223.19.t1	kinesin-like protein KIF28P isoform X4	No	990	20	0	91.01	4	P:GO:0007018; F:GO:0003777; F:GO:0005524; F:GO:0008017	P:microtubule-based movement; F:microtubule motor activity; F:ATP binding; F:microtubule binding
gbr.223.29.t1	coiled-coil domain-containing protein 113-like	No	419	20	0	81.42
gbr.224.26.t1_gbr.224.27.t1	branched-chain-amino-acid aminotransferase-like protein 2	No	300	20	0	65.57
gbr.225.31.t1	uncharacterized protein LOC110987773	No	715	20	0	61.29	4	P:GO:0032467; C:GO:0000922; C:GO:0005813; C:GO:0005874	P:positive regulation of cytokinesis; C:spindle pole; C:centrosome; C:microtubule
gbr.225.53.t1	Protein NLRC3	No	999	20	0	53.97	1	F:GO:0005515	F:protein binding
gbr.225.56.t1	ectopic P granules protein 5 homolog isoform X2	No	1631	20	0	66.63	1	P:GO:0006914	P:autophagy
gbr.225.63.t1	leucine-rich repeat-containing protein 71-like	No	564	20	0	83.79	1	F:GO:0005515	F:protein binding
gbr.226.15.t1	DNA topoisomerase 3-alpha	No	2128	20	0	74.64	5	P:GO:0006265; F:GO:0003677; F:GO:0003917; F:GO:0008270; C:GO:0005694	P:DNA topological change; F:DNA binding; F:DNA topoisomerase type I (single strand cut, ATP-independent) activity; F:zinc ion binding; C:chromosome
gbr.226.22.t1	tektin A1	No	463	20	0	78.96	4	P:GO:0060271; P:GO:0060294; C:GO:0015630; C:GO:0036126	P:cilium assembly; P:cilium movement involved in cell motility; C:microtubule cytoskeleton; C:sperm flagellum
gbr.226.25.t1	serine/threonine-protein phosphatase 6 regulatory ankyrin repeat subunit A-like isoform X4	No	550	20	0	55.95	1	F:GO:0005515	F:protein binding
gbr.227.13.t1	S phase cyclin A-associated protein in the endoplasmic reticulum-like	No	1582	20	0	69.61	2	F:GO:0003676; F:GO:0008270	F:nucleic acid binding; F:zinc ion binding
gbr.227.26.t1	voltage-gated hydrogen channel 1-like	No	558	20	0	56.67	3	P:GO:1902600; F:GO:0030171; C:GO:0005887	P:proton transmembrane transport; F:voltage-gated proton channel activity; C:integral component of plasma membrane
gbr.228.11.t1	ribonuclease inhibitor-like	No	413	20	0	70.24
gbr.228.44.t1	amine oxidase [flavin-containing] B isoform X2	No	345	20	0	80.68	2	P:GO:0055114; F:GO:0016491	P:obsolete oxidation-reduction process; F:oxidoreductase activity
gbr.228.7.t1	eukaryotic translation initiation factor 3 subunit A-like isoform X1	No	331	20	0	72.57
gbr.229.5.t1	protein SMG7-like	No	184	4	3.1484e-62	74.34
gbr.229.6.t1	protein SMG7-like isoform X2	No	1399	20	0	58.48	1	F:GO:0005515	F:protein binding
gbr.23.20.t1	anoctamin-3-like isoform X1	No	1396	20	0	76.28	3	P:GO:0005975; F:GO:0004553; F:GO:0046983	P:carbohydrate metabolic process; F:hydrolase activity, hydrolyzing O-glycosyl compounds; F:protein dimerization activity
gbr.23.22.t1	von Willebrand factor A domain-containing protein 3B-like isoform X1	No	1496	20	0	74.65
gbr.23.41.t1	jupiter microtubule associated homolog 1-like isoform X1	No	322	4	1.13747e-29	83.9
gbr.23.42.t1	jupiter microtubule associated homolog 1-like isoform X1	No	167	4	4.96207e-63	87.52
gbr.23.47.t1_gbr.23.43.t1	neurobeachin-like isoform X5	No	2906	20	0	80.48
gbr.23.83.t1	CREB-binding protein-like isoform X1	No	455	20	0	78.7	5	P:GO:0006468; P:GO:0007165; F:GO:0004672; F:GO:0005515; F:GO:0005524	P:protein phosphorylation; P:signal transduction; F:protein kinase activity; F:protein binding; F:ATP binding
gbr.23.84.t1	histone acetyltransferase p300-like isoform X5	No	111	20	8.81677e-29	86.55	7	P:GO:0006355; P:GO:0016573; P:GO:1903508; F:GO:0003713; F:GO:0004402; F:GO:0008270; C:GO:0000123	P:regulation of transcription, DNA-templated; P:histone acetylation; P:positive regulation of nucleic acid-templated transcription; F:transcription coactivator activity; F:histone acetyltransferase activity; F:zinc ion binding; C:histone acetyltransferase complex
gbr.23.9.t1	tetratricopeptide repeat protein 29-like	No	467	20	0	70.96	1	F:GO:0005515	F:protein binding
gbr.230.15.t1	MYCBP-associated protein-like isoform X2	No	167	20	6.6595e-54	91.76
gbr.230.19.t1	MYCBP-associated protein-like isoform X2	No	259	20	4.20513e-13	76.16
gbr.230.24.t1	tigger transposable element-derived protein 6	No	309	20	1.87364e-158	60.56	1	F:GO:0003676	F:nucleic acid binding
gbr.230.25.t1	MYCBP-associated protein-like isoform X1	No	116	19	1.02446e-18	76.22
gbr.230.33.t1	uncharacterized protein LOC117101539	No	486	20	4.50797e-60	54.94	2	F:GO:0003676; F:GO:0003677	F:nucleic acid binding; F:DNA binding
gbr.230.7.t1	LOW QUALITY PROTEIN: uncharacterized protein LOC102388691	No	237	1	8.84422e-06	52.21	5	P:GO:0006897; F:GO:0005044; C:GO:0005576; C:GO:0016020; C:GO:0016021	P:endocytosis; F:scavenger receptor activity; C:extracellular region; C:membrane; C:integral component of membrane
gbr.230.9.t1	MYCBP-associated protein-like	No	227	3	2.65634e-06	97.22
gbr.231.2.t1_gbr.231.5.t1	centrosomal protein of 104 kDa-like isoform X1	No	935	20	0	74.61
gbr.231.26.t1	glutamic acid-rich protein-like	No	253	20	4.32269e-28	61.07	2	F:GO:0003676; F:GO:0003677	F:nucleic acid binding; F:DNA binding
gbr.232.1.t1	Protein FAM178A	No	625	20	0	59
gbr.232.10.t1	anaphase-promoting complex subunit 4 [Apteryx mantelli mantelli]	No	584	20	0	66.46	3	P:GO:0030071; P:GO:0031145; C:GO:0005680	P:regulation of mitotic metaphase/anaphase transition; P:anaphase-promoting complex-dependent catabolic process; C:anaphase-promoting complex
gbr.232.22.t1	caspase-2-like isoform X3	No	157	20	2.79e-112	64.75	3	P:GO:0042981; F:GO:0002020; F:GO:0070513	P:regulation of apoptotic process; F:protease binding; F:death domain binding
gbr.232.7.t1	rho GTPase-activating protein 19-like isoform X1	No	338	20	2.9952e-179	64.11	1	P:GO:0007165	P:signal transduction
gbr.233.14.t1	nucleoporin GLE1-like	No	697	20	0	65.67	2	P:GO:0016973; C:GO:0005643	P:poly(A)+ mRNA export from nucleus; C:nuclear pore
gbr.233.15.t1	protein unc-119 homolog B-like	No	424	20	7.3978e-93	80.22	5	P:GO:0007399; P:GO:0042953; P:GO:0060271; F:GO:0008289; C:GO:0005929	P:nervous system development; P:lipoprotein transport; P:cilium assembly; F:lipid binding; C:cilium
gbr.233.18.t1	serine/threonine-protein phosphatase PP1-alpha catalytic subunit	No	389	20	1.58076e-72	94.54	1	F:GO:0016787	F:hydrolase activity
gbr.236.6.t1	annexin A5-like isoform X1	No	370	20	0	68.34	2	F:GO:0005509; F:GO:0005544	F:calcium ion binding; F:calcium-dependent phospholipid binding
gbr.237.23.t1	adenylate kinase 9-like isoform X2	No	818	20	0	78.61	3	P:GO:0006139; F:GO:0005524; F:GO:0019205	P:nucleobase-containing compound metabolic process; F:ATP binding; F:nucleobase-containing compound kinase activity
gbr.237.24.t1	adenylate kinase 9-like isoform X2	No	1091	20	0	90.04	3	P:GO:0006139; F:GO:0005524; F:GO:0019205	P:nucleobase-containing compound metabolic process; F:ATP binding; F:nucleobase-containing compound kinase activity
gbr.239.21.t1	---NA---	No	87
gbr.239.23.t1	cyclin-dependent kinase-like 5	No	788	20	0	84.73	3	P:GO:0006468; F:GO:0004672; F:GO:0005524	P:protein phosphorylation; F:protein kinase activity; F:ATP binding
gbr.239.9.t1	cytochrome b5 domain-containing protein 1-like	No	153	20	2.13096e-108	88.94
gbr.24.29.t1	probable cation-transporting ATPase 13A3 isoform X2	No	1247	20	0	78.13	4	P:GO:0006812; F:GO:0000166; F:GO:0016887; C:GO:0016021	P:cation transport; F:nucleotide binding; F:ATPase; C:integral component of membrane
gbr.24.50.t1	nephrocystin-4 isoform X1	No	1571	20	0	72.74	3	P:GO:0090090; C:GO:0005856; C:GO:0097730	P:negative regulation of canonical Wnt signaling pathway; C:cytoskeleton; C:non-motile cilium
gbr.24.54.t1	E3 ubiquitin-protein ligase BRE1A-like	No	361	20	0	54.95	3	P:GO:0006310; P:GO:0015074; F:GO:0003677	P:DNA recombination; P:DNA integration; F:DNA binding
gbr.24.73.t1	vesicle-associated membrane protein 2-like	No	103	20	8.72197e-40	94.17	2	P:GO:0016192; C:GO:0016021	P:vesicle-mediated transport; C:integral component of membrane
gbr.24.94.t1	serine/threonine-protein phosphatase 6 regulatory ankyrin repeat subunit B-like isoform X1	No	1265	20	0	53.51	1	F:GO:0005515	F:protein binding
gbr.24.95.t1	---NA---	No	118
gbr.241.29.t1	tumor necrosis factor receptor superfamily member 16-like isoform X1	No	356	20	1.20823e-150	56.23	1	F:GO:0005515	F:protein binding
gbr.242.26.t1	HCLS1-binding protein 3	No	273	20	8.3974e-157	68.23	1	F:GO:0035091	F:phosphatidylinositol binding
gbr.244.20.t1	double-strand break repair protein MRE11-like	No	703	20	0	76.93	5	P:GO:0006302; F:GO:0004519; F:GO:0008408; F:GO:0030145; C:GO:0030870	P:double-strand break repair; F:endonuclease activity; F:3'-5' exonuclease activity; F:manganese ion binding; C:Mre11 complex
gbr.244.5.t1	hyaluronan-mediated motility receptor-like	No	187	20	2.48253e-126	59.94
gbr.244.6.t1	centrosomal protein of 164 kDa-like	No	1550	20	0	56.65	1	F:GO:0005515	F:protein binding
gbr.245.12.t1	MOB kinase activator 3B-like	No	205	20	1.28153e-150	88.21	2	P:GO:0016310; F:GO:0016301	P:phosphorylation; F:kinase activity
gbr.246.16.t1	F-box/LRR-repeat protein 2	No	1628	20	0	73.92	1	F:GO:0005515	F:protein binding
gbr.246.5.t1	kinesin-II 95 kDa subunit-like	No	1309	20	0	86.93	6	P:GO:0007018; P:GO:0015074; F:GO:0003676; F:GO:0003777; F:GO:0005524; F:GO:0008017	P:microtubule-based movement; P:DNA integration; F:nucleic acid binding; F:microtubule motor activity; F:ATP binding; F:microtubule binding
gbr.246.6.t1	zinc finger matrin-type protein 4-like	No	613	20	0	48.37	2	F:GO:0003676; F:GO:0008270	F:nucleic acid binding; F:zinc ion binding
gbr.247.28.t1_gbr.247.25.t1	neurabin-1-like isoform X6	No	1477	20	0	78.86
gbr.249.11.t1	protein SFI1 homolog	No	1470	20	0	50.55	1	C:GO:0005813	C:centrosome
gbr.249.30.t1	ras-related protein Rab-24-like	No	165	20	1.05654e-109	77.26	2	F:GO:0003924; F:GO:0005525	F:GTPase activity; F:GTP binding
gbr.25.114.t1	uncharacterized protein LOC110974474	No	318	2	0	81.41
gbr.25.117.t1_gbr.25.119.t1	dynein heavy chain 5, axonemal-like isoform X2	No	4652	20	0	89.64	7	P:GO:0007018; F:GO:0005524; F:GO:0008569; C:GO:0005737; C:GO:0005874; C:GO:0005929; C:GO:0030286	P:microtubule-based movement; F:ATP binding; F:ATP-dependent microtubule motor activity, minus-end-directed; C:cytoplasm; C:microtubule; C:cilium; C:dynein complex
gbr.25.140.t1	type I iodothyronine deiodinase-like	No	239	20	8.6037e-180	61.96	2	P:GO:0055114; F:GO:0004800	P:obsolete oxidation-reduction process; F:thyroxine 5'-deiodinase activity
gbr.25.147.t1	androglobin-like isoform X2	No	812	20	0	71.47	2	P:GO:0006508; F:GO:0004198	P:proteolysis; F:calcium-dependent cysteine-type endopeptidase activity
gbr.25.150.t1	androglobin-like isoform X2	No	855	20	0	78.84	2	F:GO:0019825; F:GO:0020037	F:oxygen binding; F:heme binding
gbr.25.166.t1	pre-mRNA-splicing factor syf2	No	210	20	3.33247e-151	87.07	3	C:GO:0000974; C:GO:0071013; C:GO:0071014	C:Prp19 complex; C:catalytic step 2 spliceosome; C:post-mRNA release spliceosomal complex
gbr.25.185.t1	CLUMA_CG004748, isoform A	No	625	20	0	91.8	5	P:GO:0007017; F:GO:0003924; F:GO:0005200; F:GO:0005525; C:GO:0005874	P:microtubule-based process; F:GTPase activity; F:structural constituent of cytoskeleton; F:GTP binding; C:microtubule
gbr.25.186.t1	Tubulin alpha-1D chain	No	451	20	0	98.85	5	P:GO:0007017; F:GO:0003924; F:GO:0005200; F:GO:0005525; C:GO:0005874	P:microtubule-based process; F:GTPase activity; F:structural constituent of cytoskeleton; F:GTP binding; C:microtubule
gbr.25.200.t1	protein FAM228B-like	No	303	20	0	74.32
gbr.25.225.t1	tRNA wybutosine-synthesizing protein 5-like	No	344	20	0	66.54	1	F:GO:0005509	F:calcium ion binding
gbr.25.226.t1	coiled-coil domain-containing protein 81-like	No	741	20	0	66.47
gbr.25.40.t1	sperm-associated antigen 17-like	No	2372	20	0	61.04
gbr.25.65.t1_gbr.25.65.t1_gbr.25.70.t1	dynein gamma chain, flagellar outer arm-like	No	5317	20	0	77.41	2	C:GO:0005856; C:GO:0042995	C:cytoskeleton; C:cell projection
gbr.25.73.t1	5-methylcytosine rRNA methyltransferase NSUN4	No	462	20	0	61.21	2	P:GO:0001510; F:GO:0008168	P:RNA methylation; F:methyltransferase activity
gbr.25.93.t1	lebercilin isoform X1	No	1020	20	0	66.39	2	P:GO:0042073; C:GO:0005930	P:intraciliary transport; C:axoneme
gbr.251.4.t1	putative transposon Ty3-I Gag-Pol polyprotein	No	163	20	1.21393e-31	58.45	5	P:GO:0006508; P:GO:0015074; F:GO:0003676; F:GO:0004190; F:GO:0008270	P:proteolysis; P:DNA integration; F:nucleic acid binding; F:aspartic-type endopeptidase activity; F:zinc ion binding
gbr.252.4.t1	WD repeat-containing protein 19-like	No	1179	20	0	89.2	2	P:GO:0035721; F:GO:0005515	P:intraciliary retrograde transport; F:protein binding
gbr.252.5.t1	WD repeat-containing protein 19-like	No	129	20	2.73456e-85	86.81	1	P:GO:0035721	P:intraciliary retrograde transport
gbr.253.12.t1	deleted in malignant brain tumors 1 protein-like	No	1121	20	0	59.71	3	F:GO:0005044; F:GO:0005515; C:GO:0016020	F:scavenger receptor activity; F:protein binding; C:membrane
gbr.253.14.t1	atrial natriuretic peptide-converting enzyme-like isoform X1	No	278	20	0	69.28	1	F:GO:0005515	F:protein binding
gbr.253.16.t1	coiled-coil domain-containing protein 87-like isoform X1	No	1059	20	0	70.64
gbr.253.22.t1	coiled-coil domain-containing protein 112-like	No	516	20	0	72.84
gbr.253.23.t1	sperm-associated antigen 8-like	No	202	20	3.15465e-150	68.68	1	F:GO:0008017	F:microtubule binding
gbr.253.28.t1	tetratricopeptide repeat protein 24-like	No	819	20	0	56.33	1	F:GO:0005515	F:protein binding
gbr.253.9.t1	uncharacterized protein LOC110984724	No	491	20	0	61.21
gbr.254.1.t1	adhesion G-protein coupled receptor V1-like	No	5933	20	0	64.55	5	P:GO:0007166; P:GO:0007186; P:GO:0007194; F:GO:0004930; C:GO:0016021	P:cell surface receptor signaling pathway; P:G protein-coupled receptor signaling pathway; P:negative regulation of adenylate cyclase activity; F:G protein-coupled receptor activity; C:integral component of membrane
gbr.254.4.t1	cilia- and flagella-associated protein 161-like	No	290	20	0	75.01	1	C:GO:0031514	C:motile cilium
gbr.256.15.t1	rho GTPase-activating protein 6-like isoform X1	No	588	20	0	68.21	1	P:GO:0007165	P:signal transduction
gbr.256.17.t1	protein FAM47E-like	No	814	20	0	73.75	3	P:GO:0007186; F:GO:0004930; C:GO:0016021	P:G protein-coupled receptor signaling pathway; F:G protein-coupled receptor activity; C:integral component of membrane
gbr.256.28.t1	cytoplasmic dynein 2 heavy chain 1-like isoform X2	No	3281	20	0	87.46	4	P:GO:0007018; F:GO:0005524; F:GO:0008569; C:GO:0030286	P:microtubule-based movement; F:ATP binding; F:ATP-dependent microtubule motor activity, minus-end-directed; C:dynein complex
gbr.256.9.t1	hepatic leukemia factor	No	361	20	2.86017e-173	67.58	2	P:GO:0006357; F:GO:0003700	P:regulation of transcription by RNA polymerase II; F:DNA-binding transcription factor activity
gbr.257.19.t1	protein phosphatase 1B isoform X2	No	381	20	0	82.39	3	F:GO:0000287; F:GO:0004721; F:GO:0030145	F:magnesium ion binding; F:phosphoprotein phosphatase activity; F:manganese ion binding
gbr.258.3.t1	Fanconi anemia group I protein-like	No	736	20	0	65.02	1	P:GO:0006281	P:DNA repair
gbr.26.20.t1	cell adhesion molecule 4-like	No	573	20	0	50.61	2	C:GO:0016020; C:GO:0016021	C:membrane; C:integral component of membrane
gbr.26.22.t1	NADPH:adrenodoxin oxidoreductase, mitochondrial	No	460	20	0	75.76	2	P:GO:0055114; F:GO:0016491	P:obsolete oxidation-reduction process; F:oxidoreductase activity
gbr.26.36.t1	charged multivesicular body protein 6	No	348	20	3.4236e-79	89.28	4	P:GO:0007034; P:GO:0007186; F:GO:0004930; C:GO:0016021	P:vacuolar transport; P:G protein-coupled receptor signaling pathway; F:G protein-coupled receptor activity; C:integral component of membrane
gbr.26.51.t1	ubiquitin carboxyl-terminal hydrolase 36 isoform X2	No	1517	20	0	70.72	3	P:GO:0006511; P:GO:0016579; F:GO:0004843	P:ubiquitin-dependent protein catabolic process; P:protein deubiquitination; F:thiol-dependent deubiquitinase
gbr.26.79.t1	hypothetical protein BSL78_07095	No	343	2	2.69276e-05	44.54
gbr.26.80.t1	predicted protein	No	251	20	1.60662e-174	59.46
gbr.260.2.t1	tektin-1-like	No	402	20	0	79.47	4	P:GO:0060271; P:GO:0060294; C:GO:0015630; C:GO:0031514	P:cilium assembly; P:cilium movement involved in cell motility; C:microtubule cytoskeleton; C:motile cilium
gbr.261.14.t1	neuronal PAS domain-containing protein 3-like isoform X2	No	953	20	0	69.74	2	P:GO:0006355; F:GO:0046983	P:regulation of transcription, DNA-templated; F:protein dimerization activity
gbr.261.20.t1	atypical kinase COQ8B, mitochondrial-like	No	141	4	2.13685e-86	73.97	2	P:GO:0016310; F:GO:0016301	P:phosphorylation; F:kinase activity
gbr.262.2.t1	tyrosine-protein kinase BAZ1B-like	No	604	20	0	75.7	1	F:GO:0005515	F:protein binding
gbr.262.21.t1	macrophage-expressed gene 1 protein-like	No	755	20	0	67.79	2	C:GO:0016020; C:GO:0016021	C:membrane; C:integral component of membrane
gbr.262.3.t1	tyrosine-protein kinase BAZ1B-like isoform X1	No	807	20	0	73.5	2	P:GO:0016310; F:GO:0016301	P:phosphorylation; F:kinase activity
gbr.262.4.t1	tyrosine-protein kinase BAZ1B-like	No	753	20	0	71.62	4	P:GO:0016310; F:GO:0016301; F:GO:0046872; C:GO:0005634	P:phosphorylation; F:kinase activity; F:metal ion binding; C:nucleus
gbr.262.6.t1	NACHT domain- and WD repeat-containing protein 1-like isoform X1	No	2205	20	0	75.17	1	F:GO:0005515	F:protein binding
gbr.263.3.t1	testis-specific serine/threonine-protein kinase 1-like	No	556	20	0	74.4	3	P:GO:0006468; F:GO:0004672; F:GO:0005524	P:protein phosphorylation; F:protein kinase activity; F:ATP binding
gbr.264.2.t1	coiled-coil domain-containing protein 92	No	334	20	0	65.09
gbr.264.42.t1	protein LIAT1	No	253	20	7.89112e-134	71.15	1	P:GO:0016598	P:protein arginylation
gbr.265.11.t1	cip1-interacting zinc finger protein	No	2473	20	0	49.7	3	F:GO:0003676; F:GO:0008270; C:GO:0005634	F:nucleic acid binding; F:zinc ion binding; C:nucleus
gbr.265.12.t1_gbr.265.13.t1	pre-B-cell leukemia transcription factor 1 isoform X2	No	477	20	0	84.73	5	P:GO:0006357; P:GO:0007275; F:GO:0000981; F:GO:0003677; C:GO:0005634	P:regulation of transcription by RNA polymerase II; P:multicellular organism development; F:DNA-binding transcription factor activity, RNA polymerase II-specific; F:DNA binding; C:nucleus
gbr.266.15.t1	dentin sialophosphoprotein-like	No	1447	20	0	67.93
gbr.266.9.t1	uncharacterized protein LOC110984806	No	2495	20	0	67.12	3	P:GO:0007160; F:GO:0005509; F:GO:0005515	P:cell-matrix adhesion; F:calcium ion binding; F:protein binding
gbr.267.1.t1	DNA repair protein REV1	No	1406	20	0	61.83	3	P:GO:0042276; F:GO:0003684; F:GO:0016779	P:error-prone translesion synthesis; F:damaged DNA binding; F:nucleotidyltransferase activity
gbr.267.19.t1	cilia- and flagella-associated protein 100-like	No	637	20	0	82.63
gbr.267.21.t1	uncharacterized protein LOC110974284	No	1463	20	0	67.99
gbr.267.9.t1	uncharacterized LOC110448246	No	181	20	1.13953e-128	75.63	1	C:GO:0016021	C:integral component of membrane
gbr.268.13.t1_gbr.268.15.t1	myosin-11-like isoform X1	No	1786	20	0	69.34
gbr.27.22.t1	---NA---	No	110
gbr.27.32.t1	homeobox protein Hox11/13	No	309	20	0	69.56	3	P:GO:0006355; F:GO:0000981; F:GO:0003677	P:regulation of transcription, DNA-templated; F:DNA-binding transcription factor activity, RNA polymerase II-specific; F:DNA binding
gbr.27.50.t1	myeloid differentiation primary response protein MyD88	No	473	20	0	65.15	3	P:GO:0002755; P:GO:0043123; F:GO:0070976	P:MyD88-dependent toll-like receptor signaling pathway; P:positive regulation of I-kappaB kinase/NF-kappaB signaling; F:TIR domain binding
gbr.27.65.t1	golgin subfamily B member 1-like isoform X6	No	554	20	0	88.86
gbr.271.10.t1	neurogenic locus notch homolog protein 1-like	No	935	20	0	63.07	1	F:GO:0005509	F:calcium ion binding
gbr.271.11.t1	neurogenic locus notch homolog protein 1-like isoform X1	No	1570	20	0	58.45	1	F:GO:0005509	F:calcium ion binding
gbr.271.33.t1_gbr.271.34.t1_gbr.271.31.t1	ubiquitin carboxyl-terminal hydrolase 34 isoform X2	No	3724	20	0	72.71
gbr.274.20.t1	cyclin-dependent kinase-like 1 isoform X1	No	389	20	0	79.55	3	P:GO:0006468; F:GO:0004672; F:GO:0005524	P:protein phosphorylation; F:protein kinase activity; F:ATP binding
gbr.275.3.t1	high mobility group nucleosome-binding domain-containing protein 5-like isoform X1	No	579	2	0	99.82
gbr.275.5.t1	nephrocystin-3-like	No	1313	20	0	69.8	1	F:GO:0005515	F:protein binding
gbr.275.8.t1	ankyrin repeat domain-containing protein 49-like	No	211	20	5.97005e-156	76.23	1	F:GO:0005515	F:protein binding
gbr.276.22.t1	E3 ubiquitin-protein ligase MIB2-like	No	810	20	0	61.52	4	P:GO:0016567; F:GO:0004842; F:GO:0005515; F:GO:0008270	P:protein ubiquitination; F:ubiquitin-protein transferase activity; F:protein binding; F:zinc ion binding
gbr.276.26.t1	ubiquitin carboxyl-terminal hydrolase 5-like	No	234	20	2.79901e-43	81.08	5	P:GO:0006511; P:GO:0016579; F:GO:0004843; F:GO:0008234; F:GO:0008270	P:ubiquitin-dependent protein catabolic process; P:protein deubiquitination; F:thiol-dependent deubiquitinase; F:cysteine-type peptidase activity; F:zinc ion binding
gbr.276.27.t1	cell division cycle-associated protein 3-like isoform X2	No	335	20	0	61.32	2	P:GO:0051301; C:GO:0005912	P:cell division; C:adherens junction
gbr.278.16.t1	cytoplasmic dynein 2 light intermediate chain 1-like isoform X1	No	170	5	3.77496e-10	80.19	4	P:GO:0035721; P:GO:0035735; C:GO:0005868; C:GO:0005929	P:intraciliary retrograde transport; P:intraciliary transport involved in cilium assembly; C:cytoplasmic dynein complex; C:cilium
gbr.278.19.t1	---NA---	No	246
gbr.278.35.t1	---NA---	No	157
gbr.278.36.t1	---NA---	No	101
gbr.278.5.t1	Short transient receptor potential channel 2	No	223	20	1.26389e-47	68.1	2	P:GO:0006810; P:GO:0009987	P:transport; P:cellular process
gbr.279.18.t1	NACHT domain- and WD repeat-containing protein 1-like	No	4347	20	0	63.69	1	F:GO:0005515	F:protein binding
gbr.279.21.t1	histone deacetylase 6-like isoform X1	No	827	20	0	80.06	1	F:GO:0008270	F:zinc ion binding
gbr.279.23.t1_gbr.279.24.t1	histone deacetylase 6-like isoform X1	No	1146	20	0	67.47	1	F:GO:0008270	F:zinc ion binding
gbr.279.8.t1	dyp-type peroxidase family protein	No	1154	20	0	64.18	3	P:GO:0055114; F:GO:0004601; F:GO:0020037	P:obsolete oxidation-reduction process; F:peroxidase activity; F:heme binding
gbr.28.31.t1	protein ABHD8-like	No	556	20	0	68.03	1	F:GO:0003824	F:catalytic activity
gbr.28.4.t1	katanin p60 ATPase-containing subunit A-like 2	No	545	20	0	73.65	3	F:GO:0005515; F:GO:0005524; F:GO:0016887	F:protein binding; F:ATP binding; F:ATPase
gbr.28.66.t1	Small EDRK-rich factor 2	No	69	20	1.40301e-16	74.78	1	C:GO:0005829	C:cytosol
gbr.28.68.t1	SURP and G-patch domain-containing protein 1-like	No	604	20	0	59.81	2	P:GO:0006396; F:GO:0003723	P:RNA processing; F:RNA binding
gbr.28.7.t1_gbr.28.11.t1	X-linked retinitis pigmentosa GTPase regulator-like isoform X3	No	838	20	0	69.8
gbr.281.13.t1	M-phase phosphoprotein 9 isoform X1	No	1313	20	0	58.7
gbr.281.2.t1	golgin subfamily B member 1-like isoform X4	No	1363	20	0	62.03	2	P:GO:0007165; F:GO:0005515	P:signal transduction; F:protein binding
gbr.282.30.t1	protein ATP6V1FNB-like	No	182	20	1.38234e-130	70.65
gbr.282.8.t1	selenocysteine-specific elongation factor	No	507	20	0	72.97	2	F:GO:0003924; F:GO:0005525	F:GTPase activity; F:GTP binding
gbr.283.21.t1	CAP-Gly domain-containing linker protein 1	No	2212	20	0	65.84	1	C:GO:0110165	C:cellular anatomical entity
gbr.283.22.t1	Intracellular protein transport protein USO1	No	6099	20	0	67.37	3	F:GO:0005515; F:GO:0008061; C:GO:0005576	F:protein binding; F:chitin binding; C:extracellular region
gbr.283.23.t1	predicted protein	No	150	20	2.97845e-106	73.52
gbr.283.30.t1	non-POU domain-containing octamer-binding protein-like isoform X3	No	79	4	1.18745e-42	93.62
gbr.283.40.t1	non-POU domain-containing octamer-binding protein-like isoform X3	No	473	20	0	81.78	1	F:GO:0003676	F:nucleic acid binding
gbr.283.45.t1	zinc finger MYM-type protein 4-like isoform X4	No	497	6	0	94.33
gbr.283.7.t1	chaperone protein dnaJ 10	No	343	20	0	57.4
gbr.284.21.t1	---NA---	No	102
gbr.284.3.t1	interleukin-18 receptor 1-like isoform X2	No	846	20	0	54.64	2	P:GO:0007165; F:GO:0005515	P:signal transduction; F:protein binding
gbr.285.17.t1	uncharacterized protein LOC110986851	No	862	20	0	59.62
gbr.285.18.t1	DPY30 domain-containing protein 1-like	No	248	20	3.26659e-96	72.69	2	C:GO:0044666; C:GO:0048188	C:MLL3/4 complex; C:Set1C/COMPASS complex
gbr.285.21.t1	Werner syndrome ATP-dependent helicase homolog	No	474	16	2.08751e-61	56.7	4	P:GO:0006278; P:GO:0016310; F:GO:0003964; F:GO:0016301	P:RNA-dependent DNA biosynthetic process; P:phosphorylation; F:RNA-directed DNA polymerase activity; F:kinase activity
gbr.285.26.t1	Werner syndrome ATP-dependent helicase homolog	No	416	20	4.60867e-90	64.17	4	P:GO:0044260; F:GO:0004386; F:GO:0097159; F:GO:1901363	P:cellular macromolecule metabolic process; F:helicase activity; F:organic cyclic compound binding; F:heterocyclic compound binding
gbr.286.13.t1	uncharacterized protein LOC110985071	No	1123	20	0	66.74	2	C:GO:0016020; C:GO:0016021	C:membrane; C:integral component of membrane
gbr.286.14.t1	EF-hand domain-containing protein 1-like	No	643	20	0	83.15	1	F:GO:0005509	F:calcium ion binding
gbr.286.15.t1	nuclear receptor coactivator 2-like isoform X1	No	1875	20	0	72.38	4	P:GO:0006355; F:GO:0030374; F:GO:0046983; C:GO:0005634	P:regulation of transcription, DNA-templated; F:nuclear receptor coactivator activity; F:protein dimerization activity; C:nucleus
gbr.286.2.t1	MFS-type transporter SLC18B1-like	No	319	20	9.85598e-81	56.43	4	P:GO:0055085; F:GO:0022857; C:GO:0016020; C:GO:0016021	P:transmembrane transport; F:transmembrane transporter activity; C:membrane; C:integral component of membrane
gbr.286.27.t1	RNA-directed DNA polymerase from mobile element jockey	No	534	20	4.56957e-21	52.7	4	P:GO:0006278; F:GO:0003964; F:GO:0008270; F:GO:0046872	P:RNA-dependent DNA biosynthetic process; F:RNA-directed DNA polymerase activity; F:zinc ion binding; F:metal ion binding
gbr.287.30.t1	---NA---	No	247
gbr.287.5.t1	sterile alpha motif domain-containing protein 9-like	No	2139	20	0	58.99	1	F:GO:0005515	F:protein binding
gbr.287.7.t1	protein IWS1 homolog	No	717	20	0	66.39	1	C:GO:0005856	C:cytoskeleton
gbr.288.10.t1	UPF0472 protein C16orf72 homolog	No	257	20	0	67.34
gbr.289.16.t1	POC1 centriolar protein homolog A-like isoform X1	No	419	20	0	90.75	1	F:GO:0005515	F:protein binding
gbr.289.18.t1	Sterile alpha motif domain-containing protein 9-like	No	1760	20	0	55.22	2	P:GO:0042981; F:GO:0008168	P:regulation of apoptotic process; F:methyltransferase activity
gbr.289.19.t1	contactin-1a-like isoform X2	No	568	20	0	53.01	1	F:GO:0005515	F:protein binding
gbr.289.34.t1	uncharacterized protein LOC110986955 isoform X1	No	1768	20	0	70.47	1	F:GO:0005515	F:protein binding
gbr.29.12.t1	calcium/calmodulin-dependent protein kinase type IV-like	No	374	20	0	79.61	3	P:GO:0006468; F:GO:0004672; F:GO:0005524	P:protein phosphorylation; F:protein kinase activity; F:ATP binding
gbr.29.25.t1	repulsive guidance molecule A-like isoform X2	No	469	20	0	69.69	1	C:GO:0016021	C:integral component of membrane
gbr.29.31.t1	death-associated protein kinase 1-like	No	1082	20	0	72.98	3	P:GO:0002755; P:GO:0043123; F:GO:0070976	P:MyD88-dependent toll-like receptor signaling pathway; P:positive regulation of I-kappaB kinase/NF-kappaB signaling; F:TIR domain binding
gbr.29.32.t1	death-associated protein kinase 2-like	No	154	20	3.15049e-86	81.03	4	P:GO:0006468; P:GO:0006915; F:GO:0004674; F:GO:0005524	P:protein phosphorylation; P:apoptotic process; F:protein serine/threonine kinase activity; F:ATP binding
gbr.29.33.t1	Death-associated protein kinase 3	No	373	20	2.03825e-126	79.8	3	P:GO:0006468; F:GO:0004672; F:GO:0005524	P:protein phosphorylation; F:protein kinase activity; F:ATP binding
gbr.29.39.t1	zinc finger protein 474-like	No	607	20	0	64.16
gbr.29.50.t1_gbr.29.51.t1	tubulin polyglutamylase ttll6-like	No	1010	20	0	71.6	6	P:GO:0000226; P:GO:0018095; F:GO:0005524; F:GO:0015631; F:GO:0070740; C:GO:0005929	P:microtubule cytoskeleton organization; P:protein polyglutamylation; F:ATP binding; F:tubulin binding; F:tubulin-glutamic acid ligase activity; C:cilium
gbr.29.59.t1	histone-lysine N-methyltransferase ASH1L-like isoform X2	No	115	2	2.20318e-27	94.44
gbr.291.14.t1	leucine-rich repeat-containing protein 27-like isoform X1	No	467	20	0	79.59	1	F:GO:0005515	F:protein binding
gbr.291.16.t1	axonemal 84 kDa protein-like isoform X2	No	768	20	0	76.24	1	C:GO:0005858	C:axonemal dynein complex
gbr.292.1.t1_gbr.292.10.t1_gbr.292.13.t1	cysteine protease ATG4A-like isoform X1	No	383	20	0	83.43	4	P:GO:0019538; P:GO:0044237; F:GO:0004175; F:GO:0008234	P:protein metabolic process; P:cellular metabolic process; F:endopeptidase activity; F:cysteine-type peptidase activity
gbr.294.1.t1	netrin receptor UNC5C-like	No	820	20	0	63.58	4	P:GO:0038007; F:GO:0005042; F:GO:0005515; C:GO:0016021	P:netrin-activated signaling pathway; F:netrin receptor activity; F:protein binding; C:integral component of membrane
gbr.294.11.t1	tetratricopeptide repeat protein 12-like	No	519	20	0	62.74	1	F:GO:0005515	F:protein binding
gbr.294.9.t1	intraflagellar transport protein 57 homolog	No	410	20	0	85.15	18	P:GO:0001843; P:GO:0001947; P:GO:0006919; P:GO:0007224; P:GO:0042073; P:GO:0042981; P:GO:0044458; P:GO:0050680; P:GO:0060972; P:GO:1905515; C:GO:0005794; C:GO:0005813; C:GO:0005930; C:GO:0030992; C:GO:0031514; C:GO:0032391; C:GO:0036064; C:GO:0044292	P:neural tube closure; P:heart looping; P:activation of cysteine-type endopeptidase activity involved in apoptotic process; P:smoothened signaling pathway; P:intraciliary transport; P:regulation of apoptotic process; P:motile cilium assembly; P:negative regulation of epithelial cell proliferation; P:left/right pattern formation; P:non-motile cilium assembly; C:Golgi apparatus; C:centrosome; C:axo…
gbr.295.4.t1	transforming growth factor-beta receptor-associated protein 1-like	No	843	20	0	78.14	2	P:GO:0006886; P:GO:0016192	P:intracellular protein transport; P:vesicle-mediated transport
gbr.296.25.t1	probable ATP-dependent RNA helicase DHX58	No	1134	20	0	60.08	5	P:GO:0042981; F:GO:0003677; F:GO:0005515; F:GO:0005524; F:GO:0016787	P:regulation of apoptotic process; F:DNA binding; F:protein binding; F:ATP binding; F:hydrolase activity
gbr.296.9.t1	uncharacterized protein LOC110982626 isoform X3	No	323	14	0	64.64	1	F:GO:0005515	F:protein binding
gbr.297.12.t1	tropomyosin-like isoform X1	No	228	17	8.53991e-161	62.4	3	P:GO:0007130; P:GO:0070193; C:GO:0000795	P:synaptonemal complex assembly; P:synaptonemal complex organization; C:synaptonemal complex
gbr.297.20.t1	protein NLRC5-like isoform X1	No	194	20	2.04205e-58	83.85	2	P:GO:0007165; F:GO:0005515	P:signal transduction; F:protein binding
gbr.297.23.t1	NLR family CARD domain-containing protein 4-like isoform X1	No	105	20	6.87203e-19	66.43	1	F:GO:0005515	F:protein binding
gbr.299.14.t1	transcriptional coactivator YAP1-A-like isoform X2	No	165	20	1.76636e-114	74.5
gbr.3.105.t1	testis-expressed sequence 36 protein-like	No	172	20	3.08691e-117	56.52
gbr.3.128.t1	NACHT, LRR and PYD domains-containing protein 3-like isoform X1	Yes	528	20	0	51.81
gbr.3.130.t1	CD226 antigen-like	No	481	20	0	47.53	15	P:GO:0006468; P:GO:0008284; P:GO:0008543; P:GO:0016310; P:GO:0018108; F:GO:0000166; F:GO:0004672; F:GO:0004713; F:GO:0004714; F:GO:0005007; F:GO:0005524; F:GO:0016301; F:GO:0016740; C:GO:0016020; C:GO:0016021	P:protein phosphorylation; P:positive regulation of cell population proliferation; P:fibroblast growth factor receptor signaling pathway; P:phosphorylation; P:peptidyl-tyrosine phosphorylation; F:nucleotide binding; F:protein kinase activity; F:protein tyrosine kinase activity; F:transmembrane receptor protein tyrosine kinase activity; F:fibroblast growth factor-activated receptor activity; F:ATP…
gbr.3.149.t1	heat shock 70 kDa protein 12A-like	No	2907	20	0	79.84
gbr.3.16.t1	cilia- and flagella-associated protein 43-like isoform X2	No	1707	20	0	73.67	1	F:GO:0005515	F:protein binding
gbr.3.180.t1	---NA---	No	99
gbr.3.185.t1	protein Skeletor, isoforms B/C-like	Yes	863	20	0	63.49	2	C:GO:0016020; C:GO:0016021	C:membrane; C:integral component of membrane
gbr.3.187.t1	pentatricopeptide repeat domain-containing protein 3, mitochondrial	No	655	20	0	65.16	4	P:GO:0032543; F:GO:0019843; F:GO:0043024; C:GO:0005739	P:mitochondrial translation; F:rRNA binding; F:ribosomal small subunit binding; C:mitochondrion
gbr.3.33.t1	phosphatidylinositide phosphatase SAC2-like	No	1239	20	0	69.48	1	F:GO:0042578	F:phosphoric ester hydrolase activity
gbr.3.70.t1	protein very KIND isoform X2	No	2345	20	0	67.05	2	P:GO:0007264; F:GO:0005085	P:small GTPase mediated signal transduction; F:guanyl-nucleotide exchange factor activity
gbr.3.81.t1	fucose mutarotase isoform X1	No	155	20	6.46142e-53	55.01	3	P:GO:0005996; F:GO:0016853; F:GO:0048029	P:monosaccharide metabolic process; F:isomerase activity; F:monosaccharide binding
gbr.3.84.t1	probable E3 ubiquitin-protein ligase HECTD2	No	815	20	0	77.88	1	F:GO:0004842	F:ubiquitin-protein transferase activity
gbr.3.85.t1	inositol polyphosphate-5-phosphatase A-like isoform X1	No	408	20	0	77.4	2	P:GO:0046856; F:GO:0004445	P:phosphatidylinositol dephosphorylation; F:inositol-polyphosphate 5-phosphatase activity
gbr.3.96.t1	protein FAM184A-like	No	1115	20	0	69.44
gbr.30.39.t1	TRAF3-interacting protein 1-like isoform X1	No	590	20	0	78.1	1	F:GO:0008017	F:microtubule binding
gbr.30.4.t1	---NA---	No	95
gbr.30.72.t1	cullin-1	No	363	20	0	93.57	2	P:GO:0006511; F:GO:0031625	P:ubiquitin-dependent protein catabolic process; F:ubiquitin protein ligase binding
gbr.301.21.t1	mucin-12 isoform X3	No	1557	20	0	52.62
gbr.301.7.t1	serine/threonine-protein phosphatase with EF-hands 2-like	No	669	20	0	74.11	5	P:GO:0050906; F:GO:0004721; F:GO:0005506; F:GO:0005509; F:GO:0030145	P:detection of stimulus involved in sensory perception; F:phosphoprotein phosphatase activity; F:iron ion binding; F:calcium ion binding; F:manganese ion binding
gbr.302.12.t1	serine/threonine-protein kinase 35-like	No	340	20	2.95448e-146	53.62	3	P:GO:0006468; F:GO:0004672; F:GO:0005524	P:protein phosphorylation; F:protein kinase activity; F:ATP binding
gbr.304.1.t1	gamma-aminobutyric acid type B receptor subunit 2-like	No	832	20	0	65.6	3	P:GO:0007186; F:GO:0004965; C:GO:0016021	P:G protein-coupled receptor signaling pathway; F:G protein-coupled GABA receptor activity; C:integral component of membrane
gbr.304.5.t1	histone-lysine N-methyltransferase 2C-like isoform X1	Yes	3174	20	0	77	2	F:GO:0042800; C:GO:0044666	F:histone methyltransferase activity (H3-K4 specific); C:MLL3/4 complex
gbr.304.6.t1	histone-lysine N-methyltransferase 2C-like isoform X1	No	1713	20	0	70.4	2	F:GO:0005515; C:GO:0005634	F:protein binding; C:nucleus
gbr.307.14.t1	Transient receptor potential-gamma protein	No	887	20	0	49.74	4	P:GO:0070588; F:GO:0005262; F:GO:0005515; C:GO:0016020	P:calcium ion transmembrane transport; F:calcium channel activity; F:protein binding; C:membrane
gbr.31.10.t1	heparan-alpha-glucosaminide N-acetyltransferase-like	No	368	20	6.28313e-150	50.26	5	F:GO:0015019; F:GO:0016740; C:GO:0005765; C:GO:0016020; C:GO:0016021	F:heparan-alpha-glucosaminide N-acetyltransferase activity; F:transferase activity; C:lysosomal membrane; C:membrane; C:integral component of membrane
gbr.31.47.t1	glutamine--fructose-6-phosphate aminotransferase [isomerizing] 1-like	No	235	20	1.63229e-168	85.45	3	P:GO:1901137; F:GO:0004360; F:GO:0097367	P:carbohydrate derivative biosynthetic process; F:glutamine-fructose-6-phosphate transaminase (isomerizing) activity; F:carbohydrate derivative binding
gbr.31.60.t1	sphingosine-1-phosphate lyase 1	No	642	20	0	77.21	3	P:GO:0019752; F:GO:0016831; F:GO:0030170	P:carboxylic acid metabolic process; F:carboxy-lyase activity; F:pyridoxal phosphate binding
gbr.312.18.t1	RGS domain-containing serine/threonine-protein kinase A-like isoform X1	No	713	20	0	66.04	5	P:GO:0006468; P:GO:0007165; F:GO:0004672; F:GO:0005515; F:GO:0005524	P:protein phosphorylation; P:signal transduction; F:protein kinase activity; F:protein binding; F:ATP binding
gbr.312.4.t1	basic helix-loop-helix domain-containing protein USF3	No	2320	20	0	60.73	1	F:GO:0046983	F:protein dimerization activity
gbr.313.1.t1	Transposon Ty3-I Gag-Pol poly	No	194	20	6.14903e-15	52.58	2	P:GO:0015074; F:GO:0003676	P:DNA integration; F:nucleic acid binding
gbr.313.31.t1	predicted protein	No	224	2	2.26275e-06	63.87
gbr.315.13.t1	uncharacterized protein LOC110977054	No	451	12	0	58.74
gbr.315.4.t1	protein FAM124A-like	No	1058	20	8.08377e-95	60.13
gbr.315.5.t1	metabotropic glutamate receptor 4-like	No	1758	20	0	71.53	3	P:GO:0007186; F:GO:0004930; C:GO:0016021	P:G protein-coupled receptor signaling pathway; F:G protein-coupled receptor activity; C:integral component of membrane
gbr.317.18.t1	NADP-dependent oxidoreductase domain-containing protein 1-like	No	305	20	0	71.25	1	P:GO:0008152	P:metabolic process
gbr.317.2.t1	syntaxin-5-like	No	358	20	0	78.86	4	P:GO:0006886; P:GO:0016192; F:GO:0005484; C:GO:0016020	P:intracellular protein transport; P:vesicle-mediated transport; F:SNAP receptor activity; C:membrane
gbr.318.57.t1	membrane metallo-endopeptidase-like 1	No	771	20	0	69.4	2	P:GO:0006508; F:GO:0004222	P:proteolysis; F:metalloendopeptidase activity
gbr.318.58.t1	membrane metallo-endopeptidase-like 1	No	796	20	0	64.35	2	P:GO:0006508; F:GO:0004222	P:proteolysis; F:metalloendopeptidase activity
gbr.319.16.t1	uncharacterized protein LOC110986762	No	178	20	2.73988e-46	77.68	2	P:GO:0051694; F:GO:0005523	P:pointed-end actin filament capping; F:tropomyosin binding
gbr.319.9.t1	putative TBC1 domain family member 2A	No	287	20	1.34224e-35	57.38	8	P:GO:0006278; P:GO:0006310; P:GO:0015074; P:GO:0051694; F:GO:0003676; F:GO:0003677; F:GO:0003964; F:GO:0005523	P:RNA-dependent DNA biosynthetic process; P:DNA recombination; P:DNA integration; P:pointed-end actin filament capping; F:nucleic acid binding; F:DNA binding; F:RNA-directed DNA polymerase activity; F:tropomyosin binding
gbr.32.106.t1	craniofacial development protein 1	No	167	20	8.15104e-54	55.82	4	P:GO:0007275; C:GO:0000776; C:GO:0000776; C:GO:0005694	P:multicellular organism development; C:kinetochore; C:kinetochore; C:chromosome
gbr.32.16.t1	uncharacterized protein C20orf85 homolog	No	136	20	1.11237e-95	75.24
gbr.32.17.t1	centrosomal protein of 192 kDa isoform X1	No	2869	20	0	57.38	3	P:GO:0051298; P:GO:0071539; P:GO:0090222	P:centrosome duplication; P:protein localization to centrosome; P:centrosome-templated microtubule nucleation
gbr.32.19.t1	IST1 homolog isoform X1	No	377	20	0	67.26	1	P:GO:0015031	P:protein transport
gbr.32.22.t1	dynein regulatory complex subunit 4-like	No	447	20	0	81.06	4	P:GO:0048870; F:GO:0008017; F:GO:0031267; C:GO:0031514	P:cell motility; F:microtubule binding; F:small GTPase binding; C:motile cilium
gbr.320.10.t1	---NA---	No	274
gbr.320.20.t1	---NA---	No	380
gbr.320.21.t1	---NA---	No	273
gbr.321.20.t1	adhesion G-protein coupled receptor G2-like	No	1279	20	0	68.78	5	P:GO:0007166; P:GO:0007186; F:GO:0004930; F:GO:0005515; C:GO:0016021	P:cell surface receptor signaling pathway; P:G protein-coupled receptor signaling pathway; F:G protein-coupled receptor activity; F:protein binding; C:integral component of membrane
gbr.322.10.t1	coiled-coil domain-containing protein 180-like	No	1435	20	0	72.19
gbr.322.11.t1	coiled-coil domain-containing protein 180-like	No	164	20	1.14303e-80	70.76
gbr.322.12.t1	neogenin isoform X1	No	475	20	0	51.5	1	F:GO:0005515	F:protein binding
gbr.322.13.t1	neogenin isoform X1	No	821	20	0	53.58	4	P:GO:0007155; P:GO:0007411; F:GO:0005515; C:GO:0005886	P:cell adhesion; P:axon guidance; F:protein binding; C:plasma membrane
gbr.323.4.t1	EEF1A lysine methyltransferase 1	No	141	20	4.27722e-100	85.45	3	P:GO:0032259; F:GO:0003676; F:GO:0016279	P:methylation; F:nucleic acid binding; F:protein-lysine N-methyltransferase activity
gbr.325.5.t1	ammonium transporter Rh type B-like isoform X1	No	132	20	7.19194e-89	78.2	3	P:GO:0015696; F:GO:0008519; C:GO:0005887	P:ammonium transport; F:ammonium transmembrane transporter activity; C:integral component of plasma membrane
gbr.325.6.t1	Rh-related protein	No	441	20	0	76.65	3	P:GO:0015696; F:GO:0008519; C:GO:0005887	P:ammonium transport; F:ammonium transmembrane transporter activity; C:integral component of plasma membrane
gbr.326.12.t1	protein limb expression 1 homolog	No	319	20	0	88.09	2	P:GO:0097352; C:GO:0005737	P:autophagosome maturation; C:cytoplasm
gbr.326.5.t1	uncharacterized protein LOC110984001 isoform X1	Yes	2818	20	0	67.49	5	P:GO:0007155; F:GO:0005509; F:GO:0005515; C:GO:0005576; C:GO:0016020	P:cell adhesion; F:calcium ion binding; F:protein binding; C:extracellular region; C:membrane
gbr.327.8.t1	E3 ubiquitin-protein ligase TRIM71-like	No	193	20	1.36669e-140	59.73	2	P:GO:0007165; F:GO:0005515	P:signal transduction; F:protein binding
gbr.328.14.t1	coiled-coil domain-containing protein 83-like	No	426	20	0	69.71
gbr.329.15.t1	piggyBac transposable element-derived protein 4-like	No	640	20	2.96302e-43	65.14	2	P:GO:0006278; F:GO:0003964	P:RNA-dependent DNA biosynthetic process; F:RNA-directed DNA polymerase activity
gbr.329.2.t1_gbr.329.3.t1	piggyBac transposable element-derived protein 4-like	No	993	20	0	64.35
gbr.329.24.t1	uncharacterized protein LOC110990312 isoform X2	No	187	20	2.26208e-111	60.52
gbr.329.4.t1	cilia- and flagella-associated protein 65-like	No	97	20	2.66467e-46	77.66
gbr.33.1.t1	pre-mRNA-splicing factor 18 isoform X1	No	239	20	4.31542e-172	75.09	2	P:GO:0008380; C:GO:0005681	P:RNA splicing; C:spliceosomal complex
gbr.33.41.t1	leucine-rich repeat and guanylate kinase domain-containing protein-like	No	669	20	0	60.14	1	F:GO:0005515	F:protein binding
gbr.33.65.t1	leucine-rich repeat-containing protein 74B-like	No	668	20	0	62.73	1	F:GO:0005515	F:protein binding
gbr.33.83.t1	cilia- and flagella-associated protein 54-like	No	3473	20	0	67.87
gbr.33.84.t1	uncharacterized protein LOC110983705	No	320	20	0	53.96
gbr.330.10.t1	uncharacterized protein LOC110983492	No	510	6	0	67.35
gbr.330.9.t1	vitamin D3 receptor B-like isoform X3	No	696	20	0	67.03	4	P:GO:0006355; F:GO:0003700; F:GO:0008270; F:GO:0043565	P:regulation of transcription, DNA-templated; F:DNA-binding transcription factor activity; F:zinc ion binding; F:sequence-specific DNA binding
gbr.333.12.t1	peroxisomal targeting signal 2 receptor-like	No	209	20	1.7505e-153	80.53	1	F:GO:0005515	F:protein binding
gbr.334.11.t1	uncharacterized protein LOC110987855	No	1036	5	0	66
gbr.334.2.t1	serine/threonine-protein kinase Nek11-like	No	790	20	0	70.89	3	P:GO:0006468; F:GO:0004672; F:GO:0005524	P:protein phosphorylation; F:protein kinase activity; F:ATP binding
gbr.337.18.t1	coiled-coil domain-containing protein 146-like	No	947	20	0	82.37	1	C:GO:0005856	C:cytoskeleton
gbr.339.13.t1	gamma-aminobutyric acid type B receptor subunit 2-like	No	163	20	1.81483e-48	60.5	1	C:GO:0016020	C:membrane
gbr.34.79.t1	steroid 17-alpha-hydroxylase/17,20 lyase-like	Yes	494	20	0	71.84	4	P:GO:0055114; F:GO:0005506; F:GO:0016705; F:GO:0020037	P:obsolete oxidation-reduction process; F:iron ion binding; F:oxidoreductase activity, acting on paired donors, with incorporation or reduction of molecular oxygen; F:heme binding
gbr.34.82.t1	EF-hand calcium-binding domain-containing protein 1-like isoform X1	No	233	20	2.21322e-140	77.28	1	F:GO:0005509	F:calcium ion binding
gbr.340.13.t1	homer protein homolog 2-like isoform X2	No	370	20	0	71.64	1	F:GO:0035256	F:G protein-coupled glutamate receptor binding
gbr.341.7.t1	protein FAM135A-like	No	1260	20	0	77.51	1	P:GO:0044255	P:cellular lipid metabolic process
gbr.344.12.t1	probable palmitoyltransferase ZDHHC14 isoform X2	No	108	20	1.16926e-68	74.93	1	F:GO:0016740	F:transferase activity
gbr.344.15.t1	X-linked retinitis pigmentosa GTPase regulator-like	No	222	20	1.09819e-143	74.99	3	P:GO:0006468; F:GO:0004672; F:GO:0005524	P:protein phosphorylation; F:protein kinase activity; F:ATP binding
gbr.345.12.t1	spectrin beta chain, non-erythrocytic 5-like	No	1012	20	0	74.58	1	F:GO:0005515	F:protein binding
gbr.345.3.t1	spectrin beta chain, non-erythrocytic 5-like isoform X2	No	647	20	0	80.88	1	F:GO:0005515	F:protein binding
gbr.345.5.t1	spectrin beta chain, non-erythrocytic 5-like	No	677	20	0	78.54	1	F:GO:0005515	F:protein binding
gbr.345.6.t1	spectrin beta chain, non-erythrocytic 5-like	No	1213	20	0	75.59	1	F:GO:0005515	F:protein binding
gbr.345.8.t1	spectrin beta chain, non-erythrocytic 5 isoform X4	No	148	20	1.1522e-27	71.42	1	F:GO:0005515	F:protein binding
gbr.347.20.t1	28S ribosomal protein S33, mitochondrial	No	104	20	1.46852e-70	82.98	1	C:GO:0005840	C:ribosome
gbr.347.28.t1	centrosomal protein of 41 kDa-like	No	396	20	8.83306e-156	66.05	3	P:GO:0009987; C:GO:0005815; C:GO:0042995	P:cellular process; C:microtubule organizing center; C:cell projection
gbr.347.30.t1	peregrin-like isoform X1	No	1291	20	0	78.44	1	F:GO:0005515	F:protein binding
gbr.348.2.t1	predicted protein	No	242	20	3.83472e-179	69.11
gbr.35.105.t1	tctex1 domain-containing protein 1-B-like	No	149	20	1.59113e-107	68.47
gbr.35.14.t1	cingulin-like isoform X2	No	428	20	0	65.64	5	P:GO:0031323; P:GO:0048522; P:GO:0051171; P:GO:0060255; P:GO:0080090	P:regulation of cellular metabolic process; P:positive regulation of cellular process; P:regulation of nitrogen compound metabolic process; P:regulation of macromolecule metabolic process; P:regulation of primary metabolic process
gbr.35.20.t1	NACHT, LRR and PYD domains-containing protein 3-like	No	855	20	0	58.88
gbr.35.22.t1	transcription factor RFX3-like isoform X1	No	710	20	0	85.21	3	P:GO:0006355; F:GO:0003677; F:GO:0003700	P:regulation of transcription, DNA-templated; F:DNA binding; F:DNA-binding transcription factor activity
gbr.35.26.t1	uncharacterized protein LOC110989561 isoform X2	No	1868	20	0	51.78	3	P:GO:0007154; F:GO:0005509; C:GO:0016021	P:cell communication; F:calcium ion binding; C:integral component of membrane
gbr.35.34.t1	polypyrimidine tract-binding protein 1-like isoform X1	No	680	20	0	81.33	1	F:GO:0003676	F:nucleic acid binding
gbr.35.4.t1	receptor-type tyrosine-protein phosphatase alpha-like	No	1567	20	0	65.59	3	P:GO:0006470; F:GO:0004725; F:GO:0005515	P:protein dephosphorylation; F:protein tyrosine phosphatase activity; F:protein binding
gbr.35.48.t1	tubulin polyglutamylase TTLL7-like	No	872	20	0	74.57	2	P:GO:0006464; F:GO:0005524	P:cellular protein modification process; F:ATP binding
gbr.35.49.t1	zinc finger protein GLIS3	No	154	20	6.19046e-85	65.34	3	P:GO:0006357; F:GO:0000977; C:GO:0005634	P:regulation of transcription by RNA polymerase II; F:RNA polymerase II transcription regulatory region sequence-specific DNA binding; C:nucleus
gbr.35.50.t1	zinc finger protein GLIS3	No	933	20	0	77.34	3	P:GO:0006357; F:GO:0000977; C:GO:0005634	P:regulation of transcription by RNA polymerase II; F:RNA polymerase II transcription regulatory region sequence-specific DNA binding; C:nucleus
gbr.35.78.t1	protein PET100 homolog, mitochondrial-like	No	148	20	1.88023e-46	63.78	2	P:GO:0033617; C:GO:0005739	P:mitochondrial cytochrome c oxidase assembly; C:mitochondrion
gbr.35.79.t1	mucin-2-like isoform X2	No	183	12	1.54851e-126	82.52
gbr.35.80.t1	epidermal growth factor receptor substrate 15-like 1 isoform X1	No	1034	20	0	68.74	2	F:GO:0005509; F:GO:0005515	F:calcium ion binding; F:protein binding
gbr.350.15.t1	uncharacterized protein LOC110985278 isoform X1	No	2979	20	0	54.44	1	C:GO:0005813	C:centrosome
gbr.350.33.t1	cilia- and flagella-associated protein 74-like	No	1771	20	0	72.99
gbr.351.4.t1	cilia- and flagella-associated protein 251-like	No	1108	20	0	76.81	1	F:GO:0005515	F:protein binding
gbr.352.19.t1	uncharacterized protein LOC110976941	No	1466	2	0	84.27
gbr.354.2.t1	dolichol phosphate-mannose biosynthesis regulatory protein	No	92	20	1.36027e-47	74.41	3	P:GO:0019348; F:GO:0030234; C:GO:0030176	P:dolichol metabolic process; F:enzyme regulator activity; C:integral component of endoplasmic reticulum membrane
gbr.354.3.t1	phosphatidylinositol 4-phosphate 5-kinase-like protein 1	No	556	20	0	58.96	2	P:GO:0046488; F:GO:0016307	P:phosphatidylinositol metabolic process; F:phosphatidylinositol phosphate kinase activity
gbr.355.7.t1	ubiquitin carboxyl-terminal hydrolase 8-like	No	874	20	0	46.63	1	F:GO:0005515	F:protein binding
gbr.356.15.t1	lysine-specific demethylase 4C-like isoform X1	No	1057	20	0	68.41	4	P:GO:0006325; P:GO:0008152; F:GO:0032452; C:GO:0005634	P:chromatin organization; P:metabolic process; F:histone demethylase activity; C:nucleus
gbr.358.10.t1	uncharacterized protein LOC100892571	No	297	9	2.48427e-44	58.56
gbr.358.16.t1	uncharacterized protein LOC110988821	No	461	20	9.89451e-134	55.81
gbr.358.17.t1	Pol polyprotein	No	533	20	7.28832e-43	50.58	3	P:GO:0006508; F:GO:0003676; F:GO:0004190	P:proteolysis; F:nucleic acid binding; F:aspartic-type endopeptidase activity
gbr.358.22.t1	cilia- and flagella-associated protein 65-like isoform X1	No	82	20	5.01376e-25	71.62
gbr.358.24.t1	piggyBac transposable element-derived protein 4-like	No	87	20	6.40405e-44	62.6	2	P:GO:0015074; F:GO:0003676	P:DNA integration; F:nucleic acid binding
gbr.358.28.t1	cilia- and flagella-associated protein 65-like isoform X1	No	915	20	0	76.5
gbr.358.30.t1	cilia- and flagella-associated protein 65-like isoform X1	No	150	5	2.13456e-06	80
gbr.358.31.t1	cilia- and flagella-associated protein 65-like isoform X1	No	272	20	2.11721e-92	76.86
gbr.358.34.t1	cilia- and flagella-associated protein 65-like isoform X1	No	320	20	5.54066e-103	84.35	1	C:GO:0031514	C:motile cilium
gbr.358.36.t1	cilia- and flagella-associated protein 65-like isoform X1	No	500	20	2.76814e-52	75.98	1	C:GO:0031514	C:motile cilium
gbr.358.38.t1	cilia- and flagella-associated protein 65-like isoform X1	No	440	20	0	66.03	1	C:GO:0031514	C:motile cilium
gbr.359.4.t1	uncharacterized protein LOC110981168 isoform X2	No	2575	20	0	97.83	3	P:GO:0007160; F:GO:0005509; F:GO:0005515	P:cell-matrix adhesion; F:calcium ion binding; F:protein binding
gbr.36.30.t1	alpha-N-acetylgalactosaminide alpha-2,6-sialyltransferase 2-like isoform X1	No	440	20	0	72.78	2	P:GO:0006486; F:GO:0008373	P:protein glycosylation; F:sialyltransferase activity
gbr.36.31.t1	tissue inhibitor of metalloproteinase	Yes	303	20	0	45.86	1	F:GO:0008191	F:metalloendopeptidase inhibitor activity
gbr.36.41.t1	DNA ligase 1-like	No	518	20	0	65.69	1	F:GO:0016874	F:ligase activity
gbr.36.6.t1	uncharacterized protein LOC110982089	No	228	20	1.08708e-167	66.41
gbr.36.72.t1	IQ and ubiquitin-like domain-containing protein	No	913	20	0	81.16	1	F:GO:0005515	F:protein binding
gbr.36.73.t1	dynein heavy chain 12, axonemal-like isoform X2	No	1042	20	0	81.88	4	P:GO:0007018; F:GO:0003777; F:GO:0005524; C:GO:0030286	P:microtubule-based movement; F:microtubule motor activity; F:ATP binding; C:dynein complex
gbr.36.75.t1	dynein heavy chain 12, axonemal-like	No	2490	20	0	90.46	4	P:GO:0007018; F:GO:0005524; F:GO:0008569; C:GO:0030286	P:microtubule-based movement; F:ATP binding; F:ATP-dependent microtubule motor activity, minus-end-directed; C:dynein complex
gbr.362.16.t1	TPR and ankyrin repeat-containing protein 1-like	No	1838	20	0	59.94	3	F:GO:0005515; F:GO:0005524; F:GO:0016787	F:protein binding; F:ATP binding; F:hydrolase activity
gbr.362.21.t1	TPR and ankyrin repeat-containing protein 1-like	No	691	20	0	60.25	1	F:GO:0005515	F:protein binding
gbr.363.4.t1	neurofilament heavy polypeptide-like isoform X1	No	1822	20	0	70.15	1	F:GO:0005515	F:protein binding
gbr.363.6.t1	zonadhesin-like	No	7032	20	0	68.48	2	F:GO:0008061; C:GO:0005576	F:chitin binding; C:extracellular region
gbr.363.7.t1	proprotein convertase subtilisin/kexin type 5-like	No	243	20	1.67336e-119	61.68	4	F:GO:0008061; C:GO:0005576; C:GO:0016020; C:GO:0016021	F:chitin binding; C:extracellular region; C:membrane; C:integral component of membrane
gbr.366.6.t1	poly [ADP-ribose] polymerase 14-like	No	2031	20	0	61.17	1	F:GO:0003950	F:NAD+ ADP-ribosyltransferase activity
gbr.366.9.t1	transient receptor potential cation channel subfamily M member 3-like	No	1394	20	0	61.33	4	P:GO:0006811; P:GO:0055085; F:GO:0005216; C:GO:0016020	P:ion transport; P:transmembrane transport; F:ion channel activity; C:membrane
gbr.367.18.t1	uncharacterized protein LOC110985468 isoform X3	No	515	20	0	63.32
gbr.369.1.t1	sulfotransferase 1C2-like	No	323	20	0	63.44	1	F:GO:0008146	F:sulfotransferase activity
gbr.369.12.t1	E3 ubiquitin-protein ligase TRIM71-like	No	411	20	0	54.12	4	P:GO:0045893; F:GO:0004842; C:GO:0000785; C:GO:0005654	P:positive regulation of transcription, DNA-templated; F:ubiquitin-protein transferase activity; C:chromatin; C:nucleoplasm
gbr.37.1.t1	RGS domain-containing serine/threonine-protein kinase A-like isoform X1	No	472	20	0	68.94	3	P:GO:0006468; F:GO:0004672; F:GO:0005524	P:protein phosphorylation; F:protein kinase activity; F:ATP binding
gbr.37.113.t1	putative proactivator polypeptide	Yes	603	20	0	57.68	2	P:GO:0006665; C:GO:0005764	P:sphingolipid metabolic process; C:lysosome
gbr.37.117.t1	nucleoside diphosphate kinase homolog 5-like	No	228	20	2.14252e-159	89.04	5	P:GO:0006165; P:GO:0006183; P:GO:0006228; P:GO:0006241; F:GO:0004550	P:nucleoside diphosphate phosphorylation; P:GTP biosynthetic process; P:UTP biosynthetic process; P:CTP biosynthetic process; F:nucleoside diphosphate kinase activity
gbr.37.123.t1	chromatin assembly factor 1 subunit rlf2-like	No	116	5	2.067e-71	80.5
gbr.37.41.t1	uncharacterized protein C7orf31-like isoform X1	No	792	20	0	70.25	1	C:GO:0005813	C:centrosome
gbr.37.42.t1	putative malate dehydrogenase 1B	No	576	20	0	71.35	5	P:GO:0005975; P:GO:0006108; P:GO:0055114; F:GO:0016615; F:GO:0016616	P:carbohydrate metabolic process; P:malate metabolic process; P:obsolete oxidation-reduction process; F:malate dehydrogenase activity; F:oxidoreductase activity, acting on the CH-OH group of donors, NAD or NADP as acceptor
gbr.37.52.t1	membrane metallo-endopeptidase-like 1	No	604	20	0	54.89	2	P:GO:0006508; F:GO:0004222	P:proteolysis; F:metalloendopeptidase activity
gbr.37.64.t1	proline-rich transmembrane protein 1-like	No	176	20	3.78825e-121	62.03	1	C:GO:0016021	C:integral component of membrane
gbr.37.76.t1	splicing regulatory glutamine/lysine-rich protein 1 isoform X1	No	309	18	8.06686e-08	89.32	5	P:GO:0000381; F:GO:0003676; F:GO:0003723; C:GO:0005654; C:GO:0016607	P:regulation of alternative mRNA splicing, via spliceosome; F:nucleic acid binding; F:RNA binding; C:nucleoplasm; C:nuclear speck
gbr.37.89.t1	cytochrome P450 2U1-like	No	512	20	0	78.54	4	P:GO:0055114; F:GO:0005506; F:GO:0016712; F:GO:0020037	P:obsolete oxidation-reduction process; F:iron ion binding; F:oxidoreductase activity, acting on paired donors, with incorporation or reduction of molecular oxygen, reduced flavin or flavoprotein as one donor, and incorporation of one atom of oxygen; F:heme binding
gbr.37.93.t1	nuclear factor NF-kappa-B p105 subunit-like	No	373	20	0	76.67	4	P:GO:0006355; F:GO:0003677; F:GO:0003700; C:GO:0005737	P:regulation of transcription, DNA-templated; F:DNA binding; F:DNA-binding transcription factor activity; C:cytoplasm
gbr.370.17.t1	serine/arginine repetitive matrix protein 1-like isoform X2	No	864	20	0	50.01
gbr.370.20.t1	coiled-coil domain-containing protein 151-like	No	547	20	0	79.74	3	P:GO:0003341; P:GO:0070286; C:GO:0005929	P:cilium movement; P:axonemal dynein complex assembly; C:cilium
gbr.370.3.t1	caspase-3-like	No	410	20	0	53.64	2	P:GO:0006508; F:GO:0004197	P:proteolysis; F:cysteine-type endopeptidase activity
gbr.370.30.t1	axonemal dynein light chain domain-containing protein 1-like isoform X1	No	1166	20	0	78.55
gbr.371.2.t1	histone-lysine N-methyltransferase SETDB1-like isoform X2	No	1402	20	0	71.6	6	P:GO:0034968; F:GO:0003677; F:GO:0005515; F:GO:0008270; F:GO:0018024; C:GO:0005634	P:histone lysine methylation; F:DNA binding; F:protein binding; F:zinc ion binding; F:histone-lysine N-methyltransferase activity; C:nucleus
gbr.375.11.t1	serine/threonine/tyrosine-interacting-like protein 1	No	298	20	0	74.89	2	P:GO:0006470; F:GO:0008138	P:protein dephosphorylation; F:protein tyrosine/serine/threonine phosphatase activity
gbr.375.26.t1_gbr.375.27.t1	helicase SRCAP-like isoform X1	No	3652	20	0	81.14
gbr.375.39.t1	carboxypeptidase D-like	No	1706	20	0	65.27	4	P:GO:0006508; P:GO:0006518; F:GO:0004181; F:GO:0008270	P:proteolysis; P:peptide metabolic process; F:metallocarboxypeptidase activity; F:zinc ion binding
gbr.375.4.t1	X-box-binding protein 1	No	379	20	0	52.08	2	P:GO:0006355; F:GO:0003700	P:regulation of transcription, DNA-templated; F:DNA-binding transcription factor activity
gbr.377.11.t1	---NA---	No	186
gbr.377.12.t1	proteasome maturation protein-like isoform X2	No	80	3	1.19252e-14	92.09
gbr.378.9.t1	uncharacterized protein LOC117303961	No	629	20	2.00833e-66	62.75	3	P:GO:0006310; P:GO:0015074; F:GO:0003677	P:DNA recombination; P:DNA integration; F:DNA binding
gbr.38.101.t1	eukaryotic translation initiation factor 5B-like	No	542	12	0	63.92
gbr.38.43.t1	zinc finger MYND domain-containing protein 12-like	No	619	20	0	83.32	4	P:GO:0007186; F:GO:0004930; F:GO:0005515; C:GO:0016021	P:G protein-coupled receptor signaling pathway; F:G protein-coupled receptor activity; F:protein binding; C:integral component of membrane
gbr.38.59.t1	trichohyalin-like isoform X1	No	488	20	0	79.19
gbr.38.64.t1	enkurin-like	No	257	20	0	82.8	2	F:GO:0005516; C:GO:0001669	F:calmodulin binding; C:acrosomal vesicle
gbr.38.66.t1	beta-4C adrenergic receptor-like	No	354	20	1.50661e-151	64.18	3	P:GO:0007186; F:GO:0004930; C:GO:0016021	P:G protein-coupled receptor signaling pathway; F:G protein-coupled receptor activity; C:integral component of membrane
gbr.38.88.t1_gbr.38.89.t1	E3 ubiquitin-protein ligase Zswim2-like	No	816	20	0	70.58	1	F:GO:0046872	F:metal ion binding
gbr.381.20.t1	sperm flagellar protein 2-like isoform X2	No	2017	20	0	73.63	1	F:GO:0005515	F:protein binding
gbr.381.4.t1	S-methyl-5'-thioadenosine phosphorylase-like	No	296	20	0	80.91	2	P:GO:0009116; F:GO:0017061	P:nucleoside metabolic process; F:S-methyl-5-thioadenosine phosphorylase activity
gbr.381.6.t1	sodium- and chloride-dependent neutral and basic amino acid transporter B(0+)-like	No	696	20	0	81.8	1	C:GO:0016021	C:integral component of membrane
gbr.384.22.t1	E3 ubiquitin-protein ligase TRIM71-like	No	307	20	0	69.96
gbr.384.23.t1	E3 ubiquitin-protein ligase TRIM71-like	No	389	20	0	70.22
gbr.385.12.t1	telomerase protein component 1-like	No	1023	20	0	78.87	1	F:GO:0005515	F:protein binding
gbr.387.6.t1	collagen alpha-1(X) chain-like	No	318	20	0	77.87	1	F:GO:0005515	F:protein binding
gbr.388.5.t1	cilia- and flagella-associated protein 298-like	No	540	20	0	85.72	1	P:GO:0003352	P:regulation of cilium movement
gbr.389.4.t1	coiled-coil domain-containing protein 34-like	No	424	20	0	64.34	2	P:GO:0015074; F:GO:0003676	P:DNA integration; F:nucleic acid binding
gbr.39.14.t1	CXXC-type zinc finger protein 1 isoform X4	No	675	20	0	65	3	F:GO:0003677; F:GO:0008270; C:GO:0048188	F:DNA binding; F:zinc ion binding; C:Set1C/COMPASS complex
gbr.39.24.t1	potassium voltage-gated channel protein Shal-like	No	81	8	8.41889e-13	90.46
gbr.39.69.t1	transmembrane protein 232-like	No	1007	20	0	66.44	1	C:GO:0016021	C:integral component of membrane
gbr.39.71.t1	centrosomal protein of 152 kDa-like	No	2029	20	0	55.09	4	P:GO:0007099; P:GO:0098535; C:GO:0005815; C:GO:0098536	P:centriole replication; P:de novo centriole assembly involved in multi-ciliated epithelial cell differentiation; C:microtubule organizing center; C:deuterosome
gbr.39.76.t1	protein SSUH2 homolog	No	481	20	0	58.12
gbr.39.79.t1	cilia- and flagella-associated protein 44-like isoform X3	No	2152	20	0	77.43	1	F:GO:0005515	F:protein binding
gbr.39.83.t1	dynein heavy chain 6, axonemal-like isoform X1	No	3357	20	0	89.62	5	P:GO:0060285; F:GO:0003777; F:GO:0005524; F:GO:0016887; C:GO:0005858	P:cilium-dependent cell motility; F:microtubule motor activity; F:ATP binding; F:ATPase; C:axonemal dynein complex
gbr.390.12.t1	L-2-hydroxyglutarate dehydrogenase, mitochondrial	No	648	20	0	85.51	2	P:GO:0055114; F:GO:0016491	P:obsolete oxidation-reduction process; F:oxidoreductase activity
gbr.390.5.t1	cilia- and flagella-associated protein 36-like isoform X1	No	431	20	0	64.2	1	C:GO:0005929	C:cilium
gbr.390.6.t1	serine/threonine-protein phosphatase 4 regulatory subunit 3A-like isoform X2	No	842	20	0	81.44
gbr.391.2.t1	RNA-binding protein Nova-1	No	415	20	0	60.83	1	F:GO:0003723	F:RNA binding
gbr.391.3.t1	RNA-binding protein Nova-1 isoform X1	No	80	20	1.19959e-25	69.61	1	F:GO:0003723	F:RNA binding
gbr.391.4.t1	RNA-binding protein Nova-1 isoform X6	No	201	20	4.87422e-73	74.65	1	F:GO:0003723	F:RNA binding
gbr.392.14.t1	AN1-type zinc finger protein 2A-like	No	177	20	2.11784e-88	82.38	1	F:GO:0008270	F:zinc ion binding
gbr.395.12.t1	GATOR complex protein MIOS	No	297	20	1.29425e-68	63.38
gbr.396.25.t1	dynein heavy chain 10, axonemal-like	No	3058	20	0	84.48	1	F:GO:0005524	F:ATP binding
gbr.396.26.t1	dynein heavy chain 10, axonemal-like	No	1596	20	0	90.58	3	P:GO:0007018; F:GO:0008569; C:GO:0030286	P:microtubule-based movement; F:ATP-dependent microtubule motor activity, minus-end-directed; C:dynein complex
gbr.4.109.t1	tetratricopeptide repeat protein 25-like isoform X2	No	696	20	0	89.11	1	F:GO:0005515	F:protein binding
gbr.4.33.t1	glutamic acid-rich protein-like isoform X2	No	684	11	0	60.86
gbr.4.45.t1	EF-hand calcium-binding domain-containing protein 6-like	No	1014	20	0	54.29	1	F:GO:0005509	F:calcium ion binding
gbr.4.56.t1_gbr.4.57.t1	dynein heavy chain 1, axonemal-like	No	4210	20	0	87.16	5	P:GO:0003341; F:GO:0005524; F:GO:0008569; C:GO:0005858; C:GO:0005874	P:cilium movement; F:ATP binding; F:ATP-dependent microtubule motor activity, minus-end-directed; C:axonemal dynein complex; C:microtubule
gbr.4.76.t1	Ecdysone receptor	No	530	20	0	76.8	7	P:GO:0006355; P:GO:0035076; F:GO:0004879; F:GO:0008270; F:GO:0035100; F:GO:0043565; C:GO:0005634	P:regulation of transcription, DNA-templated; P:ecdysone receptor-mediated signaling pathway; F:nuclear receptor activity; F:zinc ion binding; F:ecdysone binding; F:sequence-specific DNA binding; C:nucleus
gbr.4.88.t1	DENN domain-containing protein 5A isoform X3	No	542	20	0	64.96
gbr.4.89.t1	DENN domain-containing protein 5A	No	765	20	0	74.61	1	F:GO:0005515	F:protein binding
gbr.40.111.t1_gbr.40.112.t1	vascular endothelial growth factor	No	471	20	0	64.28	4	P:GO:0007165; F:GO:0008017; F:GO:0008083; C:GO:0016020	P:signal transduction; F:microtubule binding; F:growth factor activity; C:membrane
gbr.40.123.t1	adenylate cyclase type 10-like	No	1114	20	0	62.68	2	P:GO:0009190; P:GO:0035556	P:cyclic nucleotide biosynthetic process; P:intracellular signal transduction
gbr.40.146.t1	sister chromatid cohesion protein PDS5 homolog B isoform X1	No	1628	20	0	70.51	1	P:GO:0007064	P:mitotic sister chromatid cohesion
gbr.40.162.t1	cilia- and flagella-associated protein 97	No	505	20	0	58.28	4	P:GO:0008150; F:GO:0003674; C:GO:0005575; C:GO:0031514	P:biological_process; F:molecular_function; C:cellular_component; C:motile cilium
gbr.40.166.t1	NLR family CARD domain-containing protein 4-like isoform X1	No	547	20	0	66.74
gbr.40.173.t1	sacsin-like	No	4229	20	0	57.28
gbr.40.185.t1	uncharacterized protein LOC110973272	No	330	20	0	55.96
gbr.40.198.t1	liver carboxylesterase-like	No	947	20	0	60.2	3	F:GO:0016787; C:GO:0016020; C:GO:0016021	F:hydrolase activity; C:membrane; C:integral component of membrane
gbr.40.204.t1_gbr.40.205.t1	serine/threonine-protein kinase Nek1-like isoform X1	No	1491	20	0	71.85	6	P:GO:0006468; P:GO:0016310; F:GO:0000166; F:GO:0004672; F:GO:0005524; F:GO:0016301	P:protein phosphorylation; P:phosphorylation; F:nucleotide binding; F:protein kinase activity; F:ATP binding; F:kinase activity
gbr.40.61.t1	TBC1 domain family member 19-like	No	256	20	0	89.68
gbr.40.64.t1	cyclic nucleotide-binding domain-containing protein 2-like isoform X2	No	620	20	0	69.19
gbr.40.65.t1	cyclic nucleotide-binding domain-containing protein 2-like	No	632	20	0	72.11
gbr.40.67.t1	protein hook homolog	No	821	20	0	54.71	3	F:GO:0003676; F:GO:0008270; F:GO:0046872	F:nucleic acid binding; F:zinc ion binding; F:metal ion binding
gbr.401.8.t1	WD repeat-containing protein 97-like isoform X1	No	1754	20	0	84.07	1	F:GO:0046983	F:protein dimerization activity
gbr.403.2.t1	usherin	No	4985	20	0	64.27	1	F:GO:0005515	F:protein binding
gbr.404.12.t1	N-acyl-phosphatidylethanolamine-hydrolyzing phospholipase D isoform X1	No	692	20	0	76.17	3	P:GO:0007186; F:GO:0004930; C:GO:0016021	P:G protein-coupled receptor signaling pathway; F:G protein-coupled receptor activity; C:integral component of membrane
gbr.404.14.t1	---NA---	No	117
gbr.405.7.t1	ankyrin repeat domain-containing protein 45-like	No	273	20	0	64.61	1	F:GO:0005515	F:protein binding
gbr.405.8.t1	kelch-like protein 20	No	583	20	0	93.36	1	F:GO:0005515	F:protein binding
gbr.406.17.t1	netrin receptor UNC5B-b-like	No	527	20	0	52.97	3	P:GO:0038007; F:GO:0005042; C:GO:0016021	P:netrin-activated signaling pathway; F:netrin receptor activity; C:integral component of membrane
gbr.406.2.t1	signal recognition particle receptor subunit alpha-like	No	630	20	0	78.05	5	P:GO:0006614; F:GO:0003924; F:GO:0005047; F:GO:0005525; C:GO:0005785	P:SRP-dependent cotranslational protein targeting to membrane; F:GTPase activity; F:signal recognition particle binding; F:GTP binding; C:signal recognition particle receptor complex
gbr.406.6.t1	p53-induced death domain-containing protein 1-like	No	120	15	1.26309e-84	55.68	2	P:GO:0007165; F:GO:0005515	P:signal transduction; F:protein binding
gbr.406.7.t1	ubiquitin carboxyl-terminal hydrolase 2	No	710	20	0	60.61	3	P:GO:0006511; P:GO:0016579; F:GO:0004843	P:ubiquitin-dependent protein catabolic process; P:protein deubiquitination; F:thiol-dependent deubiquitinase
gbr.408.2.t1	ankyrin repeat and EF-hand domain-containing protein 1-like isoform X1	No	785	20	0	75.16	2	F:GO:0005509; F:GO:0005515	F:calcium ion binding; F:protein binding
gbr.41.110.t1	uncharacterized protein LOC110976287	No	655	14	0	57.78	2	C:GO:0016020; C:GO:0016021	C:membrane; C:integral component of membrane
gbr.41.27.t1	transforming growth factor beta receptor type 3	Yes	843	20	0	50.71	5	P:GO:0002040; P:GO:0061053; C:GO:0005576; C:GO:0016020; C:GO:0016021	P:sprouting angiogenesis; P:somite development; C:extracellular region; C:membrane; C:integral component of membrane
gbr.41.29.t1	coiled-coil domain-containing protein 105-like	No	452	20	0	74.43
gbr.41.40.t1	leucine-rich repeat and IQ domain-containing protein 3	No	1279	20	0	63.22	6	P:GO:0006412; P:GO:0006508; F:GO:0003735; F:GO:0004222; F:GO:0005515; C:GO:0015935	P:translation; P:proteolysis; F:structural constituent of ribosome; F:metalloendopeptidase activity; F:protein binding; C:small ribosomal subunit
gbr.41.41.t1	tetratricopeptide repeat protein 28-like	No	1611	20	0	57.53	1	F:GO:0005515	F:protein binding
gbr.41.5.t1	uncharacterized protein C1orf21-like isoform X2	No	143	20	9.21775e-101	54.1
gbr.41.56.t1	serine/threonine kinase-like domain-containing protein STKLD1	No	649	20	0	72.9	4	P:GO:0006468; F:GO:0004672; F:GO:0005515; F:GO:0005524	P:protein phosphorylation; F:protein kinase activity; F:protein binding; F:ATP binding
gbr.41.67.t1	NMDA receptor synaptonuclear signaling and neuronal migration factor isoform X2	No	407	20	0	62.07	3	P:GO:0048168; P:GO:2001222; F:GO:0005515	P:regulation of neuronal synaptic plasticity; P:regulation of neuron migration; F:protein binding
gbr.41.73.t1	retinoid X receptor	No	514	20	0	87.51	6	P:GO:0006355; F:GO:0003700; F:GO:0003707; F:GO:0008270; F:GO:0043565; C:GO:0005634	P:regulation of transcription, DNA-templated; F:DNA-binding transcription factor activity; F:steroid hormone receptor activity; F:zinc ion binding; F:sequence-specific DNA binding; C:nucleus
gbr.41.76.t1	S-adenosylmethionine mitochondrial carrier protein	No	422	20	8.6453e-170	79.09	2	P:GO:0000413; F:GO:0003755	P:protein peptidyl-prolyl isomerization; F:peptidyl-prolyl cis-trans isomerase activity
gbr.411.15.t1	serine/threonine-protein kinase tousled-like 2 isoform X1	No	750	20	0	74.28	3	P:GO:0006468; F:GO:0004672; F:GO:0005524	P:protein phosphorylation; F:protein kinase activity; F:ATP binding
gbr.413.1.t1	uncharacterized protein LOC110975454	No	593	20	0	61.38	4	P:GO:0006869; P:GO:0042157; F:GO:0008289; C:GO:0005576	P:lipid transport; P:lipoprotein metabolic process; F:lipid binding; C:extracellular region
gbr.414.7.t1	N-acetylgalactosamine-6-sulfatase isoform X3	No	711	20	0	85.07	1	F:GO:0008484	F:sulfuric ester hydrolase activity
gbr.417.10.t1	predicted protein	No	452	20	0	70.51	5	P:GO:0016192; P:GO:1903530; F:GO:0005515; F:GO:0005543; C:GO:0016020	P:vesicle-mediated transport; P:regulation of secretion by cell; F:protein binding; F:phospholipid binding; C:membrane
gbr.418.15.t1	matrix metalloproteinase-24 isoform X2	No	479	20	0	53.92	4	P:GO:0006508; F:GO:0004222; F:GO:0008270; C:GO:0031012	P:proteolysis; F:metalloendopeptidase activity; F:zinc ion binding; C:extracellular matrix
gbr.419.1.t1_gbr.419.2.t1	tetratricopeptide repeat protein 28 isoform X2	No	2708	20	0	81.79
gbr.42.19.t1	NXPE family member 3-like	No	628	20	0	58.59
gbr.42.5.t1_gbr.42.6.t1	probable helicase senataxin isoform X1	No	3087	20	0	53.92	1	F:GO:0004386	F:helicase activity
gbr.42.50.t1_gbr.42.51.t1	sialidase-4-like isoform X1	No	485	20	0	67.58	1	F:GO:0004308	F:exo-alpha-sialidase activity
gbr.420.17.t1	serine/threonine-protein phosphatase 6 regulatory ankyrin repeat subunit B-like	No	801	20	0	52.49	1	F:GO:0005515	F:protein binding
gbr.421.14.t1	solute carrier organic anion transporter family member 5A1-like	No	648	20	0	62.85	3	P:GO:0055085; F:GO:0005515; C:GO:0016020	P:transmembrane transport; F:protein binding; C:membrane
gbr.425.7.t1	microtubule-associated protein futsch-like	No	2612	20	0	76.57	4	P:GO:0006468; F:GO:0004672; F:GO:0005515; F:GO:0005524	P:protein phosphorylation; F:protein kinase activity; F:protein binding; F:ATP binding
gbr.427.7.t1	ankyrin repeat, SAM and basic leucine zipper domain-containing protein 1-like isoform X1	No	370	20	0	75.09	1	F:GO:0005515	F:protein binding
gbr.43.26.t1	uncharacterized protein C1orf194 homolog	No	169	20	2.23775e-123	76.09
gbr.43.29.t1	transient receptor potential cation channel subfamily V member 6-like	No	134	14	5.10418e-86	63.47	6	P:GO:0006811; P:GO:0034220; P:GO:0055085; F:GO:0005216; C:GO:0016020; C:GO:0016021	P:ion transport; P:ion transmembrane transport; P:transmembrane transport; F:ion channel activity; C:membrane; C:integral component of membrane
gbr.43.46.t1	histone H2B	No	122	20	2.30628e-83	94.24	3	F:GO:0003677; F:GO:0046982; C:GO:0000786	F:DNA binding; F:protein heterodimerization activity; C:nucleosome
gbr.430.12.t1	IQ domain-containing protein H-like isoform X2	No	1090	20	0	78.07	1	F:GO:0005515	F:protein binding
gbr.430.6.t1	fanconi-associated nuclease 1-like	No	1074	20	0	68.52	3	P:GO:0036297; F:GO:0003676; F:GO:0004518	P:interstrand cross-link repair; F:nucleic acid binding; F:nuclease activity
gbr.430.9.t1	fructose-1,6-bisphosphatase 1-like	No	337	20	0	84.65	2	P:GO:0005975; F:GO:0042132	P:carbohydrate metabolic process; F:fructose 1,6-bisphosphate 1-phosphatase activity
gbr.431.10.t1	uncharacterized protein LOC110983798 isoform X1	No	1688	20	0	70.76	1	F:GO:0005515	F:protein binding
gbr.431.14.t1	zinc-regulated protein 8-like isoform X2	No	488	20	4.16853e-73	58.36
gbr.432.1.t1	Bardet-Biedl syndrome 1 protein-like isoform X1	No	386	20	3.27531e-167	77.77	2	P:GO:1905515; C:GO:0034464	P:non-motile cilium assembly; C:BBSome
gbr.435.8.t1_gbr.435.8.t1_gbr.435.6.t1	dynein heavy chain 5, axonemal-like	No	4600	20	0	78.64	7	P:GO:0007018; F:GO:0005524; F:GO:0008569; C:GO:0005737; C:GO:0005874; C:GO:0005929; C:GO:0030286	P:microtubule-based movement; F:ATP binding; F:ATP-dependent microtubule motor activity, minus-end-directed; C:cytoplasm; C:microtubule; C:cilium; C:dynein complex
gbr.436.6.t1	teashirt homolog 1	No	1443	20	0	52.46	1	P:GO:0010468	P:regulation of gene expression
gbr.436.7.t1	zinc finger CCCH domain-containing protein 18-like isoform X1	No	1525	20	0	57.35	1	F:GO:0046872	F:metal ion binding
gbr.437.3.t1	von Willebrand factor A domain-containing protein 3A-like	No	1297	20	0	78.99
gbr.437.4.t1	uncharacterized protein LOC110985612 isoform X1	No	248	12	3.46141e-155	81.01	2	P:GO:0007165; F:GO:0005515	P:signal transduction; F:protein binding
gbr.438.10.t1	uncharacterized protein LOC110985027	Yes	174	3	4.2839e-21	50.34
gbr.439.7.t1	protein FAM117B	No	496	20	3.27267e-52	60.21
gbr.439.9.t1	piggyBac transposable element-derived protein 4-like	No	109	13	2.12971e-19	76.66
gbr.44.100.t1	egg permeability glycoprotein	No	634	20	0	86.17	5	P:GO:0055085; F:GO:0005524; F:GO:0016887; F:GO:0042626; C:GO:0016021	P:transmembrane transport; F:ATP binding; F:ATPase; F:ATPase-coupled transmembrane transporter activity; C:integral component of membrane
gbr.44.103.t1	egg permeability glycoprotein	No	1334	20	0	76.51	5	P:GO:0055085; F:GO:0005524; F:GO:0016887; F:GO:0042626; C:GO:0016021	P:transmembrane transport; F:ATP binding; F:ATPase; F:ATPase-coupled transmembrane transporter activity; C:integral component of membrane
gbr.44.17.t1	ankyrin repeat and SOCS box protein 11-like isoform X2	No	253	20	0	71.01	1	F:GO:0005515	F:protein binding
gbr.44.18.t1	tRNA-dihydrouridine(47) synthase [NAD(P)(+)]-like	No	714	20	0	70.93	5	P:GO:0008033; P:GO:0055114; F:GO:0017150; F:GO:0046872; F:GO:0050660	P:tRNA processing; P:obsolete oxidation-reduction process; F:tRNA dihydrouridine synthase activity; F:metal ion binding; F:flavin adenine dinucleotide binding
gbr.44.46.t1	G-protein coupled receptor 54-like	No	381	20	0	63.97	3	P:GO:0007186; F:GO:0008188; C:GO:0016021	P:G protein-coupled receptor signaling pathway; F:neuropeptide receptor activity; C:integral component of membrane
gbr.44.47.t1	uncharacterized protein LOC110982564	No	239	1	4.93807e-37	100
gbr.44.6.t1	ras-related protein Rab-18-like	No	151	20	9.88855e-86	94.97	2	F:GO:0003924; F:GO:0005525	F:GTPase activity; F:GTP binding
gbr.44.72.t1	nucleolar and coiled-body phosphoprotein 1-like	No	179	1	2.68644e-103	95.06
gbr.44.79.t1	deleted in lung and esophageal cancer protein 1-like	No	1701	20	0	64.81	1	P:GO:0008285	P:negative regulation of cell population proliferation
gbr.44.97.t1	polyamine-modulated factor 1-binding protein 1-like isoform X2	No	583	20	0	67.64
gbr.44.99.t1	multidrug resistance protein 1A-like isoform X2	No	744	20	0	82.97	5	P:GO:0055085; F:GO:0005524; F:GO:0016887; F:GO:0042626; C:GO:0016021	P:transmembrane transport; F:ATP binding; F:ATPase; F:ATPase-coupled transmembrane transporter activity; C:integral component of membrane
gbr.440.5.t1	uncharacterized protein LOC110990838 isoform X1	No	2225	20	0	76.94
gbr.440.6.t1	---NA---	No	130
gbr.441.1.t1	chromodomain-helicase-DNA-binding protein 8-like	No	3137	20	0	67.97	2	F:GO:0005515; F:GO:0005524	F:protein binding; F:ATP binding
gbr.441.2.t1	ras-related protein Rab-2A	No	580	20	0	95.63	5	P:GO:0006355; F:GO:0003700; F:GO:0003924; F:GO:0005525; F:GO:0043565	P:regulation of transcription, DNA-templated; F:DNA-binding transcription factor activity; F:GTPase activity; F:GTP binding; F:sequence-specific DNA binding
gbr.443.2.t1	Nucleoside diphosphate kinase	No	1877	20	0	58.42	2	F:GO:0004550; F:GO:0005524	F:nucleoside diphosphate kinase activity; F:ATP binding
gbr.444.19.t1_gbr.444.21.t1	gamma-aminobutyric acid type B receptor subunit 1-like	No	806	20	0	61.75	5	P:GO:0007186; F:GO:0004930; F:GO:0004965; C:GO:0016020; C:GO:0016021	P:G protein-coupled receptor signaling pathway; F:G protein-coupled receptor activity; F:G protein-coupled GABA receptor activity; C:membrane; C:integral component of membrane
gbr.446.4.t1	WD repeat-containing protein 49-like isoform X1	No	1175	20	0	80.13	1	F:GO:0005515	F:protein binding
gbr.447.28.t1	glyceraldehyde-3-phosphate dehydrogenase	No	247	20	5.30664e-43	87.05	2	P:GO:0055114; F:GO:0016620	P:obsolete oxidation-reduction process; F:oxidoreductase activity, acting on the aldehyde or oxo group of donors, NAD or NADP as acceptor
gbr.447.30.t1	---NA---	No	243
gbr.447.5.t1	peptidyl-glycine alpha-amidating monooxygenase-like	No	189	1	2.81147e-69	100
gbr.449.13.t1	zinc finger CCHC domain-containing protein 14	No	1371	20	0	63.21	3	F:GO:0003676; F:GO:0008270; F:GO:0035091	F:nucleic acid binding; F:zinc ion binding; F:phosphatidylinositol binding
gbr.449.24.t1	probable palmitoyltransferase ZDHHC1 isoform X2	No	890	20	0	59.88	1	F:GO:0016409	F:palmitoyltransferase activity
gbr.45.10.t1	dynein heavy chain 3, axonemal-like isoform X2	No	4085	20	0	87.03	4	P:GO:0007018; F:GO:0005524; F:GO:0008569; C:GO:0030286	P:microtubule-based movement; F:ATP binding; F:ATP-dependent microtubule motor activity, minus-end-directed; C:dynein complex
gbr.45.2.t1	uncharacterized protein LOC110981794 isoform X2	No	341	6	1.57711e-112	79.08
gbr.45.7.t1	eukaryotic elongation factor 2 kinase	No	661	20	0	71.04	4	P:GO:0006468; F:GO:0004674; F:GO:0005515; F:GO:0005524	P:protein phosphorylation; F:protein serine/threonine kinase activity; F:protein binding; F:ATP binding
gbr.451.3.t1	protein JBTS17-like	No	2966	20	0	52.24
gbr.453.9.t1_gbr.453.7.t1	cGMP-inhibited 3',5'-cyclic phosphodiesterase A-like	No	1156	20	0	65.21	7	P:GO:0007165; F:GO:0004114; F:GO:0008081; F:GO:0016787; F:GO:0046872; C:GO:0016020; C:GO:0016021	P:signal transduction; F:3',5'-cyclic-nucleotide phosphodiesterase activity; F:phosphoric diester hydrolase activity; F:hydrolase activity; F:metal ion binding; C:membrane; C:integral component of membrane
gbr.454.4.t1	DEAD-box ATP-dependent RNA helicase 42-like isoform X3	No	368	20	0	63.75
gbr.454.9.t1_gbr.454.12.t1_gbr.454.15.t1	cell cycle checkpoint control protein RAD9A	No	492	20	0	67.94	1	P:GO:0006974	P:cellular response to DNA damage stimulus
gbr.456.1.t1	nephrin-like isoform X1	No	1346	20	0	87.28	4	P:GO:0006468; F:GO:0004713; F:GO:0005515; F:GO:0005524	P:protein phosphorylation; F:protein tyrosine kinase activity; F:protein binding; F:ATP binding
gbr.458.6.t1	WD repeat and SOCS box-containing protein 1	No	444	20	0	71.63	2	P:GO:0035556; F:GO:0005515	P:intracellular signal transduction; F:protein binding
gbr.46.22.t1	parathyroid hormone/parathyroid hormone-related peptide receptor-like isoform X1	No	794	20	0	68.52	4	P:GO:0007166; P:GO:0007186; F:GO:0004930; C:GO:0016021	P:cell surface receptor signaling pathway; P:G protein-coupled receptor signaling pathway; F:G protein-coupled receptor activity; C:integral component of membrane
gbr.46.28.t1	putative all-trans-retinol 13,14-reductase	No	625	20	0	74.44	2	P:GO:0055114; F:GO:0016491	P:obsolete oxidation-reduction process; F:oxidoreductase activity
gbr.46.33.t1	arachidonate 5-lipoxygenase-like	No	304	20	4.55358e-115	65.86	4	P:GO:0055114; F:GO:0004096; F:GO:0005515; F:GO:0020037	P:obsolete oxidation-reduction process; F:catalase activity; F:protein binding; F:heme binding
gbr.46.63.t1	S-acyl fatty acid synthase thioesterase, medium chain	No	316	20	2.19992e-139	62.88	2	P:GO:0009058; F:GO:0016788	P:biosynthetic process; F:hydrolase activity, acting on ester bonds
gbr.46.66.t1	arachidonate 5-lipoxygenase-like	No	671	20	0	75.51	6	P:GO:0055114; F:GO:0004096; F:GO:0005515; F:GO:0016702; F:GO:0020037; F:GO:0046872	P:obsolete oxidation-reduction process; F:catalase activity; F:protein binding; F:oxidoreductase activity, acting on single donors with incorporation of molecular oxygen, incorporation of two atoms of oxygen; F:heme binding; F:metal ion binding
gbr.46.71.t1	cilia- and flagella-associated protein 69-like	No	1241	20	0	79.36	2	P:GO:0055114; F:GO:0016491	P:obsolete oxidation-reduction process; F:oxidoreductase activity
gbr.46.78.t1	calmodulin-binding carboxy-terminal kinesin isoform X3	No	1701	20	0	68.95	4	P:GO:0007018; F:GO:0003777; F:GO:0005524; F:GO:0008017	P:microtubule-based movement; F:microtubule motor activity; F:ATP binding; F:microtubule binding
gbr.46.79.t1	coiled-coil domain-containing protein 173-like	No	465	20	0	77.13
gbr.460.12.t1	ran-binding protein 3 isoform X2	No	617	20	0	64.46	2	P:GO:0046907; C:GO:0005643	P:intracellular transport; C:nuclear pore
gbr.460.2.t1	spermatogenesis-associated protein 1-like isoform X8	No	1234	20	0	76.61
gbr.463.11.t1	---NA---	No	111
gbr.463.15.t1	Craniofacial development protein 2	No	79	20	3.13957e-12	58.4	2	P:GO:0006278; F:GO:0003964	P:RNA-dependent DNA biosynthetic process; F:RNA-directed DNA polymerase activity
gbr.464.2.t1	deleted in malignant brain tumors 1 protein-like	No	760	20	0	63.24	2	F:GO:0005044; C:GO:0016020	F:scavenger receptor activity; C:membrane
gbr.465.5.t1	ATP-binding cassette sub-family G member 2-like	No	506	20	0	78.68	4	P:GO:0055085; F:GO:0005524; F:GO:0042626; C:GO:0016021	P:transmembrane transport; F:ATP binding; F:ATPase-coupled transmembrane transporter activity; C:integral component of membrane
gbr.466.5.t1	putative aminotransferase C660.12c	No	380	20	4.53198e-60	53.65	3	F:GO:0003824; F:GO:0008483; F:GO:0016740	F:catalytic activity; F:transaminase activity; F:transferase activity
gbr.467.9.t1	ankyrin and armadillo repeat-containing protein-like	No	891	20	0	74.56	1	F:GO:0005515	F:protein binding
gbr.468.15.t1	protein NLRC5-like isoform X1	No	1324	20	0	61.06	2	P:GO:0007165; F:GO:0005515	P:signal transduction; F:protein binding
gbr.468.16.t1	protein NLRC5-like isoform X1	No	1457	20	0	61.51	2	P:GO:0007165; F:GO:0005515	P:signal transduction; F:protein binding
gbr.468.7.t1	repressed by EFG1 protein 1-like isoform X3	No	698	20	0	56.13	1	C:GO:0005576	C:extracellular region
gbr.468.8.t1	---NA---	No	120
gbr.469.10.t1	Hypothetical predicted protein	Yes	662	20	0	52.77	1	F:GO:0030215	F:semaphorin receptor binding
gbr.47.30.t1	transmembrane and coiled-coil domain-containing protein 3 isoform X1	No	795	20	0	73.5	4	P:GO:0006812; P:GO:0055085; F:GO:0015299; C:GO:0016021	P:cation transport; P:transmembrane transport; F:solute:proton antiporter activity; C:integral component of membrane
gbr.47.35.t1	Poly(ADP-ribose) glycohydrolase	No	357	20	0	64.37	2	P:GO:0005975; F:GO:0004649	P:carbohydrate metabolic process; F:poly(ADP-ribose) glycohydrolase activity
gbr.47.53.t1	uncharacterized protein LOC110980820	No	317	3	0	68.25
gbr.471.8.t1	Coiled-coil domain-containing protein 23	No	526	20	0	71.68	3	P:GO:0009306; P:GO:0031397; C:GO:0045177	P:protein secretion; P:negative regulation of protein ubiquitination; C:apical part of cell
gbr.473.12.t1	WW domain-containing oxidoreductase-like	No	280	20	7.74185e-11	65.43	3	P:GO:0006310; P:GO:0015074; F:GO:0003677	P:DNA recombination; P:DNA integration; F:DNA binding
gbr.473.15.t1	RNA-directed DNA polymerase from mobile element jockey	No	427	20	2.22197e-21	53.49	1	F:GO:0003677	F:DNA binding
gbr.473.7.t1	protein O-glucosyltransferase 1-like	No	175	20	5.69489e-26	68.76	5	P:GO:0006493; P:GO:0045747; F:GO:0035251; F:GO:0035252; C:GO:0012505	P:protein O-linked glycosylation; P:positive regulation of Notch signaling pathway; F:UDP-glucosyltransferase activity; F:UDP-xylosyltransferase activity; C:endomembrane system
gbr.474.1.t1	meiosis-specific nuclear structural protein 1-like	No	498	20	0	81.69	2	P:GO:0044782; C:GO:0031514	P:cilium organization; C:motile cilium
gbr.474.10.t1	cell wall protein DAN4-like	No	291	3	1.61158e-137	71.86
gbr.474.11.t1	cell wall protein DAN4-like	No	277	3	6.42429e-107	62.87
gbr.474.16.t1	fibrillin-1-like	No	1237	20	0	60.42	1	F:GO:0005509	F:calcium ion binding
gbr.474.19.t1	E3 ubiquitin-protein ligase Praja-1 isoform X3	No	984	20	0	67.96	4	P:GO:0010738; P:GO:0016567; P:GO:0035329; F:GO:0004842	P:regulation of protein kinase A signaling; P:protein ubiquitination; P:hippo signaling; F:ubiquitin-protein transferase activity
gbr.474.22.t1	alpha-2 collagen	No	490	20	0	54.93	2	F:GO:0005201; C:GO:0005581	F:extracellular matrix structural constituent; C:collagen trimer
gbr.476.12.t1	heme-binding protein 2-like	No	920	20	0	48.97	10	P:GO:0006355; P:GO:0030522; F:GO:0003677; F:GO:0003700; F:GO:0004879; F:GO:0008270; F:GO:0020037; F:GO:0043565; F:GO:0046872; C:GO:0005634	P:regulation of transcription, DNA-templated; P:intracellular receptor signaling pathway; F:DNA binding; F:DNA-binding transcription factor activity; F:nuclear receptor activity; F:zinc ion binding; F:heme binding; F:sequence-specific DNA binding; F:metal ion binding; C:nucleus
gbr.48.12.t1	protein FAM161B-like	No	814	20	0	62.07	2	P:GO:0044782; C:GO:0005929	P:cilium organization; C:cilium
gbr.48.16.t1	vicilin-like seed storage protein At2g18540	No	351	20	0	61.64
gbr.48.25.t1	annexin A6 isoform X1	No	906	20	0	56.44	2	F:GO:0005509; F:GO:0005544	F:calcium ion binding; F:calcium-dependent phospholipid binding
gbr.48.30.t1	AT-rich interactive domain-containing protein 4A	No	1393	20	0	64.41	1	F:GO:0003677	F:DNA binding
gbr.48.34.t1	serine/threonine-protein kinase MRCK alpha isoform X1	No	1736	20	0	73.66	4	P:GO:0006468; P:GO:0035556; F:GO:0004674; F:GO:0005524	P:protein phosphorylation; P:intracellular signal transduction; F:protein serine/threonine kinase activity; F:ATP binding
gbr.48.36.t1	leucine-rich repeat-containing protein 73 isoform X2	No	406	20	0	76.72	1	F:GO:0005515	F:protein binding
gbr.48.40.t1	dynein light chain 1, axonemal isoform X1	No	199	20	1.19918e-139	84.86	1	F:GO:0005515	F:protein binding
gbr.48.50.t1	mitochondrial division protein 1-like	No	1089	20	0	61	1	F:GO:0005515	F:protein binding
gbr.48.66.t1	protein SPEC3-like	No	328	20	0	66.26	1	C:GO:0016020	C:membrane
gbr.48.70.t1	uncharacterized protein LOC110979472	No	239	5	1.6711e-10	72.35
gbr.48.77.t1	vasohibin-2 isoform X1	No	355	20	0	67	2	P:GO:0045765; C:GO:0005737	P:regulation of angiogenesis; C:cytoplasm
gbr.480.11.t1	---NA---	No	113
gbr.480.7.t1	methyltransferase-like protein 27	No	115	4	2.70306e-26	94.19
gbr.482.16.t1	lysine-specific demethylase 4A-like	No	118	20	7.14477e-36	83.36	3	P:GO:0032259; F:GO:0008168; C:GO:0005634	P:methylation; F:methyltransferase activity; C:nucleus
gbr.483.7.t1	cytochrome P450 2J6-like	No	256	20	1.39817e-41	78.72
gbr.484.11.t1	alpha-protein kinase vwkA-like	No	297	20	1.34896e-85	54.98	3	P:GO:0006468; F:GO:0004674; F:GO:0005524	P:protein phosphorylation; F:protein serine/threonine kinase activity; F:ATP binding
gbr.484.12.t1	alpha-protein kinase vwkA-like	No	153	20	1.60859e-107	56.17	3	P:GO:0006468; F:GO:0004674; F:GO:0005524	P:protein phosphorylation; F:protein serine/threonine kinase activity; F:ATP binding
gbr.485.10.t1	E3 ubiquitin-protein ligase TRIM37-like isoform X2	No	318	20	0	93.31	2	P:GO:0016567; F:GO:0005515	P:protein ubiquitination; F:protein binding
gbr.485.17.t1	E3 ubiquitin-protein ligase TRIM37-like	No	110	20	3.12473e-54	88.48	1	F:GO:0008270	F:zinc ion binding
gbr.485.3.t1	E3 ubiquitin-protein ligase TRIM37-like isoform X3	No	349	5	1.28947e-107	85.45
gbr.486.2.t1	72 kDa inositol polyphosphate 5-phosphatase-like	No	412	20	0	74.62	1	P:GO:0046856	P:phosphatidylinositol dephosphorylation
gbr.486.3.t1	uncharacterized protein LOC110989031	No	599	2	0	77.74
gbr.486.4.t1	sperm acrosome-associated protein 9-like	No	297	20	0	68.58
gbr.488.1.t1	---NA---	No	219
gbr.488.17.t1	---NA---	No	121
gbr.488.18.t1	ras-related protein Rab-23	No	245	20	2.21053e-163	82.96	2	F:GO:0003924; F:GO:0005525	F:GTPase activity; F:GTP binding
gbr.488.2.t1	D-aspartate oxidase	No	131	20	5.21319e-75	76.37	4	P:GO:0046416; P:GO:0055114; F:GO:0003884; F:GO:0071949	P:D-amino acid metabolic process; P:obsolete oxidation-reduction process; F:D-amino-acid oxidase activity; F:FAD binding
gbr.498.12.t1	centrosomal protein of 112 kDa isoform X1	No	979	20	0	70.41
gbr.498.14.t1	aconitate hydratase, mitochondrial-like	No	724	20	0	83.65	5	P:GO:0006099; F:GO:0003994; F:GO:0046872; F:GO:0051539; C:GO:0005739	P:tricarboxylic acid cycle; F:aconitate hydratase activity; F:metal ion binding; F:4 iron, 4 sulfur cluster binding; C:mitochondrion
gbr.5.112.t1	anion exchange protein 2-like isoform X2	No	1464	20	0	79.65	3	P:GO:0006820; F:GO:0005452; C:GO:0016021	P:anion transport; F:inorganic anion exchanger activity; C:integral component of membrane
gbr.5.115.t1	serine/threonine-protein phosphatase 6 regulatory subunit 3-like isoform X1	No	1047	20	0	84.42	2	P:GO:0043666; F:GO:0019903	P:regulation of phosphoprotein phosphatase activity; F:protein phosphatase binding
gbr.5.35.t1	ankyrin repeat and IBR domain-containing protein 1-like	No	1342	20	0	74.91	3	P:GO:0016567; F:GO:0004842; F:GO:0005515	P:protein ubiquitination; F:ubiquitin-protein transferase activity; F:protein binding
gbr.5.65.t1_gbr.5.66.t1	protein-glutamine gamma-glutamyltransferase K	No	695	20	0	66.62	10	P:GO:0010838; P:GO:0018149; P:GO:0030216; P:GO:0045787; F:GO:0003810; F:GO:0016740; F:GO:0042802; F:GO:0046872; C:GO:0016020; C:GO:0031224	P:positive regulation of keratinocyte proliferation; P:peptide cross-linking; P:keratinocyte differentiation; P:positive regulation of cell cycle; F:protein-glutamine gamma-glutamyltransferase activity; F:transferase activity; F:identical protein binding; F:metal ion binding; C:membrane; C:intrinsic component of membrane
gbr.5.84.t1	NACHT domain- and WD repeat-containing protein 1-like isoform X1	No	1688	20	0	62.48	1	F:GO:0005515	F:protein binding
gbr.50.12.t1	basal body-orientation factor 1-like	No	625	20	0	76.2	1	C:GO:0036064	C:ciliary basal body
gbr.50.2.t1	E3 ubiquitin-protein ligase TRIM71-like	No	653	20	0	60.41	1	F:GO:0008270	F:zinc ion binding
gbr.50.24.t1	protein jagged-1	No	1197	20	0	57	5	P:GO:0007219; P:GO:0007275; F:GO:0005509; F:GO:0005515; C:GO:0016021	P:Notch signaling pathway; P:multicellular organism development; F:calcium ion binding; F:protein binding; C:integral component of membrane
gbr.50.50.t1	ubiquitin thioesterase OTUB1	No	274	20	0	80.64	2	P:GO:0016579; F:GO:0016787	P:protein deubiquitination; F:hydrolase activity
gbr.50.55.t1	voltage-dependent L-type calcium channel subunit alpha-1C-like isoform X4	No	1356	20	0	71.76	5	P:GO:0006811; P:GO:0055085; F:GO:0005216; F:GO:0005515; C:GO:0016020	P:ion transport; P:transmembrane transport; F:ion channel activity; F:protein binding; C:membrane
gbr.50.57.t1	YLP motif-containing protein 1	No	1826	20	0	64.28	1	C:GO:0005634	C:nucleus
gbr.501.1.t1	uncharacterized protein LOC110988839 isoform X3	No	426	20	0	62.5
gbr.508.8.t1	Down syndrome cell adhesion molecule-like protein 1 homolog isoform X1	No	1067	20	0	63.38	1	F:GO:0005515	F:protein binding
gbr.51.1.t1	myosin heavy chain, muscle-like isoform X3	No	1082	20	0	90.58
gbr.512.10.t1	probable phospholipid-transporting ATPase IIB isoform X2	No	490	20	8.43313e-52	85.52	6	P:GO:0015914; F:GO:0000287; F:GO:0005524; F:GO:0140326; C:GO:0005802; C:GO:0016021	P:phospholipid transport; F:magnesium ion binding; F:ATP binding; F:ATPase-coupled intramembrane lipid transporter activity; C:trans-Golgi network; C:integral component of membrane
gbr.512.13.t1	probable phospholipid-transporting ATPase IIB isoform X2	No	207	20	7.8285e-50	83.5	6	P:GO:0015914; F:GO:0000287; F:GO:0005524; F:GO:0140326; C:GO:0005802; C:GO:0016021	P:phospholipid transport; F:magnesium ion binding; F:ATP binding; F:ATPase-coupled intramembrane lipid transporter activity; C:trans-Golgi network; C:integral component of membrane
gbr.512.14.t1	probable phospholipid-transporting ATPase IIB isoform X2	No	227	20	6.46909e-84	85.44	5	P:GO:0015914; F:GO:0000287; F:GO:0005524; F:GO:0140326; C:GO:0016021	P:phospholipid transport; F:magnesium ion binding; F:ATP binding; F:ATPase-coupled intramembrane lipid transporter activity; C:integral component of membrane
gbr.512.15.t1	probable phospholipid-transporting ATPase IIB isoform X2	No	312	20	5.36369e-97	81.52	7	P:GO:0015914; F:GO:0000287; F:GO:0005524; F:GO:0140326; C:GO:0005768; C:GO:0005802; C:GO:0016021	P:phospholipid transport; F:magnesium ion binding; F:ATP binding; F:ATPase-coupled intramembrane lipid transporter activity; C:endosome; C:trans-Golgi network; C:integral component of membrane
gbr.512.18.t1	probable phospholipid-transporting ATPase IIB isoform X2	No	307	20	0	93.03	6	P:GO:0015914; F:GO:0000287; F:GO:0005524; F:GO:0140326; C:GO:0005802; C:GO:0016021	P:phospholipid transport; F:magnesium ion binding; F:ATP binding; F:ATPase-coupled intramembrane lipid transporter activity; C:trans-Golgi network; C:integral component of membrane
gbr.512.3.t1	probable phospholipid-transporting ATPase IIB isoform X2	No	50	9	7.35418e-29	80.08
gbr.514.3.t1	peroxisomal trans-2-enoyl-CoA reductase	No	150	20	5.48557e-103	81.56	1	P:GO:0055114	P:obsolete oxidation-reduction process
gbr.514.5.t1	collagen alpha-1(II) chain-like	No	103	17	3.89402e-52	67.88	1	C:GO:0005581	C:collagen trimer
gbr.514.6.t1	transient receptor potential cation channel subfamily M member-like 2 isoform X2	No	1650	20	0	75.37	6	P:GO:0006812; P:GO:0006979; P:GO:0034220; F:GO:0005261; F:GO:0047631; C:GO:0016021	P:cation transport; P:response to oxidative stress; P:ion transmembrane transport; F:cation channel activity; F:ADP-ribose diphosphatase activity; C:integral component of membrane
gbr.518.5.t1	nicotinamide riboside kinase 1 isoform X1	No	186	20	1.06937e-11	70.37	2	C:GO:0016020; C:GO:0016021	C:membrane; C:integral component of membrane
gbr.519.10.t1	leucine-rich repeat-containing protein 49-like isoform X1	No	848	20	0	80.99	1	F:GO:0005515	F:protein binding
gbr.52.18.t1	ankyrin repeat domain-containing protein 26-like	No	2481	20	0	71.43	1	F:GO:0005515	F:protein binding
gbr.52.51.t1	uncharacterized protein LOC110986928 isoform X2	No	654	20	0	57.29	1	F:GO:0005509	F:calcium ion binding
gbr.52.69.t1	inositol 1,4,5-trisphosphate receptor type 1	No	635	20	0	75.62	4	P:GO:0006811; P:GO:0055085; F:GO:0005216; C:GO:0016020	P:ion transport; P:transmembrane transport; F:ion channel activity; C:membrane
gbr.520.10.t1	probable inactive peptidyl-prolyl cis-trans isomerase-like 6	No	296	20	0	76.75	2	P:GO:0000413; F:GO:0003755	P:protein peptidyl-prolyl isomerization; F:peptidyl-prolyl cis-trans isomerase activity
gbr.520.12.t1	biorientation of chromosomes in cell division protein 1-like 1-like	No	451	20	0	56.55
gbr.524.2.t1	serine/threonine-protein kinase Nek9-like	No	703	20	0	78.97	3	P:GO:0006468; F:GO:0004672; F:GO:0005524	P:protein phosphorylation; F:protein kinase activity; F:ATP binding
gbr.529.5.t1	serine/threonine-protein kinase 36-like	No	1373	20	0	68.53	4	P:GO:0006468; F:GO:0004672; F:GO:0005515; F:GO:0005524	P:protein phosphorylation; F:protein kinase activity; F:protein binding; F:ATP binding
gbr.53.105.t1	dynein regulatory complex protein 10-like	No	497	20	0	73.85	1	F:GO:0005515	F:protein binding
gbr.53.107.t1	restin homolog isoform X4	No	863	20	0	60.23
gbr.53.108.t1	restin homolog isoform X4	No	2925	20	0	65.42
gbr.53.113.t1	low density lipoprotein receptor adapter protein 1	No	355	20	0	49.08
[truncated: 313 more rows]

## Sheet: 3.3 Radial nerve
SeqName	Description	Secreted	Length	#Hits	e-Value	sim mean	#GO	GO IDs	GO Names
[truncated: 772 more rows]

[truncated: 5 more sheets: 3.4 Skin, 3.5 Spines, 3.6 Sensory tentacles, 3.7 Tube feet, 3.8 GO enrichment]
