# Supplementary material for: Seasonal tissue-specific gene expression in wild crown-of-thorns starfish reveals reproductive and stress-related transcriptional systems
Source: PLoS Biol. 2024 May 14;22(5):e3002620. doi: 10.1371/journal.pbio.3002620 (PMC11093393; doi:10.1371/journal.pbio.3002620)
Supplement: S5 Table — S5.1 Table. DESeq2 was applied pairwise comparing summer and winter expression for each tissue. Significant up-regulation (1) and no significant up-regulation (0) was depicted across all tissues (adjusted p-value <0.05). S5.2 Table. Gene ontology (GO) enrichments based on significantly up-regulated genes in summer and winter for all tissues. S5.3 Table. KEGG enrichments based on significantly up-regulated genes in summer and winter for all tissues. S5.4 Table. TFs significantly up-regulated in the summer. S5.5 Table. TFs significantly up-regulated in the winter. (XLSX) [file pbio.3002620.s009.xlsx]

## Sheet: 5.1 Summer vs winter DEGs
Summary of differentially expressed protein-coding genes between summer and winter, 1 = significant upregulation.
Gene	CoS	PaS	RNS	SkS	SpS	STS	TFS	CoW	PaW	RNW	SkW	SpW	STW	TFW	Description	Secreted	Length	#Hits	e-Value	sim mean	#GO	GO IDs	GO Names	Enzyme Codes	Enzyme Names	InterPro IDs	InterPro GO IDs	InterPro GO Names
gbr.151.45.t1_gbr.151.46.t1	0	0	0	0	0	0	0	0	1	1	0	1	0	1	High mobility group protein DSP1	No	241	20	1.56051e-135	75.26	9	P:GO:0006310; P:GO:0006338; P:GO:0045089; P:GO:0045944; F:GO:0003682; F:GO:0008134; F:GO:0008301; C:GO:0000785; C:GO:0005737	P:DNA recombination; P:chromatin remodeling; P:positive regulation of innate immune response; P:positive regulation of transcription by RNA polymerase II; F:chromatin binding; F:transcription factor binding; F:DNA binding, bending; C:chromatin; C:cytoplasm			PR00886 (PRINTS); IPR009071 (PFAM); IPR009071 (PFAM); IPR036910 (G3DSA:1.10.30.GENE3D); IPR036910 (G3DSA:1.10.30.GENE3D); mobidb-lite (MOBIDB_LITE); mobidb-lite (MOBIDB_LITE); mobidb-lite (MOBIDB_LITE); mobidb-lite (MOBIDB_LITE); mobidb-lite (MOBIDB_LITE); PTHR48112:SF3 (PANTHER); PTHR48112 (PANTHER); IPR009071 (PROSITE_PROFILES); IPR009071 (PROSITE_PROFILES); cd01390 (CDD); cd01390 (CDD); IPR036…	no GO terms	no GO terms
gbr.424.8.t1	0	0	0	0	0	0	0	0	1	1	0	1	0	1	TATA-binding protein-associated factor 2N isoform X2	No	557	20	0	74.91	2	P:GO:0006355; F:GO:0003723	P:regulation of transcription, DNA-templated; F:RNA binding			IPR000504 (SMART); IPR000504 (PFAM); IPR012677 (G3DSA:3.30.70.GENE3D); mobidb-lite (MOBIDB_LITE); mobidb-lite (MOBIDB_LITE); PTHR23238:SF30 (PANTHER); IPR034870 (PANTHER); NON_CYTOPLASMIC_DOMAIN (PHOBIUS); CYTOPLASMIC_DOMAIN (PHOBIUS); NON_CYTOPLASMIC_DOMAIN (PHOBIUS); NON_CYTOPLASMIC_DOMAIN (PHOBIUS); TRANSMEMBRANE (PHOBIUS); TRANSMEMBRANE (PHOBIUS); TRANSMEMBRANE (PHOBIUS); TRANSMEMBRANE (PHOBI…	P:GO:0006355; F:GO:0003676; F:GO:0003723	P:regulation of transcription, DNA-templated; F:nucleic acid binding; F:RNA binding
gbr.11.51.t1	0	0	0	0	0	0	0	0	0	1	0	1	0	0	nuclear transcription factor Y subunit gamma isoform X1	No	510	20	0	72.82	3	F:GO:0003677; F:GO:0046982; C:GO:0016021	F:DNA binding; F:protein heterodimerization activity; C:integral component of membrane			IPR007125 (PFAM); IPR009072 (G3DSA:1.10.20.GENE3D); IPR004687 (PFAM); PTHR10252 (PANTHER); PTHR10252:SF91 (PANTHER); CYTOPLASMIC_DOMAIN (PHOBIUS); TRANSMEMBRANE (PHOBIUS); TRANSMEMBRANE (PHOBIUS); TRANSMEMBRANE (PHOBIUS); NON_CYTOPLASMIC_DOMAIN (PHOBIUS); TRANSMEMBRANE (PHOBIUS); CYTOPLASMIC_DOMAIN (PHOBIUS); NON_CYTOPLASMIC_DOMAIN (PHOBIUS); CYTOPLASMIC_DOMAIN (PHOBIUS); IPR009072 (SUPERFAMILY);…	F:GO:0003677; F:GO:0046982; C:GO:0016021	F:DNA binding; F:protein heterodimerization activity; C:integral component of membrane
gbr.375.32.t1	0	0	0	0	0	0	0	0	0	0	0	1	0	1	mediator of RNA polymerase II transcription subunit 15-like isoform X1	No	662	20	0	65.23	3	P:GO:0006357; F:GO:0003712; C:GO:0016592	P:regulation of transcription by RNA polymerase II; F:transcription coregulator activity; C:mediator complex			Coil (COILS); IPR036529 (G3DSA:1.10.246.GENE3D); IPR019087 (PFAM); mobidb-lite (MOBIDB_LITE); mobidb-lite (MOBIDB_LITE); mobidb-lite (MOBIDB_LITE); mobidb-lite (MOBIDB_LITE); mobidb-lite (MOBIDB_LITE); mobidb-lite (MOBIDB_LITE); mobidb-lite (MOBIDB_LITE); mobidb-lite (MOBIDB_LITE); PTHR31804 (PANTHER); PTHR31804:SF2 (PANTHER)	P:GO:0006355; P:GO:0006357; F:GO:0003712; C:GO:0016592	P:regulation of transcription, DNA-templated; P:regulation of transcription by RNA polymerase II; F:transcription coregulator activity; C:mediator complex
gbr.272.14.t1	0	0	0	0	0	0	0	0	0	1	0	0	0	0	CCR4-NOT transcription complex subunit 11	No	457	20	0	83.62	1	C:GO:0030014	C:CCR4-NOT complex			IPR019312 (PFAM); mobidb-lite (MOBIDB_LITE); PTHR15975:SF0 (PANTHER); IPR019312 (PANTHER)	C:GO:0030014	C:CCR4-NOT complex
gbr.34.22.t1	0	0	0	0	0	0	0	0	0	0	0	1	0	0	basic helix-loop-helix transcription factor scleraxis-like	No	179	20	4.03246e-127	71.92	1	F:GO:0046983	F:protein dimerization activity			IPR011598 (SMART); IPR036638 (G3DSA:4.10.280.GENE3D); IPR011598 (PFAM); mobidb-lite (MOBIDB_LITE); mobidb-lite (MOBIDB_LITE); PTHR23349:SF42 (PANTHER); PTHR23349 (PANTHER); IPR011598 (PROSITE_PROFILES); IPR011598 (CDD); IPR036638 (SUPERFAMILY)	F:GO:0046983	F:protein dimerization activity
gbr.225.27.t1	0	0	0	0	0	0	0	1	0	0	0	0	0	0	cysteine and glycine-rich protein 3	No	94	20	3.82385e-63	73.71	1	F:GO:0046872	F:metal ion binding			IPR001781 (SMART); IPR001781 (PFAM); G3DSA:2.10.110.10 (GENE3D); PTHR24215 (PANTHER); PTHR24215:SF1 (PANTHER); IPR001781 (PROSITE_PATTERNS); IPR001781 (PROSITE_PROFILES); cd09326 (CDD); SSF57716 (SUPERFAMILY); SSF57716 (SUPERFAMILY)	no GO terms	no GO terms
gbr.549.6.t1	0	0	0	0	0	0	0	0	0	0	0	0	0	1	NF-kappa-B inhibitor-like protein 1	No	152	20	1.25421e-64	71.74	2	P:GO:0007249; F:GO:0005515	P:I-kappaB kinase/NF-kappaB signaling; F:protein binding			PF13637 (PFAM); IPR036770 (G3DSA:1.25.40.GENE3D); IPR038753 (PANTHER); IPR020683 (PROSITE_PROFILES); IPR002110 (PROSITE_PROFILES); IPR036770 (SUPERFAMILY)	P:GO:0007249; F:GO:0005515	P:I-kappaB kinase/NF-kappaB signaling; F:protein binding
gbr.308.10.t1	0	0	0	0	0	0	0	0	0	0	0	1	0	0	sterile alpha motif domain-containing protein 11 isoform X2	No	586	20	0	70.97	4	P:GO:0045944; F:GO:0000978; F:GO:0001228; F:GO:0005515	P:positive regulation of transcription by RNA polymerase II; F:RNA polymerase II cis-regulatory region sequence-specific DNA binding; F:DNA-binding transcription activator activity, RNA polymerase II-specific; F:protein binding			IPR001660 (SMART); IPR000770 (SMART); IPR013761 (G3DSA:1.10.150.GENE3D); IPR010919 (G3DSA:3.10.390.GENE3D); IPR001660 (PFAM); IPR000770 (PFAM); mobidb-lite (MOBIDB_LITE); mobidb-lite (MOBIDB_LITE); mobidb-lite (MOBIDB_LITE); mobidb-lite (MOBIDB_LITE); mobidb-lite (MOBIDB_LITE); mobidb-lite (MOBIDB_LITE); mobidb-lite (MOBIDB_LITE); mobidb-lite (MOBIDB_LITE); mobidb-lite (MOBIDB_LITE); mobidb-lite …	P:GO:0045944; F:GO:0000978; F:GO:0001228; F:GO:0003677; F:GO:0005515	P:positive regulation of transcription by RNA polymerase II; F:RNA polymerase II cis-regulatory region sequence-specific DNA binding; F:DNA-binding transcription activator activity, RNA polymerase II-specific; F:DNA binding; F:protein binding
gbr.118.15.t1	0	0	0	0	0	0	0	0	0	1	0	0	0	0	transcription factor Sox-3-like	No	323	20	0	70.55	2	P:GO:0006355; F:GO:0000981	P:regulation of transcription, DNA-templated; F:DNA-binding transcription factor activity, RNA polymerase II-specific			IPR009071 (SMART); IPR036910 (G3DSA:1.10.30.GENE3D); IPR022097 (PFAM); IPR009071 (PFAM); mobidb-lite (MOBIDB_LITE); PTHR10270 (PANTHER); IPR029550 (PTHR10270:PANTHER); IPR009071 (PROSITE_PROFILES); cd01388 (CDD); IPR036910 (SUPERFAMILY)	P:GO:0006355; F:GO:0000981	P:regulation of transcription, DNA-templated; F:DNA-binding transcription factor activity, RNA polymerase II-specific
gbr.125.40.t1	0	0	0	0	0	0	0	1	0	0	0	0	0	0	iroquois-class homeodomain protein IRX-6-like	No	529	20	0	64.43	4	P:GO:0006355; F:GO:0000981; F:GO:0003677; C:GO:0005634	P:regulation of transcription, DNA-templated; F:DNA-binding transcription factor activity, RNA polymerase II-specific; F:DNA binding; C:nucleus			IPR003893 (SMART); IPR001356 (SMART); G3DSA:1.10.10.60 (GENE3D); IPR008422 (PFAM); mobidb-lite (MOBIDB_LITE); mobidb-lite (MOBIDB_LITE); mobidb-lite (MOBIDB_LITE); mobidb-lite (MOBIDB_LITE); mobidb-lite (MOBIDB_LITE); mobidb-lite (MOBIDB_LITE); PTHR11211 (PANTHER); IPR017970 (PROSITE_PATTERNS); IPR001356 (PROSITE_PROFILES); IPR001356 (CDD); IPR009057 (SUPERFAMILY)	P:GO:0006355; F:GO:0000981; F:GO:0003677; C:GO:0005634	P:regulation of transcription, DNA-templated; F:DNA-binding transcription factor activity, RNA polymerase II-specific; F:DNA binding; C:nucleus
gbr.20.90.t1	0	0	0	0	0	0	0	0	0	0	0	0	0	1	POU domain protein 2-like isoform X1	No	700	20	0	86.62	3	P:GO:0006355; F:GO:0000981; F:GO:0003677	P:regulation of transcription, DNA-templated; F:DNA-binding transcription factor activity, RNA polymerase II-specific; F:DNA binding			IPR013847 (PRINTS); IPR001356 (SMART); IPR000327 (SMART); IPR010982 (G3DSA:1.10.260.GENE3D); G3DSA:1.10.10.60 (GENE3D); IPR001356 (PFAM); IPR000327 (PFAM); mobidb-lite (MOBIDB_LITE); mobidb-lite (MOBIDB_LITE); PTHR11636:SF76 (PANTHER); PTHR11636 (PANTHER); IPR000327 (PROSITE_PATTERNS); IPR017970 (PROSITE_PATTERNS); IPR000327 (PROSITE_PATTERNS); IPR001356 (PROSITE_PROFILES); IPR000327 (PROSITE_PRO…	P:GO:0006355; F:GO:0000981; F:GO:0003677; F:GO:0003700	P:regulation of transcription, DNA-templated; F:DNA-binding transcription factor activity, RNA polymerase II-specific; F:DNA binding; F:DNA-binding transcription factor activity
gbr.104.63.t1	0	0	0	0	0	0	0	0	0	0	0	1	0	0	NFX1-type zinc finger-containing protein 1 isoform X1	No	2269	20	0	55.73	6	P:GO:0006355; F:GO:0003700; F:GO:0004386; F:GO:0005515; F:GO:0008270; C:GO:0005634	P:regulation of transcription, DNA-templated; F:DNA-binding transcription factor activity; F:helicase activity; F:protein binding; F:zinc ion binding; C:nucleus	EC:3.6.1.3; EC:3.6.1.15	Deleted entry; Nucleoside-triphosphate phosphatase	IPR002172 (SMART); IPR000967 (SMART); IPR000859 (SMART); IPR041677 (PFAM); IPR041679 (PFAM); IPR035914 (G3DSA:2.60.120.GENE3D); G3DSA:3.40.50.300 (GENE3D); G3DSA:3.40.50.300 (GENE3D); IPR000859 (PFAM); mobidb-lite (MOBIDB_LITE); mobidb-lite (MOBIDB_LITE); mobidb-lite (MOBIDB_LITE); mobidb-lite (MOBIDB_LITE); mobidb-lite (MOBIDB_LITE); mobidb-lite (MOBIDB_LITE); mobidb-lite (MOBIDB_LITE); mobidb-l…	P:GO:0006355; F:GO:0003700; F:GO:0004386; F:GO:0005515; F:GO:0008270; C:GO:0005634	P:regulation of transcription, DNA-templated; F:DNA-binding transcription factor activity; F:helicase activity; F:protein binding; F:zinc ion binding; C:nucleus
gbr.59.12.t1	0	0	0	0	0	0	0	0	0	1	0	0	0	0	transcription initiation factor IIA subunit 2	No	219	20	2.08078e-70	86.8	2	P:GO:0006367; C:GO:0005672	P:transcription initiation from RNA polymerase II promoter; C:transcription factor TFIIA complex			IPR009088 (G3DSA:2.30.18.GENE3D); IPR015872 (PFAM); IPR009083 (G3DSA:1.10.287.GENE3D); IPR015871 (PFAM); IPR003194 (PANTHER); PTHR10966:SF5 (PANTHER); IPR015871 (CDD); IPR015872 (CDD); IPR009088 (SUPERFAMILY); SSF47396 (SUPERFAMILY)	P:GO:0006367; C:GO:0005672	P:transcription initiation from RNA polymerase II promoter; C:transcription factor TFIIA complex
gbr.47.31.t1_gbr.47.32.t1	1	1	1	0	1	0	0	0	0	0	0	0	0	0	TSC22 domain family protein 1-like	No	460	20	0	70.61	2	P:GO:0006355; F:GO:0003700	P:regulation of transcription, DNA-templated; F:DNA-binding transcription factor activity			G3DSA:1.20.5.490 (GENE3D); IPR000580 (PFAM); mobidb-lite (MOBIDB_LITE); mobidb-lite (MOBIDB_LITE); mobidb-lite (MOBIDB_LITE); mobidb-lite (MOBIDB_LITE); mobidb-lite (MOBIDB_LITE); mobidb-lite (MOBIDB_LITE); mobidb-lite (MOBIDB_LITE); mobidb-lite (MOBIDB_LITE); mobidb-lite (MOBIDB_LITE); mobidb-lite (MOBIDB_LITE); mobidb-lite (MOBIDB_LITE); PTHR46745 (PANTHER); SSF58026 (SUPERFAMILY)	P:GO:0006357	P:regulation of transcription by RNA polymerase II
gbr.37.93.t1	0	1	1	0	1	0	1	0	0	0	0	0	0	0	nuclear factor NF-kappa-B p105 subunit-like	No	373	20	0	76.67	4	P:GO:0006355; F:GO:0003677; F:GO:0003700; C:GO:0005737	P:regulation of transcription, DNA-templated; F:DNA binding; F:DNA-binding transcription factor activity; C:cytoplasm			IPR000451 (PRINTS); IPR002909 (SMART); IPR011539 (PFAM); IPR013783 (G3DSA:2.60.40.GENE3D); IPR037059 (G3DSA:2.60.40.GENE3D); IPR032397 (PFAM); IPR000451 (PANTHER); PTHR24169:SF24 (PANTHER); IPR030492 (PROSITE_PATTERNS); IPR011539 (PROSITE_PROFILES); IPR033926 (CDD); IPR008967 (SUPERFAMILY); IPR014756 (SUPERFAMILY)	P:GO:0006355; F:GO:0003677; F:GO:0003700; C:GO:0005737	P:regulation of transcription, DNA-templated; F:DNA binding; F:DNA-binding transcription factor activity; C:cytoplasm
gbr.75.75.t1	1	0	1	0	1	0	0	0	0	0	0	0	0	0	histone acetyltransferase KAT6B-like isoform X1	No	266	15	1.12911e-71	80.53	11	P:GO:0006355; P:GO:0016573; P:GO:0043966; P:GO:0048513; P:GO:1903508; F:GO:0003713; F:GO:0004402; F:GO:0016740; F:GO:0046872; C:GO:0005634; C:GO:0070776	P:regulation of transcription, DNA-templated; P:histone acetylation; P:histone H3 acetylation; P:animal organ development; P:positive regulation of nucleic acid-templated transcription; F:transcription coactivator activity; F:histone acetyltransferase activity; F:transferase activity; F:metal ion binding; C:nucleus; C:MOZ/MORF histone acetyltransferase complex			mobidb-lite (MOBIDB_LITE); mobidb-lite (MOBIDB_LITE); mobidb-lite (MOBIDB_LITE); mobidb-lite (MOBIDB_LITE); mobidb-lite (MOBIDB_LITE)	no GO terms	no GO terms
gbr.58.118.t1	1	0	1	0	1	0	0	0	0	0	0	0	0	0	zinc finger protein castor homolog 1-like isoform X1	No	1468	20	0	61.87	1	P:GO:0006355	P:regulation of transcription, DNA-templated			IPR013087 (SMART); mobidb-lite (MOBIDB_LITE); mobidb-lite (MOBIDB_LITE); mobidb-lite (MOBIDB_LITE); mobidb-lite (MOBIDB_LITE); mobidb-lite (MOBIDB_LITE); mobidb-lite (MOBIDB_LITE); mobidb-lite (MOBIDB_LITE); mobidb-lite (MOBIDB_LITE); mobidb-lite (MOBIDB_LITE); mobidb-lite (MOBIDB_LITE); mobidb-lite (MOBIDB_LITE); mobidb-lite (MOBIDB_LITE); mobidb-lite (MOBIDB_LITE); mobidb-lite (MOBIDB_LITE); mo…	P:GO:0006355	P:regulation of transcription, DNA-templated
gbr.85.21.t1	1	0	1	1	0	0	0	0	0	0	0	0	0	0	cyclic AMP-dependent transcription factor ATF-3	No	404	20	0	72.55	3	P:GO:0006357; F:GO:0003677; F:GO:0003700	P:regulation of transcription by RNA polymerase II; F:DNA binding; F:DNA-binding transcription factor activity			Coil (COILS); Coil (COILS); Coil (COILS); IPR000837 (PRINTS); IPR004827 (SMART); IPR004827 (PFAM); IPR004827 (PFAM); G3DSA:1.20.5.170 (GENE3D); G3DSA:1.20.5.170 (GENE3D); mobidb-lite (MOBIDB_LITE); mobidb-lite (MOBIDB_LITE); mobidb-lite (MOBIDB_LITE); mobidb-lite (MOBIDB_LITE); mobidb-lite (MOBIDB_LITE); IPR000837 (PANTHER); IPR004827 (PROSITE_PATTERNS); IPR004827 (PROSITE_PATTERNS); IPR004827 (P…	P:GO:0006355; P:GO:0006357; F:GO:0003677; F:GO:0003700	P:regulation of transcription, DNA-templated; P:regulation of transcription by RNA polymerase II; F:DNA binding; F:DNA-binding transcription factor activity
gbr.90.56.t1	0	0	0	0	0	1	1	0	0	0	0	0	0	0	cell growth-regulating nucleolar protein isoform X1	No	506	20	0	75.24	1	F:GO:0003677	F:DNA binding			G3DSA:2.20.28.110 (GENE3D); IPR014898 (PFAM); mobidb-lite (MOBIDB_LITE); mobidb-lite (MOBIDB_LITE); mobidb-lite (MOBIDB_LITE); mobidb-lite (MOBIDB_LITE); mobidb-lite (MOBIDB_LITE); mobidb-lite (MOBIDB_LITE); mobidb-lite (MOBIDB_LITE); IPR039999 (PANTHER); PS51804 (PROSITE_PROFILES); PS51804 (PROSITE_PROFILES); IPR036236 (SUPERFAMILY)	F:GO:0003677	F:DNA binding
gbr.97.32.t1_gbr.97.34.t1	0	0	1	0	1	0	0	0	0	0	0	0	0	0	roquin-2 isoform X1	No	1149	20	0	82.51	29	P:GO:0000209; P:GO:0000288; P:GO:0001782; P:GO:0006511; P:GO:0009791; P:GO:0035264; P:GO:0042098; P:GO:0043029; P:GO:0043488; P:GO:0048286; P:GO:0048535; P:GO:0048536; P:GO:0050852; P:GO:0060173; P:GO:0061470; P:GO:1901224; P:GO:2000320; P:GO:2000628; F:GO:0003677; F:GO:0003725; F:GO:0003729; F:GO:0035613; F:GO:0046872; F:GO:0061630; C:GO:0000932; C:GO:0009986; C:GO:0010494; C:GO:0016020; C:GO:00…	P:protein polyubiquitination; P:nuclear-transcribed mRNA catabolic process, deadenylation-dependent decay; P:B cell homeostasis; P:ubiquitin-dependent protein catabolic process; P:post-embryonic development; P:multicellular organism growth; P:T cell proliferation; P:T cell homeostasis; P:regulation of mRNA stability; P:lung alveolus development; P:lymph node development; P:spleen development; P:T…			IPR041523 (PFAM); G3DSA:1.20.120.1790 (GENE3D); G3DSA:4.10.1000.10 (GENE3D); IPR027370 (PFAM); IPR013083 (G3DSA:3.30.40.GENE3D); mobidb-lite (MOBIDB_LITE); mobidb-lite (MOBIDB_LITE); mobidb-lite (MOBIDB_LITE); mobidb-lite (MOBIDB_LITE); mobidb-lite (MOBIDB_LITE); mobidb-lite (MOBIDB_LITE); mobidb-lite (MOBIDB_LITE); mobidb-lite (MOBIDB_LITE); PTHR13139 (PANTHER); IPR000571 (PROSITE_PROFILES); IPR…	F:GO:0046872	F:metal ion binding
gbr.22.4.t1	0	0	1	0	1	0	0	0	0	0	0	0	0	0	B-cell lymphoma 3 protein	No	890	20	0	69.49	1	F:GO:0005515	F:protein binding			IPR002110 (PRINTS); IPR002110 (SMART); IPR036770 (G3DSA:1.25.40.GENE3D); IPR002110 (PFAM); IPR020683 (PFAM); mobidb-lite (MOBIDB_LITE); mobidb-lite (MOBIDB_LITE); mobidb-lite (MOBIDB_LITE); mobidb-lite (MOBIDB_LITE); mobidb-lite (MOBIDB_LITE); mobidb-lite (MOBIDB_LITE); mobidb-lite (MOBIDB_LITE); mobidb-lite (MOBIDB_LITE); mobidb-lite (MOBIDB_LITE); mobidb-lite (MOBIDB_LITE); mobidb-lite (MOBIDB_…	F:GO:0005515	F:protein binding
gbr.157.27.t1	0	0	1	0	1	0	0	0	0	0	0	0	0	0	zinc finger protein 704-like	No	480	20	0	54.07						IPR013087 (SMART); SM01366 (SMART); G3DSA:3.30.160.60 (GENE3D); IPR031940 (PFAM); G3DSA:2.30.30.140 (GENE3D); mobidb-lite (MOBIDB_LITE); mobidb-lite (MOBIDB_LITE); PTHR13006:SF9 (PANTHER); PTHR13006 (PANTHER); IPR013087 (PROSITE_PATTERNS); IPR013087 (PROSITE_PROFILES); cd04508 (CDD); SSF63748 (SUPERFAMILY)	no GO terms	no GO terms
gbr.19.124.t1	0	0	1	0	1	0	0	0	0	0	0	0	0	0	zinc finger protein 594-like isoform X1	No	895	20	0	60.23	3	P:GO:0006355; F:GO:0003676; F:GO:0046872	P:regulation of transcription, DNA-templated; F:nucleic acid binding; F:metal ion binding			Coil (COILS); Coil (COILS); IPR013087 (SMART); G3DSA:3.30.160.60 (GENE3D); G3DSA:3.30.160.60 (GENE3D); IPR013087 (PFAM); G3DSA:3.30.160.60 (GENE3D); G3DSA:3.30.160.60 (GENE3D); mobidb-lite (MOBIDB_LITE); mobidb-lite (MOBIDB_LITE); mobidb-lite (MOBIDB_LITE); mobidb-lite (MOBIDB_LITE); mobidb-lite (MOBIDB_LITE); mobidb-lite (MOBIDB_LITE); mobidb-lite (MOBIDB_LITE); PTHR24379 (PANTHER); IPR013087 (P…	no GO terms	no GO terms
gbr.226.18.t1	1	0	1	0	0	0	0	0	0	0	0	0	0	0	transcription factor SPT20 homolog	No	148	2	1.64125e-43	93.66						mobidb-lite (MOBIDB_LITE); mobidb-lite (MOBIDB_LITE)	no GO terms	no GO terms
gbr.39.51.t1	0	0	1	0	1	0	0	0	0	0	0	0	0	0	zinc finger protein 280C isoform X1	No	924	20	0	50.51	1	P:GO:0008299	P:isoprenoid biosynthetic process			Coil (COILS); IPR013087 (SMART); G3DSA:3.30.160.60 (GENE3D); G3DSA:3.30.160.60 (GENE3D); mobidb-lite (MOBIDB_LITE); mobidb-lite (MOBIDB_LITE); mobidb-lite (MOBIDB_LITE); mobidb-lite (MOBIDB_LITE); mobidb-lite (MOBIDB_LITE); mobidb-lite (MOBIDB_LITE); mobidb-lite (MOBIDB_LITE); mobidb-lite (MOBIDB_LITE); mobidb-lite (MOBIDB_LITE); mobidb-lite (MOBIDB_LITE); mobidb-lite (MOBIDB_LITE); mobidb-lite (…	no GO terms	no GO terms
gbr.66.34.t1	0	0	1	0	1	0	0	0	0	0	0	0	0	0	zinc finger protein 507	No	1368	20	0	53.09						IPR013087 (SMART); G3DSA:3.30.160.60 (GENE3D); G3DSA:3.30.160.60 (GENE3D); G3DSA:3.30.160.60 (GENE3D); G3DSA:3.30.160.60 (GENE3D); IPR013087 (PFAM); PF13909 (PFAM); mobidb-lite (MOBIDB_LITE); mobidb-lite (MOBIDB_LITE); mobidb-lite (MOBIDB_LITE); mobidb-lite (MOBIDB_LITE); mobidb-lite (MOBIDB_LITE); mobidb-lite (MOBIDB_LITE); mobidb-lite (MOBIDB_LITE); PTHR24392 (PANTHER); IPR013087 (PROSITE_PATTE…	no GO terms	no GO terms
gbr.8.46.t1	0	0	1	0	1	0	0	0	0	0	0	0	0	0	oocyte zinc finger protein XlCOF6-like	Yes	993	20	0	66.08						IPR013087 (SMART); G3DSA:3.30.160.60 (GENE3D); G3DSA:3.30.160.60 (GENE3D); PF13894 (PFAM); G3DSA:3.30.160.60 (GENE3D); G3DSA:3.10.450.50 (GENE3D); G3DSA:3.30.160.60 (GENE3D); IPR013087 (PFAM); G3DSA:3.30.160.60 (GENE3D); PF12874 (PFAM); G3DSA:3.30.160.60 (GENE3D); G3DSA:3.30.160.60 (GENE3D); G3DSA:3.30.160.60 (GENE3D); G3DSA:3.30.160.60 (GENE3D); mobidb-lite (MOBIDB_LITE); mobidb-lite (MOBIDB_LIT…	no GO terms	no GO terms
gbr.19.31.t1	0	0	1	0	1	0	0	0	0	0	0	0	0	0	nuclear receptor subfamily 1 group D member 2-like isoform X3	No	372	20	0	69.06	4	P:GO:0006357; P:GO:0030522; F:GO:0003700; F:GO:0043565	P:regulation of transcription by RNA polymerase II; P:intracellular receptor signaling pathway; F:DNA-binding transcription factor activity; F:sequence-specific DNA binding			IPR001723 (PRINTS); IPR000536 (SMART); IPR035500 (G3DSA:1.10.565.GENE3D); IPR000536 (PFAM); PTHR24082:SF464 (PANTHER); PTHR24082 (PANTHER); IPR000536 (PROSITE_PROFILES); IPR035500 (SUPERFAMILY)	no GO terms	no GO terms
gbr.211.25.t1	0	0	1	0	1	0	0	0	0	0	0	0	0	0	AT-rich interactive domain-containing protein 1B-like isoform X5	No	1210	20	0	79.52	5	P:GO:0006338; F:GO:0003677; C:GO:0016514; C:GO:0035060; C:GO:0071565	P:chromatin remodeling; F:DNA binding; C:SWI/SNF complex; C:brahma complex; C:nBAF complex			mobidb-lite (MOBIDB_LITE); mobidb-lite (MOBIDB_LITE); mobidb-lite (MOBIDB_LITE); mobidb-lite (MOBIDB_LITE); mobidb-lite (MOBIDB_LITE); mobidb-lite (MOBIDB_LITE); mobidb-lite (MOBIDB_LITE); mobidb-lite (MOBIDB_LITE); mobidb-lite (MOBIDB_LITE); mobidb-lite (MOBIDB_LITE); mobidb-lite (MOBIDB_LITE); mobidb-lite (MOBIDB_LITE); mobidb-lite (MOBIDB_LITE); mobidb-lite (MOBIDB_LITE); mobidb-lite (MOBIDB_L…	P:GO:0006338; F:GO:0003677; C:GO:0016514; C:GO:0035060; C:GO:0071565	P:chromatin remodeling; F:DNA binding; C:SWI/SNF complex; C:brahma complex; C:nBAF complex
gbr.1.39.t1	0	0	1	0	1	0	0	0	0	0	0	0	0	0	transcription activator BRG1 isoform X1	No	1830	20	0	83.97	6	P:GO:0006338; P:GO:0006355; F:GO:0005524; F:GO:0016887; F:GO:0042393; C:GO:0016514	P:chromatin remodeling; P:regulation of transcription, DNA-templated; F:ATP binding; F:ATPase; F:histone binding; C:SWI/SNF complex	EC:3.6.1.3; EC:3.6.1.15	Deleted entry; Nucleoside-triphosphate phosphatase	Coil (COILS); IPR001487 (PRINTS); IPR001650 (SMART); IPR006576 (SMART); IPR001487 (SMART); IPR029295 (SMART); IPR014978 (SMART); IPR014012 (SMART); IPR001487 (PFAM); G3DSA:3.40.50.300 (GENE3D); G3DSA:1.20.5.170 (GENE3D); IPR038718 (G3DSA:3.40.50.GENE3D); IPR001650 (PFAM); IPR006576 (PFAM); IPR014012 (PFAM); IPR037259 (G3DSA:2.20.28.GENE3D); IPR036427 (G3DSA:1.20.920.GENE3D); IPR000330 (PFAM); IPR…	P:GO:0006338; P:GO:0006355; F:GO:0005515; F:GO:0005524; F:GO:0016887; F:GO:0042393; C:GO:0005634; C:GO:0016514	P:chromatin remodeling; P:regulation of transcription, DNA-templated; F:protein binding; F:ATP binding; F:ATPase; F:histone binding; C:nucleus; C:SWI/SNF complex
gbr.27.38.t1	1	0	1	0	0	0	0	0	0	0	0	0	0	0	endoplasmic reticulum membrane sensor NFE2L1	Yes	759	20	0	60.8	3	P:GO:0006355; F:GO:0003677; F:GO:0003700	P:regulation of transcription, DNA-templated; F:DNA binding; F:DNA-binding transcription factor activity			Coil (COILS); IPR004827 (SMART); IPR004826 (PFAM); G3DSA:1.10.880.10 (GENE3D); mobidb-lite (MOBIDB_LITE); mobidb-lite (MOBIDB_LITE); mobidb-lite (MOBIDB_LITE); mobidb-lite (MOBIDB_LITE); mobidb-lite (MOBIDB_LITE); mobidb-lite (MOBIDB_LITE); mobidb-lite (MOBIDB_LITE); mobidb-lite (MOBIDB_LITE); mobidb-lite (MOBIDB_LITE); PTHR24411 (PANTHER); IPR004827 (PROSITE_PATTERNS); SIGNAL_PEPTIDE (PHOBIUS); …	P:GO:0006355; F:GO:0003677; F:GO:0003700	P:regulation of transcription, DNA-templated; F:DNA binding; F:DNA-binding transcription factor activity
gbr.171.2.t1	1	0	1	0	0	0	0	0	0	0	0	0	0	0	runt-related transcription factor 1-like	No	615	20	0	78.01	5	P:GO:0006355; F:GO:0003677; F:GO:0003700; F:GO:0005524; C:GO:0005634	P:regulation of transcription, DNA-templated; F:DNA binding; F:DNA-binding transcription factor activity; F:ATP binding; C:nucleus			IPR000040 (PRINTS); IPR012346 (G3DSA:2.60.40.GENE3D); IPR012346 (G3DSA:2.60.40.GENE3D); IPR013524 (PFAM); mobidb-lite (MOBIDB_LITE); mobidb-lite (MOBIDB_LITE); mobidb-lite (MOBIDB_LITE); mobidb-lite (MOBIDB_LITE); mobidb-lite (MOBIDB_LITE); mobidb-lite (MOBIDB_LITE); mobidb-lite (MOBIDB_LITE); mobidb-lite (MOBIDB_LITE); mobidb-lite (MOBIDB_LITE); mobidb-lite (MOBIDB_LITE); IPR000040 (PANTHER); IP…	P:GO:0006355; F:GO:0003677; F:GO:0003700; F:GO:0005524; C:GO:0005634	P:regulation of transcription, DNA-templated; F:DNA binding; F:DNA-binding transcription factor activity; F:ATP binding; C:nucleus
gbr.182.30.t1	0	0	1	0	1	0	0	0	0	0	0	0	0	0	Nuclear hormone receptor E75	No	469	20	0	75.9	4	P:GO:0006355; F:GO:0004879; F:GO:0008270; F:GO:0043565	P:regulation of transcription, DNA-templated; F:nuclear receptor activity; F:zinc ion binding; F:sequence-specific DNA binding			IPR001723 (PRINTS); IPR001728 (PRINTS); IPR001628 (PRINTS); IPR000536 (SMART); IPR001628 (SMART); IPR013088 (G3DSA:3.30.50.GENE3D); IPR000536 (PFAM); IPR035500 (G3DSA:1.10.565.GENE3D); IPR001628 (PFAM); mobidb-lite (MOBIDB_LITE); PTHR24082 (PANTHER); IPR001628 (PROSITE_PATTERNS); IPR001628 (PROSITE_PROFILES); IPR000536 (PROSITE_PROFILES); cd06916 (CDD); SSF57716 (SUPERFAMILY); IPR035500 (SUPERFAM…	P:GO:0006355; F:GO:0003677; F:GO:0003700; F:GO:0004879; F:GO:0008270; F:GO:0043565	P:regulation of transcription, DNA-templated; F:DNA binding; F:DNA-binding transcription factor activity; F:nuclear receptor activity; F:zinc ion binding; F:sequence-specific DNA binding
gbr.27.54.t1	0	0	1	0	0	0	1	0	0	0	0	0	0	0	nuclear receptor ROR-alpha-like	No	239	20	8.06622e-175	63.4	3	P:GO:0006355; F:GO:0003677; F:GO:0004879	P:regulation of transcription, DNA-templated; F:DNA binding; F:nuclear receptor activity			IPR001723 (PRINTS); IPR001728 (PRINTS); IPR000536 (SMART); IPR035500 (G3DSA:1.10.565.GENE3D); IPR000536 (PFAM); PTHR24082 (PANTHER); IPR000536 (PROSITE_PROFILES); IPR035500 (SUPERFAMILY)	P:GO:0006355; F:GO:0003677; F:GO:0004879	P:regulation of transcription, DNA-templated; F:DNA binding; F:nuclear receptor activity
gbr.375.4.t1	0	0	0	0	1	0	1	0	0	0	0	0	0	0	X-box-binding protein 1	No	379	20	0	52.08	2	P:GO:0006355; F:GO:0003700	P:regulation of transcription, DNA-templated; F:DNA-binding transcription factor activity			Coil (COILS); IPR004827 (SMART); G3DSA:1.20.5.170 (GENE3D); IPR004827 (PFAM); mobidb-lite (MOBIDB_LITE); mobidb-lite (MOBIDB_LITE); PTHR46542 (PANTHER); IPR004827 (PROSITE_PATTERNS); IPR004827 (PROSITE_PROFILES); cd14691 (CDD); SSF57959 (SUPERFAMILY)	P:GO:0006355; F:GO:0003700	P:regulation of transcription, DNA-templated; F:DNA-binding transcription factor activity
gbr.97.31.t1	0	0	1	0	1	0	0	0	0	0	0	0	0	0	LIM/homeobox protein Lhx3	No	273	20	0	71.46	3	P:GO:0006355; F:GO:0000981; F:GO:0003677	P:regulation of transcription, DNA-templated; F:DNA-binding transcription factor activity, RNA polymerase II-specific; F:DNA binding			IPR001356 (SMART); G3DSA:1.10.10.60 (GENE3D); IPR001356 (PFAM); mobidb-lite (MOBIDB_LITE); mobidb-lite (MOBIDB_LITE); mobidb-lite (MOBIDB_LITE); mobidb-lite (MOBIDB_LITE); PTHR24208:SF128 (PANTHER); PTHR24208 (PANTHER); IPR017970 (PROSITE_PATTERNS); IPR001356 (PROSITE_PROFILES); IPR001356 (CDD); IPR009057 (SUPERFAMILY)	P:GO:0006355; F:GO:0000981; F:GO:0003677	P:regulation of transcription, DNA-templated; F:DNA-binding transcription factor activity, RNA polymerase II-specific; F:DNA binding
gbr.50.95.t1	1	0	1	0	0	0	0	0	0	0	0	0	0	0	hypoxia-inducible factor 1-alpha isoform X1	No	882	20	0	65.95	6	P:GO:0006355; F:GO:0003700; F:GO:0046983; C:GO:0005634; C:GO:0005667; C:GO:0005737	P:regulation of transcription, DNA-templated; F:DNA-binding transcription factor activity; F:protein dimerization activity; C:nucleus; C:transcription regulator complex; C:cytoplasm			IPR001067 (PRINTS); IPR001610 (SMART); IPR011598 (SMART); IPR000014 (SMART); G3DSA:3.30.450.20 (GENE3D); G3DSA:3.30.450.20 (GENE3D); PF14598 (PFAM); IPR014887 (PFAM); IPR013767 (PFAM); mobidb-lite (MOBIDB_LITE); mobidb-lite (MOBIDB_LITE); mobidb-lite (MOBIDB_LITE); mobidb-lite (MOBIDB_LITE); mobidb-lite (MOBIDB_LITE); mobidb-lite (MOBIDB_LITE); PTHR23043:SF17 (PANTHER); PTHR23043 (PANTHER); IPR01…	P:GO:0006355; F:GO:0003700; F:GO:0046983; C:GO:0005634; C:GO:0005667; C:GO:0005737	P:regulation of transcription, DNA-templated; F:DNA-binding transcription factor activity; F:protein dimerization activity; C:nucleus; C:transcription regulator complex; C:cytoplasm
gbr.4.95.t1	0	0	1	0	1	0	0	0	0	0	0	0	0	0	peroxisome proliferator-activated receptor gamma isoform X2	No	450	20	0	58.37	4	P:GO:0006355; F:GO:0003700; F:GO:0008270; F:GO:0043565	P:regulation of transcription, DNA-templated; F:DNA-binding transcription factor activity; F:zinc ion binding; F:sequence-specific DNA binding			IPR001723 (PRINTS); IPR001628 (PRINTS); IPR001628 (SMART); IPR000536 (SMART); IPR001628 (PFAM); IPR035500 (G3DSA:1.10.565.GENE3D); IPR000536 (PFAM); IPR013088 (G3DSA:3.30.50.GENE3D); mobidb-lite (MOBIDB_LITE); mobidb-lite (MOBIDB_LITE); PTHR24082:SF497 (PANTHER); PTHR24082 (PANTHER); PTHR24082:SF497 (PANTHER); PTHR24082 (PANTHER); IPR001628 (PROSITE_PATTERNS); IPR001628 (PROSITE_PROFILES); IPR000…	P:GO:0006355; F:GO:0003700; F:GO:0008270; F:GO:0043565	P:regulation of transcription, DNA-templated; F:DNA-binding transcription factor activity; F:zinc ion binding; F:sequence-specific DNA binding
gbr.92.6.t1	0	0	1	0	1	0	0	0	0	0	0	0	0	0	Transducin-like enhancer protein 1	No	242	20	1.55037e-57	70.06	3	P:GO:0006355; F:GO:0005515; C:GO:0005634	P:regulation of transcription, DNA-templated; F:protein binding; C:nucleus			IPR005617 (PFAM); PTHR10814:SF24 (PANTHER); IPR009146 (PANTHER); SIGNAL_PEPTIDE_H_REGION (PHOBIUS); TRANSMEMBRANE (PHOBIUS); SIGNAL_PEPTIDE_C_REGION (PHOBIUS); SIGNAL_PEPTIDE (PHOBIUS); NON_CYTOPLASMIC_DOMAIN (PHOBIUS); CYTOPLASMIC_DOMAIN (PHOBIUS); SIGNAL_PEPTIDE_N_REGION (PHOBIUS)	P:GO:0006355; F:GO:0005515; C:GO:0005634	P:regulation of transcription, DNA-templated; F:protein binding; C:nucleus
gbr.42.2.t1	0	0	1	0	1	0	0	0	0	0	0	0	0	0	transcriptional enhancer factor TEF-1-like isoform X1	No	426	20	0	91.22	3	P:GO:0006355; P:GO:0035329; F:GO:0003700	P:regulation of transcription, DNA-templated; P:hippo signaling; F:DNA-binding transcription factor activity			IPR000818 (PRINTS); IPR000818 (SMART); IPR041086 (PFAM); G3DSA:2.70.50.80 (GENE3D); IPR000818 (PFAM); IPR038096 (G3DSA:1.10.10.GENE3D); IPR016361 (PIRSF); mobidb-lite (MOBIDB_LITE); mobidb-lite (MOBIDB_LITE); PTHR11834:SF4 (PANTHER); PTHR11834 (PANTHER); IPR000818 (PROSITE_PATTERNS); IPR000818 (PROSITE_PROFILES)	P:GO:0006355; P:GO:0035329; F:GO:0003700	P:regulation of transcription, DNA-templated; P:hippo signaling; F:DNA-binding transcription factor activity
gbr.85.22.t1	1	0	1	0	0	0	0	0	0	0	0	0	0	0	fos-related antigen 1-like isoform X1	No	300	20	0	71.2	3	P:GO:0006357; F:GO:0003677; F:GO:0003700	P:regulation of transcription by RNA polymerase II; F:DNA binding; F:DNA-binding transcription factor activity			Coil (COILS); IPR000837 (PRINTS); IPR004827 (SMART); G3DSA:1.20.5.170 (GENE3D); IPR004827 (PFAM); mobidb-lite (MOBIDB_LITE); mobidb-lite (MOBIDB_LITE); mobidb-lite (MOBIDB_LITE); mobidb-lite (MOBIDB_LITE); IPR000837 (PANTHER); IPR004827 (PROSITE_PATTERNS); IPR004827 (PROSITE_PROFILES); cd14721 (CDD); SSF57959 (SUPERFAMILY)	P:GO:0006355; P:GO:0006357; F:GO:0003677; F:GO:0003700	P:regulation of transcription, DNA-templated; P:regulation of transcription by RNA polymerase II; F:DNA binding; F:DNA-binding transcription factor activity
gbr.422.17.t1	0	0	1	0	0	0	0	0	0	0	0	0	0	0	transcriptional regulator ATRX	No	2121	20	0	72	1	F:GO:0005524	F:ATP binding			Coil (COILS); Coil (COILS); IPR001650 (SMART); IPR014001 (SMART); IPR000330 (PFAM); IPR013083 (G3DSA:3.30.40.GENE3D); IPR001650 (PFAM); IPR041430 (PFAM); IPR038718 (G3DSA:3.40.50.GENE3D); mobidb-lite (MOBIDB_LITE); mobidb-lite (MOBIDB_LITE); mobidb-lite (MOBIDB_LITE); mobidb-lite (MOBIDB_LITE); mobidb-lite (MOBIDB_LITE); mobidb-lite (MOBIDB_LITE); mobidb-lite (MOBIDB_LITE); mobidb-lite (MOBIDB_LI…	F:GO:0005524	F:ATP binding
gbr.48.30.t1	0	0	1	0	0	0	0	0	0	0	0	0	0	0	AT-rich interactive domain-containing protein 4A	No	1393	20	0	64.41	1	F:GO:0003677	F:DNA binding			Coil (COILS); Coil (COILS); Coil (COILS); Coil (COILS); Coil (COILS); Coil (COILS); IPR001606 (SMART); SM01014 (SMART); IPR002999 (SMART); IPR036431 (G3DSA:1.10.150.GENE3D); G3DSA:2.30.30.1170 (GENE3D); IPR025995 (PFAM); IPR012603 (PFAM); G3DSA:2.30.30.140 (GENE3D); G3DSA:2.30.30.140 (GENE3D); IPR001606 (PFAM); mobidb-lite (MOBIDB_LITE); mobidb-lite (MOBIDB_LITE); mobidb-lite (MOBIDB_LITE); mobid…	F:GO:0003677	F:DNA binding
gbr.215.30.t1_gbr.215.33.t1_gbr.215.35.t1	0	0	0	0	0	0	1	0	0	0	0	0	0	0	aristaless-like homeobox protein	No	392	20	0	71.17	3	P:GO:0006355; F:GO:0003677; C:GO:0005634	P:regulation of transcription, DNA-templated; F:DNA binding; C:nucleus			IPR001356 (PFAM); IPR003654 (PFAM); G3DSA:1.10.10.60 (GENE3D); mobidb-lite (MOBIDB_LITE); mobidb-lite (MOBIDB_LITE); mobidb-lite (MOBIDB_LITE); mobidb-lite (MOBIDB_LITE); PTHR24329 (PANTHER); IPR003654 (PROSITE_PROFILES); IPR001356 (PROSITE_PROFILES); IPR001356 (CDD); IPR009057 (SUPERFAMILY)	F:GO:0003677	F:DNA binding
gbr.2.104.t1	1	0	0	0	0	0	0	0	0	0	0	0	0	0	CCR4-NOT transcription complex subunit 6-like	No	559	20	0	79.06	1	F:GO:0005515	F:protein binding			IPR003591 (SMART); IPR036691 (G3DSA:3.60.10.GENE3D); IPR005135 (PFAM); IPR032675 (G3DSA:3.80.10.GENE3D); IPR001611 (PFAM); mobidb-lite (MOBIDB_LITE); PTHR12121:SF35 (PANTHER); PTHR12121 (PANTHER); IPR001611 (PROSITE_PROFILES); IPR001611 (PROSITE_PROFILES); IPR001611 (PROSITE_PROFILES); cd09097 (CDD); IPR036691 (SUPERFAMILY); SSF52058 (SUPERFAMILY)	F:GO:0005515	F:protein binding
gbr.168.28.t1	0	0	0	0	1	0	0	0	0	0	0	0	0	0	protein max isoform X2	No	170	20	6.75898e-119	81.05	3	F:GO:0046983; C:GO:0071339; C:GO:0090575	F:protein dimerization activity; C:MLL1 complex; C:RNA polymerase II transcription regulator complex			Coil (COILS); IPR011598 (SMART); IPR011598 (PFAM); IPR036638 (G3DSA:4.10.280.GENE3D); mobidb-lite (MOBIDB_LITE); mobidb-lite (MOBIDB_LITE); mobidb-lite (MOBIDB_LITE); mobidb-lite (MOBIDB_LITE); mobidb-lite (MOBIDB_LITE); mobidb-lite (MOBIDB_LITE); IPR037933 (PANTHER); PTHR10328:SF3 (PANTHER); IPR011598 (PROSITE_PROFILES); IPR011598 (CDD); IPR036638 (SUPERFAMILY)	F:GO:0046983; C:GO:0071339; C:GO:0090575	F:protein dimerization activity; C:MLL1 complex; C:RNA polymerase II transcription regulator complex
gbr.12.121.t1	1	0	0	0	0	0	0	0	0	0	0	0	0	0	zinc finger protein 208-like	No	1317	20	0	51.49						IPR013087 (SMART); G3DSA:3.30.160.60 (GENE3D); G3DSA:3.30.160.60 (GENE3D); IPR013087 (PFAM); G3DSA:3.30.160.60 (GENE3D); G3DSA:3.30.160.60 (GENE3D); G3DSA:3.30.160.60 (GENE3D); G3DSA:3.30.160.60 (GENE3D); G3DSA:3.30.160.60 (GENE3D); G3DSA:3.30.160.60 (GENE3D); G3DSA:3.30.160.60 (GENE3D); G3DSA:3.30.160.60 (GENE3D); G3DSA:3.30.160.60 (GENE3D); G3DSA:3.30.160.60 (GENE3D); G3DSA:3.30.160.60 (GENE3D)…	no GO terms	no GO terms
gbr.13.26.t1	0	0	1	0	0	0	0	0	0	0	0	0	0	0	transcription factor EC-like isoform X1	No	108	8	5.98898e-13	86.62	1	F:GO:0046983	F:protein dimerization activity			mobidb-lite (MOBIDB_LITE)	no GO terms	no GO terms
gbr.146.14.t1	0	0	1	0	0	0	0	0	0	0	0	0	0	0	protein capicua homolog isoform X1	No	2570	20	0	61.64						IPR009071 (SMART); IPR032147 (PFAM); IPR036910 (G3DSA:1.10.30.GENE3D); IPR009071 (PFAM); mobidb-lite (MOBIDB_LITE); mobidb-lite (MOBIDB_LITE); mobidb-lite (MOBIDB_LITE); mobidb-lite (MOBIDB_LITE); mobidb-lite (MOBIDB_LITE); mobidb-lite (MOBIDB_LITE); mobidb-lite (MOBIDB_LITE); mobidb-lite (MOBIDB_LITE); mobidb-lite (MOBIDB_LITE); mobidb-lite (MOBIDB_LITE); mobidb-lite (MOBIDB_LITE); mobidb-lite (…	no GO terms	no GO terms
gbr.235.16.t1	0	0	1	0	0	0	0	0	0	0	0	0	0	0	transcription factor SOX-5-like	No	711	20	0	79.09	3	P:GO:0006355; F:GO:0003677; C:GO:0005634	P:regulation of transcription, DNA-templated; F:DNA binding; C:nucleus			Coil (COILS); Coil (COILS); IPR009071 (SMART); IPR009071 (PFAM); IPR036910 (G3DSA:1.10.30.GENE3D); mobidb-lite (MOBIDB_LITE); mobidb-lite (MOBIDB_LITE); mobidb-lite (MOBIDB_LITE); mobidb-lite (MOBIDB_LITE); mobidb-lite (MOBIDB_LITE); mobidb-lite (MOBIDB_LITE); PTHR45789 (PANTHER); IPR009071 (PROSITE_PROFILES); cd01388 (CDD); IPR036910 (SUPERFAMILY)	no GO terms	no GO terms
gbr.243.7.t1	0	1	0	0	0	0	0	0	0	0	0	0	0	0	zinc finger protein ZFAT isoform X1	No	2730	20	0	48.24	5	P:GO:0002244; P:GO:0030097; P:GO:0045944; P:GO:0060712; F:GO:0001228	P:hematopoietic progenitor cell differentiation; P:hemopoiesis; P:positive regulation of transcription by RNA polymerase II; P:spongiotrophoblast layer development; F:DNA-binding transcription activator activity, RNA polymerase II-specific			IPR013087 (SMART); G3DSA:3.30.160.60 (GENE3D); mobidb-lite (MOBIDB_LITE); mobidb-lite (MOBIDB_LITE); mobidb-lite (MOBIDB_LITE); mobidb-lite (MOBIDB_LITE); mobidb-lite (MOBIDB_LITE); mobidb-lite (MOBIDB_LITE); mobidb-lite (MOBIDB_LITE); mobidb-lite (MOBIDB_LITE); mobidb-lite (MOBIDB_LITE); mobidb-lite (MOBIDB_LITE); mobidb-lite (MOBIDB_LITE); mobidb-lite (MOBIDB_LITE); mobidb-lite (MOBIDB_LITE); m…	no GO terms	no GO terms
gbr.295.2.t1	0	0	1	0	0	0	0	0	0	0	0	0	0	0	zinc finger protein 142	No	902	20	0	52.4						IPR013087 (SMART); IPR013087 (PFAM); G3DSA:3.30.160.60 (GENE3D); G3DSA:3.30.160.60 (GENE3D); G3DSA:3.30.160.60 (GENE3D); G3DSA:3.30.160.60 (GENE3D); G3DSA:3.30.160.60 (GENE3D); mobidb-lite (MOBIDB_LITE); mobidb-lite (MOBIDB_LITE); mobidb-lite (MOBIDB_LITE); mobidb-lite (MOBIDB_LITE); mobidb-lite (MOBIDB_LITE); mobidb-lite (MOBIDB_LITE); mobidb-lite (MOBIDB_LITE); PTHR24379 (PANTHER); IPR013087 (P…	no GO terms	no GO terms
gbr.367.14.t1	0	0	0	0	1	0	0	0	0	0	0	0	0	0	MLX-interacting protein isoform X1	No	126	20	1.07033e-77	59.37	4	P:GO:0006355; P:GO:0006357; F:GO:0000981; F:GO:0046983	P:regulation of transcription, DNA-templated; P:regulation of transcription by RNA polymerase II; F:DNA-binding transcription factor activity, RNA polymerase II-specific; F:protein dimerization activity			mobidb-lite (MOBIDB_LITE); mobidb-lite (MOBIDB_LITE)	no GO terms	no GO terms
gbr.409.4.t1	0	0	1	0	0	0	0	0	0	0	0	0	0	0	Krueppel-like factor 6	No	287	20	0	66.91	7	P:GO:0019221; P:GO:0045944; P:GO:1905205; F:GO:0000976; F:GO:0000981; C:GO:0005737; C:GO:0031981	P:cytokine-mediated signaling pathway; P:positive regulation of transcription by RNA polymerase II; P:positive regulation of connective tissue replacement; F:transcription cis-regulatory region binding; F:DNA-binding transcription factor activity, RNA polymerase II-specific; C:cytoplasm; C:nuclear lumen			IPR013087 (SMART); G3DSA:3.30.160.60 (GENE3D); G3DSA:3.30.160.60 (GENE3D); G3DSA:3.30.160.60 (GENE3D); IPR013087 (PFAM); PTHR23235:SF50 (PANTHER); PTHR23235:SF50 (PANTHER); PTHR23235 (PANTHER); IPR013087 (PROSITE_PATTERNS); IPR013087 (PROSITE_PATTERNS); IPR013087 (PROSITE_PATTERNS); IPR013087 (PROSITE_PROFILES); IPR013087 (PROSITE_PROFILES); IPR013087 (PROSITE_PROFILES); IPR036236 (SUPERFAMILY); …	no GO terms	no GO terms
gbr.468.32.t1	0	0	0	0	0	0	1	0	0	0	0	0	0	0	zinc finger protein ZIC 4-like	No	205	20	2.51475e-118	71.01	5	P:GO:0006357; P:GO:0007417; F:GO:0000977; F:GO:0000981; C:GO:0005634	P:regulation of transcription by RNA polymerase II; P:central nervous system development; F:RNA polymerase II transcription regulatory region sequence-specific DNA binding; F:DNA-binding transcription factor activity, RNA polymerase II-specific; C:nucleus			IPR013087 (SMART); G3DSA:3.30.160.60 (GENE3D); IPR013087 (PFAM); G3DSA:3.30.160.60 (GENE3D); mobidb-lite (MOBIDB_LITE); mobidb-lite (MOBIDB_LITE); mobidb-lite (MOBIDB_LITE); mobidb-lite (MOBIDB_LITE); mobidb-lite (MOBIDB_LITE); mobidb-lite (MOBIDB_LITE); PTHR19818:SF69 (PANTHER); PTHR19818 (PANTHER); IPR013087 (PROSITE_PATTERNS); IPR013087 (PROSITE_PATTERNS); IPR013087 (PROSITE_PROFILES); IPR0130…	no GO terms	no GO terms
gbr.5.92.t1	0	0	1	0	0	0	0	0	0	0	0	0	0	0	zinc finger protein 2	No	973	20	0	57.44	1	F:GO:0003677	F:DNA binding			IPR013087 (SMART); G3DSA:3.30.160.60 (GENE3D); G3DSA:3.30.160.60 (GENE3D); G3DSA:3.30.160.60 (GENE3D); G3DSA:3.30.160.60 (GENE3D); G3DSA:3.30.160.60 (GENE3D); IPR013087 (PFAM); G3DSA:3.30.160.60 (GENE3D); G3DSA:3.30.160.60 (GENE3D); mobidb-lite (MOBIDB_LITE); mobidb-lite (MOBIDB_LITE); mobidb-lite (MOBIDB_LITE); mobidb-lite (MOBIDB_LITE); mobidb-lite (MOBIDB_LITE); mobidb-lite (MOBIDB_LITE); mobi…	no GO terms	no GO terms
gbr.76.47.t1	0	0	1	0	0	0	0	0	0	0	0	0	0	0	zinc finger protein 423-like	No	1580	20	0	57.56						IPR013087 (SMART); G3DSA:3.30.160.60 (GENE3D); G3DSA:3.30.160.60 (GENE3D); G3DSA:3.30.160.60 (GENE3D); G3DSA:3.30.160.60 (GENE3D); G3DSA:3.30.160.60 (GENE3D); PF13912 (PFAM); G3DSA:3.30.160.60 (GENE3D); G3DSA:3.30.160.60 (GENE3D); G3DSA:3.30.160.60 (GENE3D); IPR013087 (PFAM); G3DSA:3.30.160.60 (GENE3D); G3DSA:3.30.160.60 (GENE3D); mobidb-lite (MOBIDB_LITE); mobidb-lite (MOBIDB_LITE); mobidb-lite …	no GO terms	no GO terms
gbr.1.103.t1	0	0	1	0	0	0	0	0	0	0	0	0	0	0	mesoderm induction early response protein 1-like isoform X1	No	568	20	0	72.98	4	P:GO:0006355; F:GO:0042826; C:GO:0005634; C:GO:0017053	P:regulation of transcription, DNA-templated; F:histone deacetylase binding; C:nucleus; C:transcription repressor complex			IPR001005 (SMART); IPR000949 (SMART); IPR000949 (PFAM); G3DSA:1.10.10.60 (GENE3D); mobidb-lite (MOBIDB_LITE); mobidb-lite (MOBIDB_LITE); mobidb-lite (MOBIDB_LITE); mobidb-lite (MOBIDB_LITE); mobidb-lite (MOBIDB_LITE); mobidb-lite (MOBIDB_LITE); mobidb-lite (MOBIDB_LITE); IPR040138 (PANTHER); IPR031156 (PTHR10865:PANTHER); IPR017884 (PROSITE_PROFILES); IPR000949 (PROSITE_PROFILES); cd11661 (CDD); …	no GO terms	no GO terms
gbr.98.90.t1	0	0	1	0	0	0	0	0	0	0	0	0	0	0	mediator of RNA polymerase II transcription subunit 13	No	1226	20	0	61.16	4	P:GO:0006357; F:GO:0003712; C:GO:0005634; C:GO:0016592	P:regulation of transcription by RNA polymerase II; F:transcription coregulator activity; C:nucleus; C:mediator complex			Coil (COILS); IPR021643 (PFAM); mobidb-lite (MOBIDB_LITE); mobidb-lite (MOBIDB_LITE); mobidb-lite (MOBIDB_LITE); mobidb-lite (MOBIDB_LITE); mobidb-lite (MOBIDB_LITE); mobidb-lite (MOBIDB_LITE); mobidb-lite (MOBIDB_LITE); mobidb-lite (MOBIDB_LITE); mobidb-lite (MOBIDB_LITE); mobidb-lite (MOBIDB_LITE); PTHR10791:SF51 (PANTHER); PTHR10791 (PANTHER)	no GO terms	no GO terms
gbr.298.9.t1	0	0	0	0	0	0	1	0	0	0	0	0	0	0	protein HIRA	No	1208	20	0	71.06	4	P:GO:0006325; P:GO:0006355; F:GO:0005515; C:GO:0005634	P:chromatin organization; P:regulation of transcription, DNA-templated; F:protein binding; C:nucleus			Coil (COILS); Coil (COILS); IPR001680 (SMART); IPR015943 (G3DSA:2.130.10.GENE3D); IPR001680 (PFAM); IPR015943 (G3DSA:2.130.10.GENE3D); IPR011494 (PFAM); mobidb-lite (MOBIDB_LITE); mobidb-lite (MOBIDB_LITE); mobidb-lite (MOBIDB_LITE); mobidb-lite (MOBIDB_LITE); mobidb-lite (MOBIDB_LITE); PTHR13831:SF0 (PANTHER); PTHR13831:SF0 (PANTHER); IPR031120 (PANTHER); IPR031120 (PANTHER); IPR019775 (PROSITE_…	P:GO:0006325; P:GO:0006351; P:GO:0006355; F:GO:0005515; C:GO:0005634	P:chromatin organization; P:transcription, DNA-templated; P:regulation of transcription, DNA-templated; F:protein binding; C:nucleus
gbr.63.11.t1_gbr.63.9.t1	0	0	1	0	0	0	0	0	0	0	0	0	0	0	transcription factor IIIB 90 kDa subunit-like	No	754	20	0	65.51	5	P:GO:0006352; P:GO:0070897; F:GO:0017025; F:GO:0046872; C:GO:0005634	P:DNA-templated transcription, initiation; P:transcription preinitiation complex assembly; F:TBP-class protein binding; F:metal ion binding; C:nucleus			IPR000812 (PRINTS); IPR011665 (PFAM); G3DSA:1.10.472.10 (GENE3D); IPR013150 (PFAM); G3DSA:1.20.5.650 (GENE3D); G3DSA:1.10.472.10 (GENE3D); G3DSA:2.20.25.10 (GENE3D); IPR013137 (PFAM); mobidb-lite (MOBIDB_LITE); mobidb-lite (MOBIDB_LITE); mobidb-lite (MOBIDB_LITE); mobidb-lite (MOBIDB_LITE); mobidb-lite (MOBIDB_LITE); mobidb-lite (MOBIDB_LITE); IPR029529 (PTHR11618:PANTHER); IPR000812 (PANTHER); I…	P:GO:0006352; P:GO:0006383; P:GO:0070897; F:GO:0000995; F:GO:0017025; C:GO:0000126	P:DNA-templated transcription, initiation; P:transcription by RNA polymerase III; P:transcription preinitiation complex assembly; F:RNA polymerase III general transcription initiation factor activity; F:TBP-class protein binding; C:transcription factor TFIIIB complex
gbr.75.76.t1	0	0	1	0	0	0	0	0	0	0	0	0	0	0	histone acetyltransferase KAT6B isoform X1	No	1913	20	0	71.03	8	P:GO:0006334; P:GO:0006355; P:GO:0016573; F:GO:0003677; F:GO:0004402; F:GO:0008270; C:GO:0000786; C:GO:0005634	P:nucleosome assembly; P:regulation of transcription, DNA-templated; P:histone acetylation; F:DNA binding; F:histone acetyltransferase activity; F:zinc ion binding; C:nucleosome; C:nucleus	EC:2.3.1.48	Histone acetyltransferase	Coil (COILS); IPR001965 (SMART); G3DSA:3.30.60.60 (GENE3D); IPR040706 (PFAM); IPR002717 (PFAM); IPR019787 (PFAM); IPR036388 (G3DSA:1.10.10.GENE3D); IPR013083 (G3DSA:3.30.40.GENE3D); G3DSA:3.40.630.30 (GENE3D); mobidb-lite (MOBIDB_LITE); mobidb-lite (MOBIDB_LITE); mobidb-lite (MOBIDB_LITE); mobidb-lite (MOBIDB_LITE); mobidb-lite (MOBIDB_LITE); mobidb-lite (MOBIDB_LITE); mobidb-lite (MOBIDB_LITE); …	P:GO:0006334; P:GO:0006355; P:GO:0016573; F:GO:0003677; F:GO:0004402; F:GO:0008270; C:GO:0000786; C:GO:0005634	P:nucleosome assembly; P:regulation of transcription, DNA-templated; P:histone acetylation; F:DNA binding; F:histone acetyltransferase activity; F:zinc ion binding; C:nucleosome; C:nucleus
gbr.140.33.t1	0	0	0	0	1	0	0	0	0	0	0	0	0	0	AT-rich interactive domain-containing protein 5B isoform X1	No	1278	20	0	64.35	5	P:GO:0051091; P:GO:0060612; F:GO:0003677; F:GO:0003713; C:GO:0005634	P:positive regulation of DNA-binding transcription factor activity; P:adipose tissue development; F:DNA binding; F:transcription coactivator activity; C:nucleus			SM01014 (SMART); IPR001606 (SMART); IPR001606 (PFAM); IPR036431 (G3DSA:1.10.150.GENE3D); mobidb-lite (MOBIDB_LITE); mobidb-lite (MOBIDB_LITE); mobidb-lite (MOBIDB_LITE); mobidb-lite (MOBIDB_LITE); mobidb-lite (MOBIDB_LITE); mobidb-lite (MOBIDB_LITE); mobidb-lite (MOBIDB_LITE); mobidb-lite (MOBIDB_LITE); mobidb-lite (MOBIDB_LITE); mobidb-lite (MOBIDB_LITE); mobidb-lite (MOBIDB_LITE); PTHR13964 (PA…	P:GO:0051091; P:GO:0060612; F:GO:0003677; F:GO:0003713; C:GO:0005634	P:positive regulation of DNA-binding transcription factor activity; P:adipose tissue development; F:DNA binding; F:transcription coactivator activity; C:nucleus
gbr.109.29.t1	0	0	1	0	0	0	0	0	0	0	0	0	0	0	enhancer of polycomb homolog 1-like	No	832	20	0	69.87	2	P:GO:0006357; C:GO:0032777	P:regulation of transcription by RNA polymerase II; C:Piccolo NuA4 histone acetyltransferase complex			IPR019542 (PFAM); mobidb-lite (MOBIDB_LITE); mobidb-lite (MOBIDB_LITE); mobidb-lite (MOBIDB_LITE); mobidb-lite (MOBIDB_LITE); mobidb-lite (MOBIDB_LITE); mobidb-lite (MOBIDB_LITE); IPR024943 (PANTHER); PTHR14898:SF6 (PANTHER)	P:GO:0006357; C:GO:0032777; C:GO:0035267	P:regulation of transcription by RNA polymerase II; C:Piccolo NuA4 histone acetyltransferase complex; C:NuA4 histone acetyltransferase complex
gbr.58.223.t1	0	0	1	0	0	0	0	0	0	0	0	0	0	0	calmodulin-binding transcription activator 1 isoform X2	No	1593	20	0	71.75	3	P:GO:0006357; F:GO:0003677; F:GO:0005515	P:regulation of transcription by RNA polymerase II; F:DNA binding; F:protein binding			Coil (COILS); IPR005559 (SMART); IPR000048 (SMART); IPR036770 (G3DSA:1.25.40.GENE3D); IPR002909 (PFAM); G3DSA:1.20.5.190 (GENE3D); IPR005559 (PFAM); IPR000048 (PFAM); G3DSA:1.20.5.190 (GENE3D); IPR013783 (G3DSA:2.60.40.GENE3D); mobidb-lite (MOBIDB_LITE); mobidb-lite (MOBIDB_LITE); mobidb-lite (MOBIDB_LITE); mobidb-lite (MOBIDB_LITE); mobidb-lite (MOBIDB_LITE); mobidb-lite (MOBIDB_LITE); mobidb-li…	P:GO:0006357; F:GO:0003677; F:GO:0005515	P:regulation of transcription by RNA polymerase II; F:DNA binding; F:protein binding
gbr.35.50.t1	0	0	0	0	1	0	0	0	0	0	0	0	0	0	zinc finger protein GLIS3	No	933	20	0	77.34	3	P:GO:0006357; F:GO:0000977; C:GO:0005634	P:regulation of transcription by RNA polymerase II; F:RNA polymerase II transcription regulatory region sequence-specific DNA binding; C:nucleus			IPR013087 (SMART); IPR013087 (PFAM); G3DSA:3.30.160.60 (GENE3D); G3DSA:3.30.160.60 (GENE3D); G3DSA:3.30.160.60 (GENE3D); G3DSA:3.30.160.60 (GENE3D); G3DSA:3.30.160.60 (GENE3D); mobidb-lite (MOBIDB_LITE); mobidb-lite (MOBIDB_LITE); mobidb-lite (MOBIDB_LITE); mobidb-lite (MOBIDB_LITE); mobidb-lite (MOBIDB_LITE); mobidb-lite (MOBIDB_LITE); mobidb-lite (MOBIDB_LITE); mobidb-lite (MOBIDB_LITE); mobidb…	P:GO:0006357; F:GO:0000977; C:GO:0005634	P:regulation of transcription by RNA polymerase II; F:RNA polymerase II transcription regulatory region sequence-specific DNA binding; C:nucleus
gbr.184.13.t1	0	0	0	0	1	0	0	0	0	0	0	0	0	0	mediator of RNA polymerase II transcription subunit 12-like protein	No	2136	20	0	75.49	3	P:GO:0006357; F:GO:0003712; C:GO:0016592	P:regulation of transcription by RNA polymerase II; F:transcription coregulator activity; C:mediator complex			IPR019035 (SMART); IPR021990 (PFAM); IPR019035 (PFAM); mobidb-lite (MOBIDB_LITE); mobidb-lite (MOBIDB_LITE); mobidb-lite (MOBIDB_LITE); mobidb-lite (MOBIDB_LITE); mobidb-lite (MOBIDB_LITE); mobidb-lite (MOBIDB_LITE); mobidb-lite (MOBIDB_LITE); mobidb-lite (MOBIDB_LITE); mobidb-lite (MOBIDB_LITE); mobidb-lite (MOBIDB_LITE); mobidb-lite (MOBIDB_LITE); mobidb-lite (MOBIDB_LITE); PTHR46007:SF3 (PANTH…	P:GO:0006357; F:GO:0003712; C:GO:0016592	P:regulation of transcription by RNA polymerase II; F:transcription coregulator activity; C:mediator complex
gbr.441.3.t1	0	0	0	0	1	0	0	0	0	0	0	0	0	0	retinoblastoma-like protein 1	No	1028	20	0	69.97	5	P:GO:0006357; P:GO:0051302; P:GO:0051726; C:GO:0005634; C:GO:0005667	P:regulation of transcription by RNA polymerase II; P:regulation of cell division; P:regulation of cell cycle; C:nucleus; C:transcription regulator complex			IPR002720 (SMART); IPR013763 (SMART); IPR015030 (SMART); IPR024599 (SMART); IPR002719 (PFAM); IPR002720 (PFAM); G3DSA:1.10.472.140 (GENE3D); G3DSA:1.10.472.10 (GENE3D); IPR024599 (PFAM); G3DSA:1.10.472.10 (GENE3D); mobidb-lite (MOBIDB_LITE); mobidb-lite (MOBIDB_LITE); mobidb-lite (MOBIDB_LITE); mobidb-lite (MOBIDB_LITE); mobidb-lite (MOBIDB_LITE); mobidb-lite (MOBIDB_LITE); mobidb-lite (MOBIDB_LI…	P:GO:0006357; P:GO:0051302; P:GO:0051726; C:GO:0005634; C:GO:0005667	P:regulation of transcription by RNA polymerase II; P:regulation of cell division; P:regulation of cell cycle; C:nucleus; C:transcription regulator complex
gbr.415.14.t1	0	0	1	0	0	0	0	0	0	0	0	0	0	0	protein strawberry notch homolog 1 isoform X1	No	1453	20	0	73.71	1	P:GO:0006355	P:regulation of transcription, DNA-templated			G3DSA:3.40.50.300 (GENE3D); IPR039187 (PFAM); IPR026937 (PFAM); G3DSA:3.40.50.300 (GENE3D); mobidb-lite (MOBIDB_LITE); mobidb-lite (MOBIDB_LITE); mobidb-lite (MOBIDB_LITE); mobidb-lite (MOBIDB_LITE); mobidb-lite (MOBIDB_LITE); mobidb-lite (MOBIDB_LITE); mobidb-lite (MOBIDB_LITE); IPR026741 (PANTHER); PTHR12706:SF8 (PANTHER); cd18793 (CDD); cd00046 (CDD); SSF81995 (SUPERFAMILY); IPR027417 (SUPERFA…	P:GO:0006355	P:regulation of transcription, DNA-templated
gbr.46.26.t1	0	0	1	0	0	0	0	0	0	0	0	0	0	0	leucine-rich repeat flightless-interacting protein 2 isoform X3	No	494	20	0	75.69	1	P:GO:0006355	P:regulation of transcription, DNA-templated			Coil (COILS); Coil (COILS); Coil (COILS); Coil (COILS); Coil (COILS); IPR019139 (PFAM); mobidb-lite (MOBIDB_LITE); mobidb-lite (MOBIDB_LITE); mobidb-lite (MOBIDB_LITE); mobidb-lite (MOBIDB_LITE); mobidb-lite (MOBIDB_LITE); IPR019139 (PANTHER); PTHR19212:SF0 (PANTHER)	P:GO:0006355	P:regulation of transcription, DNA-templated
gbr.72.11.t1	0	0	0	0	1	0	0	0	0	0	0	0	0	0	prospero homeobox protein 1-like isoform X1	No	574	20	0	49.46	1	P:GO:0006355	P:regulation of transcription, DNA-templated			Coil (COILS); mobidb-lite (MOBIDB_LITE); mobidb-lite (MOBIDB_LITE); mobidb-lite (MOBIDB_LITE); mobidb-lite (MOBIDB_LITE); mobidb-lite (MOBIDB_LITE); mobidb-lite (MOBIDB_LITE); mobidb-lite (MOBIDB_LITE); mobidb-lite (MOBIDB_LITE); mobidb-lite (MOBIDB_LITE); mobidb-lite (MOBIDB_LITE); mobidb-lite (MOBIDB_LITE); mobidb-lite (MOBIDB_LITE); mobidb-lite (MOBIDB_LITE); mobidb-lite (MOBIDB_LITE); IPR0393…	P:GO:0006355	P:regulation of transcription, DNA-templated
gbr.75.33.t1	0	0	0	0	1	0	0	0	0	0	0	0	0	0	cell division cycle and apoptosis regulator protein 1 isoform X1	No	1050	20	0	62.27	1	P:GO:0006355	P:regulation of transcription, DNA-templated			Coil (COILS); Coil (COILS); Coil (COILS); Coil (COILS); IPR003034 (SMART); IPR025954 (SMART); IPR036361 (G3DSA:1.10.720.GENE3D); IPR025954 (PFAM); IPR025223 (PFAM); IPR003034 (PFAM); mobidb-lite (MOBIDB_LITE); mobidb-lite (MOBIDB_LITE); mobidb-lite (MOBIDB_LITE); mobidb-lite (MOBIDB_LITE); mobidb-lite (MOBIDB_LITE); mobidb-lite (MOBIDB_LITE); mobidb-lite (MOBIDB_LITE); mobidb-lite (MOBIDB_LITE); …	P:GO:0006355	P:regulation of transcription, DNA-templated
gbr.114.3.t1	0	0	0	0	1	0	0	0	0	0	0	0	0	0	AT-rich interactive domain-containing protein 2 isoform X1	No	2256	20	0	67.41	2	P:GO:0006355; F:GO:0003677	P:regulation of transcription, DNA-templated; F:DNA binding			IPR001606 (SMART); SM01014 (SMART); IPR036431 (G3DSA:1.10.150.GENE3D); IPR001606 (PFAM); IPR003150 (PFAM); IPR036388 (G3DSA:1.10.10.GENE3D); mobidb-lite (MOBIDB_LITE); mobidb-lite (MOBIDB_LITE); mobidb-lite (MOBIDB_LITE); mobidb-lite (MOBIDB_LITE); mobidb-lite (MOBIDB_LITE); mobidb-lite (MOBIDB_LITE); mobidb-lite (MOBIDB_LITE); mobidb-lite (MOBIDB_LITE); mobidb-lite (MOBIDB_LITE); mobidb-lite (MO…	P:GO:0006355; F:GO:0003677	P:regulation of transcription, DNA-templated; F:DNA binding
gbr.174.13.t1	0	0	0	0	0	0	1	0	0	0	0	0	0	0	high mobility group protein HMGI-C-like	No	111	1	2.10767e-66	99.11	4	P:GO:0006355; F:GO:0003677; C:GO:0000785; C:GO:0005634	P:regulation of transcription, DNA-templated; F:DNA binding; C:chromatin; C:nucleus			IPR000116 (PRINTS); IPR017956 (PRINTS); mobidb-lite (MOBIDB_LITE); mobidb-lite (MOBIDB_LITE); IPR000637 (PROSITE_PATTERNS)	P:GO:0006355; F:GO:0003677; C:GO:0000785; C:GO:0005634	P:regulation of transcription, DNA-templated; F:DNA binding; C:chromatin; C:nucleus
gbr.13.82.t1	1	0	0	0	0	0	0	0	0	0	0	0	0	0	transcription factor MafG	No	167	20	2.0342e-117	69.82	3	P:GO:0006355; F:GO:0003677; F:GO:0003700	P:regulation of transcription, DNA-templated; F:DNA binding; F:DNA-binding transcription factor activity			Coil (COILS); IPR004827 (SMART); IPR004826 (PFAM); G3DSA:1.20.5.170 (GENE3D); mobidb-lite (MOBIDB_LITE); IPR024874 (PANTHER); IPR004827 (PROSITE_PROFILES); IPR008917 (SUPERFAMILY); SSF57959 (SUPERFAMILY)	P:GO:0006355; F:GO:0003677; F:GO:0003700	P:regulation of transcription, DNA-templated; F:DNA binding; F:DNA-binding transcription factor activity
gbr.60.7.t1	1	0	0	0	0	0	0	0	0	0	0	0	0	0	nuclear transcription factor Y subunit alpha-like isoform X1	No	372	20	0	70.56	4	P:GO:0006355; F:GO:0003677; F:GO:0003700; C:GO:0016602	P:regulation of transcription, DNA-templated; F:DNA binding; F:DNA-binding transcription factor activity; C:CCAAT-binding factor complex			IPR001289 (PRINTS); IPR001289 (SMART); IPR001289 (PFAM); mobidb-lite (MOBIDB_LITE); mobidb-lite (MOBIDB_LITE); PTHR12632:SF6 (PANTHER); IPR001289 (PANTHER); IPR018362 (PROSITE_PATTERNS); IPR001289 (PROSITE_PROFILES)	P:GO:0006355; F:GO:0003677; F:GO:0003700; C:GO:0016602	P:regulation of transcription, DNA-templated; F:DNA binding; F:DNA-binding transcription factor activity; C:CCAAT-binding factor complex
gbr.17.89.t1	1	0	0	0	0	0	0	0	0	0	0	0	0	0	peroxisome proliferator-activated receptor alpha-like isoform X1	No	397	20	0	65.79	4	P:GO:0006355; F:GO:0004879; F:GO:0008270; F:GO:0043565	P:regulation of transcription, DNA-templated; F:nuclear receptor activity; F:zinc ion binding; F:sequence-specific DNA binding			Coil (COILS); IPR001628 (PRINTS); IPR001728 (PRINTS); IPR001723 (PRINTS); IPR000536 (SMART); IPR001628 (SMART); IPR000536 (PFAM); IPR035500 (G3DSA:1.10.565.GENE3D); IPR013088 (G3DSA:3.30.50.GENE3D); IPR001628 (PFAM); mobidb-lite (MOBIDB_LITE); PTHR24082:SF497 (PANTHER); PTHR24082 (PANTHER); IPR001628 (PROSITE_PATTERNS); IPR001628 (PROSITE_PROFILES); IPR000536 (PROSITE_PROFILES); cd06965 (CDD); SS…	P:GO:0006355; F:GO:0003677; F:GO:0003700; F:GO:0004879; F:GO:0008270; F:GO:0043565	P:regulation of transcription, DNA-templated; F:DNA binding; F:DNA-binding transcription factor activity; F:nuclear receptor activity; F:zinc ion binding; F:sequence-specific DNA binding
gbr.123.14.t1	0	0	1	0	0	0	0	0	0	0	0	0	0	0	nuclear receptor subfamily 1 group D member 1-like	No	926	20	0	77.93	4	P:GO:0006355; F:GO:0004879; F:GO:0008270; F:GO:0043565	P:regulation of transcription, DNA-templated; F:nuclear receptor activity; F:zinc ion binding; F:sequence-specific DNA binding			IPR001728 (PRINTS); IPR001628 (PRINTS); IPR001628 (SMART); IPR000536 (SMART); IPR000536 (PFAM); IPR013088 (G3DSA:3.30.50.GENE3D); IPR001628 (PFAM); mobidb-lite (MOBIDB_LITE); mobidb-lite (MOBIDB_LITE); mobidb-lite (MOBIDB_LITE); mobidb-lite (MOBIDB_LITE); mobidb-lite (MOBIDB_LITE); mobidb-lite (MOBIDB_LITE); mobidb-lite (MOBIDB_LITE); mobidb-lite (MOBIDB_LITE); mobidb-lite (MOBIDB_LITE); mobidb-l…	P:GO:0006355; F:GO:0003677; F:GO:0003700; F:GO:0004879; F:GO:0008270; F:GO:0043565	P:regulation of transcription, DNA-templated; F:DNA binding; F:DNA-binding transcription factor activity; F:nuclear receptor activity; F:zinc ion binding; F:sequence-specific DNA binding
gbr.57.20.t1	0	0	1	0	0	0	0	0	0	0	0	0	0	0	retinoic acid receptor beta isoform X2	No	519	20	0	73.28	4	P:GO:0006355; F:GO:0004879; F:GO:0008270; F:GO:0043565	P:regulation of transcription, DNA-templated; F:nuclear receptor activity; F:zinc ion binding; F:sequence-specific DNA binding			IPR001728 (PRINTS); IPR001723 (PRINTS); IPR001628 (PRINTS); IPR000536 (SMART); IPR001628 (SMART); IPR000536 (PFAM); IPR001628 (PFAM); IPR013088 (G3DSA:3.30.50.GENE3D); mobidb-lite (MOBIDB_LITE); PTHR24082:SF464 (PANTHER); PTHR24082 (PANTHER); IPR001628 (PROSITE_PATTERNS); IPR000536 (PROSITE_PROFILES); IPR001628 (PROSITE_PROFILES); cd06964 (CDD); IPR035500 (SUPERFAMILY); SSF57716 (SUPERFAMILY)	P:GO:0006355; F:GO:0003677; F:GO:0003700; F:GO:0004879; F:GO:0008270; F:GO:0043565	P:regulation of transcription, DNA-templated; F:DNA binding; F:DNA-binding transcription factor activity; F:nuclear receptor activity; F:zinc ion binding; F:sequence-specific DNA binding
gbr.27.25.t1	1	0	0	0	0	0	0	0	0	0	0	0	0	0	transcription factor Hox7	No	277	20	0	61.73	3	P:GO:0006355; F:GO:0000981; F:GO:0003677	P:regulation of transcription, DNA-templated; F:DNA-binding transcription factor activity, RNA polymerase II-specific; F:DNA binding			IPR020479 (PRINTS); IPR001356 (SMART); G3DSA:1.10.10.60 (GENE3D); IPR001356 (PFAM); mobidb-lite (MOBIDB_LITE); PTHR45659 (PANTHER); IPR017970 (PROSITE_PATTERNS); IPR001356 (PROSITE_PROFILES); IPR001356 (CDD); IPR009057 (SUPERFAMILY)	P:GO:0006355; F:GO:0000981; F:GO:0003677	P:regulation of transcription, DNA-templated; F:DNA-binding transcription factor activity, RNA polymerase II-specific; F:DNA binding
gbr.104.49.t1	0	0	1	0	0	0	0	0	0	0	0	0	0	0	zinc finger homeobox protein 4-like	No	3425	20	0	58.59	4	P:GO:0006355; F:GO:0000981; F:GO:0003677; F:GO:0008270	P:regulation of transcription, DNA-templated; F:DNA-binding transcription factor activity, RNA polymerase II-specific; F:DNA binding; F:zinc ion binding			Coil (COILS); IPR001356 (SMART); IPR003604 (SMART); IPR013087 (SMART); G3DSA:3.30.160.60 (GENE3D); G3DSA:3.30.160.60 (GENE3D); G3DSA:1.10.10.60 (GENE3D); G3DSA:3.30.160.60 (GENE3D); G3DSA:3.30.160.60 (GENE3D); IPR001356 (PFAM); G3DSA:1.10.10.60 (GENE3D); G3DSA:3.30.160.60 (GENE3D); IPR013087 (PFAM); G3DSA:3.30.160.60 (GENE3D); G3DSA:1.10.10.60 (GENE3D); mobidb-lite (MOBIDB_LITE); mobidb-lite (MOB…	P:GO:0006355; F:GO:0000981; F:GO:0003676; F:GO:0003677; F:GO:0008270	P:regulation of transcription, DNA-templated; F:DNA-binding transcription factor activity, RNA polymerase II-specific; F:nucleic acid binding; F:DNA binding; F:zinc ion binding
gbr.424.5.t1_gbr.424.6.t1	0	0	0	0	1	0	0	0	0	0	0	0	0	0	T-box protein VegT-like isoform X1	No	610	20	0	75.21	4	P:GO:0006357; F:GO:0003677; F:GO:0003700; C:GO:0005634	P:regulation of transcription by RNA polymerase II; F:DNA binding; F:DNA-binding transcription factor activity; C:nucleus			IPR001699 (PRINTS); IPR002070 (PRINTS); IPR036960 (G3DSA:2.60.40.GENE3D); IPR001699 (PFAM); mobidb-lite (MOBIDB_LITE); mobidb-lite (MOBIDB_LITE); mobidb-lite (MOBIDB_LITE); mobidb-lite (MOBIDB_LITE); mobidb-lite (MOBIDB_LITE); PTHR11267:SF187 (PANTHER); IPR001699 (PANTHER); IPR001699 (PROSITE_PROFILES); IPR001699 (CDD); IPR008967 (SUPERFAMILY)	P:GO:0006355; F:GO:0003700; C:GO:0005634	P:regulation of transcription, DNA-templated; F:DNA-binding transcription factor activity; C:nucleus
gbr.441.2.t1	0	0	1	0	0	0	0	0	0	0	0	0	0	0	ras-related protein Rab-2A	No	580	20	0	95.63	5	P:GO:0006355; F:GO:0003700; F:GO:0003924; F:GO:0005525; F:GO:0043565	P:regulation of transcription, DNA-templated; F:DNA-binding transcription factor activity; F:GTPase activity; F:GTP binding; F:sequence-specific DNA binding	EC:3.6.1.15	Nucleoside-triphosphate phosphatase	PR00449 (PRINTS); SM00175 (SMART); SM00173 (SMART); SM00176 (SMART); SM00174 (SMART); IPR000232 (SMART); IPR001806 (PFAM); IPR036388 (G3DSA:1.10.10.GENE3D); IPR000232 (PFAM); G3DSA:3.40.50.300 (GENE3D); IPR005225 (TIGRFAM); mobidb-lite (MOBIDB_LITE); mobidb-lite (MOBIDB_LITE); mobidb-lite (MOBIDB_LITE); PTHR47979 (PANTHER); PTHR47979:SF12 (PANTHER); PS51419 (PROSITE_PROFILES); cd01866 (CDD); IPR0…	P:GO:0006355; F:GO:0003700; F:GO:0003924; F:GO:0005525; F:GO:0043565	P:regulation of transcription, DNA-templated; F:DNA-binding transcription factor activity; F:GTPase activity; F:GTP binding; F:sequence-specific DNA binding
gbr.45.14.t1_gbr.45.15.t1	0	0	1	0	0	0	0	0	0	0	0	0	0	0	forkhead box protein K2	No	685	20	0	78.21	4	P:GO:0006355; F:GO:0003700; F:GO:0043565; C:GO:0005634	P:regulation of transcription, DNA-templated; F:DNA-binding transcription factor activity; F:sequence-specific DNA binding; C:nucleus			IPR001766 (PRINTS); IPR001766 (PFAM); IPR000253 (PFAM); IPR036388 (G3DSA:1.10.10.GENE3D); G3DSA:2.60.200.20 (GENE3D); mobidb-lite (MOBIDB_LITE); mobidb-lite (MOBIDB_LITE); mobidb-lite (MOBIDB_LITE); mobidb-lite (MOBIDB_LITE); mobidb-lite (MOBIDB_LITE); mobidb-lite (MOBIDB_LITE); mobidb-lite (MOBIDB_LITE); mobidb-lite (MOBIDB_LITE); mobidb-lite (MOBIDB_LITE); PTHR45881 (PANTHER); IPR001766 (PROSIT…	P:GO:0006355; F:GO:0003700; F:GO:0005515; F:GO:0043565	P:regulation of transcription, DNA-templated; F:DNA-binding transcription factor activity; F:protein binding; F:sequence-specific DNA binding
gbr.235.22.t1	0	0	0	0	0	0	1	0	0	0	0	0	0	0	transcription factor Spi-C-like	No	386	20	0	62.26	3	P:GO:0006355; F:GO:0003700; F:GO:0043565	P:regulation of transcription, DNA-templated; F:DNA-binding transcription factor activity; F:sequence-specific DNA binding			IPR000418 (SMART); IPR003118 (SMART); IPR003118 (PFAM); IPR036388 (G3DSA:1.10.10.GENE3D); IPR000418 (PFAM); IPR013761 (G3DSA:1.10.150.GENE3D); mobidb-lite (MOBIDB_LITE); mobidb-lite (MOBIDB_LITE); PTHR11849:SF191 (PANTHER); PTHR11849 (PANTHER); IPR000418 (PROSITE_PATTERNS); IPR000418 (PROSITE_PROFILES); IPR003118 (PROSITE_PROFILES); IPR036390 (SUPERFAMILY); IPR013761 (SUPERFAMILY)	P:GO:0006355; F:GO:0003700; F:GO:0043565	P:regulation of transcription, DNA-templated; F:DNA-binding transcription factor activity; F:sequence-specific DNA binding
gbr.256.3.t1	0	0	1	0	0	0	0	0	0	0	0	0	0	0	ETS-related transcription factor Elf-1-like isoform X1	No	235	20	2.71332e-164	69.27	3	P:GO:0006355; F:GO:0003700; F:GO:0043565	P:regulation of transcription, DNA-templated; F:DNA-binding transcription factor activity; F:sequence-specific DNA binding			IPR000418 (PRINTS); IPR000418 (SMART); IPR000418 (PFAM); IPR036388 (G3DSA:1.10.10.GENE3D); mobidb-lite (MOBIDB_LITE); PTHR11849:SF10 (PANTHER); PTHR11849 (PANTHER); IPR000418 (PROSITE_PATTERNS); IPR000418 (PROSITE_PATTERNS); IPR000418 (PROSITE_PROFILES); IPR036390 (SUPERFAMILY)	P:GO:0006355; F:GO:0003700; F:GO:0043565	P:regulation of transcription, DNA-templated; F:DNA-binding transcription factor activity; F:sequence-specific DNA binding
gbr.32.56.t1	0	0	1	0	0	0	0	0	0	0	0	0	0	0	Forkhead box protein C2	No	519	20	0	62.08	3	P:GO:0006355; F:GO:0003700; F:GO:0043565	P:regulation of transcription, DNA-templated; F:DNA-binding transcription factor activity; F:sequence-specific DNA binding			IPR001766 (PRINTS); IPR001766 (SMART); IPR036388 (G3DSA:1.10.10.GENE3D); IPR001766 (PFAM); mobidb-lite (MOBIDB_LITE); mobidb-lite (MOBIDB_LITE); mobidb-lite (MOBIDB_LITE); mobidb-lite (MOBIDB_LITE); mobidb-lite (MOBIDB_LITE); mobidb-lite (MOBIDB_LITE); PTHR11829:SF189 (PANTHER); PTHR11829 (PANTHER); IPR018122 (PROSITE_PATTERNS); IPR030456 (PROSITE_PATTERNS); IPR001766 (PROSITE_PROFILES); IPR00176…	P:GO:0006355; F:GO:0003700; F:GO:0043565	P:regulation of transcription, DNA-templated; F:DNA-binding transcription factor activity; F:sequence-specific DNA binding
gbr.33.81.t1	0	0	1	0	0	0	0	0	0	0	0	0	0	0	ETS domain-containing protein Elk-3-like isoform X1	No	495	20	0	79.17	3	P:GO:0006355; F:GO:0003700; F:GO:0043565	P:regulation of transcription, DNA-templated; F:DNA-binding transcription factor activity; F:sequence-specific DNA binding			IPR000418 (PRINTS); IPR000418 (SMART); IPR000418 (PFAM); IPR036388 (G3DSA:1.10.10.GENE3D); mobidb-lite (MOBIDB_LITE); mobidb-lite (MOBIDB_LITE); mobidb-lite (MOBIDB_LITE); mobidb-lite (MOBIDB_LITE); mobidb-lite (MOBIDB_LITE); mobidb-lite (MOBIDB_LITE); mobidb-lite (MOBIDB_LITE); mobidb-lite (MOBIDB_LITE); PTHR11849 (PANTHER); PTHR11849:SF133 (PANTHER); IPR000418 (PROSITE_PATTERNS); IPR000418 (PRO…	P:GO:0006355; F:GO:0003700; F:GO:0043565	P:regulation of transcription, DNA-templated; F:DNA-binding transcription factor activity; F:sequence-specific DNA binding
gbr.330.9.t1	0	0	1	0	0	0	0	0	0	0	0	0	0	0	vitamin D3 receptor B-like isoform X3	No	696	20	0	67.03	4	P:GO:0006355; F:GO:0003700; F:GO:0008270; F:GO:0043565	P:regulation of transcription, DNA-templated; F:DNA-binding transcription factor activity; F:zinc ion binding; F:sequence-specific DNA binding			IPR001723 (PRINTS); IPR001628 (PRINTS); IPR000536 (SMART); IPR001628 (SMART); IPR001628 (PFAM); IPR013088 (G3DSA:3.30.50.GENE3D); IPR000536 (PFAM); IPR035500 (G3DSA:1.10.565.GENE3D); mobidb-lite (MOBIDB_LITE); mobidb-lite (MOBIDB_LITE); mobidb-lite (MOBIDB_LITE); mobidb-lite (MOBIDB_LITE); mobidb-lite (MOBIDB_LITE); mobidb-lite (MOBIDB_LITE); PTHR24082 (PANTHER); PTHR24082:SF331 (PANTHER); IPR001…	P:GO:0006355; F:GO:0003700; F:GO:0008270; F:GO:0043565	P:regulation of transcription, DNA-templated; F:DNA-binding transcription factor activity; F:zinc ion binding; F:sequence-specific DNA binding
gbr.6.22.t1	0	0	0	0	1	0	0	0	0	0	0	0	0	0	tektin-3-like isoform X1	No	991	20	0	79.69	4	P:GO:0006355; F:GO:0003700; F:GO:0008270; F:GO:0043565	P:regulation of transcription, DNA-templated; F:DNA-binding transcription factor activity; F:zinc ion binding; F:sequence-specific DNA binding			Coil (COILS); Coil (COILS); Coil (COILS); IPR000435 (PRINTS); IPR001628 (PRINTS); IPR000536 (SMART); IPR001628 (SMART); IPR000536 (PFAM); PF03148 (PFAM); IPR013088 (G3DSA:3.30.50.GENE3D); IPR001628 (PFAM); IPR035500 (G3DSA:1.10.565.GENE3D); mobidb-lite (MOBIDB_LITE); PTHR19960:SF11 (PANTHER); IPR000435 (PANTHER); IPR001628 (PROSITE_PROFILES); IPR000536 (PROSITE_PROFILES); IPR035500 (SUPERFAMILY);…	P:GO:0006355; F:GO:0003700; F:GO:0008270; F:GO:0043565	P:regulation of transcription, DNA-templated; F:DNA-binding transcription factor activity; F:zinc ion binding; F:sequence-specific DNA binding
gbr.59.15.t1	0	0	1	0	0	0	0	0	0	0	0	0	0	0	mothers against decapentaplegic homolog 2 isoform X3	No	244	20	1.68833e-176	88.7	2	P:GO:0006355; F:GO:0005515	P:regulation of transcription, DNA-templated; F:protein binding			IPR001132 (SMART); IPR017855 (G3DSA:2.60.200.GENE3D); IPR001132 (PFAM); mobidb-lite (MOBIDB_LITE); mobidb-lite (MOBIDB_LITE); PTHR13703:SF42 (PANTHER); IPR013790 (PANTHER); IPR001132 (PROSITE_PROFILES); IPR008984 (SUPERFAMILY)	P:GO:0006355; F:GO:0005515	P:regulation of transcription, DNA-templated; F:protein binding
gbr.261.14.t1	0	0	0	0	1	0	0	0	0	0	0	0	0	0	neuronal PAS domain-containing protein 3-like isoform X2	No	953	20	0	69.74	2	P:GO:0006355; F:GO:0046983	P:regulation of transcription, DNA-templated; F:protein dimerization activity			IPR001610 (SMART); IPR011598 (SMART); IPR000014 (SMART); IPR013655 (PFAM); G3DSA:3.30.450.20 (GENE3D); IPR013767 (PFAM); G3DSA:3.30.450.20 (GENE3D); IPR036638 (G3DSA:4.10.280.GENE3D); mobidb-lite (MOBIDB_LITE); mobidb-lite (MOBIDB_LITE); mobidb-lite (MOBIDB_LITE); mobidb-lite (MOBIDB_LITE); mobidb-lite (MOBIDB_LITE); mobidb-lite (MOBIDB_LITE); mobidb-lite (MOBIDB_LITE); mobidb-lite (MOBIDB_LITE);…	P:GO:0006355; F:GO:0005515; F:GO:0046983	P:regulation of transcription, DNA-templated; F:protein binding; F:protein dimerization activity
gbr.76.82.t1	0	0	0	0	0	0	1	0	0	0	0	0	0	0	interferon regulatory factor 6-like	No	744	20	0	55.15	4	P:GO:0006355; F:GO:0000976; F:GO:0003700; F:GO:0005515	P:regulation of transcription, DNA-templated; F:transcription cis-regulatory region binding; F:DNA-binding transcription factor activity; F:protein binding			Coil (COILS); IPR019471 (SMART); IPR017855 (G3DSA:2.60.200.GENE3D); IPR019471 (PFAM); mobidb-lite (MOBIDB_LITE); mobidb-lite (MOBIDB_LITE); mobidb-lite (MOBIDB_LITE); mobidb-lite (MOBIDB_LITE); mobidb-lite (MOBIDB_LITE); mobidb-lite (MOBIDB_LITE); mobidb-lite (MOBIDB_LITE); IPR001346 (PANTHER); IPR008984 (SUPERFAMILY)	P:GO:0006355; F:GO:0000976; F:GO:0003700; F:GO:0005515	P:regulation of transcription, DNA-templated; F:transcription cis-regulatory region binding; F:DNA-binding transcription factor activity; F:protein binding
gbr.4.76.t1	0	0	1	0	0	0	0	0	0	0	0	0	0	0	Ecdysone receptor	No	530	20	0	76.8	7	P:GO:0006355; P:GO:0035076; F:GO:0004879; F:GO:0008270; F:GO:0035100; F:GO:0043565; C:GO:0005634	P:regulation of transcription, DNA-templated; P:ecdysone receptor-mediated signaling pathway; F:nuclear receptor activity; F:zinc ion binding; F:ecdysone binding; F:sequence-specific DNA binding; C:nucleus			IPR001628 (PRINTS); IPR001723 (PRINTS); IPR003069 (PRINTS); IPR001628 (SMART); IPR000536 (SMART); IPR013088 (G3DSA:3.30.50.GENE3D); IPR035500 (G3DSA:1.10.565.GENE3D); IPR001628 (PFAM); IPR000536 (PFAM); mobidb-lite (MOBIDB_LITE); mobidb-lite (MOBIDB_LITE); mobidb-lite (MOBIDB_LITE); mobidb-lite (MOBIDB_LITE); mobidb-lite (MOBIDB_LITE); mobidb-lite (MOBIDB_LITE); PTHR24082:SF498 (PANTHER); PTHR240…	P:GO:0006355; P:GO:0035076; F:GO:0003677; F:GO:0003700; F:GO:0004879; F:GO:0008270; F:GO:0035100; F:GO:0043565; C:GO:0005634	P:regulation of transcription, DNA-templated; P:ecdysone receptor-mediated signaling pathway; F:DNA binding; F:DNA-binding transcription factor activity; F:nuclear receptor activity; F:zinc ion binding; F:ecdysone binding; F:sequence-specific DNA binding; C:nucleus
gbr.74.1.t1	0	0	1	0	0	0	0	0	0	0	0	0	0	0	histone-lysine N-methyltransferase SETD2	No	1035	20	0	57.79	5	P:GO:0006355; P:GO:0097198; F:GO:0005515; F:GO:0046975; C:GO:0005694	P:regulation of transcription, DNA-templated; P:histone H3-K36 trimethylation; F:protein binding; F:histone methyltransferase activity (H3-K36 specific); C:chromosome	EC:2.1.1.43	Transferring one-carbon groups	IPR003616 (SMART); IPR001202 (SMART); IPR001202 (PFAM); IPR038190 (G3DSA:1.10.1740.GENE3D); G3DSA:2.20.70.10 (GENE3D); G3DSA:2.170.270.10 (GENE3D); IPR013257 (PFAM); mobidb-lite (MOBIDB_LITE); mobidb-lite (MOBIDB_LITE); mobidb-lite (MOBIDB_LITE); mobidb-lite (MOBIDB_LITE); mobidb-lite (MOBIDB_LITE); mobidb-lite (MOBIDB_LITE); mobidb-lite (MOBIDB_LITE); mobidb-lite (MOBIDB_LITE); mobidb-lite (MOBI…	P:GO:0006355; P:GO:0034968; P:GO:0097198; F:GO:0005515; F:GO:0018024; F:GO:0046975; C:GO:0005694	P:regulation of transcription, DNA-templated; P:histone lysine methylation; P:histone H3-K36 trimethylation; F:protein binding; F:histone-lysine N-methyltransferase activity; F:histone methyltransferase activity (H3-K36 specific); C:chromosome
gbr.112.14.t1	1	0	0	0	0	0	0	0	0	0	0	0	0	0	cell death specification protein 2-like	No	519	20	0	83.94	2	P:GO:0006357; F:GO:0003700	P:regulation of transcription by RNA polymerase II; F:DNA-binding transcription factor activity			Coil (COILS); IPR004827 (SMART); G3DSA:1.20.5.170 (GENE3D); IPR004827 (PFAM); mobidb-lite (MOBIDB_LITE); mobidb-lite (MOBIDB_LITE); mobidb-lite (MOBIDB_LITE); mobidb-lite (MOBIDB_LITE); mobidb-lite (MOBIDB_LITE); mobidb-lite (MOBIDB_LITE); mobidb-lite (MOBIDB_LITE); PTHR11988:SF27 (PANTHER); IPR040223 (PANTHER); IPR004827 (PROSITE_PROFILES); cd14695 (CDD); SSF57959 (SUPERFAMILY)	P:GO:0006355; P:GO:0006357; F:GO:0003700	P:regulation of transcription, DNA-templated; P:regulation of transcription by RNA polymerase II; F:DNA-binding transcription factor activity
gbr.71.37.t1	0	0	0	0	1	0	0	0	0	0	0	0	0	0	protein giant	No	342	20	0	76.55	2	P:GO:0006357; F:GO:0003700	P:regulation of transcription by RNA polymerase II; F:DNA-binding transcription factor activity			Coil (COILS); IPR004827 (SMART); G3DSA:1.20.5.170 (GENE3D); IPR004827 (PFAM); mobidb-lite (MOBIDB_LITE); mobidb-lite (MOBIDB_LITE); mobidb-lite (MOBIDB_LITE); mobidb-lite (MOBIDB_LITE); IPR040223 (PANTHER); IPR004827 (PROSITE_PROFILES); cd14695 (CDD); SSF57959 (SUPERFAMILY)	P:GO:0006355; P:GO:0006357; F:GO:0003700	P:regulation of transcription, DNA-templated; P:regulation of transcription by RNA polymerase II; F:DNA-binding transcription factor activity
gbr.7.14.t1	0	0	0	0	1	0	0	0	0	0	0	0	0	0	cyclic AMP-dependent transcription factor ATF-6 beta-like	No	555	20	0	53.19	6	P:GO:0006357; P:GO:0030968; F:GO:0003700; F:GO:0035497; C:GO:0005634; C:GO:0012505	P:regulation of transcription by RNA polymerase II; P:endoplasmic reticulum unfolded protein response; F:DNA-binding transcription factor activity; F:cAMP response element binding; C:nucleus; C:endomembrane system			Coil (COILS); Coil (COILS); IPR004827 (SMART); G3DSA:1.20.5.170 (GENE3D); IPR004827 (PFAM); mobidb-lite (MOBIDB_LITE); mobidb-lite (MOBIDB_LITE); mobidb-lite (MOBIDB_LITE); mobidb-lite (MOBIDB_LITE); mobidb-lite (MOBIDB_LITE); mobidb-lite (MOBIDB_LITE); IPR029809 (PTHR46164:PANTHER); IPR029809 (PTHR46164:PANTHER); PTHR46164 (PANTHER); TRANSMEMBRANE (PHOBIUS); NON_CYTOPLASMIC_DOMAIN (PHOBIUS); CYT…	P:GO:0006355; P:GO:0006357; P:GO:0030968; F:GO:0003700; F:GO:0035497; C:GO:0005634; C:GO:0012505	P:regulation of transcription, DNA-templated; P:regulation of transcription by RNA polymerase II; P:endoplasmic reticulum unfolded protein response; F:DNA-binding transcription factor activity; F:cAMP response element binding; C:nucleus; C:endomembrane system
gbr.90.40.t1	0	0	1	0	0	0	0	0	0	0	0	0	0	0	CREB3 regulatory factor-like	No	547	20	0	75.55	3	P:GO:0006355; P:GO:0006986; F:GO:0003700	P:regulation of transcription, DNA-templated; P:response to unfolded protein; F:DNA-binding transcription factor activity			IPR004827 (SMART); G3DSA:1.20.5.170 (GENE3D); mobidb-lite (MOBIDB_LITE); mobidb-lite (MOBIDB_LITE); mobidb-lite (MOBIDB_LITE); mobidb-lite (MOBIDB_LITE); mobidb-lite (MOBIDB_LITE); mobidb-lite (MOBIDB_LITE); IPR039165 (PANTHER); IPR004827 (PROSITE_PATTERNS); cd14809 (CDD); SSF57959 (SUPERFAMILY)	P:GO:0006355; P:GO:0006986; F:GO:0003700	P:regulation of transcription, DNA-templated; P:response to unfolded protein; F:DNA-binding transcription factor activity
gbr.80.20.t1	0	0	1	0	0	0	0	0	0	0	0	0	0	0	signal transducer and activator of transcription 5A-like isoform X1	No	841	20	0	73.16	5	P:GO:0006355; P:GO:0060397; F:GO:0003677; F:GO:0003700; C:GO:0005634	P:regulation of transcription, DNA-templated; P:growth hormone receptor signaling pathway via JAK-STAT; F:DNA binding; F:DNA-binding transcription factor activity; C:nucleus			Coil (COILS); IPR013799 (SMART); IPR000980 (SMART); IPR000980 (PFAM); IPR036535 (G3DSA:1.10.532.GENE3D); IPR036860 (G3DSA:3.30.505.GENE3D); G3DSA:1.20.1050.20 (GENE3D); IPR012345 (G3DSA:2.60.40.GENE3D); IPR013799 (PFAM); IPR013801 (PFAM); G3DSA:1.10.238.10 (GENE3D); IPR013800 (PFAM); mobidb-lite (MOBIDB_LITE); IPR001217 (PANTHER); IPR035858 (PTHR11801:PANTHER); IPR035858 (PTHR11801:PANTHER); IPR0…	P:GO:0006355; P:GO:0007165; P:GO:0060397; F:GO:0003677; F:GO:0003700; C:GO:0005634	P:regulation of transcription, DNA-templated; P:signal transduction; P:growth hormone receptor signaling pathway via JAK-STAT; F:DNA binding; F:DNA-binding transcription factor activity; C:nucleus
gbr.30.61.t1_gbr.30.63.t1	0	0	1	0	0	0	0	0	0	0	0	0	0	0	motor neuron and pancreas homeobox protein 1-like	No	386	20	0	57.49	7	P:GO:0006355; P:GO:0006357; P:GO:0007275; P:GO:0021520; F:GO:0000981; F:GO:0003677; C:GO:0005634	P:regulation of transcription, DNA-templated; P:regulation of transcription by RNA polymerase II; P:multicellular organism development; P:spinal cord motor neuron cell fate specification; F:DNA-binding transcription factor activity, RNA polymerase II-specific; F:DNA binding; C:nucleus			IPR020479 (PRINTS); G3DSA:1.10.10.60 (GENE3D); IPR001356 (PFAM); mobidb-lite (MOBIDB_LITE); mobidb-lite (MOBIDB_LITE); mobidb-lite (MOBIDB_LITE); mobidb-lite (MOBIDB_LITE); IPR042768 (PANTHER); IPR001356 (PROSITE_PROFILES); IPR001356 (CDD); IPR009057 (SUPERFAMILY)	P:GO:0021520; F:GO:0003677	P:spinal cord motor neuron cell fate specification; F:DNA binding
gbr.171.1.t1	0	0	1	0	0	0	0	0	0	0	0	0	0	0	transcription initiation protein SPT3 homolog isoform X1	No	437	20	0	67.2	2	P:GO:0006366; F:GO:0046982	P:transcription by RNA polymerase II; F:protein heterodimerization activity			IPR003195 (PFAM); IPR009072 (G3DSA:1.10.20.GENE3D); mobidb-lite (MOBIDB_LITE); mobidb-lite (MOBIDB_LITE); mobidb-lite (MOBIDB_LITE); mobidb-lite (MOBIDB_LITE); mobidb-lite (MOBIDB_LITE); PTHR11380:SF5 (PANTHER); IPR003195 (PANTHER); IPR003195 (CDD); IPR009072 (SUPERFAMILY)	P:GO:0006366; F:GO:0046982	P:transcription by RNA polymerase II; F:protein heterodimerization activity
gbr.189.24.t1	1	1	1	0	1	1	1	0	0	0	0	0	0	0	hsp90 co-chaperone Cdc37	No	385	20	0	77.26	1	F:GO:0019901	F:protein kinase binding			Coil (COILS); Coil (COILS); Coil (COILS); IPR013855 (SMART); IPR013874 (SMART); IPR013873 (SMART); IPR038189 (G3DSA:1.20.58.GENE3D); IPR013873 (PFAM); IPR013874 (PFAM); IPR013855 (PFAM); mobidb-lite (MOBIDB_LITE); mobidb-lite (MOBIDB_LITE); IPR004918 (PANTHER); PTHR12800:SF3 (PANTHER); SSF101391 (SUPERFAMILY)	F:GO:0019901	F:protein kinase binding
gbr.314.25.t1	1	1	1	1	1	0	1	0	0	0	0	0	0	0	hsp70-binding protein 1-like	No	334	20	0	64.87	7	P:GO:0008104; P:GO:0032940; P:GO:0051641; P:GO:0065007; C:GO:0005768; C:GO:0043231; C:GO:0099503	P:protein localization; P:secretion by cell; P:cellular localization; P:biological regulation; C:endosome; C:intracellular membrane-bounded organelle; C:secretory vesicle			Coil (COILS); IPR013918 (PFAM); IPR011989 (G3DSA:1.25.10.GENE3D); PTHR19316 (PANTHER); PTHR19316:SF18 (PANTHER); IPR016024 (SUPERFAMILY)	no GO terms	no GO terms
gbr.46.46.t1	1	1	1	0	1	1	1	0	0	0	0	0	0	0	dnaJ homolog subfamily B member 6-like isoform X2	No	244	20	1.16304e-178	71.93						Coil (COILS); IPR001623 (PRINTS); IPR001623 (SMART); IPR036869 (G3DSA:1.10.287.GENE3D); IPR001623 (PFAM); mobidb-lite (MOBIDB_LITE); PTHR43948 (PANTHER); PTHR43948:SF5 (PANTHER); IPR018253 (PROSITE_PATTERNS); IPR001623 (PROSITE_PROFILES); IPR001623 (CDD); IPR036869 (SUPERFAMILY)	no GO terms	no GO terms
gbr.2.172.t1	1	1	1	0	1	1	1	0	0	0	0	0	0	0	DNA damage-inducible transcript 4-like protein	No	216	20	1.18261e-160	65.43	2	P:GO:0009968; C:GO:0005737	P:negative regulation of signal transduction; C:cytoplasm			IPR012918 (PFAM); IPR038281 (G3DSA:1.10.490.GENE3D); IPR012918 (PANTHER)	P:GO:0009968; C:GO:0005737	P:negative regulation of signal transduction; C:cytoplasm
gbr.1.177.t1	1	1	1	0	1	1	1	0	0	0	0	0	0	0	calreticulin-like	Yes	368	20	0	84.62	4	P:GO:0006457; F:GO:0005509; F:GO:0051082; C:GO:0005783	P:protein folding; F:calcium ion binding; F:unfolded protein binding; C:endoplasmic reticulum			IPR001580 (PRINTS); IPR009169 (PIRSF); IPR001580 (PFAM); G3DSA:2.60.120.200 (GENE3D); IPR009033 (G3DSA:2.10.250.GENE3D); G3DSA:2.60.120.200 (GENE3D); mobidb-lite (MOBIDB_LITE); mobidb-lite (MOBIDB_LITE); mobidb-lite (MOBIDB_LITE); IPR001580 (PANTHER); PTHR11073:SF42 (PANTHER); IPR018124 (PROSITE_PATTERNS); IPR018124 (PROSITE_PATTERNS); IPR018124 (PROSITE_PATTERNS); IPR018124 (PROSITE_PATTERNS); S…	P:GO:0006457; F:GO:0005509; F:GO:0005515; F:GO:0051082; C:GO:0005783	P:protein folding; F:calcium ion binding; F:protein binding; F:unfolded protein binding; C:endoplasmic reticulum
gbr.110.67.t1	1	1	1	0	1	0	1	0	0	0	0	0	0	0	activator of 90 kDa heat shock protein ATPase homolog 1-like	No	348	20	0	71.52	3	F:GO:0001671; F:GO:0051087; F:GO:0051879	F:ATPase activator activity; F:chaperone binding; F:Hsp90 protein binding			IPR015310 (SMART); IPR036338 (G3DSA:3.15.10.GENE3D); IPR015310 (PFAM); IPR023393 (G3DSA:3.30.530.GENE3D); IPR013538 (PFAM); mobidb-lite (MOBIDB_LITE); IPR039981 (PANTHER); PTHR13009:SF7 (PANTHER); cd08892 (CDD); IPR036338 (SUPERFAMILY); SSF55961 (SUPERFAMILY)	F:GO:0001671; F:GO:0051087; F:GO:0051879	F:ATPase activator activity; F:chaperone binding; F:Hsp90 protein binding
gbr.225.33.t1	1	1	1	0	1	0	1	0	0	0	0	0	0	0	bromodomain adjacent to zinc finger domain protein 2B-like isoform X1	No	2249	20	0	81.23	2	F:GO:0003677; F:GO:0005515	F:DNA binding; F:protein binding			Coil (COILS); Coil (COILS); Coil (COILS); Coil (COILS); Coil (COILS); IPR001487 (PRINTS); IPR001965 (SMART); IPR001487 (SMART); IPR018501 (SMART); IPR001739 (SMART); IPR013083 (G3DSA:3.30.40.GENE3D); IPR018501 (PFAM); IPR013083 (G3DSA:3.30.40.GENE3D); IPR019787 (PFAM); G3DSA:3.30.890.10 (GENE3D); IPR036427 (G3DSA:1.20.920.GENE3D); IPR001739 (PFAM); IPR001487 (PFAM); IPR028942 (PFAM); mobidb-lite …	F:GO:0003677; F:GO:0005515	F:DNA binding; F:protein binding
gbr.104.23.t1	1	1	1	1	0	0	1	0	0	0	0	0	0	0	glycogen-binding subunit 76A-like	No	363	20	0	63.95	1	F:GO:0005515	F:protein binding			IPR005036 (PFAM); IPR038175 (G3DSA:2.60.40.GENE3D); mobidb-lite (MOBIDB_LITE); mobidb-lite (MOBIDB_LITE); PTHR12307 (PANTHER); IPR005036 (PROSITE_PROFILES)	F:GO:0005515	F:protein binding
gbr.151.54.t1	1	1	1	0	1	0	1	0	0	0	0	0	0	0	leucine-rich repeat-containing protein 59	No	308	20	0	74.76	1	F:GO:0005515	F:protein binding			Coil (COILS); Coil (COILS); IPR003591 (SMART); IPR032675 (G3DSA:3.80.10.GENE3D); IPR001611 (PFAM); mobidb-lite (MOBIDB_LITE); PTHR45752:SF4 (PANTHER); PTHR45752 (PANTHER); TRANSMEMBRANE (PHOBIUS); CYTOPLASMIC_DOMAIN (PHOBIUS); NON_CYTOPLASMIC_DOMAIN (PHOBIUS); IPR001611 (PROSITE_PROFILES); IPR001611 (PROSITE_PROFILES); IPR001611 (PROSITE_PROFILES); SSF52058 (SUPERFAMILY); TMhelix (TMHMM)	F:GO:0005515	F:protein binding
gbr.253.37.t1	1	1	1	1	1	0	0	0	0	0	0	0	0	0	heat shock 70 kDa protein IV-like	No	637	20	0	89.13	10	P:GO:0034620; P:GO:0042026; P:GO:0051085; F:GO:0005524; F:GO:0016887; F:GO:0031072; F:GO:0044183; F:GO:0051082; F:GO:0051787; C:GO:0005737	P:cellular response to unfolded protein; P:protein refolding; P:chaperone cofactor-dependent protein refolding; F:ATP binding; F:ATPase; F:heat shock protein binding; F:protein folding chaperone; F:unfolded protein binding; F:misfolded protein binding; C:cytoplasm	EC:3.6.1.3; EC:3.6.1.15	Deleted entry; Nucleoside-triphosphate phosphatase	PR00301 (PRINTS); IPR029048 (G3DSA:1.20.1270.GENE3D); G3DSA:3.30.420.40 (GENE3D); IPR013126 (PFAM); IPR029047 (G3DSA:2.60.34.GENE3D); G3DSA:3.30.420.40 (GENE3D); G3DSA:3.30.30.30 (GENE3D); G3DSA:3.90.640.10 (GENE3D); mobidb-lite (MOBIDB_LITE); PTHR19375:SF431 (PANTHER); IPR013126 (PANTHER); IPR018181 (PROSITE_PATTERNS); IPR018181 (PROSITE_PATTERNS); IPR018181 (PROSITE_PATTERNS); cd10233 (CDD); IP…	no GO terms	no GO terms
gbr.76.105.t1	1	1	1	0	1	0	1	0	0	0	0	0	0	0	phosphoenolpyruvate carboxykinase, cytosolic [GTP]	No	617	20	0	83.32	3	P:GO:0006094; F:GO:0004613; F:GO:0005525	P:gluconeogenesis; F:phosphoenolpyruvate carboxykinase (GTP) activity; F:GTP binding	EC:4.1.1.32	Phosphoenolpyruvate carboxykinase (GTP)	IPR008210 (G3DSA:3.40.449.GENE3D); G3DSA:2.170.8.10 (GENE3D); IPR035078 (PFAM); IPR008209 (PIRSF); IPR013035 (G3DSA:3.90.228.GENE3D); IPR035077 (PFAM); IPR008209 (PANTHER); PTHR11561:SF11 (PANTHER); IPR018091 (PROSITE_PATTERNS); IPR008209 (HAMAP); IPR008209 (CDD); SSF53795 (SUPERFAMILY); IPR008210 (SUPERFAMILY)	P:GO:0006094; F:GO:0004611; F:GO:0004613; F:GO:0005525; F:GO:0017076	P:gluconeogenesis; F:phosphoenolpyruvate carboxykinase activity; F:phosphoenolpyruvate carboxykinase (GTP) activity; F:GTP binding; F:purine nucleotide binding
gbr.1.150.t1	1	0	1	1	0	1	1	0	0	0	0	0	0	0	dnaJ homolog subfamily B member 4-like	No	340	20	0	75.44	2	P:GO:0006457; F:GO:0051082	P:protein folding; F:unfolded protein binding			IPR001623 (PRINTS); IPR001623 (SMART); IPR001623 (PFAM); IPR002939 (PFAM); G3DSA:2.60.260.20 (GENE3D); IPR036869 (G3DSA:1.10.287.GENE3D); G3DSA:2.60.260.20 (GENE3D); PTHR24078:SF525 (PANTHER); PTHR24078 (PANTHER); IPR018253 (PROSITE_PATTERNS); IPR001623 (PROSITE_PROFILES); IPR001623 (CDD); cd10747 (CDD); IPR008971 (SUPERFAMILY); IPR036869 (SUPERFAMILY); IPR008971 (SUPERFAMILY)	P:GO:0006457; F:GO:0051082	P:protein folding; F:unfolded protein binding
gbr.147.5.t1_gbr.147.8.t1	0	0	1	0	1	1	1	0	0	0	0	0	0	0	snRNA-activating protein complex subunit 4	No	1725	20	0	62.91						PF13921 (PFAM); G3DSA:1.10.10.60 (GENE3D); IPR001005 (PFAM); G3DSA:1.10.10.60 (GENE3D); G3DSA:1.10.10.60 (GENE3D); G3DSA:1.10.10.60 (GENE3D); mobidb-lite (MOBIDB_LITE); mobidb-lite (MOBIDB_LITE); mobidb-lite (MOBIDB_LITE); mobidb-lite (MOBIDB_LITE); mobidb-lite (MOBIDB_LITE); mobidb-lite (MOBIDB_LITE); mobidb-lite (MOBIDB_LITE); mobidb-lite (MOBIDB_LITE); mobidb-lite (MOBIDB_LITE); mobidb-lite (M…	no GO terms	no GO terms
gbr.152.15.t1	1	1	0	1	1	0	0	0	0	0	0	0	0	0	heat shock protein 27	No	329	20	0	57.48	2	F:GO:0005212; F:GO:0046872	F:structural constituent of eye lens; F:metal ion binding			IPR008978 (G3DSA:2.60.40.GENE3D); IPR002068 (PFAM); mobidb-lite (MOBIDB_LITE); mobidb-lite (MOBIDB_LITE); mobidb-lite (MOBIDB_LITE); mobidb-lite (MOBIDB_LITE); mobidb-lite (MOBIDB_LITE); mobidb-lite (MOBIDB_LITE); mobidb-lite (MOBIDB_LITE); cd06526 (CDD); IPR008978 (SUPERFAMILY)	no GO terms	no GO terms
gbr.152.16.t1	1	1	1	1	0	0	0	0	0	0	0	0	0	0	protein lethal(2)essential for life	No	240	20	6.30608e-176	58.97	1	F:GO:0046872	F:metal ion binding			IPR001436 (PRINTS); IPR002068 (PFAM); IPR008978 (G3DSA:2.60.40.GENE3D); mobidb-lite (MOBIDB_LITE); mobidb-lite (MOBIDB_LITE); mobidb-lite (MOBIDB_LITE); IPR001436 (PANTHER); IPR002068 (PROSITE_PROFILES); cd06526 (CDD); IPR008978 (SUPERFAMILY)	no GO terms	no GO terms
gbr.152.17.t1	1	0	0	1	0	1	1	0	0	0	0	0	0	0	heat shock protein beta-1 isoform X3	No	222	20	1.26144e-162	68.33						IPR001436 (PRINTS); IPR008978 (G3DSA:2.60.40.GENE3D); IPR002068 (PFAM); mobidb-lite (MOBIDB_LITE); mobidb-lite (MOBIDB_LITE); IPR001436 (PANTHER); IPR002068 (PROSITE_PROFILES); cd06526 (CDD); IPR008978 (SUPERFAMILY)	no GO terms	no GO terms
gbr.271.17.t1	1	1	1	1	0	0	0	0	0	0	0	0	0	0	heat shock 70 kDa protein IV-like	No	638	20	0	89.29	10	P:GO:0034620; P:GO:0042026; P:GO:0051085; F:GO:0005524; F:GO:0016887; F:GO:0031072; F:GO:0044183; F:GO:0051082; F:GO:0051787; C:GO:0005737	P:cellular response to unfolded protein; P:protein refolding; P:chaperone cofactor-dependent protein refolding; F:ATP binding; F:ATPase; F:heat shock protein binding; F:protein folding chaperone; F:unfolded protein binding; F:misfolded protein binding; C:cytoplasm	EC:3.6.1.3; EC:3.6.1.15	Deleted entry; Nucleoside-triphosphate phosphatase	PR00301 (PRINTS); IPR013126 (PFAM); IPR029048 (G3DSA:1.20.1270.GENE3D); G3DSA:3.30.420.40 (GENE3D); G3DSA:3.30.30.30 (GENE3D); IPR029047 (G3DSA:2.60.34.GENE3D); G3DSA:3.30.420.40 (GENE3D); G3DSA:3.90.640.10 (GENE3D); mobidb-lite (MOBIDB_LITE); PTHR19375:SF431 (PANTHER); IPR013126 (PANTHER); IPR018181 (PROSITE_PATTERNS); IPR018181 (PROSITE_PATTERNS); IPR018181 (PROSITE_PATTERNS); cd10233 (CDD); IP…	no GO terms	no GO terms
gbr.289.18.t1	1	1	1	0	1	0	0	0	0	0	0	0	0	0	Sterile alpha motif domain-containing protein 9-like	No	1760	20	0	55.22	2	P:GO:0042981; F:GO:0008168	P:regulation of apoptotic process; F:methyltransferase activity			G3DSA:1.10.533.10 (GENE3D); mobidb-lite (MOBIDB_LITE); mobidb-lite (MOBIDB_LITE); mobidb-lite (MOBIDB_LITE); mobidb-lite (MOBIDB_LITE); mobidb-lite (MOBIDB_LITE); mobidb-lite (MOBIDB_LITE); mobidb-lite (MOBIDB_LITE); PTHR16155 (PANTHER); cd01670 (CDD); IPR011029 (SUPERFAMILY)	no GO terms	no GO terms
gbr.356.15.t1	0	0	1	0	1	1	1	0	0	0	0	0	0	0	lysine-specific demethylase 4C-like isoform X1	No	1057	20	0	68.41	4	P:GO:0006325; P:GO:0008152; F:GO:0032452; C:GO:0005634	P:chromatin organization; P:metabolic process; F:histone demethylase activity; C:nucleus			IPR003347 (SMART); IPR001965 (SMART); IPR002999 (SMART); IPR013083 (G3DSA:3.30.40.GENE3D); G3DSA:2.30.30.140 (GENE3D); IPR003347 (PFAM); IPR040477 (PFAM); PF13832 (PFAM); PF13831 (PFAM); G3DSA:2.60.120.650 (GENE3D); IPR013083 (G3DSA:3.30.40.GENE3D); G3DSA:3.10.330.70 (GENE3D); mobidb-lite (MOBIDB_LITE); mobidb-lite (MOBIDB_LITE); mobidb-lite (MOBIDB_LITE); mobidb-lite (MOBIDB_LITE); mobidb-lite (…	no GO terms	no GO terms
gbr.553.9.t1	1	0	1	0	1	0	1	0	0	0	0	0	0	0	branched-chain-amino-acid aminotransferase-like protein 2	No	302	20	0	65.25						PF13469 (PFAM); G3DSA:3.40.50.300 (GENE3D); PTHR42743 (PANTHER); PTHR42743:SF13 (PANTHER); IPR027417 (SUPERFAMILY)	no GO terms	no GO terms
gbr.59.68.t1	1	1	0	1	0	1	0	0	0	0	0	0	0	0	normal mucosa of esophagus-specific gene 1 protein	No	95	20	2.11321e-63	69.94	2	C:GO:0016020; C:GO:0043231	C:membrane; C:intracellular membrane-bounded organelle			IPR010530 (PFAM); IPR010530 (PANTHER); CYTOPLASMIC_DOMAIN (PHOBIUS); TRANSMEMBRANE (PHOBIUS); NON_CYTOPLASMIC_DOMAIN (PHOBIUS); TMhelix (TMHMM)	no GO terms	no GO terms
gbr.21.6.t1	1	0	1	0	1	1	0	0	0	0	0	0	0	0	L-lactate dehydrogenase-like isoform X2	No	310	20	0	83.13	4	P:GO:0005975; P:GO:0019752; P:GO:0055114; F:GO:0004459	P:carbohydrate metabolic process; P:carboxylic acid metabolic process; P:obsolete oxidation-reduction process; F:L-lactate dehydrogenase activity	EC:1.1.1.27	L-lactate dehydrogenase	IPR001557 (PRINTS); IPR015955 (G3DSA:3.90.110.GENE3D); IPR022383 (PFAM); IPR001557 (PIRSF); G3DSA:3.40.50.720 (GENE3D); IPR001236 (PFAM); IPR015955 (G3DSA:3.90.110.GENE3D); PTHR43128 (PANTHER); IPR018177 (PROSITE_PATTERNS); cd05293 (CDD); IPR015955 (SUPERFAMILY); IPR036291 (SUPERFAMILY)	P:GO:0005975; P:GO:0019752; P:GO:0055114; F:GO:0003824; F:GO:0004459; F:GO:0016491; F:GO:0016616	P:carbohydrate metabolic process; P:carboxylic acid metabolic process; P:obsolete oxidation-reduction process; F:catalytic activity; F:L-lactate dehydrogenase activity; F:oxidoreductase activity; F:oxidoreductase activity, acting on the CH-OH group of donors, NAD or NADP as acceptor
gbr.78.34.t1	1	0	1	0	1	0	1	0	0	0	0	0	0	0	histamine H1 receptor-like	No	678	20	0	68.48	3	P:GO:0007186; F:GO:0016907; C:GO:0005887	P:G protein-coupled receptor signaling pathway; F:G protein-coupled acetylcholine receptor activity; C:integral component of plasma membrane			IPR000276 (PRINTS); IPR000995 (PRINTS); IPR000276 (SMART); IPR000276 (PFAM); G3DSA:1.20.1070.10 (GENE3D); G3DSA:1.20.1070.10 (GENE3D); mobidb-lite (MOBIDB_LITE); mobidb-lite (MOBIDB_LITE); mobidb-lite (MOBIDB_LITE); mobidb-lite (MOBIDB_LITE); mobidb-lite (MOBIDB_LITE); mobidb-lite (MOBIDB_LITE); PTHR24247 (PANTHER); PTHR24247:SF223 (PANTHER); IPR000276 (PROSITE_PATTERNS); TRANSMEMBRANE (PHOBIUS);…	P:GO:0007186; F:GO:0004930; F:GO:0016907; C:GO:0005887; C:GO:0016021	P:G protein-coupled receptor signaling pathway; F:G protein-coupled receptor activity; F:G protein-coupled acetylcholine receptor activity; C:integral component of plasma membrane; C:integral component of membrane
gbr.2.122.t1	1	0	1	0	1	0	1	0	0	0	0	0	0	0	GTP-binding protein SAR1b-like	No	192	20	2.69897e-140	87.1	2	P:GO:0006886; F:GO:0005525	P:intracellular protein transport; F:GTP binding			IPR006689 (PRINTS); SM00177 (SMART); SM00178 (SMART); IPR006689 (PFAM); G3DSA:3.40.50.300 (GENE3D); IPR005225 (TIGRFAM); PTHR45684:SF20 (PANTHER); IPR006687 (PANTHER); IPR006687 (PROSITE_PROFILES); cd00879 (CDD); IPR027417 (SUPERFAMILY)	P:GO:0006886; F:GO:0005525	P:intracellular protein transport; F:GTP binding
gbr.3.62.t1	1	0	1	1	0	1	0	0	0	0	0	0	0	0	TNFAIP3-interacting protein 2-like isoform X1	No	415	20	0	45.62	2	P:GO:0000281; P:GO:0014066	P:mitotic cytokinesis; P:regulation of phosphatidylinositol 3-kinase signaling			Coil (COILS); Coil (COILS); Coil (COILS); Coil (COILS); IPR022008 (PFAM); IPR032419 (PFAM); G3DSA:1.20.5.990 (GENE3D); mobidb-lite (MOBIDB_LITE); IPR038926 (PANTHER)	P:GO:0000281; P:GO:0014066	P:mitotic cytokinesis; P:regulation of phosphatidylinositol 3-kinase signaling
gbr.261.15.t1_gbr.261.17.t1	1	0	1	0	1	0	1	0	0	0	0	0	0	0	egl nine homolog 1 isoform X2	No	406	20	0	60.17	7	P:GO:0055114; F:GO:0005506; F:GO:0016491; F:GO:0016705; F:GO:0031418; F:GO:0046872; F:GO:0051213	P:obsolete oxidation-reduction process; F:iron ion binding; F:oxidoreductase activity; F:oxidoreductase activity, acting on paired donors, with incorporation or reduction of molecular oxygen; F:L-ascorbic acid binding; F:metal ion binding; F:dioxygenase activity			G3DSA:3.30.60.180 (GENE3D); G3DSA:2.60.120.620 (GENE3D); IPR002893 (PFAM); IPR005123 (PFAM); mobidb-lite (MOBIDB_LITE); mobidb-lite (MOBIDB_LITE); PTHR12907 (PANTHER); PTHR12907:SF28 (PANTHER); IPR005123 (PROSITE_PROFILES); IPR002893 (PROSITE_PROFILES); SSF144232 (SUPERFAMILY)	P:GO:0055114; F:GO:0016491	P:obsolete oxidation-reduction process; F:oxidoreductase activity
gbr.447.33.t1	0	1	1	0	1	0	1	0	0	0	0	0	0	0	glyceraldehyde-3-phosphate dehydrogenase	No	87	20	1.16313e-19	85.81	3	P:GO:0055114; F:GO:0016620; F:GO:0051287	P:obsolete oxidation-reduction process; F:oxidoreductase activity, acting on the aldehyde or oxo group of donors, NAD or NADP as acceptor; F:NAD binding			IPR020828 (SMART); IPR020828 (PFAM); G3DSA:3.40.50.720 (GENE3D); mobidb-lite (MOBIDB_LITE); IPR020831 (PANTHER); PTHR10836:SF76 (PANTHER); IPR036291 (SUPERFAMILY)	P:GO:0055114; F:GO:0016620; F:GO:0051287	P:obsolete oxidation-reduction process; F:oxidoreductase activity, acting on the aldehyde or oxo group of donors, NAD or NADP as acceptor; F:NAD binding
gbr.181.3.t1	0	1	1	0	1	0	1	0	0	0	0	0	0	0	LDLR chaperone MESD	Yes	337	20	0	74.83	1	P:GO:0006457	P:protein folding			IPR019330 (PFAM); G3DSA:3.30.70.260 (GENE3D); mobidb-lite (MOBIDB_LITE); mobidb-lite (MOBIDB_LITE); mobidb-lite (MOBIDB_LITE); mobidb-lite (MOBIDB_LITE); mobidb-lite (MOBIDB_LITE); IPR019330 (PANTHER); SIGNAL_PEPTIDE_N_REGION (PHOBIUS); SIGNAL_PEPTIDE_H_REGION (PHOBIUS); SIGNAL_PEPTIDE_C_REGION (PHOBIUS); SIGNAL_PEPTIDE (PHOBIUS); NON_CYTOPLASMIC_DOMAIN (PHOBIUS); SignalP-noTM (SIGNALP_EUK); TMhe…	P:GO:0006457	P:protein folding
gbr.172.3.t1	1	1	0	1	1	0	0	0	0	0	0	0	0	0	endoplasmin-like	Yes	808	20	0	86.5	3	P:GO:0006457; F:GO:0005524; F:GO:0051082	P:protein folding; F:ATP binding; F:unfolded protein binding			Coil (COILS); Coil (COILS); IPR020575 (PRINTS); IPR003594 (SMART); G3DSA:3.30.70.2140 (GENE3D); G3DSA:3.40.50.11260 (GENE3D); IPR037196 (G3DSA:1.20.120.GENE3D); G3DSA:3.30.230.80 (GENE3D); IPR001404 (PFAM); IPR001404 (PIRSF); IPR036890 (G3DSA:3.30.565.GENE3D); IPR003594 (PFAM); mobidb-lite (MOBIDB_LITE); mobidb-lite (MOBIDB_LITE); mobidb-lite (MOBIDB_LITE); mobidb-lite (MOBIDB_LITE); IPR001404 (P…	P:GO:0006457; F:GO:0005524; F:GO:0051082	P:protein folding; F:ATP binding; F:unfolded protein binding
gbr.304.9.t1	1	1	1	1	0	0	0	0	0	0	0	0	0	0	dnaJ homolog subfamily A member 1	No	399	20	0	80.84	5	P:GO:0006457; P:GO:0009408; F:GO:0005524; F:GO:0031072; F:GO:0051082	P:protein folding; P:response to heat; F:ATP binding; F:heat shock protein binding; F:unfolded protein binding			IPR001623 (PRINTS); IPR001623 (SMART); IPR002939 (PFAM); G3DSA:2.60.260.20 (GENE3D); IPR001305 (PFAM); G3DSA:2.10.230.10 (GENE3D); IPR001623 (PFAM); IPR036869 (G3DSA:1.10.287.GENE3D); mobidb-lite (MOBIDB_LITE); mobidb-lite (MOBIDB_LITE); PTHR43888:SF9 (PANTHER); PTHR43888 (PANTHER); IPR018253 (PROSITE_PATTERNS); IPR001623 (PROSITE_PROFILES); IPR001305 (PROSITE_PROFILES); IPR012724 (HAMAP); cd1074…	P:GO:0006457; P:GO:0009408; F:GO:0005524; F:GO:0031072; F:GO:0051082	P:protein folding; P:response to heat; F:ATP binding; F:heat shock protein binding; F:unfolded protein binding
gbr.105.1.t1	0	0	1	0	1	1	1	0	0	0	0	0	0	0	ankyrin-2-like isoform X26	No	4852	20	0	96.63	2	P:GO:0007165; F:GO:0005515	P:signal transduction; F:protein binding			Coil (COILS); Coil (COILS); Coil (COILS); Coil (COILS); Coil (COILS); Coil (COILS); IPR002110 (PRINTS); IPR000906 (SMART); IPR002110 (SMART); IPR000488 (SMART); IPR036770 (G3DSA:1.25.40.GENE3D); PF13637 (PFAM); G3DSA:2.60.40.2660 (GENE3D); IPR000906 (PFAM); IPR040745 (PFAM); G3DSA:2.60.220.30 (GENE3D); IPR036770 (G3DSA:1.25.40.GENE3D); IPR002110 (PFAM); IPR036770 (G3DSA:1.25.40.GENE3D); IPR000488…	P:GO:0007165; F:GO:0005515	P:signal transduction; F:protein binding
gbr.113.1.t1	1	0	1	0	1	0	1	0	0	0	0	0	0	0	diacylglycerol kinase theta-like isoform X4	No	154	20	5.60835e-107	84.63	2	P:GO:0035556; F:GO:0004143	P:intracellular signal transduction; F:diacylglycerol kinase activity	EC:2.7.1.107	Diacylglycerol kinase (ATP)	IPR002219 (SMART); G3DSA:3.30.60.20 (GENE3D); IPR002219 (PFAM); G3DSA:3.30.60.20 (GENE3D); IPR037607 (PANTHER); PTHR11255:SF33 (PANTHER); IPR002219 (PROSITE_PATTERNS); IPR002219 (PROSITE_PATTERNS); IPR002219 (PROSITE_PROFILES); IPR002219 (PROSITE_PROFILES); SSF57889 (SUPERFAMILY); SSF57889 (SUPERFAMILY)	P:GO:0007165; P:GO:0035556; F:GO:0004143	P:signal transduction; P:intracellular signal transduction; F:diacylglycerol kinase activity
gbr.39.46.t1	1	0	1	0	1	0	1	0	0	0	0	0	0	0	ras-like GTP-binding protein Rho1 isoform X2	No	192	20	2.97915e-140	95.41	3	P:GO:0007264; F:GO:0003924; F:GO:0005525	P:small GTPase mediated signal transduction; F:GTPase activity; F:GTP binding	EC:3.6.1.15	Nucleoside-triphosphate phosphatase	PR00449 (PRINTS); SM00174 (SMART); SM00175 (SMART); SM00173 (SMART); IPR001806 (PFAM); IPR005225 (TIGRFAM); G3DSA:3.40.50.300 (GENE3D); PTHR24072:SF329 (PANTHER); PTHR24072 (PANTHER); IPR003578 (PROSITE_PROFILES); cd01870 (CDD); IPR027417 (SUPERFAMILY)	P:GO:0007264; F:GO:0003924; F:GO:0005525	P:small GTPase mediated signal transduction; F:GTPase activity; F:GTP binding
gbr.142.24.t1	0	0	1	0	1	0	1	0	0	0	0	0	0	0	trinucleotide repeat-containing gene 18 protein-like isoform X1	No	3060	20	0	69.85	1	F:GO:0003682	F:chromatin binding			Coil (COILS); Coil (COILS); IPR001025 (SMART); IPR001025 (PFAM); IPR043151 (G3DSA:2.30.30.GENE3D); G3DSA:2.30.30.140 (GENE3D); mobidb-lite (MOBIDB_LITE); mobidb-lite (MOBIDB_LITE); mobidb-lite (MOBIDB_LITE); mobidb-lite (MOBIDB_LITE); mobidb-lite (MOBIDB_LITE); mobidb-lite (MOBIDB_LITE); mobidb-lite (MOBIDB_LITE); mobidb-lite (MOBIDB_LITE); mobidb-lite (MOBIDB_LITE); mobidb-lite (MOBIDB_LITE); mo…	F:GO:0003682	F:chromatin binding
gbr.385.8.t1	1	0	1	0	0	0	1	0	0	0	0	0	0	0	septin-7-like isoform X6	No	431	20	0	93.86	1	F:GO:0005525	F:GTP binding			Coil (COILS); IPR030379 (PFAM); G3DSA:3.40.50.300 (GENE3D); IPR016491 (PIRSF); mobidb-lite (MOBIDB_LITE); PTHR18884 (PANTHER); PTHR18884:SF117 (PANTHER); IPR030379 (PROSITE_PROFILES); IPR016491 (CDD); IPR027417 (SUPERFAMILY)	F:GO:0005525	F:GTP binding
gbr.95.39.t1	1	0	1	0	0	0	1	0	0	0	0	0	0	0	nucleoside diphosphate-linked moiety X motif 6	No	309	20	0	74.3	1	F:GO:0016787	F:hydrolase activity			IPR003293 (PRINTS); IPR020476 (PRINTS); G3DSA:3.90.79.10 (GENE3D); G3DSA:3.40.630.30 (GENE3D); IPR040618 (PFAM); IPR000086 (PFAM); PTHR13994:SF13 (PANTHER); PTHR13994 (PANTHER); IPR020084 (PROSITE_PATTERNS); IPR000086 (PROSITE_PROFILES); IPR015797 (SUPERFAMILY)	F:GO:0016787	F:hydrolase activity
gbr.199.21.t1	0	0	1	0	1	0	1	0	0	0	0	0	0	0	ATP-dependent RNA helicase DDX24	No	1029	20	0	69.25	3	F:GO:0003676; F:GO:0004386; F:GO:0005524	F:nucleic acid binding; F:helicase activity; F:ATP binding	EC:3.6.1.3; EC:3.6.1.15	Deleted entry; Nucleoside-triphosphate phosphatase	IPR001650 (SMART); IPR014001 (SMART); IPR011545 (PFAM); G3DSA:3.40.50.300 (GENE3D); G3DSA:3.40.50.300 (GENE3D); G3DSA:3.40.50.300 (GENE3D); IPR001650 (PFAM); mobidb-lite (MOBIDB_LITE); mobidb-lite (MOBIDB_LITE); mobidb-lite (MOBIDB_LITE); mobidb-lite (MOBIDB_LITE); mobidb-lite (MOBIDB_LITE); mobidb-lite (MOBIDB_LITE); mobidb-lite (MOBIDB_LITE); mobidb-lite (MOBIDB_LITE); mobidb-lite (MOBIDB_LITE)…	F:GO:0003676; F:GO:0004386; F:GO:0005524	F:nucleic acid binding; F:helicase activity; F:ATP binding
gbr.242.10.t1	1	0	1	0	0	0	1	0	0	0	0	0	0	0	polyadenylate-binding protein 4 isoform X1	No	645	20	0	77.99	1	F:GO:0003723	F:RNA binding			Coil (COILS); Coil (COILS); IPR000504 (SMART); IPR002004 (SMART); IPR003954 (SMART); IPR012677 (G3DSA:3.30.70.GENE3D); IPR002004 (PFAM); IPR012677 (G3DSA:3.30.70.GENE3D); IPR006515 (TIGRFAM); IPR012677 (G3DSA:3.30.70.GENE3D); G3DSA:1.10.1900.10 (GENE3D); IPR000504 (PFAM); mobidb-lite (MOBIDB_LITE); PTHR24012 (PANTHER); PTHR24012:SF805 (PANTHER); IPR002004 (PROSITE_PROFILES); IPR000504 (PROSITE_PR…	F:GO:0003676; F:GO:0003723	F:nucleic acid binding; F:RNA binding
gbr.265.11.t1	0	0	1	0	1	0	1	0	0	0	0	0	0	0	cip1-interacting zinc finger protein	No	2473	20	0	49.7	3	F:GO:0003676; F:GO:0008270; C:GO:0005634	F:nucleic acid binding; F:zinc ion binding; C:nucleus			Coil (COILS); Coil (COILS); IPR003604 (SMART); mobidb-lite (MOBIDB_LITE); mobidb-lite (MOBIDB_LITE); mobidb-lite (MOBIDB_LITE); mobidb-lite (MOBIDB_LITE); mobidb-lite (MOBIDB_LITE); mobidb-lite (MOBIDB_LITE); mobidb-lite (MOBIDB_LITE); mobidb-lite (MOBIDB_LITE); mobidb-lite (MOBIDB_LITE); mobidb-lite (MOBIDB_LITE); mobidb-lite (MOBIDB_LITE); mobidb-lite (MOBIDB_LITE); mobidb-lite (MOBIDB_LITE); m…	F:GO:0003676; F:GO:0008270; C:GO:0005634	F:nucleic acid binding; F:zinc ion binding; C:nucleus
gbr.12.74.t1	0	0	1	0	1	0	1	0	0	0	0	0	0	0	nesprin-1-like isoform X1	No	6460	20	0	59.47	1	F:GO:0005515	F:protein binding			Coil (COILS); Coil (COILS); Coil (COILS); Coil (COILS); Coil (COILS); Coil (COILS); Coil (COILS); Coil (COILS); Coil (COILS); Coil (COILS); Coil (COILS); Coil (COILS); Coil (COILS); Coil (COILS); Coil (COILS); Coil (COILS); Coil (COILS); Coil (COILS); Coil (COILS); Coil (COILS); Coil (COILS); Coil (COILS); Coil (COILS); Coil (COILS); Coil (COILS); Coil (COILS); Coil (COILS); Coil (COILS); Coil (C…	F:GO:0005515	F:protein binding
gbr.2.71.t1	0	0	1	0	1	0	1	0	0	0	0	0	0	0	dual 3',5'-cyclic-AMP and -GMP phosphodiesterase 11-like isoform X2	No	444	20	0	76.31	1	F:GO:0005515	F:protein binding			IPR003018 (SMART); IPR029016 (G3DSA:3.30.450.GENE3D); IPR003018 (PFAM); IPR029016 (G3DSA:3.30.450.GENE3D); mobidb-lite (MOBIDB_LITE); mobidb-lite (MOBIDB_LITE); mobidb-lite (MOBIDB_LITE); PTHR11347 (PANTHER); PTHR11347:SF20 (PANTHER); SSF55781 (SUPERFAMILY); SSF55781 (SUPERFAMILY)	F:GO:0005515	F:protein binding
gbr.20.104.t1	0	1	1	0	1	0	0	0	0	0	0	0	0	0	E3 ubiquitin-protein ligase TTC3-like	No	2353	20	0	51.83	1	F:GO:0005515	F:protein binding			Coil (COILS); Coil (COILS); Coil (COILS); Coil (COILS); Coil (COILS); Coil (COILS); Coil (COILS); Coil (COILS); Coil (COILS); IPR001841 (SMART); IPR019734 (SMART); IPR013083 (G3DSA:3.30.40.GENE3D); IPR043866 (PFAM); IPR001841 (PFAM); mobidb-lite (MOBIDB_LITE); mobidb-lite (MOBIDB_LITE); mobidb-lite (MOBIDB_LITE); mobidb-lite (MOBIDB_LITE); mobidb-lite (MOBIDB_LITE); mobidb-lite (MOBIDB_LITE); mob…	F:GO:0005515	F:protein binding
gbr.202.10.t1	1	0	1	0	1	0	0	0	0	0	0	0	0	0	large proline-rich protein BAG6-like isoform X1	No	1197	20	0	57.56	1	F:GO:0005515	F:protein binding			IPR000626 (SMART); IPR000626 (PFAM); G3DSA:3.10.20.90 (GENE3D); IPR021925 (PFAM); mobidb-lite (MOBIDB_LITE); mobidb-lite (MOBIDB_LITE); mobidb-lite (MOBIDB_LITE); mobidb-lite (MOBIDB_LITE); mobidb-lite (MOBIDB_LITE); mobidb-lite (MOBIDB_LITE); mobidb-lite (MOBIDB_LITE); mobidb-lite (MOBIDB_LITE); mobidb-lite (MOBIDB_LITE); mobidb-lite (MOBIDB_LITE); mobidb-lite (MOBIDB_LITE); mobidb-lite (MOBIDB_…	F:GO:0005515	F:protein binding
gbr.23.71.t1	1	1	0	1	0	0	0	0	0	0	0	0	0	0	heat shock 70 kDa protein 4-like	No	1055	20	0	73.88	1	F:GO:0005515	F:protein binding			Coil (COILS); Coil (COILS); PR00301 (PRINTS); SM00212 (SMART); IPR015940 (SMART); IPR029047 (G3DSA:2.60.34.GENE3D); IPR016135 (G3DSA:3.10.110.GENE3D); G3DSA:1.10.8.10 (GENE3D); G3DSA:3.30.30.30 (GENE3D); IPR013126 (PFAM); IPR029048 (G3DSA:1.20.1270.GENE3D); G3DSA:3.30.420.40 (GENE3D); IPR015940 (PFAM); G3DSA:3.90.640.10 (GENE3D); G3DSA:3.30.420.40 (GENE3D); IPR000608 (PFAM); mobidb-lite (MOBIDB_L…	F:GO:0005515	F:protein binding
gbr.237.26.t1	0	0	1	0	1	0	1	0	0	0	0	0	0	0	dystrophin-like isoform X1	No	2203	20	0	66.8	1	F:GO:0005515	F:protein binding			Coil (COILS); Coil (COILS); Coil (COILS); Coil (COILS); Coil (COILS); Coil (COILS); Coil (COILS); Coil (COILS); Coil (COILS); Coil (COILS); Coil (COILS); Coil (COILS); IPR018159 (SMART); IPR001715 (SMART); IPR035436 (PIRSF); G3DSA:1.20.58.1940 (GENE3D); IPR002017 (PFAM); G3DSA:1.20.58.60 (GENE3D); IPR036872 (G3DSA:1.10.418.GENE3D); IPR001715 (PFAM); G3DSA:1.20.58.60 (GENE3D); G3DSA:1.20.58.60 (GE…	F:GO:0005515	F:protein binding
gbr.250.15.t1	0	0	1	0	1	0	1	0	0	0	0	0	0	0	centrosomal protein of 170 kDa-like isoform X1	No	1433	20	0	66.02	1	F:GO:0005515	F:protein binding			Coil (COILS); IPR000253 (SMART); G3DSA:2.60.200.20 (GENE3D); IPR000253 (PFAM); IPR029300 (PFAM); mobidb-lite (MOBIDB_LITE); mobidb-lite (MOBIDB_LITE); mobidb-lite (MOBIDB_LITE); mobidb-lite (MOBIDB_LITE); mobidb-lite (MOBIDB_LITE); mobidb-lite (MOBIDB_LITE); mobidb-lite (MOBIDB_LITE); mobidb-lite (MOBIDB_LITE); mobidb-lite (MOBIDB_LITE); mobidb-lite (MOBIDB_LITE); mobidb-lite (MOBIDB_LITE); mobid…	F:GO:0005515	F:protein binding
gbr.253.36.t1	1	0	1	0	1	0	0	0	0	0	0	0	0	0	ubiquitin-like protein 7	No	296	20	1.7239e-180	57.46	1	F:GO:0005515	F:protein binding			IPR015940 (SMART); G3DSA:1.10.8.10 (GENE3D); mobidb-lite (MOBIDB_LITE); mobidb-lite (MOBIDB_LITE); mobidb-lite (MOBIDB_LITE); PTHR10677:SF25 (PANTHER); PTHR10677:SF25 (PANTHER); PTHR10677 (PANTHER); PTHR10677 (PANTHER); IPR015940 (PROSITE_PROFILES); IPR000626 (PROSITE_PROFILES); cd14326 (CDD); cd01815 (CDD); IPR009060 (SUPERFAMILY); IPR029071 (SUPERFAMILY)	F:GO:0005515	F:protein binding
gbr.391.15.t1	1	0	1	0	0	0	1	0	0	0	0	0	0	0	stress-induced-phosphoprotein 1	No	291	20	0	71.43	1	F:GO:0005515	F:protein binding			IPR006636 (SMART); IPR019734 (SMART); IPR019734 (PFAM); IPR011990 (G3DSA:1.25.40.GENE3D); PF13414 (PFAM); IPR013105 (PFAM); IPR041243 (PFAM); G3DSA:1.10.260.100 (GENE3D); IPR011990 (G3DSA:1.25.40.GENE3D); IPR019734 (PFAM); IPR011990 (G3DSA:1.25.40.GENE3D); PTHR22904 (PANTHER); PTHR22904:SF517 (PANTHER); PTHR22904:SF517 (PANTHER); IPR019734 (PROSITE_PROFILES); IPR019734 (PROSITE_PROFILES); IPR0197…	F:GO:0005515	F:protein binding
gbr.81.197.t1	1	0	1	0	1	0	0	0	0	0	0	0	0	0	MICAL-like protein 1 isoform X1	No	1081	20	0	66.77	1	F:GO:0005515	F:protein binding			Coil (COILS); IPR001781 (SMART); IPR001715 (SMART); SM01203 (SMART); IPR022735 (PFAM); IPR001715 (PFAM); IPR036872 (G3DSA:1.10.418.GENE3D); IPR001781 (PFAM); G3DSA:2.10.110.10 (GENE3D); mobidb-lite (MOBIDB_LITE); mobidb-lite (MOBIDB_LITE); mobidb-lite (MOBIDB_LITE); mobidb-lite (MOBIDB_LITE); mobidb-lite (MOBIDB_LITE); mobidb-lite (MOBIDB_LITE); mobidb-lite (MOBIDB_LITE); mobidb-lite (MOBIDB_LITE…	F:GO:0005515	F:protein binding
gbr.441.1.t1	0	0	1	0	1	0	1	0	0	0	0	0	0	0	chromodomain-helicase-DNA-binding protein 8-like	No	3137	20	0	67.97	2	F:GO:0005515; F:GO:0005524	F:protein binding; F:ATP binding			Coil (COILS); Coil (COILS); Coil (COILS); IPR006576 (SMART); IPR000953 (SMART); IPR014001 (SMART); IPR001650 (SMART); G3DSA:3.40.50.300 (GENE3D); IPR038718 (G3DSA:3.40.50.GENE3D); IPR001650 (PFAM); G3DSA:2.40.50.40 (GENE3D); IPR037259 (G3DSA:2.20.28.GENE3D); IPR006576 (PFAM); G3DSA:2.40.50.40 (GENE3D); G3DSA:1.10.10.60 (GENE3D); IPR000330 (PFAM); IPR023780 (PFAM); mobidb-lite (MOBIDB_LITE); mobid…	F:GO:0005515; F:GO:0005524	F:protein binding; F:ATP binding
gbr.23.8.t1	1	0	1	1	0	0	0	0	0	0	0	0	0	0	sequestosome-1-like isoform X1	No	448	20	0	57.15	2	F:GO:0005515; F:GO:0008270	F:protein binding; F:zinc ion binding			IPR000433 (SMART); IPR000270 (SMART); IPR043145 (G3DSA:3.30.60.GENE3D); IPR033741 (PFAM); IPR000270 (PFAM); G3DSA:3.10.20.90 (GENE3D); IPR000433 (PFAM); G3DSA:1.10.8.10 (GENE3D); mobidb-lite (MOBIDB_LITE); mobidb-lite (MOBIDB_LITE); mobidb-lite (MOBIDB_LITE); mobidb-lite (MOBIDB_LITE); mobidb-lite (MOBIDB_LITE); mobidb-lite (MOBIDB_LITE); PTHR15090 (PANTHER); IPR000433 (PROSITE_PATTERNS); IPR0002…	F:GO:0005515; F:GO:0008270	F:protein binding; F:zinc ion binding
gbr.38.83.t1	0	1	1	1	0	0	0	0	0	0	0	0	0	0	protein disulfide-isomerase A4-like	Yes	660	20	0	77.75	1	F:GO:0003756	F:protein disulfide isomerase activity	EC:5.3.4.1	Protein disulfide-isomerase	Coil (COILS); PR00421 (PRINTS); IPR036249 (G3DSA:3.40.30.GENE3D); IPR036249 (G3DSA:3.40.30.GENE3D); IPR036249 (G3DSA:3.40.30.GENE3D); IPR005792 (TIGRFAM); IPR005788 (TIGRFAM); IPR036249 (G3DSA:3.40.30.GENE3D); PF13848 (PFAM); IPR013766 (PFAM); IPR036249 (G3DSA:3.40.30.GENE3D); PTHR18929 (PANTHER); PTHR18929:SF210 (PANTHER); PTHR18929 (PANTHER); PTHR18929:SF210 (PANTHER); IPR017937 (PROSITE_PATTER…	F:GO:0003756	F:protein disulfide isomerase activity
gbr.55.50.t1	1	0	1	0	1	0	0	0	0	0	0	0	0	0	core-binding factor subunit beta isoform X2	No	114	20	1.31986e-66	81.27	2	F:GO:0003713; C:GO:0005634	F:transcription coactivator activity; C:nucleus			IPR036552 (G3DSA:2.40.250.GENE3D); IPR003417 (PFAM); IPR003417 (PANTHER); IPR036552 (SUPERFAMILY)	F:GO:0003713; C:GO:0005634	F:transcription coactivator activity; C:nucleus
gbr.374.5.t1	1	0	1	0	1	0	0	0	0	0	0	0	0	0	eukaryotic translation initiation factor 3 subunit J	No	221	20	1.68007e-108	64.54	2	F:GO:0003743; C:GO:0005852	F:translation initiation factor activity; C:eukaryotic translation initiation factor 3 complex			Coil (COILS); Coil (COILS); IPR013906 (PFAM); IPR023194 (G3DSA:1.10.246.GENE3D); mobidb-lite (MOBIDB_LITE); mobidb-lite (MOBIDB_LITE); mobidb-lite (MOBIDB_LITE); PTHR21681:SF0 (PANTHER); IPR013906 (PANTHER); IPR013906 (HAMAP)	F:GO:0003743; C:GO:0005737; C:GO:0005852	F:translation initiation factor activity; C:cytoplasm; C:eukaryotic translation initiation factor 3 complex
gbr.10.117.t1	0	0	1	0	1	0	1	0	0	0	0	0	0	0	protein FAM210A	No	255	20	0	67.71	1	C:GO:0016021	C:integral component of membrane			IPR009688 (PFAM); mobidb-lite (MOBIDB_LITE); mobidb-lite (MOBIDB_LITE); mobidb-lite (MOBIDB_LITE); mobidb-lite (MOBIDB_LITE); mobidb-lite (MOBIDB_LITE); mobidb-lite (MOBIDB_LITE); PTHR21377 (PANTHER); PTHR21377:SF1 (PANTHER); TRANSMEMBRANE (PHOBIUS); NON_CYTOPLASMIC_DOMAIN (PHOBIUS); CYTOPLASMIC_DOMAIN (PHOBIUS); TMhelix (TMHMM); TMhelix (TMHMM)	no GO terms	no GO terms
gbr.100.16.t1	0	1	1	0	0	0	1	0	0	0	0	0	0	0	cell adhesion molecule 2-like	No	419	20	0	49.72						IPR003598 (SMART); IPR003599 (SMART); PF13927 (PFAM); IPR013783 (G3DSA:2.60.40.GENE3D); mobidb-lite (MOBIDB_LITE); mobidb-lite (MOBIDB_LITE); mobidb-lite (MOBIDB_LITE); NON_CYTOPLASMIC_DOMAIN (PHOBIUS); SIGNAL_PEPTIDE_C_REGION (PHOBIUS); CYTOPLASMIC_DOMAIN (PHOBIUS); SIGNAL_PEPTIDE (PHOBIUS); SIGNAL_PEPTIDE_H_REGION (PHOBIUS); SIGNAL_PEPTIDE_N_REGION (PHOBIUS); TRANSMEMBRANE (PHOBIUS); IPR007110 …	no GO terms	no GO terms
gbr.101.27.t1	0	0	1	0	1	0	1	0	0	0	0	0	0	0	TBC1 domain family member 16-like	No	842	20	0	68.27	5	P:GO:0006886; P:GO:0090630; F:GO:0005096; F:GO:0031267; C:GO:0005769	P:intracellular protein transport; P:activation of GTPase activity; F:GTPase activator activity; F:small GTPase binding; C:early endosome			IPR000195 (SMART); G3DSA:2.30.29.230 (GENE3D); G3DSA:1.10.8.270 (GENE3D); IPR000195 (PFAM); G3DSA:1.10.472.80 (GENE3D); mobidb-lite (MOBIDB_LITE); mobidb-lite (MOBIDB_LITE); mobidb-lite (MOBIDB_LITE); mobidb-lite (MOBIDB_LITE); mobidb-lite (MOBIDB_LITE); mobidb-lite (MOBIDB_LITE); mobidb-lite (MOBIDB_LITE); mobidb-lite (MOBIDB_LITE); mobidb-lite (MOBIDB_LITE); PTHR22957:SF547 (PANTHER); PTHR22957…	no GO terms	no GO terms
gbr.108.17.t1	0	0	1	0	1	0	1	0	0	0	0	0	0	0	probable JmjC domain-containing histone demethylation protein 2C isoform X3	No	2450	20	0	70.34	2	P:GO:0032259; F:GO:0008168	P:methylation; F:methyltransferase activity			Coil (COILS); Coil (COILS); IPR003347 (SMART); G3DSA:2.60.120.650 (GENE3D); IPR003347 (PFAM); mobidb-lite (MOBIDB_LITE); mobidb-lite (MOBIDB_LITE); mobidb-lite (MOBIDB_LITE); mobidb-lite (MOBIDB_LITE); mobidb-lite (MOBIDB_LITE); mobidb-lite (MOBIDB_LITE); mobidb-lite (MOBIDB_LITE); mobidb-lite (MOBIDB_LITE); mobidb-lite (MOBIDB_LITE); mobidb-lite (MOBIDB_LITE); mobidb-lite (MOBIDB_LITE); mobidb-l…	no GO terms	no GO terms
gbr.11.138.t1	0	0	1	0	1	0	1	0	0	0	0	0	0	0	neurofilament heavy polypeptide-like	No	618	17	0	68.09	2	C:GO:0016020; C:GO:0016021	C:membrane; C:integral component of membrane			mobidb-lite (MOBIDB_LITE); mobidb-lite (MOBIDB_LITE); mobidb-lite (MOBIDB_LITE); mobidb-lite (MOBIDB_LITE); mobidb-lite (MOBIDB_LITE); mobidb-lite (MOBIDB_LITE); mobidb-lite (MOBIDB_LITE); mobidb-lite (MOBIDB_LITE); mobidb-lite (MOBIDB_LITE); mobidb-lite (MOBIDB_LITE); mobidb-lite (MOBIDB_LITE); mobidb-lite (MOBIDB_LITE); mobidb-lite (MOBIDB_LITE); mobidb-lite (MOBIDB_LITE); mobidb-lite (MOBIDB_L…	no GO terms	no GO terms
gbr.111.51.t1	0	0	1	0	1	0	1	0	0	0	0	0	0	0	PHD and RING finger domain-containing protein 1 isoform X1	No	2258	20	0	60.04	1	F:GO:0046872	F:metal ion binding			Coil (COILS); Coil (COILS); Coil (COILS); IPR001841 (SMART); IPR001965 (SMART); IPR019787 (PFAM); IPR013083 (G3DSA:3.30.40.GENE3D); IPR013083 (G3DSA:3.30.40.GENE3D); IPR001841 (PFAM); mobidb-lite (MOBIDB_LITE); mobidb-lite (MOBIDB_LITE); mobidb-lite (MOBIDB_LITE); mobidb-lite (MOBIDB_LITE); mobidb-lite (MOBIDB_LITE); mobidb-lite (MOBIDB_LITE); mobidb-lite (MOBIDB_LITE); mobidb-lite (MOBIDB_LITE);…	no GO terms	no GO terms
gbr.113.6.t1	0	0	1	0	1	0	1	0	0	0	0	0	0	0	dyslexia-associated protein KIAA0319 homolog isoform X1	No	319	20	0	69.51	2	C:GO:0016020; C:GO:0016021	C:membrane; C:integral component of membrane			mobidb-lite (MOBIDB_LITE); mobidb-lite (MOBIDB_LITE); mobidb-lite (MOBIDB_LITE); IPR029865 (PANTHER); TRANSMEMBRANE (PHOBIUS); CYTOPLASMIC_DOMAIN (PHOBIUS); NON_CYTOPLASMIC_DOMAIN (PHOBIUS); TMhelix (TMHMM)	no GO terms	no GO terms
gbr.2.186.t1	0	1	0	1	1	0	0	0	0	0	0	0	0	0	hypoxia-inducible factor 1-alpha inhibitor-like	No	300	20	7.68516e-167	61.13						G3DSA:2.60.120.1660 (GENE3D); IPR041667 (PFAM); IPR027445 (PTHR12461:PANTHER); PTHR12461 (PANTHER); IPR003347 (PROSITE_PROFILES); SSF51197 (SUPERFAMILY)	no GO terms	no GO terms
gbr.204.31.t1	0	0	1	0	1	0	1	0	0	0	0	0	0	0	remodeling and spacing factor 1-like isoform X3	No	1189	20	0	73.88	7	P:GO:0006325; P:GO:0045892; P:GO:0045944; F:GO:0004402; F:GO:0042393; C:GO:0000123; C:GO:0000785	P:chromatin organization; P:negative regulation of transcription, DNA-templated; P:positive regulation of transcription by RNA polymerase II; F:histone acetyltransferase activity; F:histone binding; C:histone acetyltransferase complex; C:chromatin	EC:2.3.1.48	Histone acetyltransferase	Coil (COILS); Coil (COILS); Coil (COILS); Coil (COILS); Coil (COILS); IPR001965 (SMART); IPR019787 (PFAM); IPR013083 (G3DSA:3.30.40.GENE3D); mobidb-lite (MOBIDB_LITE); mobidb-lite (MOBIDB_LITE); mobidb-lite (MOBIDB_LITE); mobidb-lite (MOBIDB_LITE); mobidb-lite (MOBIDB_LITE); mobidb-lite (MOBIDB_LITE); mobidb-lite (MOBIDB_LITE); mobidb-lite (MOBIDB_LITE); mobidb-lite (MOBIDB_LITE); mobidb-lite (MO…	no GO terms	no GO terms
gbr.210.14.t1	0	0	1	0	1	0	1	0	0	0	0	0	0	0	protein KRI1 homolog	No	1078	20	0	69.08	3	P:GO:0000447; C:GO:0005730; C:GO:0030686	P:endonucleolytic cleavage in ITS1 to separate SSU-rRNA from 5.8S rRNA and LSU-rRNA from tricistronic rRNA transcript (SSU-rRNA, 5.8S rRNA, LSU-rRNA); C:nucleolus; C:90S preribosome			Coil (COILS); IPR018034 (PFAM); IPR024626 (PFAM); mobidb-lite (MOBIDB_LITE); mobidb-lite (MOBIDB_LITE); mobidb-lite (MOBIDB_LITE); mobidb-lite (MOBIDB_LITE); mobidb-lite (MOBIDB_LITE); mobidb-lite (MOBIDB_LITE); mobidb-lite (MOBIDB_LITE); mobidb-lite (MOBIDB_LITE); mobidb-lite (MOBIDB_LITE); mobidb-lite (MOBIDB_LITE); mobidb-lite (MOBIDB_LITE); mobidb-lite (MOBIDB_LITE); mobidb-lite (MOBIDB_LITE)…	no GO terms	no GO terms
gbr.24.95.t1	0	1	0	0	1	1	0	0	0	0	0	0	0	0	---NA---	No	118									mobidb-lite (MOBIDB_LITE); mobidb-lite (MOBIDB_LITE); mobidb-lite (MOBIDB_LITE)	no GO terms	no GO terms
gbr.262.4.t1	0	0	1	0	1	0	1	0	0	0	0	0	0	0	tyrosine-protein kinase BAZ1B-like	No	753	20	0	71.62	4	P:GO:0016310; F:GO:0016301; F:GO:0046872; C:GO:0005634	P:phosphorylation; F:kinase activity; F:metal ion binding; C:nucleus			IPR013136 (PFAM); mobidb-lite (MOBIDB_LITE); mobidb-lite (MOBIDB_LITE); mobidb-lite (MOBIDB_LITE); mobidb-lite (MOBIDB_LITE); mobidb-lite (MOBIDB_LITE); mobidb-lite (MOBIDB_LITE); mobidb-lite (MOBIDB_LITE); mobidb-lite (MOBIDB_LITE); mobidb-lite (MOBIDB_LITE); PTHR46802 (PANTHER); IPR013136 (PROSITE_PROFILES)	no GO terms	no GO terms
gbr.28.52.t1	0	0	1	0	1	0	1	0	0	0	0	0	0	0	trichohyalin-like isoform X3	No	847	20	0	75.47						Coil (COILS); Coil (COILS); Coil (COILS); Coil (COILS); Coil (COILS); Coil (COILS); IPR026139 (PRINTS); mobidb-lite (MOBIDB_LITE); mobidb-lite (MOBIDB_LITE); mobidb-lite (MOBIDB_LITE); mobidb-lite (MOBIDB_LITE); mobidb-lite (MOBIDB_LITE); mobidb-lite (MOBIDB_LITE); mobidb-lite (MOBIDB_LITE); mobidb-lite (MOBIDB_LITE); mobidb-lite (MOBIDB_LITE); mobidb-lite (MOBIDB_LITE); mobidb-lite (MOBIDB_LITE)…	no GO terms	no GO terms
gbr.29.8.t1	1	0	0	1	0	1	0	0	0	0	0	0	0	0	myb-like protein X	Yes	444	9	0	57.32						Coil (COILS); Coil (COILS); IPR002068 (PFAM); IPR008978 (G3DSA:2.60.40.GENE3D); mobidb-lite (MOBIDB_LITE); mobidb-lite (MOBIDB_LITE); PTHR45640:SF26 (PANTHER); IPR001436 (PANTHER); SIGNAL_PEPTIDE_C_REGION (PHOBIUS); SIGNAL_PEPTIDE_H_REGION (PHOBIUS); NON_CYTOPLASMIC_DOMAIN (PHOBIUS); SIGNAL_PEPTIDE_N_REGION (PHOBIUS); SIGNAL_PEPTIDE (PHOBIUS); IPR002068 (PROSITE_PROFILES); cd06526 (CDD); SignalP-…	no GO terms	no GO terms
gbr.323.15.t1	0	0	1	0	1	0	1	0	0	0	0	0	0	0	DDB1- and CUL4-associated factor 6-like isoform X1	No	473	6	0	75.06						mobidb-lite (MOBIDB_LITE); mobidb-lite (MOBIDB_LITE); mobidb-lite (MOBIDB_LITE); mobidb-lite (MOBIDB_LITE); mobidb-lite (MOBIDB_LITE); mobidb-lite (MOBIDB_LITE); mobidb-lite (MOBIDB_LITE); mobidb-lite (MOBIDB_LITE); mobidb-lite (MOBIDB_LITE); mobidb-lite (MOBIDB_LITE); mobidb-lite (MOBIDB_LITE)	no GO terms	no GO terms
gbr.35.20.t1	0	1	1	0	1	0	0	0	0	0	0	0	0	0	NACHT, LRR and PYD domains-containing protein 3-like	No	855	20	0	58.88						IPR003599 (SMART); IPR007111 (PFAM); IPR013783 (G3DSA:2.60.40.GENE3D); IPR013106 (PFAM); IPR013783 (G3DSA:2.60.40.GENE3D); G3DSA:3.40.50.300 (GENE3D); PTHR24407 (PANTHER); SIGNAL_PEPTIDE_N_REGION (PHOBIUS); SIGNAL_PEPTIDE_C_REGION (PHOBIUS); TRANSMEMBRANE (PHOBIUS); SIGNAL_PEPTIDE (PHOBIUS); NON_CYTOPLASMIC_DOMAIN (PHOBIUS); SIGNAL_PEPTIDE_H_REGION (PHOBIUS); CYTOPLASMIC_DOMAIN (PHOBIUS); IPR0071…	no GO terms	no GO terms
gbr.399.2.t1	1	0	1	0	1	0	0	0	0	0	0	0	0	0	---NA---	No	268									mobidb-lite (MOBIDB_LITE); mobidb-lite (MOBIDB_LITE); mobidb-lite (MOBIDB_LITE)	no GO terms	no GO terms
gbr.65.58.t1	0	0	1	0	1	0	1	0	0	0	0	0	0	0	polypeptide N-acetylgalactosaminyltransferase 14-like	No	447	20	0	77.54	3	F:GO:0016740; C:GO:0005794; C:GO:0016020	F:transferase activity; C:Golgi apparatus; C:membrane			IPR000772 (SMART); IPR000772 (PFAM); IPR029044 (G3DSA:3.90.550.GENE3D); IPR001173 (PFAM); G3DSA:2.80.10.50 (GENE3D); PTHR11675:SF8 (PANTHER); PTHR11675 (PANTHER); IPR000772 (PROSITE_PROFILES); cd02510 (CDD); IPR000772 (CDD); IPR035992 (SUPERFAMILY); IPR029044 (SUPERFAMILY)	no GO terms	no GO terms
gbr.66.43.t1	0	0	1	0	1	0	1	0	0	0	0	0	0	0	gastrula zinc finger protein XlCGF8.2DB-like	No	3048	20	0	46.83						Coil (COILS); Coil (COILS); IPR013087 (SMART); G3DSA:3.30.160.60 (GENE3D); G3DSA:3.30.160.60 (GENE3D); G3DSA:3.30.160.60 (GENE3D); IPR013087 (PFAM); G3DSA:3.30.160.60 (GENE3D); mobidb-lite (MOBIDB_LITE); mobidb-lite (MOBIDB_LITE); mobidb-lite (MOBIDB_LITE); mobidb-lite (MOBIDB_LITE); mobidb-lite (MOBIDB_LITE); mobidb-lite (MOBIDB_LITE); mobidb-lite (MOBIDB_LITE); mobidb-lite (MOBIDB_LITE); mobidb…	no GO terms	no GO terms
gbr.88.26.t1	1	0	1	0	0	0	1	0	0	0	0	0	0	0	---NA---	No	103									mobidb-lite (MOBIDB_LITE); mobidb-lite (MOBIDB_LITE)	no GO terms	no GO terms
gbr.90.146.t1	0	0	1	0	1	0	1	0	0	0	0	0	0	0	26S proteasome non-ATPase regulatory subunit 4	No	392	20	0	79.64	12	P:GO:0000245; P:GO:0000381; P:GO:0007438; P:GO:0007443; P:GO:0008347; P:GO:0008366; F:GO:0003723; C:GO:0000502; C:GO:0000974; C:GO:0016607; C:GO:0071007; C:GO:0071014	P:spliceosomal complex assembly; P:regulation of alternative mRNA splicing, via spliceosome; P:oenocyte development; P:Malpighian tubule morphogenesis; P:glial cell migration; P:axon ensheathment; F:RNA binding; C:proteasome complex; C:Prp19 complex; C:nuclear speck; C:U2-type catalytic step 2 spliceosome; C:post-mRNA release spliceosomal complex			Coil (COILS); IPR003903 (SMART); IPR002035 (SMART); IPR036465 (G3DSA:3.40.50.GENE3D); IPR003903 (PFAM); IPR002035 (PFAM); G3DSA:1.10.10.890 (GENE3D); mobidb-lite (MOBIDB_LITE); mobidb-lite (MOBIDB_LITE); mobidb-lite (MOBIDB_LITE); mobidb-lite (MOBIDB_LITE); PTHR10223:SF7 (PANTHER); PTHR10223 (PANTHER); IPR003903 (PROSITE_PROFILES); IPR002035 (PROSITE_PROFILES); IPR036465 (SUPERFAMILY)	no GO terms	no GO terms
gbr.2.170.t1	1	0	1	0	1	0	0	0	0	0	0	0	0	0	methylcytosine dioxygenase TET2-like isoform X1	No	2063	20	0	74.57	5	P:GO:0006211; P:GO:0080111; F:GO:0003677; F:GO:0008270; F:GO:0070579	P:5-methylcytosine catabolic process; P:DNA demethylation; F:DNA binding; F:zinc ion binding; F:methylcytosine dioxygenase activity	EC:1.14.11	Acting on paired donors, with incorporation or reduction of molecular oxygen. The oxygen incorporated need not be derived from O(2)	Coil (COILS); Coil (COILS); IPR024779 (SMART); IPR024779 (PFAM); IPR002857 (PFAM); mobidb-lite (MOBIDB_LITE); mobidb-lite (MOBIDB_LITE); mobidb-lite (MOBIDB_LITE); mobidb-lite (MOBIDB_LITE); mobidb-lite (MOBIDB_LITE); mobidb-lite (MOBIDB_LITE); mobidb-lite (MOBIDB_LITE); mobidb-lite (MOBIDB_LITE); mobidb-lite (MOBIDB_LITE); mobidb-lite (MOBIDB_LITE); mobidb-lite (MOBIDB_LITE); mobidb-lite (MOBIDB…	P:GO:0006211; P:GO:0080111; F:GO:0003677; F:GO:0008270; F:GO:0070579	P:5-methylcytosine catabolic process; P:DNA demethylation; F:DNA binding; F:zinc ion binding; F:methylcytosine dioxygenase activity
gbr.40.138.t1	0	1	1	0	1	0	0	0	0	0	0	0	0	0	inverted formin-2-like isoform X1	No	1679	20	0	65.19	1	P:GO:0030036	P:actin cytoskeleton organization			Coil (COILS); Coil (COILS); Coil (COILS); Coil (COILS); Coil (COILS); IPR015425 (SMART); IPR015425 (PFAM); IPR042201 (G3DSA:1.20.58.GENE3D); mobidb-lite (MOBIDB_LITE); mobidb-lite (MOBIDB_LITE); mobidb-lite (MOBIDB_LITE); mobidb-lite (MOBIDB_LITE); mobidb-lite (MOBIDB_LITE); mobidb-lite (MOBIDB_LITE); mobidb-lite (MOBIDB_LITE); mobidb-lite (MOBIDB_LITE); mobidb-lite (MOBIDB_LITE); mobidb-lite (MO…	P:GO:0030036	P:actin cytoskeleton organization
gbr.5.114.t1	1	0	1	0	0	0	1	0	0	0	0	0	0	0	band 3 anion transport protein-like isoform X1	No	1332	20	0	71.11	3	P:GO:0006820; F:GO:0005452; C:GO:0016021	P:anion transport; F:inorganic anion exchanger activity; C:integral component of membrane			Coil (COILS); IPR003020 (PRINTS); G3DSA:1.10.287.570 (GENE3D); IPR011531 (PFAM); IPR003020 (TIGRFAM); IPR016152 (G3DSA:3.40.930.GENE3D); IPR013769 (PFAM); mobidb-lite (MOBIDB_LITE); mobidb-lite (MOBIDB_LITE); mobidb-lite (MOBIDB_LITE); mobidb-lite (MOBIDB_LITE); mobidb-lite (MOBIDB_LITE); mobidb-lite (MOBIDB_LITE); mobidb-lite (MOBIDB_LITE); mobidb-lite (MOBIDB_LITE); PTHR11453:SF47 (PANTHER); IP…	P:GO:0006820; F:GO:0005452; F:GO:0008509; C:GO:0016020; C:GO:0016021	P:anion transport; F:inorganic anion exchanger activity; F:anion transmembrane transporter activity; C:membrane; C:integral component of membrane
gbr.176.12.t1_gbr.176.13.t1	1	0	1	0	1	0	0	0	0	0	0	0	0	0	serine/threonine-protein phosphatase 2B catalytic subunit alpha isoform-like isoform X1	No	505	20	0	91.51	6	P:GO:0006470; P:GO:0097720; F:GO:0005516; F:GO:0033192; F:GO:0106306; F:GO:0106307	P:protein dephosphorylation; P:calcineurin-mediated signaling; F:calmodulin binding; F:calmodulin-dependent protein phosphatase activity; F:protein serine phosphatase activity; F:protein threonine phosphatase activity	EC:3.1.3.16	Protein-serine/threonine phosphatase	IPR006186 (PRINTS); IPR029052 (G3DSA:3.60.21.GENE3D); IPR004843 (PFAM); mobidb-lite (MOBIDB_LITE); mobidb-lite (MOBIDB_LITE); IPR043360 (PANTHER); PTHR45673:SF2 (PANTHER); IPR041751 (CDD); SSF56300 (SUPERFAMILY)	P:GO:0097720; F:GO:0016787; F:GO:0033192	P:calcineurin-mediated signaling; F:hydrolase activity; F:calmodulin-dependent protein phosphatase activity
gbr.157.8.t1	1	0	1	0	1	0	0	0	0	0	0	0	0	0	protein tyrosine phosphatase type IVA 1	No	256	20	5.77429e-129	79.79	2	P:GO:0016311; F:GO:0008138	P:dephosphorylation; F:protein tyrosine/serine/threonine phosphatase activity			IPR003595 (SMART); IPR000340 (PFAM); IPR029021 (G3DSA:3.90.190.GENE3D); PTHR23339 (PANTHER); PTHR23339:SF100 (PANTHER); IPR000387 (PROSITE_PROFILES); cd14500 (CDD); IPR029021 (SUPERFAMILY)	P:GO:0016311; F:GO:0008138; F:GO:0016791	P:dephosphorylation; F:protein tyrosine/serine/threonine phosphatase activity; F:phosphatase activity
gbr.58.104.t1	0	0	1	0	1	0	1	0	0	0	0	0	0	0	phenolphthiocerol synthesis polyketide synthase type I Pks15/1-like	No	2420	20	0	74.73	6	P:GO:0006633; P:GO:0055114; F:GO:0004312; F:GO:0016491; F:GO:0031177; C:GO:0005835	P:fatty acid biosynthetic process; P:obsolete oxidation-reduction process; F:fatty acid synthase activity; F:oxidoreductase activity; F:phosphopantetheine binding; C:fatty acid synthase complex	EC:2.3.1.85	Fatty-acid synthase system	Coil (COILS); Coil (COILS); Coil (COILS); IPR003965 (PRINTS); IPR020841 (SMART); SM00822 (SMART); IPR014043 (SMART); IPR020843 (SMART); IPR020807 (SMART); IPR020806 (SMART); IPR013149 (PFAM); G3DSA:3.30.70.3290 (GENE3D); G3DSA:3.40.50.720 (GENE3D); IPR020807 (PFAM); IPR016039 (G3DSA:3.40.47.GENE3D); IPR013217 (PFAM); IPR001227 (G3DSA:3.40.366.GENE3D); G3DSA:3.40.50.720 (GENE3D); IPR014043 (PFAM);…	P:GO:0006633; P:GO:0055114; F:GO:0004312; F:GO:0016491; F:GO:0016740; F:GO:0016746; F:GO:0031177; C:GO:0005835	P:fatty acid biosynthetic process; P:obsolete oxidation-reduction process; F:fatty acid synthase activity; F:oxidoreductase activity; F:transferase activity; F:acyltransferase activity; F:phosphopantetheine binding; C:fatty acid synthase complex
gbr.32.50.t1	1	0	1	0	1	0	0	0	0	0	0	0	0	0	GDP-mannose 4,6 dehydratase-like	No	387	20	0	89.95	2	P:GO:0019673; F:GO:0008446	P:GDP-mannose metabolic process; F:GDP-mannose 4,6-dehydratase activity	EC:4.2.1.47	GDP-mannose 4,6-dehydratase	G3DSA:3.90.25.10 (GENE3D); IPR016040 (PFAM); IPR006368 (TIGRFAM); G3DSA:3.40.50.720 (GENE3D); mobidb-lite (MOBIDB_LITE); PTHR43715 (PANTHER); PTHR43715:SF1 (PANTHER); cd05260 (CDD); IPR036291 (SUPERFAMILY)	P:GO:0019673; F:GO:0008446	P:GDP-mannose metabolic process; F:GDP-mannose 4,6-dehydratase activity
gbr.371.2.t1	0	0	1	0	1	0	1	0	0	0	0	0	0	0	histone-lysine N-methyltransferase SETDB1-like isoform X2	No	1402	20	0	71.6	6	P:GO:0034968; F:GO:0003677; F:GO:0005515; F:GO:0008270; F:GO:0018024; C:GO:0005634	P:histone lysine methylation; F:DNA binding; F:protein binding; F:zinc ion binding; F:histone-lysine N-methyltransferase activity; C:nucleus	EC:2.1.1.43	Transferring one-carbon groups	IPR007728 (SMART); IPR001739 (SMART); IPR041292 (PFAM); G3DSA:2.30.30.140 (GENE3D); G3DSA:2.170.270.10 (GENE3D); IPR040880 (PFAM); IPR001739 (PFAM); IPR007728 (PFAM); G3DSA:2.30.30.140 (GENE3D); IPR041291 (PFAM); IPR001214 (PFAM); G3DSA:2.30.30.140 (GENE3D); mobidb-lite (MOBIDB_LITE); mobidb-lite (MOBIDB_LITE); mobidb-lite (MOBIDB_LITE); mobidb-lite (MOBIDB_LITE); mobidb-lite (MOBIDB_LITE); mobid…	P:GO:0034968; F:GO:0003677; F:GO:0005515; F:GO:0008270; F:GO:0018024; C:GO:0005634	P:histone lysine methylation; F:DNA binding; F:protein binding; F:zinc ion binding; F:histone-lysine N-methyltransferase activity; C:nucleus
gbr.159.18.t1	0	0	1	0	1	0	1	0	0	0	0	0	0	0	extended synaptotagmin-2-like isoform X1	No	723	20	0	66.93	3	P:GO:0006869; P:GO:0061817; F:GO:0008289	P:lipid transport; P:endoplasmic reticulum-plasma membrane tethering; F:lipid binding			Coil (COILS); IPR000008 (SMART); IPR035892 (G3DSA:2.60.40.GENE3D); IPR039010 (PFAM); IPR000008 (PFAM); IPR035892 (G3DSA:2.60.40.GENE3D); IPR035892 (G3DSA:2.60.40.GENE3D); mobidb-lite (MOBIDB_LITE); mobidb-lite (MOBIDB_LITE); PTHR45761 (PANTHER); IPR000008 (PROSITE_PROFILES); IPR000008 (PROSITE_PROFILES); IPR031468 (PROSITE_PROFILES); IPR000008 (PROSITE_PROFILES); IPR037752 (CDD); IPR037733 (CDD);…	P:GO:0006869; P:GO:0061817; F:GO:0008289	P:lipid transport; P:endoplasmic reticulum-plasma membrane tethering; F:lipid binding
gbr.149.29.t1	0	1	1	0	1	0	0	0	0	0	0	0	0	0	zinc transporter ZIP10-like	No	709	20	0	51.83	4	P:GO:0030001; P:GO:0055085; F:GO:0046873; C:GO:0016020	P:metal ion transport; P:transmembrane transport; F:metal ion transmembrane transporter activity; C:membrane			IPR003689 (PFAM); mobidb-lite (MOBIDB_LITE); mobidb-lite (MOBIDB_LITE); mobidb-lite (MOBIDB_LITE); mobidb-lite (MOBIDB_LITE); mobidb-lite (MOBIDB_LITE); mobidb-lite (MOBIDB_LITE); mobidb-lite (MOBIDB_LITE); PTHR12191 (PANTHER); NON_CYTOPLASMIC_DOMAIN (PHOBIUS); TRANSMEMBRANE (PHOBIUS); TRANSMEMBRANE (PHOBIUS); NON_CYTOPLASMIC_DOMAIN (PHOBIUS); SIGNAL_PEPTIDE_C_REGION (PHOBIUS); CYTOPLASMIC_DOMAIN…	P:GO:0030001; P:GO:0055085; F:GO:0046873; C:GO:0016020	P:metal ion transport; P:transmembrane transport; F:metal ion transmembrane transporter activity; C:membrane
gbr.163.49.t1	0	0	1	0	1	0	1	0	0	0	0	0	0	0	kinesin-like protein KIF16B isoform X1	No	1397	20	0	70.19	5	P:GO:0007018; F:GO:0003777; F:GO:0005524; F:GO:0008017; F:GO:0035091	P:microtubule-based movement; F:microtubule motor activity; F:ATP binding; F:microtubule binding; F:phosphatidylinositol binding	EC:3.6.1.15	Nucleoside-triphosphate phosphatase	Coil (COILS); Coil (COILS); Coil (COILS); Coil (COILS); Coil (COILS); Coil (COILS); Coil (COILS); Coil (COILS); Coil (COILS); Coil (COILS); IPR001752 (PRINTS); IPR000253 (SMART); IPR001752 (SMART); IPR001683 (SMART); IPR036871 (G3DSA:3.30.1520.GENE3D); IPR036961 (G3DSA:3.40.850.GENE3D); G3DSA:2.60.200.20 (GENE3D); IPR001683 (PFAM); IPR001752 (PFAM); mobidb-lite (MOBIDB_LITE); mobidb-lite (MOBIDB_…	P:GO:0007018; F:GO:0003777; F:GO:0005515; F:GO:0005524; F:GO:0008017; F:GO:0035091	P:microtubule-based movement; F:microtubule motor activity; F:protein binding; F:ATP binding; F:microtubule binding; F:phosphatidylinositol binding
gbr.34.5.t1	1	0	1	0	1	0	0	0	0	0	0	0	0	0	dynactin subunit 2-like	No	403	20	0	74.87	2	P:GO:0007017; C:GO:0005869	P:microtubule-based process; C:dynactin complex			Coil (COILS); Coil (COILS); Coil (COILS); IPR028133 (PFAM); mobidb-lite (MOBIDB_LITE); IPR028133 (PANTHER)	P:GO:0007017; C:GO:0005869	P:microtubule-based process; C:dynactin complex
gbr.221.83.t1	0	0	1	0	1	0	1	0	0	0	0	0	0	0	zinc finger CCCH domain-containing protein 13-like	No	1599	20	0	63.51	2	P:GO:0080009; C:GO:0036396	P:mRNA methylation; C:RNA N6-methyladenosine methyltransferase complex			Coil (COILS); mobidb-lite (MOBIDB_LITE); mobidb-lite (MOBIDB_LITE); mobidb-lite (MOBIDB_LITE); mobidb-lite (MOBIDB_LITE); mobidb-lite (MOBIDB_LITE); mobidb-lite (MOBIDB_LITE); mobidb-lite (MOBIDB_LITE); mobidb-lite (MOBIDB_LITE); mobidb-lite (MOBIDB_LITE); mobidb-lite (MOBIDB_LITE); mobidb-lite (MOBIDB_LITE); mobidb-lite (MOBIDB_LITE); mobidb-lite (MOBIDB_LITE); mobidb-lite (MOBIDB_LITE); mobidb-…	P:GO:0080009; C:GO:0036396	P:mRNA methylation; C:RNA N6-methyladenosine methyltransferase complex
gbr.193.18.t1	1	0	1	0	1	0	0	0	0	0	0	0	0	0	eyes absent homolog 1 isoform X1	No	665	20	0	81.07	3	P:GO:0035335; P:GO:0042471; F:GO:0004725	P:peptidyl-tyrosine dephosphorylation; P:ear morphogenesis; F:protein tyrosine phosphatase activity	EC:3.1.3.48	Protein-tyrosine-phosphatase	IPR038102 (G3DSA:3.40.50.GENE3D); IPR006545 (TIGRFAM); mobidb-lite (MOBIDB_LITE); mobidb-lite (MOBIDB_LITE); mobidb-lite (MOBIDB_LITE); mobidb-lite (MOBIDB_LITE); mobidb-lite (MOBIDB_LITE); mobidb-lite (MOBIDB_LITE); mobidb-lite (MOBIDB_LITE); IPR028472 (PANTHER); IPR028471 (PTHR10190:PANTHER); IPR042577 (CDD)	P:GO:0007275; P:GO:0009887; P:GO:0035335; P:GO:0042471; F:GO:0004725	P:multicellular organism development; P:animal organ morphogenesis; P:peptidyl-tyrosine dephosphorylation; P:ear morphogenesis; F:protein tyrosine phosphatase activity
gbr.29.7.t1	1	0	1	0	0	0	1	0	0	0	0	0	0	0	HCLS1-associated protein X-1 isoform X2	No	317	20	0	48.12	1	P:GO:0043066	P:negative regulation of apoptotic process			mobidb-lite (MOBIDB_LITE); mobidb-lite (MOBIDB_LITE); mobidb-lite (MOBIDB_LITE); mobidb-lite (MOBIDB_LITE); mobidb-lite (MOBIDB_LITE); IPR017248 (PANTHER); TRANSMEMBRANE (PHOBIUS); CYTOPLASMIC_DOMAIN (PHOBIUS); NON_CYTOPLASMIC_DOMAIN (PHOBIUS)	P:GO:0043066	P:negative regulation of apoptotic process
gbr.353.5.t1_gbr.353.6.t1	1	0	1	0	1	0	0	0	0	0	0	0	0	0	Mastermind-like protein 1	No	987	10	0	55.62	5	P:GO:0007219; P:GO:0045944; F:GO:0003713; C:GO:0005634; C:GO:0016607	P:Notch signaling pathway; P:positive regulation of transcription by RNA polymerase II; F:transcription coactivator activity; C:nucleus; C:nuclear speck			IPR019082 (PFAM); mobidb-lite (MOBIDB_LITE); mobidb-lite (MOBIDB_LITE); mobidb-lite (MOBIDB_LITE); mobidb-lite (MOBIDB_LITE); mobidb-lite (MOBIDB_LITE); mobidb-lite (MOBIDB_LITE); mobidb-lite (MOBIDB_LITE); mobidb-lite (MOBIDB_LITE); mobidb-lite (MOBIDB_LITE); mobidb-lite (MOBIDB_LITE); mobidb-lite (MOBIDB_LITE); mobidb-lite (MOBIDB_LITE); mobidb-lite (MOBIDB_LITE); mobidb-lite (MOBIDB_LITE); mob…	P:GO:0007219; P:GO:0045944; F:GO:0003713; C:GO:0016607	P:Notch signaling pathway; P:positive regulation of transcription by RNA polymerase II; F:transcription coactivator activity; C:nuclear speck
gbr.142.42.t1	0	0	1	0	1	0	1	0	0	0	0	0	0	0	late histone H1-like	No	212	20	7.73672e-134	67.31	3	P:GO:0006334; F:GO:0003677; C:GO:0000786	P:nucleosome assembly; F:DNA binding; C:nucleosome			Coil (COILS); IPR005819 (PRINTS); IPR005818 (SMART); IPR036388 (G3DSA:1.10.10.GENE3D); IPR005818 (PFAM); mobidb-lite (MOBIDB_LITE); mobidb-lite (MOBIDB_LITE); mobidb-lite (MOBIDB_LITE); mobidb-lite (MOBIDB_LITE); PTHR11467 (PANTHER); PTHR11467:SF102 (PANTHER); IPR005818 (PROSITE_PROFILES); IPR005818 (CDD); IPR036390 (SUPERFAMILY)	P:GO:0006334; F:GO:0003677; C:GO:0000786	P:nucleosome assembly; F:DNA binding; C:nucleosome
gbr.91.8.t1	0	0	1	0	1	0	1	0	0	0	0	0	0	0	Receptor-type tyrosine-protein phosphatase F	No	821	20	1.99885e-135	88.67	2	P:GO:0006470; F:GO:0004725	P:protein dephosphorylation; F:protein tyrosine phosphatase activity	EC:3.1.3.48	Protein-tyrosine-phosphatase	IPR000242 (PRINTS); IPR000242 (SMART); IPR003595 (SMART); IPR000242 (PFAM); IPR029526 (PFAM); G3DSA:1.20.5.100 (GENE3D); IPR029021 (G3DSA:3.90.190.GENE3D); mobidb-lite (MOBIDB_LITE); mobidb-lite (MOBIDB_LITE); mobidb-lite (MOBIDB_LITE); PTHR19134:SF203 (PANTHER); PTHR19134 (PANTHER); PTHR19134:SF203 (PANTHER); IPR016130 (PROSITE_PATTERNS); TRANSMEMBRANE (PHOBIUS); SIGNAL_PEPTIDE_H_REGION (PHOBIUS…	P:GO:0006470; P:GO:0016311; F:GO:0004725; F:GO:0016791	P:protein dephosphorylation; P:dephosphorylation; F:protein tyrosine phosphatase activity; F:phosphatase activity
gbr.12.122.t1	1	1	0	1	0	0	0	0	0	0	0	0	0	0	heat shock protein 83	No	684	20	0	84.76	3	P:GO:0006457; F:GO:0005524; F:GO:0051082	P:protein folding; F:ATP binding; F:unfolded protein binding			Coil (COILS); IPR020575 (PRINTS); IPR003594 (SMART); G3DSA:3.40.50.11260 (GENE3D); IPR037196 (G3DSA:1.20.120.GENE3D); IPR036890 (G3DSA:3.30.565.GENE3D); IPR001404 (PIRSF); G3DSA:3.30.230.80 (GENE3D); IPR001404 (PFAM); IPR003594 (PFAM); mobidb-lite (MOBIDB_LITE); mobidb-lite (MOBIDB_LITE); PTHR11528:SF79 (PANTHER); IPR001404 (PANTHER); PTHR11528:SF79 (PANTHER); IPR001404 (PANTHER); IPR019805 (PROS…	P:GO:0006457; F:GO:0005524; F:GO:0051082	P:protein folding; F:ATP binding; F:unfolded protein binding
gbr.48.13.t1	1	1	1	0	0	0	0	0	0	0	0	0	0	0	T-complex protein 1 subunit delta-like	No	567	20	0	85.5	3	P:GO:0006457; F:GO:0005524; F:GO:0051082	P:protein folding; F:ATP binding; F:unfolded protein binding			IPR017998 (PRINTS); IPR012717 (TIGRFAM); IPR002423 (PFAM); mobidb-lite (MOBIDB_LITE); PTHR11353:SF26 (PANTHER); PTHR11353 (PANTHER); IPR002194 (PROSITE_PATTERNS); IPR002194 (PROSITE_PATTERNS); IPR002194 (PROSITE_PATTERNS); IPR012717 (CDD); IPR027413 (SUPERFAMILY); IPR027410 (SUPERFAMILY); IPR027409 (SUPERFAMILY)	P:GO:0006457; F:GO:0005524; F:GO:0051082	P:protein folding; F:ATP binding; F:unfolded protein binding
gbr.75.49.t1	0	0	1	0	1	0	1	0	0	0	0	0	0	0	Peptidyl-prolyl cis-trans isomerase	No	185	20	4.53159e-100	86.49	3	P:GO:0000413; P:GO:0006457; F:GO:0003755	P:protein peptidyl-prolyl isomerization; P:protein folding; F:peptidyl-prolyl cis-trans isomerase activity	EC:5.2.1.8	Peptidylprolyl isomerase	IPR002130 (PRINTS); IPR002130 (PFAM); IPR029000 (G3DSA:2.40.100.GENE3D); PTHR11071 (PANTHER); PTHR11071:SF503 (PANTHER); IPR020892 (PROSITE_PATTERNS); IPR002130 (PROSITE_PROFILES); IPR029000 (SUPERFAMILY)	P:GO:0000413; P:GO:0006457; F:GO:0003755	P:protein peptidyl-prolyl isomerization; P:protein folding; F:peptidyl-prolyl cis-trans isomerase activity
gbr.1.211.t1	0	0	1	0	1	0	1	0	0	0	0	0	0	0	MAP kinase-interacting serine/threonine-protein kinase 1-like	No	554	20	0	77.77	3	P:GO:0006468; F:GO:0004672; F:GO:0005524	P:protein phosphorylation; F:protein kinase activity; F:ATP binding			IPR000719 (SMART); IPR000719 (PFAM); G3DSA:3.30.200.20 (GENE3D); G3DSA:1.10.510.10 (GENE3D); mobidb-lite (MOBIDB_LITE); mobidb-lite (MOBIDB_LITE); mobidb-lite (MOBIDB_LITE); PTHR24349:SF254 (PANTHER); PTHR24349 (PANTHER); IPR008271 (PROSITE_PATTERNS); IPR017441 (PROSITE_PATTERNS); IPR000719 (PROSITE_PROFILES); IPR011009 (SUPERFAMILY)	P:GO:0006468; F:GO:0004672; F:GO:0005524	P:protein phosphorylation; F:protein kinase activity; F:ATP binding
gbr.242.29.t1	0	0	1	0	1	0	1	0	0	0	0	0	0	0	tribbles homolog 2	No	1247	20	0	72.09	3	P:GO:0006468; F:GO:0004672; F:GO:0005524	P:protein phosphorylation; F:protein kinase activity; F:ATP binding			Coil (COILS); IPR000719 (SMART); G3DSA:1.10.510.10 (GENE3D); G3DSA:3.30.200.20 (GENE3D); IPR000719 (PFAM); mobidb-lite (MOBIDB_LITE); mobidb-lite (MOBIDB_LITE); mobidb-lite (MOBIDB_LITE); mobidb-lite (MOBIDB_LITE); PTHR22961:SF15 (PANTHER); IPR024104 (PANTHER); IPR000719 (PROSITE_PROFILES); IPR011009 (SUPERFAMILY)	P:GO:0006468; F:GO:0004672; F:GO:0005524	P:protein phosphorylation; F:protein kinase activity; F:ATP binding
gbr.1.148.t1	1	0	1	0	1	0	0	0	0	0	0	0	0	0	serine/threonine-protein kinase PLK1-like	No	722	20	0	71.25	4	P:GO:0006468; F:GO:0004672; F:GO:0005515; F:GO:0005524	P:protein phosphorylation; F:protein kinase activity; F:protein binding; F:ATP binding			IPR000719 (SMART); G3DSA:1.10.510.10 (GENE3D); IPR036947 (G3DSA:3.30.1120.GENE3D); IPR036947 (G3DSA:3.30.1120.GENE3D); IPR000959 (PFAM); IPR000719 (PFAM); G3DSA:3.30.200.20 (GENE3D); mobidb-lite (MOBIDB_LITE); mobidb-lite (MOBIDB_LITE); mobidb-lite (MOBIDB_LITE); mobidb-lite (MOBIDB_LITE); PTHR24345 (PANTHER); PTHR24345:SF57 (PANTHER); IPR017441 (PROSITE_PATTERNS); IPR008271 (PROSITE_PATTERNS); I…	P:GO:0006468; F:GO:0004672; F:GO:0005515; F:GO:0005524	P:protein phosphorylation; F:protein kinase activity; F:protein binding; F:ATP binding
gbr.134.15.t1	1	0	1	0	1	0	0	0	0	0	0	0	0	0	serine/threonine-protein kinase LATS1 isoform X1	No	1757	20	0	76.27	4	P:GO:0006468; F:GO:0004672; F:GO:0005515; F:GO:0005524	P:protein phosphorylation; F:protein kinase activity; F:protein binding; F:ATP binding			IPR000719 (SMART); IPR001680 (SMART); IPR015940 (SMART); IPR000719 (PFAM); G3DSA:1.10.8.10 (GENE3D); IPR015940 (PFAM); mobidb-lite (MOBIDB_LITE); mobidb-lite (MOBIDB_LITE); mobidb-lite (MOBIDB_LITE); mobidb-lite (MOBIDB_LITE); mobidb-lite (MOBIDB_LITE); mobidb-lite (MOBIDB_LITE); mobidb-lite (MOBIDB_LITE); mobidb-lite (MOBIDB_LITE); mobidb-lite (MOBIDB_LITE); mobidb-lite (MOBIDB_LITE); mobidb-lit…	P:GO:0006468; F:GO:0004672; F:GO:0005515; F:GO:0005524	P:protein phosphorylation; F:protein kinase activity; F:protein binding; F:ATP binding
gbr.717.1.t1	0	0	1	0	1	0	1	0	0	0	0	0	0	0	adhesion G protein-coupled receptor E1-like isoform X1	Yes	676	20	0	82.81	4	P:GO:0006468; F:GO:0004713; F:GO:0005509; F:GO:0005524	P:protein phosphorylation; F:protein tyrosine kinase activity; F:calcium ion binding; F:ATP binding	EC:2.7.10	Transferring phosphorus-containing groups	IPR000742 (SMART); IPR020635 (SMART); IPR003599 (SMART); IPR001881 (SMART); IPR003598 (SMART); G3DSA:2.10.25.10 (GENE3D); PIRSF000615 (PIRSF); IPR001245 (PFAM); G3DSA:3.30.200.20 (GENE3D); IPR013098 (PFAM); IPR013783 (G3DSA:2.60.40.GENE3D); IPR013783 (G3DSA:2.60.40.GENE3D); IPR024731 (PFAM); G3DSA:2.10.25.10 (GENE3D); PTHR24416 (PANTHER); IPR017441 (PROSITE_PATTERNS); IPR000742 (PROSITE_PATTERNS)…	P:GO:0006468; F:GO:0004672; F:GO:0004713; F:GO:0005509; F:GO:0005524	P:protein phosphorylation; F:protein kinase activity; F:protein tyrosine kinase activity; F:calcium ion binding; F:ATP binding
gbr.303.19.t1	1	0	1	0	1	0	0	0	0	0	0	0	0	0	protein kinase C delta type-like isoform X1	No	686	20	0	77.56	4	P:GO:0006468; P:GO:0035556; F:GO:0004697; F:GO:0005524	P:protein phosphorylation; P:intracellular signal transduction; F:protein kinase C activity; F:ATP binding	EC:2.7.11; EC:2.7.11.13	Transferring phosphorus-containing groups; Protein kinase C	IPR020454 (PRINTS); IPR000719 (SMART); IPR002219 (SMART); IPR000961 (SMART); IPR035892 (G3DSA:2.60.40.GENE3D); IPR017892 (PFAM); IPR000719 (PFAM); G3DSA:1.10.510.10 (GENE3D); G3DSA:3.30.200.20 (GENE3D); G3DSA:3.30.60.20 (GENE3D); IPR014376 (PIRSF); IPR002219 (PFAM); G3DSA:3.30.60.20 (GENE3D); PTHR24356:SF365 (PANTHER); PTHR24356 (PANTHER); IPR017441 (PROSITE_PATTERNS); IPR002219 (PROSITE_PATTERNS…	P:GO:0006468; P:GO:0035556; F:GO:0004672; F:GO:0004674; F:GO:0004697; F:GO:0005524	P:protein phosphorylation; P:intracellular signal transduction; F:protein kinase activity; F:protein serine/threonine kinase activity; F:protein kinase C activity; F:ATP binding
gbr.1.22.t1	0	0	1	0	1	0	1	0	0	0	0	0	0	0	microtubule-associated serine/threonine-protein kinase 3-like isoform X1	No	1608	20	0	76.15	6	P:GO:0006468; P:GO:0032655; F:GO:0000287; F:GO:0004674; F:GO:0005515; F:GO:0005524	P:protein phosphorylation; P:regulation of interleukin-12 production; F:magnesium ion binding; F:protein serine/threonine kinase activity; F:protein binding; F:ATP binding	EC:2.7.11	Transferring phosphorus-containing groups	Coil (COILS); IPR001478 (SMART); IPR000719 (SMART); G3DSA:1.10.510.10 (GENE3D); G3DSA:3.30.200.20 (GENE3D); IPR015022 (PFAM); IPR023142 (G3DSA:1.20.1480.GENE3D); IPR000719 (PFAM); IPR041489 (PFAM); IPR036034 (G3DSA:2.30.42.GENE3D); mobidb-lite (MOBIDB_LITE); mobidb-lite (MOBIDB_LITE); mobidb-lite (MOBIDB_LITE); mobidb-lite (MOBIDB_LITE); mobidb-lite (MOBIDB_LITE); mobidb-lite (MOBIDB_LITE); mobid…	P:GO:0006468; P:GO:0032655; F:GO:0000287; F:GO:0004672; F:GO:0004674; F:GO:0005515; F:GO:0005524	P:protein phosphorylation; P:regulation of interleukin-12 production; F:magnesium ion binding; F:protein kinase activity; F:protein serine/threonine kinase activity; F:protein binding; F:ATP binding
gbr.226.3.t1	0	0	1	0	1	0	1	0	0	0	0	0	0	0	E3 ubiquitin-protein ligase CHIP-like	No	292	20	0	74.3	3	P:GO:0016567; F:GO:0004842; F:GO:0005515	P:protein ubiquitination; F:ubiquitin-protein transferase activity; F:protein binding			Coil (COILS); Coil (COILS); Coil (COILS); IPR003613 (SMART); IPR019734 (SMART); IPR013083 (G3DSA:3.30.40.GENE3D); IPR041312 (PFAM); IPR019734 (PFAM); PF13432 (PFAM); IPR011990 (G3DSA:1.25.40.GENE3D); IPR003613 (PFAM); mobidb-lite (MOBIDB_LITE); mobidb-lite (MOBIDB_LITE); PTHR46803:SF2 (PANTHER); PTHR46803 (PANTHER); IPR019734 (PROSITE_PROFILES); IPR019734 (PROSITE_PROFILES); IPR003613 (PROSITE_PR…	P:GO:0016567; F:GO:0004842; F:GO:0005515	P:protein ubiquitination; F:ubiquitin-protein transferase activity; F:protein binding
gbr.39.12.t1	0	0	1	0	1	0	1	0	0	0	0	0	0	0	RNA-binding protein 5-B-like isoform X2	No	1014	20	0	57.48	4	P:GO:0000381; P:GO:0042981; F:GO:0003676; C:GO:0005681	P:regulation of alternative mRNA splicing, via spliceosome; P:regulation of apoptotic process; F:nucleic acid binding; C:spliceosomal complex			Coil (COILS); Coil (COILS); IPR001876 (SMART); IPR000467 (SMART); IPR000504 (SMART); IPR012677 (G3DSA:3.30.70.GENE3D); G3DSA:4.10.1060.10 (GENE3D); IPR041591 (PFAM); IPR000504 (PFAM); IPR012677 (G3DSA:3.30.70.GENE3D); IPR000467 (PFAM); mobidb-lite (MOBIDB_LITE); mobidb-lite (MOBIDB_LITE); mobidb-lite (MOBIDB_LITE); mobidb-lite (MOBIDB_LITE); mobidb-lite (MOBIDB_LITE); mobidb-lite (MOBIDB_LITE); m…	P:GO:0000381; P:GO:0008380; P:GO:0042981; F:GO:0003676; C:GO:0005681	P:regulation of alternative mRNA splicing, via spliceosome; P:RNA splicing; P:regulation of apoptotic process; F:nucleic acid binding; C:spliceosomal complex
gbr.75.46.t1_gbr.75.47.t1	1	0	1	0	1	0	0	0	0	0	0	0	0	0	disks large homolog 5-like isoform X3	No	2226	20	0	73.74	1	P:GO:0042981	P:regulation of apoptotic process			IPR036034 (G3DSA:2.30.42.GENE3D); IPR001478 (PFAM); G3DSA:3.40.50.300 (GENE3D); IPR036034 (G3DSA:2.30.42.GENE3D); IPR036034 (G3DSA:2.30.42.GENE3D); IPR001315 (PFAM); G3DSA:1.10.533.10 (GENE3D); IPR008145 (PFAM); G3DSA:2.30.30.40 (GENE3D); mobidb-lite (MOBIDB_LITE); mobidb-lite (MOBIDB_LITE); mobidb-lite (MOBIDB_LITE); mobidb-lite (MOBIDB_LITE); mobidb-lite (MOBIDB_LITE); mobidb-lite (MOBIDB_LITE)…	P:GO:0042981; F:GO:0005515	P:regulation of apoptotic process; F:protein binding
gbr.318.29.t1	1	1	1	0	0	0	0	0	0	0	0	0	0	0	rap1 GTPase-activating protein 1-like isoform X5	No	759	20	0	77.42	3	P:GO:0051056; F:GO:0005096; F:GO:0005515	P:regulation of small GTPase mediated signal transduction; F:GTPase activator activity; F:protein binding			Coil (COILS); Coil (COILS); IPR003109 (SMART); IPR011990 (G3DSA:1.25.40.GENE3D); IPR035974 (G3DSA:3.40.50.GENE3D); IPR003109 (PFAM); IPR000331 (PFAM); mobidb-lite (MOBIDB_LITE); mobidb-lite (MOBIDB_LITE); mobidb-lite (MOBIDB_LITE); mobidb-lite (MOBIDB_LITE); mobidb-lite (MOBIDB_LITE); mobidb-lite (MOBIDB_LITE); PTHR15711:SF32 (PANTHER); PTHR15711 (PANTHER); IPR000331 (PROSITE_PROFILES); IPR003109…	P:GO:0051056; F:GO:0005096; F:GO:0005515; F:GO:0030695	P:regulation of small GTPase mediated signal transduction; F:GTPase activator activity; F:protein binding; F:GTPase regulator activity
gbr.38.85.t1	1	0	1	0	1	0	0	0	0	0	0	0	0	0	ras-related protein M-Ras-like	No	206	20	1.64906e-151	88.28	4	P:GO:0007165; F:GO:0003924; F:GO:0005525; C:GO:0016020	P:signal transduction; F:GTPase activity; F:GTP binding; C:membrane	EC:3.6.1.15	Nucleoside-triphosphate phosphatase	PR00449 (PRINTS); SM00175 (SMART); SM00174 (SMART); SM00173 (SMART); IPR001806 (PFAM); IPR005225 (TIGRFAM); G3DSA:3.40.50.300 (GENE3D); mobidb-lite (MOBIDB_LITE); IPR020849 (PANTHER); PTHR24070:SF268 (PANTHER); IPR020849 (PROSITE_PROFILES); IPR027417 (SUPERFAMILY)	P:GO:0007165; F:GO:0003924; F:GO:0005525; C:GO:0016020	P:signal transduction; F:GTPase activity; F:GTP binding; C:membrane
gbr.134.4.t1	1	0	1	0	1	0	0	0	0	0	0	0	0	0	rho GTPase-activating protein 45-like isoform X2	No	1231	20	0	78.22	1	P:GO:0035556	P:intracellular signal transduction			Coil (COILS); Coil (COILS); Coil (COILS); IPR001060 (SMART); IPR002219 (SMART); IPR000198 (SMART); IPR027267 (G3DSA:1.20.1270.GENE3D); IPR000198 (PFAM); IPR002219 (PFAM); G3DSA:3.30.60.20 (GENE3D); IPR008936 (G3DSA:1.10.555.GENE3D); mobidb-lite (MOBIDB_LITE); mobidb-lite (MOBIDB_LITE); mobidb-lite (MOBIDB_LITE); mobidb-lite (MOBIDB_LITE); mobidb-lite (MOBIDB_LITE); mobidb-lite (MOBIDB_LITE); mobi…	P:GO:0007165; P:GO:0035556	P:signal transduction; P:intracellular signal transduction
gbr.83.56.t1	1	0	1	0	1	0	0	0	0	0	0	0	0	0	unconventional myosin-IXa-like	No	1766	20	0	66.43	5	P:GO:0035556; F:GO:0003774; F:GO:0005515; F:GO:0005524; C:GO:0016459	P:intracellular signal transduction; F:motor activity; F:protein binding; F:ATP binding; C:myosin complex	EC:3.6.1.15	Nucleoside-triphosphate phosphatase	Coil (COILS); Coil (COILS); IPR001609 (PRINTS); IPR000048 (SMART); IPR002219 (SMART); IPR001609 (SMART); IPR000198 (SMART); IPR000198 (PFAM); IPR036961 (G3DSA:3.40.850.GENE3D); IPR002219 (PFAM); IPR008936 (G3DSA:1.10.555.GENE3D); IPR001609 (PFAM); G3DSA:1.20.5.190 (GENE3D); G3DSA:1.20.58.530 (GENE3D); IPR036961 (G3DSA:3.40.850.GENE3D); G3DSA:3.30.60.20 (GENE3D); G3DSA:3.30.70.3240 (GENE3D); IPR00…	P:GO:0007165; P:GO:0035556; F:GO:0003774; F:GO:0005515; F:GO:0005524; C:GO:0016459	P:signal transduction; P:intracellular signal transduction; F:motor activity; F:protein binding; F:ATP binding; C:myosin complex
gbr.11.115.t1	0	0	1	0	1	0	1	0	0	0	0	0	0	0	monocarboxylate transporter 13-like	No	566	20	0	54.89	2	P:GO:0055085; F:GO:0022857	P:transmembrane transport; F:transmembrane transporter activity			IPR011701 (PFAM); mobidb-lite (MOBIDB_LITE); mobidb-lite (MOBIDB_LITE); mobidb-lite (MOBIDB_LITE); mobidb-lite (MOBIDB_LITE); PTHR11360 (PANTHER); PTHR11360:SF172 (PANTHER); CYTOPLASMIC_DOMAIN (PHOBIUS); TRANSMEMBRANE (PHOBIUS); TRANSMEMBRANE (PHOBIUS); CYTOPLASMIC_DOMAIN (PHOBIUS); TRANSMEMBRANE (PHOBIUS); NON_CYTOPLASMIC_DOMAIN (PHOBIUS); TRANSMEMBRANE (PHOBIUS); NON_CYTOPLASMIC_DOMAIN (PHOBIUS…	P:GO:0055085; F:GO:0022857	P:transmembrane transport; F:transmembrane transporter activity
gbr.26.51.t1	0	0	1	0	1	0	1	0	0	0	0	0	0	0	ubiquitin carboxyl-terminal hydrolase 36 isoform X2	No	1517	20	0	70.72	3	P:GO:0006511; P:GO:0016579; F:GO:0004843	P:ubiquitin-dependent protein catabolic process; P:protein deubiquitination; F:thiol-dependent deubiquitinase	EC:3.4.19.9; EC:3.4.19; EC:3.4.19.2; EC:3.4.19.12	Folate gamma-glutamyl hydrolase; Acting on peptide bonds (peptidases); Peptidyl-glycinamidase; Ubiquitinyl hydrolase 1	Coil (COILS); IPR001394 (PFAM); G3DSA:3.90.70.10 (GENE3D); mobidb-lite (MOBIDB_LITE); mobidb-lite (MOBIDB_LITE); mobidb-lite (MOBIDB_LITE); mobidb-lite (MOBIDB_LITE); mobidb-lite (MOBIDB_LITE); mobidb-lite (MOBIDB_LITE); mobidb-lite (MOBIDB_LITE); mobidb-lite (MOBIDB_LITE); mobidb-lite (MOBIDB_LITE); mobidb-lite (MOBIDB_LITE); mobidb-lite (MOBIDB_LITE); mobidb-lite (MOBIDB_LITE); mobidb-lite (MOB…	P:GO:0006511; P:GO:0016579; F:GO:0004843	P:ubiquitin-dependent protein catabolic process; P:protein deubiquitination; F:thiol-dependent deubiquitinase
gbr.276.23.t1	0	0	1	0	1	0	1	0	0	0	0	0	0	0	ubiquitin carboxyl-terminal hydrolase 5-like	No	472	20	0	78.11	4	P:GO:0006511; P:GO:0016579; F:GO:0004843; F:GO:0005515	P:ubiquitin-dependent protein catabolic process; P:protein deubiquitination; F:thiol-dependent deubiquitinase; F:protein binding	EC:3.4.19.9; EC:3.4.19; EC:3.4.19.2; EC:3.4.19.12	Folate gamma-glutamyl hydrolase; Acting on peptide bonds (peptidases); Peptidyl-glycinamidase; Ubiquitinyl hydrolase 1	Coil (COILS); IPR015940 (SMART); G3DSA:1.10.8.10 (GENE3D); IPR015940 (PFAM); G3DSA:1.10.8.10 (GENE3D); IPR001394 (PFAM); G3DSA:3.90.70.10 (GENE3D); PTHR24006 (PANTHER); PTHR24006:SF655 (PANTHER); IPR018200 (PROSITE_PATTERNS); IPR028889 (PROSITE_PROFILES); IPR015940 (PROSITE_PROFILES); IPR015940 (PROSITE_PROFILES); cd14386 (CDD); cd02658 (CDD); cd14294 (CDD); IPR038765 (SUPERFAMILY); IPR009060 (SU…	P:GO:0006511; P:GO:0016579; F:GO:0004843; F:GO:0005515	P:ubiquitin-dependent protein catabolic process; P:protein deubiquitination; F:thiol-dependent deubiquitinase; F:protein binding
gbr.169.24.t1	0	0	1	0	1	0	0	0	0	0	0	0	0	0	COP9 signalosome complex subunit 2	No	457	20	0	88.14	1	C:GO:0008180	C:COP9 signalosome			IPR000717 (SMART); SM00753 (SMART); G3DSA:1.25.40.570 (GENE3D); G3DSA:1.25.40.570 (GENE3D); IPR000717 (PFAM); mobidb-lite (MOBIDB_LITE); mobidb-lite (MOBIDB_LITE); IPR037750 (PTHR10678:PANTHER); PTHR10678 (PANTHER); IPR000717 (PROSITE_PROFILES); IPR036390 (SUPERFAMILY)	C:GO:0008180	C:COP9 signalosome
gbr.85.15.t1	0	0	1	0	1	0	0	0	0	0	0	0	0	0	ribosome-binding protein 1-like isoform X5	No	1028	20	0	69.97	1	C:GO:0030176	C:integral component of endoplasmic reticulum membrane			Coil (COILS); Coil (COILS); Coil (COILS); Coil (COILS); Coil (COILS); Coil (COILS); Coil (COILS); Coil (COILS); Coil (COILS); Coil (COILS); Coil (COILS); mobidb-lite (MOBIDB_LITE); mobidb-lite (MOBIDB_LITE); mobidb-lite (MOBIDB_LITE); mobidb-lite (MOBIDB_LITE); mobidb-lite (MOBIDB_LITE); mobidb-lite (MOBIDB_LITE); mobidb-lite (MOBIDB_LITE); mobidb-lite (MOBIDB_LITE); IPR040248 (PANTHER); CYTOPLAS…	C:GO:0030176	C:integral component of endoplasmic reticulum membrane
gbr.260.9.t1	0	0	1	0	0	0	1	0	0	0	0	0	0	0	transmembrane protein 120B	No	342	20	0	76.09	1	C:GO:0016021	C:integral component of membrane			Coil (COILS); IPR012926 (PFAM); IPR012926 (PANTHER); PTHR21433:SF2 (PANTHER); CYTOPLASMIC_DOMAIN (PHOBIUS); CYTOPLASMIC_DOMAIN (PHOBIUS); TRANSMEMBRANE (PHOBIUS); NON_CYTOPLASMIC_DOMAIN (PHOBIUS); TRANSMEMBRANE (PHOBIUS); TRANSMEMBRANE (PHOBIUS); NON_CYTOPLASMIC_DOMAIN (PHOBIUS); TRANSMEMBRANE (PHOBIUS); TRANSMEMBRANE (PHOBIUS); NON_CYTOPLASMIC_DOMAIN (PHOBIUS); TRANSMEMBRANE (PHOBIUS); CYTOPLASM…	C:GO:0016021	C:integral component of membrane
gbr.284.23.t1	0	0	1	0	1	0	0	0	0	0	0	0	0	0	neural proliferation differentiation and control protein 1	No	171	20	5.4942e-81	82.46	1	C:GO:0016021	C:integral component of membrane			IPR009635 (PFAM); mobidb-lite (MOBIDB_LITE); mobidb-lite (MOBIDB_LITE); mobidb-lite (MOBIDB_LITE); mobidb-lite (MOBIDB_LITE); IPR009635 (PANTHER)	C:GO:0016021	C:integral component of membrane
gbr.98.42.t1	0	0	1	0	1	0	0	0	0	0	0	0	0	0	membrane-spanning 4-domains subfamily A member 4A-like	No	142	20	1.98363e-66	60.54	1	C:GO:0016021	C:integral component of membrane			IPR007237 (PFAM); TRANSMEMBRANE (PHOBIUS); CYTOPLASMIC_DOMAIN (PHOBIUS); NON_CYTOPLASMIC_DOMAIN (PHOBIUS); CYTOPLASMIC_DOMAIN (PHOBIUS); TRANSMEMBRANE (PHOBIUS); TMhelix (TMHMM); TMhelix (TMHMM)	C:GO:0016021	C:integral component of membrane
gbr.435.5.t1	0	0	1	0	1	0	0	0	0	0	0	0	0	0	CKLF-like MARVEL transmembrane domain-containing protein 4	No	241	20	1.45793e-114	53.53	1	C:GO:0016020	C:membrane			PTHR22776 (PANTHER); PTHR22776:SF49 (PANTHER); TRANSMEMBRANE (PHOBIUS); CYTOPLASMIC_DOMAIN (PHOBIUS); CYTOPLASMIC_DOMAIN (PHOBIUS); CYTOPLASMIC_DOMAIN (PHOBIUS); NON_CYTOPLASMIC_DOMAIN (PHOBIUS); TRANSMEMBRANE (PHOBIUS); TRANSMEMBRANE (PHOBIUS); NON_CYTOPLASMIC_DOMAIN (PHOBIUS); TRANSMEMBRANE (PHOBIUS); IPR008253 (PROSITE_PROFILES); TMhelix (TMHMM); TMhelix (TMHMM); TMhelix (TMHMM); TMhelix (TMHM…	C:GO:0016020	C:membrane
gbr.40.16.t1	0	0	1	0	1	0	0	0	0	0	0	0	0	0	stromal interaction molecule 1-like	No	653	20	0	75	2	F:GO:0005246; F:GO:0005515	F:calcium channel regulator activity; F:protein binding			Coil (COILS); Coil (COILS); Coil (COILS); IPR001660 (SMART); IPR001660 (PFAM); G3DSA:1.10.238.180 (GENE3D); IPR013761 (G3DSA:1.10.150.GENE3D); G3DSA:1.20.5.340 (GENE3D); IPR032393 (PFAM); mobidb-lite (MOBIDB_LITE); mobidb-lite (MOBIDB_LITE); mobidb-lite (MOBIDB_LITE); mobidb-lite (MOBIDB_LITE); mobidb-lite (MOBIDB_LITE); IPR037608 (PANTHER); CYTOPLASMIC_DOMAIN (PHOBIUS); TRANSMEMBRANE (PHOBIUS); …	F:GO:0005246; F:GO:0005515	F:calcium channel regulator activity; F:protein binding
gbr.11.114.t1	0	0	1	0	0	0	1	0	0	0	0	0	0	0	calcium and integrin-binding protein 1-like	No	178	20	9.18113e-124	86.01	1	F:GO:0005509	F:calcium ion binding			PR00450 (PRINTS); G3DSA:1.10.238.10 (GENE3D); IPR002048 (PFAM); G3DSA:1.10.238.10 (GENE3D); PTHR45791:SF1 (PANTHER); PTHR45791 (PANTHER); IPR018247 (PROSITE_PATTERNS); IPR018247 (PROSITE_PATTERNS); IPR002048 (PROSITE_PROFILES); IPR002048 (PROSITE_PROFILES); IPR002048 (PROSITE_PROFILES); IPR011992 (SUPERFAMILY)	F:GO:0005509	F:calcium ion binding
gbr.12.26.t1	0	0	1	0	1	0	0	0	0	0	0	0	0	0	protein crumbs homolog 1-like isoform X1	No	547	20	0	59.07	1	F:GO:0005509	F:calcium ion binding			PR00010 (PRINTS); IPR001881 (SMART); IPR000742 (SMART); IPR000742 (PFAM); G3DSA:2.10.25.10 (GENE3D); G3DSA:2.10.25.10 (GENE3D); G3DSA:2.10.25.10 (GENE3D); IPR013032 (PFAM); G3DSA:2.10.25.10 (GENE3D); mobidb-lite (MOBIDB_LITE); mobidb-lite (MOBIDB_LITE); mobidb-lite (MOBIDB_LITE); PTHR12916 (PANTHER); IPR000152 (PROSITE_PATTERNS); IPR000742 (PROSITE_PATTERNS); IPR000742 (PROSITE_PATTERNS); IPR0007…	F:GO:0005509	F:calcium ion binding
gbr.41.15.t1	0	0	1	0	1	0	0	0	0	0	0	0	0	0	protein crumbs-like isoform X1	No	2439	20	0	62.21	1	F:GO:0005509	F:calcium ion binding			PR01983 (PRINTS); IPR000742 (SMART); IPR001881 (SMART); IPR001791 (SMART); G3DSA:2.10.25.10 (GENE3D); G3DSA:2.10.25.10 (GENE3D); G3DSA:2.10.25.10 (GENE3D); G3DSA:2.60.120.200 (GENE3D); G3DSA:2.10.25.10 (GENE3D); G3DSA:2.10.25.10 (GENE3D); IPR001791 (PFAM); G3DSA:2.10.25.10 (GENE3D); G3DSA:2.10.25.10 (GENE3D); G3DSA:2.60.120.200 (GENE3D); G3DSA:2.60.120.200 (GENE3D); G3DSA:2.10.25.10 (GENE3D); IPR…	F:GO:0005509	F:calcium ion binding
gbr.182.55.t1	0	0	1	0	1	0	0	0	0	0	0	0	0	0	Fe-S oxidoreductase	No	445	20	0	79.41	2	F:GO:0003824; F:GO:0051536	F:catalytic activity; F:iron-sulfur cluster binding			IPR024521 (PFAM); IPR013785 (G3DSA:3.20.20.GENE3D); IPR026351 (TIGRFAM); IPR026351 (PANTHER); SSF102114 (SUPERFAMILY)	F:GO:0003824; F:GO:0051536	F:catalytic activity; F:iron-sulfur cluster binding
gbr.186.11.t1	0	0	1	0	1	0	0	0	0	0	0	0	0	0	FERM domain-containing protein 5-like isoform X2	No	543	20	0	64.84	2	F:GO:0008092; C:GO:0005856	F:cytoskeletal protein binding; C:cytoskeleton			IPR019749 (PRINTS); IPR000798 (PRINTS); IPR018980 (SMART); IPR014847 (SMART); IPR019749 (SMART); IPR014847 (PFAM); IPR014352 (G3DSA:1.20.80.GENE3D); IPR018980 (PFAM); G3DSA:3.10.20.90 (GENE3D); IPR019748 (PFAM); IPR018979 (PFAM); IPR011993 (G3DSA:2.30.29.GENE3D); mobidb-lite (MOBIDB_LITE); PTHR23280 (PANTHER); PTHR23280:SF32 (PANTHER); CYTOPLASMIC_DOMAIN (PHOBIUS); NON_CYTOPLASMIC_DOMAIN (PHOBIUS…	F:GO:0008092; C:GO:0005856	F:cytoskeletal protein binding; C:cytoskeleton
gbr.489.4.t1	0	0	0	0	1	0	1	0	0	0	0	0	0	0	histone-lysine N-methyltransferase 2A-like isoform X2	No	4524	20	0	69.01	4	F:GO:0003677; F:GO:0005515; F:GO:0008270; C:GO:0005634	F:DNA binding; F:protein binding; F:zinc ion binding; C:nucleus			Coil (COILS); Coil (COILS); IPR003888 (SMART); IPR001965 (SMART); IPR019787 (PFAM); IPR013083 (G3DSA:3.30.40.GENE3D); IPR003888 (PFAM); IPR036427 (G3DSA:1.20.920.GENE3D); PF13771 (PFAM); IPR003889 (PFAM); IPR002857 (PFAM); IPR013083 (G3DSA:3.30.40.GENE3D); IPR013083 (G3DSA:3.30.40.GENE3D); G3DSA:3.30.160.360 (GENE3D); mobidb-lite (MOBIDB_LITE); mobidb-lite (MOBIDB_LITE); mobidb-lite (MOBIDB_LITE)…	F:GO:0003677; F:GO:0005515; F:GO:0008270; C:GO:0005634	F:DNA binding; F:protein binding; F:zinc ion binding; C:nucleus
gbr.81.62.t1	0	0	0	0	1	0	1	0	0	0	0	0	0	0	histone H2B	No	122	20	2.1357e-83	94.24	3	F:GO:0003677; F:GO:0046982; C:GO:0000786	F:DNA binding; F:protein heterodimerization activity; C:nucleosome			IPR000558 (PRINTS); IPR000558 (SMART); IPR007125 (PFAM); IPR009072 (G3DSA:1.10.20.GENE3D); mobidb-lite (MOBIDB_LITE); mobidb-lite (MOBIDB_LITE); IPR000558 (PANTHER); PTHR23428:SF125 (PANTHER); IPR000558 (PROSITE_PATTERNS); IPR009072 (SUPERFAMILY)	F:GO:0003677; F:GO:0046982; C:GO:0000786	F:DNA binding; F:protein heterodimerization activity; C:nucleosome
gbr.7.120.t1	0	0	1	0	1	0	0	0	0	0	0	0	0	0	26S proteasome non-ATPase regulatory subunit 1-like	No	311	20	0	76.25	1	F:GO:0030234	F:enzyme regulator activity			IPR040623 (PFAM); IPR002015 (PFAM); IPR011989 (G3DSA:1.25.10.GENE3D); mobidb-lite (MOBIDB_LITE); mobidb-lite (MOBIDB_LITE); IPR035266 (PTHR10943:PANTHER); PTHR10943 (PANTHER); CYTOPLASMIC_DOMAIN (PHOBIUS); TRANSMEMBRANE (PHOBIUS); NON_CYTOPLASMIC_DOMAIN (PHOBIUS); PS51257 (PROSITE_PROFILES); IPR016024 (SUPERFAMILY); TMhelix (TMHMM)	F:GO:0030234	F:enzyme regulator activity
gbr.221.84.t1	0	0	1	0	1	0	0	0	0	0	0	0	0	0	arf-GAP domain and FG repeat-containing protein 1-like	No	766	20	0	73.09	1	F:GO:0005096	F:GTPase activator activity			IPR001164 (PRINTS); IPR001164 (SMART); IPR038508 (G3DSA:3.30.40.GENE3D); IPR001164 (PFAM); G3DSA:3.30.420.470 (GENE3D); mobidb-lite (MOBIDB_LITE); mobidb-lite (MOBIDB_LITE); mobidb-lite (MOBIDB_LITE); mobidb-lite (MOBIDB_LITE); mobidb-lite (MOBIDB_LITE); PTHR46134 (PANTHER); IPR001164 (PROSITE_PROFILES); cd08838 (CDD); IPR037278 (SUPERFAMILY)	F:GO:0005096	F:GTPase activator activity
gbr.123.2.t1	0	0	1	0	1	0	0	0	0	0	0	0	0	0	ras-related protein Rab-5B	No	215	20	4.66902e-159	93.1	2	F:GO:0003924; F:GO:0005525	F:GTPase activity; F:GTP binding	EC:3.6.1.15	Nucleoside-triphosphate phosphatase	PR00449 (PRINTS); SM00176 (SMART); SM00173 (SMART); SM00175 (SMART); SM00174 (SMART); IPR005225 (TIGRFAM); G3DSA:3.40.50.300 (GENE3D); IPR001806 (PFAM); mobidb-lite (MOBIDB_LITE); mobidb-lite (MOBIDB_LITE); PTHR24073:SF555 (PANTHER); PTHR24073 (PANTHER); PS51419 (PROSITE_PROFILES); cd01860 (CDD); IPR027417 (SUPERFAMILY)	F:GO:0003924; F:GO:0005525	F:GTPase activity; F:GTP binding
gbr.36.44.t1	0	0	1	0	1	0	0	0	0	0	0	0	0	0	ras-related protein Rab-43-like	No	210	20	3.84777e-156	84.56	2	F:GO:0003924; F:GO:0005525	F:GTPase activity; F:GTP binding	EC:3.6.1.15	Nucleoside-triphosphate phosphatase	PR00449 (PRINTS); SM00175 (SMART); SM00177 (SMART); SM00176 (SMART); SM00174 (SMART); SM00173 (SMART); IPR001806 (PFAM); IPR005225 (TIGRFAM); G3DSA:3.40.50.300 (GENE3D); PTHR24073 (PANTHER); PTHR24073:SF1125 (PANTHER); PS51419 (PROSITE_PROFILES); IPR027417 (SUPERFAMILY)	F:GO:0003924; F:GO:0005525	F:GTPase activity; F:GTP binding
gbr.81.80.t1	0	0	1	0	1	0	0	0	0	0	0	0	0	0	ras-related protein Rab-6A isoform X1	No	200	20	3.00829e-137	92.54	2	F:GO:0003924; F:GO:0005525	F:GTPase activity; F:GTP binding	EC:3.6.1.15	Nucleoside-triphosphate phosphatase	PR00449 (PRINTS); SM00173 (SMART); SM00176 (SMART); SM00175 (SMART); SM00174 (SMART); G3DSA:3.40.50.300 (GENE3D); IPR001806 (PFAM); IPR005225 (TIGRFAM); PTHR24073:SF343 (PANTHER); PTHR24073 (PANTHER); PS51419 (PROSITE_PROFILES); cd01861 (CDD); IPR027417 (SUPERFAMILY)	F:GO:0003924; F:GO:0005525	F:GTPase activity; F:GTP binding
gbr.9.70.t1	1	0	0	0	1	0	0	0	0	0	0	0	0	0	FYVE, RhoGEF and PH domain-containing protein 6-like isoform X1	No	855	20	0	75.3	2	F:GO:0005085; F:GO:0046872	F:guanyl-nucleotide exchange factor activity; F:metal ion binding			IPR000306 (SMART); IPR001849 (SMART); IPR000219 (SMART); IPR001849 (PFAM); IPR000219 (PFAM); IPR011993 (G3DSA:2.30.29.GENE3D); IPR035899 (G3DSA:1.20.900.GENE3D); IPR011993 (G3DSA:2.30.29.GENE3D); IPR000306 (PFAM); IPR013083 (G3DSA:3.30.40.GENE3D); mobidb-lite (MOBIDB_LITE); mobidb-lite (MOBIDB_LITE); mobidb-lite (MOBIDB_LITE); mobidb-lite (MOBIDB_LITE); mobidb-lite (MOBIDB_LITE); mobidb-lite (MOB…	F:GO:0005085; F:GO:0046872	F:guanyl-nucleotide exchange factor activity; F:metal ion binding
gbr.76.36.t1	0	0	1	0	1	0	0	0	0	0	0	0	0	0	NFX1-type zinc finger-containing protein 1-like	No	938	20	0	78.59	1	F:GO:0004386	F:helicase activity	EC:3.6.1.3; EC:3.6.1.15	Deleted entry; Nucleoside-triphosphate phosphatase	Coil (COILS); IPR041677 (PFAM); G3DSA:3.40.50.300 (GENE3D); IPR041679 (PFAM); PTHR10887:SF470 (PANTHER); PTHR10887 (PANTHER); PTHR10887:SF470 (PANTHER); IPR041679 (CDD); cd18804 (CDD); cd17936 (CDD); IPR027417 (SUPERFAMILY)	F:GO:0004386	F:helicase activity
gbr.31.11.t1	0	0	1	0	1	0	0	0	0	0	0	0	0	0	heparan-alpha-glucosaminide N-acetyltransferase-like isoform X1	No	417	20	1.86298e-62	49.39	2	F:GO:0015019; C:GO:0005765	F:heparan-alpha-glucosaminide N-acetyltransferase activity; C:lysosomal membrane	EC:2.3.1.78	Heparan-alpha-glucosaminide N-acetyltransferase	mobidb-lite (MOBIDB_LITE); PTHR31061 (PANTHER); IPR040208 (PTHR31061:PANTHER); IPR040208 (PTHR31061:PANTHER); PTHR31061 (PANTHER)	F:GO:0015019; C:GO:0005765	F:heparan-alpha-glucosaminide N-acetyltransferase activity; C:lysosomal membrane
gbr.225.20.t1	0	0	1	0	1	0	0	0	0	0	0	0	0	0	CLIP-associating protein 1-like isoform X1	No	762	20	0	87.94	4	F:GO:0043515; F:GO:0051010; C:GO:0005828; C:GO:0005881	F:kinetochore binding; F:microtubule plus-end binding; C:kinetochore microtubule; C:cytoplasmic microtubule			Coil (COILS); IPR034085 (SMART); IPR011989 (G3DSA:1.25.10.GENE3D); IPR024395 (PFAM); IPR011989 (G3DSA:1.25.10.GENE3D); mobidb-lite (MOBIDB_LITE); mobidb-lite (MOBIDB_LITE); mobidb-lite (MOBIDB_LITE); mobidb-lite (MOBIDB_LITE); mobidb-lite (MOBIDB_LITE); mobidb-lite (MOBIDB_LITE); mobidb-lite (MOBIDB_LITE); PTHR21567 (PANTHER); IPR028399 (PTHR21567:PANTHER); IPR021133 (PROSITE_PROFILES); IPR016024…	F:GO:0043515; F:GO:0051010; C:GO:0005828; C:GO:0005881	F:kinetochore binding; F:microtubule plus-end binding; C:kinetochore microtubule; C:cytoplasmic microtubule
gbr.436.7.t1	0	0	1	0	1	0	0	0	0	0	0	0	0	0	zinc finger CCCH domain-containing protein 18-like isoform X1	No	1525	20	0	57.35	1	F:GO:0046872	F:metal ion binding			Coil (COILS); G3DSA:4.10.1000.10 (GENE3D); IPR041367 (PFAM); mobidb-lite (MOBIDB_LITE); mobidb-lite (MOBIDB_LITE); mobidb-lite (MOBIDB_LITE); mobidb-lite (MOBIDB_LITE); mobidb-lite (MOBIDB_LITE); mobidb-lite (MOBIDB_LITE); mobidb-lite (MOBIDB_LITE); mobidb-lite (MOBIDB_LITE); mobidb-lite (MOBIDB_LITE); mobidb-lite (MOBIDB_LITE); mobidb-lite (MOBIDB_LITE); mobidb-lite (MOBIDB_LITE); mobidb-lite (M…	F:GO:0046872	F:metal ion binding
gbr.31.28.t1	1	0	0	0	1	0	0	0	0	0	0	0	0	0	A disintegrin and metalloproteinase with thrombospondin motifs 2-like isoform X2	No	149	20	9.04006e-64	68.66	1	F:GO:0008237	F:metallopeptidase activity			IPR024079 (G3DSA:3.40.390.GENE3D); PTHR13723 (PANTHER); PTHR13723:SF141 (PANTHER); SSF55486 (SUPERFAMILY)	F:GO:0008237	F:metallopeptidase activity
gbr.62.41.t1	0	0	1	0	1	0	0	0	0	0	0	0	0	0	coiled-coil domain-containing protein 66 isoform X5	No	627	20	0	54.35	2	F:GO:0008017; C:GO:0005813	F:microtubule binding; C:centrosome			Coil (COILS); Coil (COILS); Coil (COILS); Coil (COILS); IPR040467 (PFAM); mobidb-lite (MOBIDB_LITE); mobidb-lite (MOBIDB_LITE); mobidb-lite (MOBIDB_LITE); mobidb-lite (MOBIDB_LITE); mobidb-lite (MOBIDB_LITE); mobidb-lite (MOBIDB_LITE); mobidb-lite (MOBIDB_LITE); mobidb-lite (MOBIDB_LITE); mobidb-lite (MOBIDB_LITE); mobidb-lite (MOBIDB_LITE); mobidb-lite (MOBIDB_LITE); mobidb-lite (MOBIDB_LITE); m…	F:GO:0008017; C:GO:0005813	F:microtubule binding; C:centrosome
gbr.17.34.t1	0	0	1	0	1	0	0	0	0	0	0	0	0	0	janus kinase and microtubule-interacting protein 1 isoform X8	No	1632	20	0	62.83	2	F:GO:0008017; F:GO:0019900	F:microtubule binding; F:kinase binding			Coil (COILS); Coil (COILS); Coil (COILS); Coil (COILS); Coil (COILS); Coil (COILS); Coil (COILS); Coil (COILS); Coil (COILS); Coil (COILS); Coil (COILS); Coil (COILS); Coil (COILS); Coil (COILS); Coil (COILS); Coil (COILS); Coil (COILS); Coil (COILS); Coil (COILS); Coil (COILS); Coil (COILS); Coil (COILS); IPR031994 (PFAM); mobidb-lite (MOBIDB_LITE); mobidb-lite (MOBIDB_LITE); mobidb-lite (MOBIDB…	F:GO:0008017; F:GO:0019900	F:microtubule binding; F:kinase binding
gbr.47.62.t1	0	0	1	0	1	0	0	0	0	0	0	0	0	0	unconventional myosin-XVI-like isoform X1	No	2076	20	0	72.7	4	F:GO:0003774; F:GO:0005515; F:GO:0005524; C:GO:0016459	F:motor activity; F:protein binding; F:ATP binding; C:myosin complex	EC:3.6.1.15	Nucleoside-triphosphate phosphatase	Coil (COILS); Coil (COILS); IPR001609 (PRINTS); IPR002110 (SMART); IPR001609 (SMART); IPR020683 (PFAM); IPR001609 (PFAM); IPR036770 (G3DSA:1.25.40.GENE3D); PF13637 (PFAM); mobidb-lite (MOBIDB_LITE); mobidb-lite (MOBIDB_LITE); mobidb-lite (MOBIDB_LITE); mobidb-lite (MOBIDB_LITE); mobidb-lite (MOBIDB_LITE); mobidb-lite (MOBIDB_LITE); mobidb-lite (MOBIDB_LITE); mobidb-lite (MOBIDB_LITE); mobidb-lite…	F:GO:0003774; F:GO:0005515; F:GO:0005524; C:GO:0016459	F:motor activity; F:protein binding; F:ATP binding; C:myosin complex
gbr.67.16.t1	0	0	1	0	1	0	0	0	0	0	0	0	0	0	unconventional myosin-VI isoform X1	No	1135	20	0	78.61	4	F:GO:0003774; F:GO:0005515; F:GO:0005524; C:GO:0016459	F:motor activity; F:protein binding; F:ATP binding; C:myosin complex	EC:3.6.1.15	Nucleoside-triphosphate phosphatase	Coil (COILS); IPR001609 (PRINTS); IPR001609 (SMART); G3DSA:1.10.10.820 (GENE3D); G3DSA:1.20.58.530 (GENE3D); G3DSA:1.20.120.720 (GENE3D); G3DSA:3.30.70.1590 (GENE3D); IPR032412 (PFAM); IPR036961 (G3DSA:3.40.850.GENE3D); G3DSA:1.10.3060.20 (GENE3D); IPR001609 (PFAM); mobidb-lite (MOBIDB_LITE); PTHR13140:SF794 (PANTHER); PTHR13140 (PANTHER); IPR001609 (PROSITE_PROFILES); IPR000048 (PROSITE_PROFILES…	F:GO:0003774; F:GO:0005515; F:GO:0005524; C:GO:0016459	F:motor activity; F:protein binding; F:ATP binding; C:myosin complex
gbr.19.80.t1	0	0	1	0	1	0	0	0	0	0	0	0	0	0	unconventional myosin-XVIIIa-like isoform X4	No	1227	20	0	80.86	4	F:GO:0003774; F:GO:0005524; F:GO:0051015; C:GO:0016459	F:motor activity; F:ATP binding; F:actin filament binding; C:myosin complex	EC:3.6.1.15	Nucleoside-triphosphate phosphatase	Coil (COILS); Coil (COILS); Coil (COILS); Coil (COILS); Coil (COILS); Coil (COILS); Coil (COILS); Coil (COILS); IPR001609 (SMART); IPR027401 (G3DSA:4.10.270.GENE3D); IPR002928 (PFAM); G3DSA:1.20.58.530 (GENE3D); IPR001609 (PFAM); G3DSA:3.30.70.3240 (GENE3D); IPR000048 (PFAM); mobidb-lite (MOBIDB_LITE); mobidb-lite (MOBIDB_LITE); mobidb-lite (MOBIDB_LITE); IPR031244 (PTHR45615:PANTHER); PTHR45615 …	F:GO:0003774; F:GO:0005515; F:GO:0005524; F:GO:0051015; C:GO:0016459	F:motor activity; F:protein binding; F:ATP binding; F:actin filament binding; C:myosin complex
gbr.13.57.t1	0	0	1	0	1	0	0	0	0	0	0	0	0	0	RNA exonuclease 5-like	No	963	20	0	58.94	1	F:GO:0003676	F:nucleic acid binding			IPR013520 (SMART); IPR036397 (G3DSA:3.30.420.GENE3D); mobidb-lite (MOBIDB_LITE); mobidb-lite (MOBIDB_LITE); mobidb-lite (MOBIDB_LITE); mobidb-lite (MOBIDB_LITE); mobidb-lite (MOBIDB_LITE); mobidb-lite (MOBIDB_LITE); mobidb-lite (MOBIDB_LITE); mobidb-lite (MOBIDB_LITE); mobidb-lite (MOBIDB_LITE); PTHR12801:SF115 (PANTHER); PTHR12801 (PANTHER); IPR034922 (CDD); IPR012337 (SUPERFAMILY)	F:GO:0003676	F:nucleic acid binding
gbr.2.239.t1	0	0	1	0	1	0	0	0	0	0	0	0	0	0	heterogeneous nuclear ribonucleoprotein H isoform X2	No	505	20	0	62.82	1	F:GO:0003676	F:nucleic acid binding			IPR000504 (SMART); IPR012677 (G3DSA:3.30.70.GENE3D); IPR012677 (G3DSA:3.30.70.GENE3D); IPR000504 (PFAM); mobidb-lite (MOBIDB_LITE); mobidb-lite (MOBIDB_LITE); PTHR13976 (PANTHER); PTHR13976:SF60 (PANTHER); IPR000504 (PROSITE_PROFILES); IPR000504 (PROSITE_PROFILES); cd12503 (CDD); cd12504 (CDD); IPR035979 (SUPERFAMILY); IPR035979 (SUPERFAMILY); IPR035979 (SUPERFAMILY)	F:GO:0003676	F:nucleic acid binding
gbr.283.40.t1	0	0	1	0	1	0	0	0	0	0	0	0	0	0	non-POU domain-containing octamer-binding protein-like isoform X3	No	473	20	0	81.78	1	F:GO:0003676	F:nucleic acid binding			Coil (COILS); Coil (COILS); IPR000504 (SMART); IPR000504 (PFAM); IPR012975 (PFAM); IPR012677 (G3DSA:3.30.70.GENE3D); IPR012677 (G3DSA:3.30.70.GENE3D); mobidb-lite (MOBIDB_LITE); mobidb-lite (MOBIDB_LITE); mobidb-lite (MOBIDB_LITE); mobidb-lite (MOBIDB_LITE); mobidb-lite (MOBIDB_LITE); mobidb-lite (MOBIDB_LITE); mobidb-lite (MOBIDB_LITE); mobidb-lite (MOBIDB_LITE); mobidb-lite (MOBIDB_LITE); mobid…	F:GO:0003676	F:nucleic acid binding
gbr.286.16.t1	0	0	1	0	1	0	0	0	0	0	0	0	0	0	splicing regulatory glutamine/lysine-rich protein 1-like	No	638	20	1.40688e-60	85.32	1	F:GO:0003676	F:nucleic acid binding			Coil (COILS); IPR000504 (SMART); IPR000504 (PFAM); IPR012677 (G3DSA:3.30.70.GENE3D); PTHR32343 (PANTHER); PTHR32343:SF8 (PANTHER); IPR000504 (PROSITE_PROFILES); IPR034192 (CDD); IPR035979 (SUPERFAMILY)	F:GO:0003676	F:nucleic acid binding
gbr.58.3.t1	0	0	1	0	1	0	0	0	0	0	0	0	0	0	msx2-interacting protein isoform X1	No	4466	20	0	61.06	1	F:GO:0003676	F:nucleic acid binding			Coil (COILS); Coil (COILS); Coil (COILS); Coil (COILS); IPR000504 (SMART); IPR000504 (PFAM); IPR012677 (G3DSA:3.30.70.GENE3D); IPR012677 (G3DSA:3.30.70.GENE3D); IPR016194 (G3DSA:2.40.290.GENE3D); IPR012677 (G3DSA:3.30.70.GENE3D); IPR012921 (PFAM); mobidb-lite (MOBIDB_LITE); mobidb-lite (MOBIDB_LITE); mobidb-lite (MOBIDB_LITE); mobidb-lite (MOBIDB_LITE); mobidb-lite (MOBIDB_LITE); mobidb-lite (MOB…	F:GO:0003676	F:nucleic acid binding
gbr.315.27.t1	0	0	1	0	1	0	0	0	0	0	0	0	0	0	U5 small nuclear ribonucleoprotein 200 kDa helicase	No	2112	20	0	88.15	2	F:GO:0003676; F:GO:0005524	F:nucleic acid binding; F:ATP binding			Coil (COILS); IPR004179 (SMART); IPR001650 (SMART); IPR014001 (SMART); IPR003593 (SMART); IPR035892 (G3DSA:2.60.40.GENE3D); G3DSA:1.10.3380.10 (GENE3D); IPR011545 (PFAM); IPR001650 (PFAM); PIRSF039073 (PIRSF); G3DSA:1.10.150.20 (GENE3D); G3DSA:1.10.10.2530 (GENE3D); G3DSA:3.40.50.300 (GENE3D); IPR041094 (PFAM); IPR004179 (PFAM); G3DSA:3.40.50.300 (GENE3D); G3DSA:1.10.10.2530 (GENE3D); IPR011545 (…	F:GO:0003676; F:GO:0005524	F:nucleic acid binding; F:ATP binding
gbr.8.34.t1	0	0	1	0	0	0	1	0	0	0	0	0	0	0	ATP-dependent RNA helicase DDX51-like	No	906	20	0	75.03	2	F:GO:0003676; F:GO:0005524	F:nucleic acid binding; F:ATP binding			IPR001650 (SMART); IPR014001 (SMART); IPR011545 (PFAM); IPR001650 (PFAM); G3DSA:3.40.50.300 (GENE3D); G3DSA:3.40.50.300 (GENE3D); mobidb-lite (MOBIDB_LITE); mobidb-lite (MOBIDB_LITE); mobidb-lite (MOBIDB_LITE); mobidb-lite (MOBIDB_LITE); mobidb-lite (MOBIDB_LITE); mobidb-lite (MOBIDB_LITE); mobidb-lite (MOBIDB_LITE); mobidb-lite (MOBIDB_LITE); mobidb-lite (MOBIDB_LITE); mobidb-lite (MOBIDB_LITE);…	F:GO:0003676; F:GO:0005524	F:nucleic acid binding; F:ATP binding
gbr.10.17.t1	0	0	1	0	1	0	0	0	0	0	0	0	0	0	probable ATP-dependent RNA helicase DDX27	No	723	20	0	78.02	3	F:GO:0003676; F:GO:0004386; F:GO:0005524	F:nucleic acid binding; F:helicase activity; F:ATP binding	EC:3.6.1.3; EC:3.6.1.15	Deleted entry; Nucleoside-triphosphate phosphatase	Coil (COILS); Coil (COILS); IPR001650 (SMART); IPR014001 (SMART); IPR001650 (PFAM); IPR011545 (PFAM); G3DSA:3.40.50.300 (GENE3D); G3DSA:3.40.50.300 (GENE3D); mobidb-lite (MOBIDB_LITE); mobidb-lite (MOBIDB_LITE); mobidb-lite (MOBIDB_LITE); mobidb-lite (MOBIDB_LITE); mobidb-lite (MOBIDB_LITE); mobidb-lite (MOBIDB_LITE); mobidb-lite (MOBIDB_LITE); mobidb-lite (MOBIDB_LITE); PTHR47959 (PANTHER); PTHR…	F:GO:0003676; F:GO:0004386; F:GO:0005524	F:nucleic acid binding; F:helicase activity; F:ATP binding
gbr.8.100.t1	0	0	1	0	1	0	0	0	0	0	0	0	0	0	helicase with zinc finger domain 2-like isoform X1	No	3330	20	0	67.51	6	F:GO:0003723; F:GO:0004386; F:GO:0004540; F:GO:0005515; F:GO:0008270; F:GO:0030374	F:RNA binding; F:helicase activity; F:ribonuclease activity; F:protein binding; F:zinc ion binding; F:nuclear receptor coactivator activity	EC:3.6.1.3; EC:3.6.1.15	Deleted entry; Nucleoside-triphosphate phosphatase	Coil (COILS); IPR013087 (SMART); IPR001900 (SMART); IPR003604 (SMART); IPR041679 (PFAM); IPR001900 (PFAM); IPR041677 (PFAM); G3DSA:3.40.50.300 (GENE3D); IPR011990 (G3DSA:1.25.40.GENE3D); G3DSA:3.30.160.60 (GENE3D); mobidb-lite (MOBIDB_LITE); mobidb-lite (MOBIDB_LITE); mobidb-lite (MOBIDB_LITE); mobidb-lite (MOBIDB_LITE); mobidb-lite (MOBIDB_LITE); mobidb-lite (MOBIDB_LITE); mobidb-lite (MOBIDB_LI…	F:GO:0003676; F:GO:0003723; F:GO:0004386; F:GO:0004540; F:GO:0005515; F:GO:0008270; F:GO:0030374; F:GO:0046872	F:nucleic acid binding; F:RNA binding; F:helicase activity; F:ribonuclease activity; F:protein binding; F:zinc ion binding; F:nuclear receptor coactivator activity; F:metal ion binding
gbr.354.6.t1	0	0	1	0	0	0	1	0	0	0	0	0	0	0	cip1-interacting zinc finger protein isoform X1	No	1544	20	0	45.59	3	F:GO:0003676; F:GO:0008270; C:GO:0005634	F:nucleic acid binding; F:zinc ion binding; C:nucleus			IPR013087 (SMART); IPR003604 (SMART); PF12874 (PFAM); G3DSA:3.30.160.60 (GENE3D); mobidb-lite (MOBIDB_LITE); mobidb-lite (MOBIDB_LITE); mobidb-lite (MOBIDB_LITE); mobidb-lite (MOBIDB_LITE); mobidb-lite (MOBIDB_LITE); mobidb-lite (MOBIDB_LITE); mobidb-lite (MOBIDB_LITE); mobidb-lite (MOBIDB_LITE); mobidb-lite (MOBIDB_LITE); mobidb-lite (MOBIDB_LITE); mobidb-lite (MOBIDB_LITE); mobidb-lite (MOBIDB_…	F:GO:0003676; F:GO:0008270; C:GO:0005634	F:nucleic acid binding; F:zinc ion binding; C:nucleus
gbr.449.13.t1	0	0	1	0	1	0	0	0	0	0	0	0	0	0	zinc finger CCHC domain-containing protein 14	No	1371	20	0	63.21	3	F:GO:0003676; F:GO:0008270; F:GO:0035091	F:nucleic acid binding; F:zinc ion binding; F:phosphatidylinositol binding			IPR001878 (SMART); IPR001683 (SMART); IPR013761 (G3DSA:1.10.150.GENE3D); IPR036871 (G3DSA:3.30.1520.GENE3D); IPR001683 (PFAM); mobidb-lite (MOBIDB_LITE); mobidb-lite (MOBIDB_LITE); mobidb-lite (MOBIDB_LITE); mobidb-lite (MOBIDB_LITE); mobidb-lite (MOBIDB_LITE); mobidb-lite (MOBIDB_LITE); mobidb-lite (MOBIDB_LITE); mobidb-lite (MOBIDB_LITE); mobidb-lite (MOBIDB_LITE); mobidb-lite (MOBIDB_LITE); mo…	F:GO:0003676; F:GO:0008270; F:GO:0035091	F:nucleic acid binding; F:zinc ion binding; F:phosphatidylinositol binding
gbr.128.47.t1	0	0	1	0	1	0	0	0	0	0	0	0	0	0	Hemocyanin C chain	No	832	20	0	58.7	1	F:GO:0016491	F:oxidoreductase activity			IPR013788 (PRINTS); IPR022041 (PFAM); IPR005203 (PFAM); IPR036697 (G3DSA:1.20.1370.GENE3D); IPR037020 (G3DSA:2.60.40.GENE3D); IPR008922 (G3DSA:1.10.1280.GENE3D); IPR000896 (PFAM); IPR005204 (PFAM); IPR013788 (PANTHER); IPR002227 (PROSITE_PATTERNS); IPR036697 (SUPERFAMILY); IPR014756 (SUPERFAMILY); IPR008922 (SUPERFAMILY)	F:GO:0016491	F:oxidoreductase activity
gbr.147.33.t1	0	0	1	0	1	0	0	0	0	0	0	0	0	0	histone-lysine N-methyltransferase EHMT2-like	No	1098	20	0	59.49	2	F:GO:0002039; F:GO:0018024	F:p53 binding; F:histone-lysine N-methyltransferase activity	EC:2.1.1.43	Transferring one-carbon groups	IPR002110 (PRINTS); IPR002110 (SMART); IPR020683 (PFAM); IPR036770 (G3DSA:1.25.40.GENE3D); mobidb-lite (MOBIDB_LITE); mobidb-lite (MOBIDB_LITE); mobidb-lite (MOBIDB_LITE); mobidb-lite (MOBIDB_LITE); mobidb-lite (MOBIDB_LITE); mobidb-lite (MOBIDB_LITE); mobidb-lite (MOBIDB_LITE); mobidb-lite (MOBIDB_LITE); mobidb-lite (MOBIDB_LITE); mobidb-lite (MOBIDB_LITE); mobidb-lite (MOBIDB_LITE); mobidb-lite…	F:GO:0002039; F:GO:0005515; F:GO:0018024	F:p53 binding; F:protein binding; F:histone-lysine N-methyltransferase activity
gbr.41.89.t1	0	0	1	0	0	0	1	0	0	0	0	0	0	0	FK506-binding protein 15 isoform X2	No	1390	20	0	65.16	1	F:GO:0003755	F:peptidyl-prolyl cis-trans isomerase activity	EC:5.2.1.8	Peptidylprolyl isomerase	Coil (COILS); Coil (COILS); Coil (COILS); Coil (COILS); Coil (COILS); IPR001179 (PFAM); G3DSA:3.10.50.40 (GENE3D); mobidb-lite (MOBIDB_LITE); mobidb-lite (MOBIDB_LITE); mobidb-lite (MOBIDB_LITE); mobidb-lite (MOBIDB_LITE); mobidb-lite (MOBIDB_LITE); mobidb-lite (MOBIDB_LITE); mobidb-lite (MOBIDB_LITE); mobidb-lite (MOBIDB_LITE); mobidb-lite (MOBIDB_LITE); mobidb-lite (MOBIDB_LITE); mobidb-lite (M…	F:GO:0003755	F:peptidyl-prolyl cis-trans isomerase activity
gbr.278.6.t1	0	0	1	0	1	0	0	0	0	0	0	0	0	0	sorting nexin-6-like	No	234	20	3.56767e-109	90.13	1	F:GO:0035091	F:phosphatidylinositol binding			IPR001683 (PFAM); IPR036871 (G3DSA:3.30.1520.GENE3D); PTHR45850 (PANTHER); PTHR45850:SF1 (PANTHER); IPR001683 (PROSITE_PROFILES); cd06892 (CDD); IPR036871 (SUPERFAMILY)	F:GO:0035091	F:phosphatidylinositol binding
gbr.81.156.t1	0	0	1	0	1	0	0	0	0	0	0	0	0	0	sorting nexin-29	No	794	20	0	66.56	1	F:GO:0035091	F:phosphatidylinositol binding			Coil (COILS); IPR001683 (SMART); IPR004012 (SMART); IPR001683 (PFAM); IPR004012 (PFAM); IPR036871 (G3DSA:3.30.1520.GENE3D); IPR037213 (G3DSA:1.20.58.GENE3D); mobidb-lite (MOBIDB_LITE); mobidb-lite (MOBIDB_LITE); mobidb-lite (MOBIDB_LITE); mobidb-lite (MOBIDB_LITE); mobidb-lite (MOBIDB_LITE); mobidb-lite (MOBIDB_LITE); PTHR47194 (PANTHER); IPR004012 (PROSITE_PROFILES); IPR001683 (PROSITE_PROFILES)…	F:GO:0035091	F:phosphatidylinositol binding
gbr.1.189.t1	0	0	1	0	1	0	0	0	0	0	0	0	0	0	interleukin-6 receptor subunit beta-like isoform X1	No	1203	20	0	44.88	1	F:GO:0005515	F:protein binding			IPR003961 (SMART); IPR003598 (SMART); IPR003599 (SMART); IPR013783 (G3DSA:2.60.40.GENE3D); IPR003961 (PFAM); IPR013783 (G3DSA:2.60.40.GENE3D); IPR013783 (G3DSA:2.60.40.GENE3D); IPR013783 (G3DSA:2.60.40.GENE3D); IPR007110 (PFAM); mobidb-lite (MOBIDB_LITE); mobidb-lite (MOBIDB_LITE); mobidb-lite (MOBIDB_LITE); mobidb-lite (MOBIDB_LITE); mobidb-lite (MOBIDB_LITE); mobidb-lite (MOBIDB_LITE); mobidb-l…	F:GO:0005515	F:protein binding
gbr.115.4.t1	0	0	1	0	1	0	0	0	0	0	0	0	0	0	ubiquitin-associated and SH3 domain-containing protein B-like	No	657	20	0	65.97	1	F:GO:0005515	F:protein binding			IPR001452 (SMART); IPR015940 (SMART); G3DSA:2.30.30.40 (GENE3D); IPR001452 (PFAM); IPR013078 (PFAM); G3DSA:1.10.8.10 (GENE3D); IPR029033 (G3DSA:3.40.50.GENE3D); IPR015940 (PFAM); mobidb-lite (MOBIDB_LITE); PTHR16469:SF29 (PANTHER); PTHR16469 (PANTHER); IPR015940 (PROSITE_PROFILES); IPR001452 (PROSITE_PROFILES); cd11791 (CDD); IPR013078 (CDD); cd14301 (CDD); IPR029033 (SUPERFAMILY); IPR036028 (SUP…	F:GO:0005515	F:protein binding
gbr.121.22.t1	0	0	0	0	1	0	1	0	0	0	0	0	0	0	predicted protein	No	439	20	0	61.43	1	F:GO:0005515	F:protein binding			IPR003591 (SMART); IPR001611 (PFAM); IPR032675 (G3DSA:3.80.10.GENE3D); PTHR16083:SF27 (PANTHER); PTHR16083 (PANTHER); PTHR16083:SF27 (PANTHER); PTHR16083 (PANTHER); IPR001611 (PROSITE_PROFILES); IPR001611 (PROSITE_PROFILES); IPR001611 (PROSITE_PROFILES); IPR001611 (PROSITE_PROFILES); IPR001611 (PROSITE_PROFILES); IPR001611 (PROSITE_PROFILES); IPR001611 (PROSITE_PROFILES); SSF52058 (SUPERFAMILY)	F:GO:0005515	F:protein binding
gbr.143.26.t1	0	0	1	0	1	0	0	0	0	0	0	0	0	0	SPRY domain-containing SOCS box protein 3-like	No	443	20	0	70.03	1	F:GO:0005515	F:protein binding			IPR003877 (SMART); IPR003877 (PFAM); IPR043136 (G3DSA:2.60.120.GENE3D); mobidb-lite (MOBIDB_LITE); mobidb-lite (MOBIDB_LITE); mobidb-lite (MOBIDB_LITE); mobidb-lite (MOBIDB_LITE); mobidb-lite (MOBIDB_LITE); PTHR12245 (PANTHER); PTHR12245:SF5 (PANTHER); IPR001870 (PROSITE_PROFILES); IPR001496 (PROSITE_PROFILES); IPR035754 (CDD); IPR013320 (SUPERFAMILY)	F:GO:0005515	F:protein binding
gbr.17.35.t1	0	0	1	0	1	0	0	0	0	0	0	0	0	0	centrosomal protein of 290 kDa-like isoform X6	No	2631	20	0	64.01	1	F:GO:0005515	F:protein binding			Coil (COILS); Coil (COILS); Coil (COILS); Coil (COILS); Coil (COILS); Coil (COILS); Coil (COILS); Coil (COILS); Coil (COILS); Coil (COILS); Coil (COILS); Coil (COILS); Coil (COILS); Coil (COILS); IPR001452 (SMART); IPR001452 (PFAM); G3DSA:2.30.30.40 (GENE3D); mobidb-lite (MOBIDB_LITE); mobidb-lite (MOBIDB_LITE); mobidb-lite (MOBIDB_LITE); mobidb-lite (MOBIDB_LITE); mobidb-lite (MOBIDB_LITE); mobi…	F:GO:0005515	F:protein binding
gbr.182.62.t1	0	0	1	0	1	0	0	0	0	0	0	0	0	0	uncharacterized protein LOC110978001 isoform X9	No	2145	20	0	85.06	1	F:GO:0005515	F:protein binding			Coil (COILS); Coil (COILS); Coil (COILS); Coil (COILS); IPR001202 (SMART); IPR001849 (SMART); IPR001202 (PFAM); IPR001849 (PFAM); G3DSA:2.20.70.10 (GENE3D); G3DSA:2.20.70.10 (GENE3D); IPR011993 (G3DSA:2.30.29.GENE3D); mobidb-lite (MOBIDB_LITE); mobidb-lite (MOBIDB_LITE); mobidb-lite (MOBIDB_LITE); mobidb-lite (MOBIDB_LITE); mobidb-lite (MOBIDB_LITE); mobidb-lite (MOBIDB_LITE); mobidb-lite (MOBIDB…	F:GO:0005515	F:protein binding
gbr.191.38.t1_gbr.191.40.t1	0	0	1	0	1	0	0	0	0	0	0	0	0	0	histone-lysine N-methyltransferase MECOM-like	No	1255	20	0	64.41						IPR013087 (PFAM); G3DSA:3.30.160.60 (GENE3D); G3DSA:3.30.160.60 (GENE3D); G3DSA:3.30.160.60 (GENE3D); G3DSA:2.170.270.10 (GENE3D); G3DSA:3.30.160.60 (GENE3D); G3DSA:3.30.160.60 (GENE3D); mobidb-lite (MOBIDB_LITE); mobidb-lite (MOBIDB_LITE); mobidb-lite (MOBIDB_LITE); mobidb-lite (MOBIDB_LITE); mobidb-lite (MOBIDB_LITE); mobidb-lite (MOBIDB_LITE); mobidb-lite (MOBIDB_LITE); mobidb-lite (MOBIDB_LIT…	F:GO:0005515	F:protein binding
gbr.2.10.t1	0	0	1	0	1	0	0	0	0	0	0	0	0	0	nucleolar and coiled-body phosphoprotein 1-like	No	867	20	0	79.29	1	F:GO:0005515	F:protein binding			IPR006594 (SMART); IPR007718 (PFAM); mobidb-lite (MOBIDB_LITE); mobidb-lite (MOBIDB_LITE); mobidb-lite (MOBIDB_LITE); mobidb-lite (MOBIDB_LITE); mobidb-lite (MOBIDB_LITE); mobidb-lite (MOBIDB_LITE); mobidb-lite (MOBIDB_LITE); mobidb-lite (MOBIDB_LITE); mobidb-lite (MOBIDB_LITE); mobidb-lite (MOBIDB_LITE); mobidb-lite (MOBIDB_LITE); mobidb-lite (MOBIDB_LITE); mobidb-lite (MOBIDB_LITE); mobidb-lite…	F:GO:0005515	F:protein binding
gbr.20.51.t1	0	0	1	0	1	0	0	0	0	0	0	0	0	0	neural cell adhesion molecule 1-like isoform X3	No	997	20	0	79.75	1	F:GO:0005515	F:protein binding			IPR002172 (PRINTS); IPR002172 (SMART); IPR003598 (SMART); IPR003961 (SMART); IPR003599 (SMART); IPR013783 (G3DSA:2.60.40.GENE3D); IPR036055 (G3DSA:4.10.400.GENE3D); IPR013783 (G3DSA:2.60.40.GENE3D); IPR002172 (PFAM); IPR013783 (G3DSA:2.60.40.GENE3D); IPR013783 (G3DSA:2.60.40.GENE3D); IPR013098 (PFAM); IPR013783 (G3DSA:2.60.40.GENE3D); IPR003961 (PFAM); IPR036055 (G3DSA:4.10.400.GENE3D); PTHR12231…	F:GO:0005515	F:protein binding
gbr.201.17.t1	0	0	0	0	1	0	1	0	0	0	0	0	0	0	coiled-coil domain-containing protein 9-like isoform X1	No	722	20	0	56.93	1	F:GO:0005515	F:protein binding			Coil (COILS); Coil (COILS); IPR001478 (SMART); IPR029336 (PFAM); IPR001478 (PFAM); IPR036034 (G3DSA:2.30.42.GENE3D); mobidb-lite (MOBIDB_LITE); mobidb-lite (MOBIDB_LITE); mobidb-lite (MOBIDB_LITE); mobidb-lite (MOBIDB_LITE); mobidb-lite (MOBIDB_LITE); mobidb-lite (MOBIDB_LITE); mobidb-lite (MOBIDB_LITE); mobidb-lite (MOBIDB_LITE); mobidb-lite (MOBIDB_LITE); mobidb-lite (MOBIDB_LITE); mobidb-lite …	F:GO:0005515	F:protein binding
gbr.203.25.t1	1	0	0	0	1	0	0	0	0	0	0	0	0	0	SAM and SH3 domain-containing protein 1-like isoform X3	No	1034	20	0	74.8	1	F:GO:0005515	F:protein binding			Coil (COILS); IPR001660 (SMART); IPR013761 (G3DSA:1.10.150.GENE3D); IPR013761 (G3DSA:1.10.150.GENE3D); IPR001660 (PFAM); mobidb-lite (MOBIDB_LITE); mobidb-lite (MOBIDB_LITE); mobidb-lite (MOBIDB_LITE); mobidb-lite (MOBIDB_LITE); mobidb-lite (MOBIDB_LITE); mobidb-lite (MOBIDB_LITE); mobidb-lite (MOBIDB_LITE); mobidb-lite (MOBIDB_LITE); mobidb-lite (MOBIDB_LITE); mobidb-lite (MOBIDB_LITE); mobidb-l…	F:GO:0005515	F:protein binding
gbr.204.48.t1	0	0	1	0	1	0	0	0	0	0	0	0	0	0	uncharacterized protein LOC110981038 isoform X7	No	257	20	1.20699e-137	80.04	1	F:GO:0005515	F:protein binding			IPR000048 (SMART); IPR029362 (PFAM); IPR000048 (PFAM); G3DSA:1.20.5.190 (GENE3D); mobidb-lite (MOBIDB_LITE); mobidb-lite (MOBIDB_LITE); mobidb-lite (MOBIDB_LITE); mobidb-lite (MOBIDB_LITE); IPR000048 (PROSITE_PROFILES)	F:GO:0005515	F:protein binding
gbr.206.3.t1	0	0	1	0	1	0	0	0	0	0	0	0	0	0	RIMS-binding protein 2-like isoform X2	No	1426	20	0	65.38	1	F:GO:0005515	F:protein binding			Coil (COILS); Coil (COILS); IPR001452 (PRINTS); IPR001452 (SMART); IPR003961 (SMART); IPR003961 (PFAM); IPR013783 (G3DSA:2.60.40.GENE3D); G3DSA:2.30.30.40 (GENE3D); IPR001452 (PFAM); G3DSA:2.30.30.40 (GENE3D); G3DSA:2.30.30.40 (GENE3D); IPR013783 (G3DSA:2.60.40.GENE3D); IPR001452 (PFAM); IPR013783 (G3DSA:2.60.40.GENE3D); mobidb-lite (MOBIDB_LITE); mobidb-lite (MOBIDB_LITE); mobidb-lite (MOBIDB_LI…	F:GO:0005515	F:protein binding
gbr.225.54.t1	0	0	0	1	1	0	0	0	0	0	0	0	0	0	ankyrin repeat, SAM and basic leucine zipper domain-containing protein 1-like	No	515	20	0	58.27	1	F:GO:0005515	F:protein binding			IPR002110 (SMART); IPR020683 (PFAM); IPR036770 (G3DSA:1.25.40.GENE3D); IPR036770 (G3DSA:1.25.40.GENE3D); mobidb-lite (MOBIDB_LITE); mobidb-lite (MOBIDB_LITE); mobidb-lite (MOBIDB_LITE); mobidb-lite (MOBIDB_LITE); mobidb-lite (MOBIDB_LITE); mobidb-lite (MOBIDB_LITE); PTHR24134 (PANTHER); PTHR24134 (PANTHER); PTHR24134:SF9 (PANTHER); IPR020683 (PROSITE_PROFILES); IPR002110 (PROSITE_PROFILES); IPR00…	F:GO:0005515	F:protein binding
gbr.23.34.t1	0	0	1	0	1	0	0	0	0	0	0	0	0	0	ankyrin repeat domain-containing protein 50	No	1566	20	0	72.36	1	F:GO:0005515	F:protein binding			IPR002110 (PRINTS); IPR002110 (SMART); IPR036770 (G3DSA:1.25.40.GENE3D); IPR036770 (G3DSA:1.25.40.GENE3D); PF13637 (PFAM); IPR036770 (G3DSA:1.25.40.GENE3D); IPR020683 (PFAM); IPR036770 (G3DSA:1.25.40.GENE3D); mobidb-lite (MOBIDB_LITE); mobidb-lite (MOBIDB_LITE); mobidb-lite (MOBIDB_LITE); mobidb-lite (MOBIDB_LITE); mobidb-lite (MOBIDB_LITE); mobidb-lite (MOBIDB_LITE); mobidb-lite (MOBIDB_LITE); P…	F:GO:0005515	F:protein binding
gbr.3.42.t1	0	0	1	0	0	0	1	0	0	0	0	0	0	0	upstream activation factor subunit spp27-like	No	239	20	4.16697e-174	61.37	1	F:GO:0005515	F:protein binding			IPR019835 (SMART); IPR003121 (PFAM); IPR036885 (G3DSA:1.10.245.GENE3D); IPR014876 (PFAM); mobidb-lite (MOBIDB_LITE); mobidb-lite (MOBIDB_LITE); mobidb-lite (MOBIDB_LITE); mobidb-lite (MOBIDB_LITE); PTHR13844 (PANTHER); PTHR13844:SF57 (PANTHER); cd10567 (CDD); IPR036885 (SUPERFAMILY); SSF109715 (SUPERFAMILY)	F:GO:0005515	F:protein binding
gbr.32.49.t1	0	0	1	0	1	0	0	0	0	0	0	0	0	0	Ankyrin repeat and SAM domain-containing protein 1A	No	170	20	2.6058e-88	65.71	1	F:GO:0005515	F:protein binding			IPR001660 (SMART); IPR001660 (PFAM); IPR013761 (G3DSA:1.10.150.GENE3D); IPR001660 (PFAM); IPR013761 (G3DSA:1.10.150.GENE3D); PTHR24174 (PANTHER); IPR001660 (PROSITE_PROFILES); IPR013761 (SUPERFAMILY); IPR013761 (SUPERFAMILY)	F:GO:0005515	F:protein binding
gbr.347.30.t1	0	0	1	0	1	0	0	0	0	0	0	0	0	0	peregrin-like isoform X1	No	1291	20	0	78.44	1	F:GO:0005515	F:protein binding			Coil (COILS); Coil (COILS); Coil (COILS); IPR001487 (PRINTS); IPR001965 (SMART); IPR001487 (SMART); IPR000313 (SMART); IPR001487 (PFAM); IPR000313 (PFAM); PF13831 (PFAM); G3DSA:2.30.30.140 (GENE3D); IPR013083 (G3DSA:3.30.40.GENE3D); IPR036427 (G3DSA:1.20.920.GENE3D); IPR013083 (G3DSA:3.30.40.GENE3D); IPR019542 (PFAM); PF13832 (PFAM); mobidb-lite (MOBIDB_LITE); mobidb-lite (MOBIDB_LITE); mobidb-li…	F:GO:0005515	F:protein binding
gbr.355.7.t1	0	0	1	0	1	0	0	0	0	0	0	0	0	0	ubiquitin carboxyl-terminal hydrolase 8-like	No	874	20	0	46.63	1	F:GO:0005515	F:protein binding			Coil (COILS); IPR001202 (SMART); IPR001202 (PFAM); IPR036873 (G3DSA:3.40.250.GENE3D); G3DSA:2.20.70.10 (GENE3D); mobidb-lite (MOBIDB_LITE); mobidb-lite (MOBIDB_LITE); mobidb-lite (MOBIDB_LITE); mobidb-lite (MOBIDB_LITE); mobidb-lite (MOBIDB_LITE); mobidb-lite (MOBIDB_LITE); mobidb-lite (MOBIDB_LITE); mobidb-lite (MOBIDB_LITE); mobidb-lite (MOBIDB_LITE); mobidb-lite (MOBIDB_LITE); IPR001202 (PROSI…	F:GO:0005515	F:protein binding
gbr.420.17.t1	0	0	1	0	1	0	0	0	0	0	0	0	0	0	serine/threonine-protein phosphatase 6 regulatory ankyrin repeat subunit B-like	No	801	20	0	52.49	1	F:GO:0005515	F:protein binding			IPR002110 (PRINTS); IPR002110 (SMART); IPR036770 (G3DSA:1.25.40.GENE3D); IPR036770 (G3DSA:1.25.40.GENE3D); IPR020683 (PFAM); IPR036770 (G3DSA:1.25.40.GENE3D); IPR036770 (G3DSA:1.25.40.GENE3D); PTHR24202 (PANTHER); IPR020683 (PROSITE_PROFILES); IPR002110 (PROSITE_PROFILES); IPR002110 (PROSITE_PROFILES); IPR002110 (PROSITE_PROFILES); IPR002110 (PROSITE_PROFILES); IPR002110 (PROSITE_PROFILES); IPR00…	F:GO:0005515	F:protein binding
gbr.49.38.t1	0	0	1	0	1	0	0	0	0	0	0	0	0	0	ankyrin repeat and KH domain-containing protein 1-like	No	440	20	0	59.35	1	F:GO:0005515	F:protein binding			Coil (COILS); IPR002110 (SMART); PF13637 (PFAM); IPR036770 (G3DSA:1.25.40.GENE3D); mobidb-lite (MOBIDB_LITE); mobidb-lite (MOBIDB_LITE); mobidb-lite (MOBIDB_LITE); PTHR24126 (PANTHER); IPR002110 (PROSITE_PROFILES); IPR020683 (PROSITE_PROFILES); IPR002110 (PROSITE_PROFILES); IPR036770 (SUPERFAMILY)	F:GO:0005515	F:protein binding
gbr.521.1.t1	0	0	1	0	1	0	0	0	0	0	0	0	0	0	F-box/LRR-repeat protein 2	No	1074	20	0	66.91	1	F:GO:0005515	F:protein binding			Coil (COILS); IPR006553 (SMART); IPR001611 (PFAM); IPR032675 (G3DSA:3.80.10.GENE3D); IPR032675 (G3DSA:3.80.10.GENE3D); IPR032675 (G3DSA:3.80.10.GENE3D); mobidb-lite (MOBIDB_LITE); mobidb-lite (MOBIDB_LITE); mobidb-lite (MOBIDB_LITE); PTHR13382 (PANTHER); PTHR13382:SF7 (PANTHER); CYTOPLASMIC_DOMAIN (PHOBIUS); TRANSMEMBRANE (PHOBIUS); NON_CYTOPLASMIC_DOMAIN (PHOBIUS); SSF52047 (SUPERFAMILY); SSF520…	F:GO:0005515	F:protein binding
gbr.58.143.t1	0	0	1	0	1	0	0	0	0	0	0	0	0	0	vacuolar protein sorting-associated protein 13D-like	No	4441	20	0	66.31	1	F:GO:0005515	F:protein binding			Coil (COILS); IPR015940 (SMART); G3DSA:1.10.8.10 (GENE3D); IPR009543 (PFAM); IPR031646 (PFAM); IPR026854 (PFAM); IPR031645 (PFAM); IPR031642 (PFAM); mobidb-lite (MOBIDB_LITE); mobidb-lite (MOBIDB_LITE); mobidb-lite (MOBIDB_LITE); mobidb-lite (MOBIDB_LITE); mobidb-lite (MOBIDB_LITE); mobidb-lite (MOBIDB_LITE); mobidb-lite (MOBIDB_LITE); mobidb-lite (MOBIDB_LITE); mobidb-lite (MOBIDB_LITE); PTHR161…	F:GO:0005515	F:protein binding
gbr.6.85.t1	0	0	1	0	1	0	0	0	0	0	0	0	0	0	protein split ends-like isoform X2	No	2167	20	0	78.62	1	F:GO:0005515	F:protein binding			Coil (COILS); Coil (COILS); Coil (COILS); Coil (COILS); IPR013783 (G3DSA:2.60.40.GENE3D); IPR003961 (PFAM); mobidb-lite (MOBIDB_LITE); mobidb-lite (MOBIDB_LITE); mobidb-lite (MOBIDB_LITE); mobidb-lite (MOBIDB_LITE); mobidb-lite (MOBIDB_LITE); mobidb-lite (MOBIDB_LITE); mobidb-lite (MOBIDB_LITE); mobidb-lite (MOBIDB_LITE); mobidb-lite (MOBIDB_LITE); mobidb-lite (MOBIDB_LITE); mobidb-lite (MOBIDB_L…	F:GO:0005515	F:protein binding
gbr.72.29.t1	0	0	1	0	0	0	1	0	0	0	0	0	0	0	BTB/POZ domain-containing protein 17-like isoform X5	No	479	20	0	90.99	1	F:GO:0005515	F:protein binding			IPR000210 (SMART); IPR011705 (SMART); IPR000210 (PFAM); IPR011705 (PFAM); G3DSA:3.30.710.10 (GENE3D); IPR008974 (G3DSA:2.60.210.GENE3D); G3DSA:1.25.40.420 (GENE3D); mobidb-lite (MOBIDB_LITE); PTHR24410 (PANTHER); IPR002083 (PROSITE_PROFILES); IPR000210 (PROSITE_PROFILES); cd18493 (CDD); IPR002083 (CDD); cd18292 (CDD); cd18445 (CDD); IPR011333 (SUPERFAMILY); IPR008974 (SUPERFAMILY)	F:GO:0005515	F:protein binding
gbr.723.2.t1	0	1	1	0	0	0	0	0	0	0	0	0	0	0	E3 ubiquitin-protein ligase MIB1-like	Yes	268	20	5.82947e-63	62.02	1	F:GO:0005515	F:protein binding			IPR002110 (PRINTS); IPR002110 (SMART); IPR002110 (PFAM); IPR020683 (PFAM); IPR036770 (G3DSA:1.25.40.GENE3D); mobidb-lite (MOBIDB_LITE); PTHR24189 (PANTHER); SIGNAL_PEPTIDE_C_REGION (PHOBIUS); SIGNAL_PEPTIDE_N_REGION (PHOBIUS); SIGNAL_PEPTIDE (PHOBIUS); SIGNAL_PEPTIDE_H_REGION (PHOBIUS); NON_CYTOPLASMIC_DOMAIN (PHOBIUS); IPR002110 (PROSITE_PROFILES); IPR002110 (PROSITE_PROFILES); IPR020683 (PROSIT…	F:GO:0005515	F:protein binding
gbr.84.21.t1_gbr.84.22.t1	0	0	1	0	1	0	0	0	0	0	0	0	0	0	bromodomain-containing protein 2-like isoform X2	No	1397	20	0	65.58	1	P:GO:0006325	P:chromatin organization			IPR001487 (PRINTS); IPR027353 (PFAM); IPR001487 (PFAM); IPR031354 (PFAM); IPR036427 (G3DSA:1.20.920.GENE3D); IPR036427 (G3DSA:1.20.920.GENE3D); IPR038336 (G3DSA:1.20.1270.GENE3D); mobidb-lite (MOBIDB_LITE); mobidb-lite (MOBIDB_LITE); mobidb-lite (MOBIDB_LITE); mobidb-lite (MOBIDB_LITE); mobidb-lite (MOBIDB_LITE); mobidb-lite (MOBIDB_LITE); mobidb-lite (MOBIDB_LITE); mobidb-lite (MOBIDB_LITE); mob…	F:GO:0005515	F:protein binding
gbr.89.34.t1	0	0	1	0	1	0	0	0	0	0	0	0	0	0	histone-lysine N-methyltransferase 2E-like	No	1952	20	0	58.26	1	F:GO:0005515	F:protein binding			Coil (COILS); Coil (COILS); IPR001965 (SMART); IPR001214 (SMART); IPR001214 (PFAM); G3DSA:2.170.270.10 (GENE3D); IPR013083 (G3DSA:3.30.40.GENE3D); IPR019787 (PFAM); mobidb-lite (MOBIDB_LITE); mobidb-lite (MOBIDB_LITE); mobidb-lite (MOBIDB_LITE); mobidb-lite (MOBIDB_LITE); mobidb-lite (MOBIDB_LITE); mobidb-lite (MOBIDB_LITE); mobidb-lite (MOBIDB_LITE); mobidb-lite (MOBIDB_LITE); mobidb-lite (MOBID…	F:GO:0005515	F:protein binding
gbr.91.9.t1	0	0	1	0	1	0	0	0	0	0	0	0	0	0	receptor-type tyrosine-protein phosphatase S-like isoform X1	No	254	20	1.62633e-158	50.59	1	F:GO:0005515	F:protein binding			IPR003961 (SMART); IPR003961 (PFAM); IPR013783 (G3DSA:2.60.40.GENE3D); PTHR24051 (PANTHER); IPR003961 (PROSITE_PROFILES); IPR003961 (CDD); IPR036116 (SUPERFAMILY)	F:GO:0005515	F:protein binding
gbr.114.9.t1	0	0	1	0	1	0	0	0	0	0	0	0	0	0	growth arrest-specific protein 2	No	307	20	0	65.86	1	F:GO:0008017	F:microtubule binding			IPR001715 (SMART); IPR003108 (SMART); IPR036534 (G3DSA:3.30.920.GENE3D); IPR036872 (G3DSA:1.10.418.GENE3D); IPR003108 (PFAM); IPR001715 (PFAM); PTHR46756 (PANTHER); PTHR46756:SF13 (PANTHER); IPR003108 (PROSITE_PROFILES); IPR001715 (PROSITE_PROFILES); IPR001715 (CDD); IPR036534 (SUPERFAMILY); IPR036872 (SUPERFAMILY)	F:GO:0005515; F:GO:0008017	F:protein binding; F:microtubule binding
gbr.140.40.t1	0	0	1	0	1	0	0	0	0	0	0	0	0	0	protein phosphatase PP2A 55 kDa regulatory subunit isoform X2	No	498	20	0	93.64	3	F:GO:0005515; F:GO:0019888; C:GO:0000159	F:protein binding; F:protein phosphatase regulator activity; C:protein phosphatase type 2A complex			IPR000009 (PRINTS); IPR001680 (SMART); IPR015943 (G3DSA:2.130.10.GENE3D); IPR000009 (PIRSF); IPR000009 (PANTHER); PTHR11871:SF2 (PANTHER); IPR018067 (PROSITE_PATTERNS); IPR018067 (PROSITE_PATTERNS); IPR036322 (SUPERFAMILY)	F:GO:0005515; F:GO:0019888; C:GO:0000159	F:protein binding; F:protein phosphatase regulator activity; C:protein phosphatase type 2A complex
gbr.139.36.t1	0	0	0	0	1	0	1	0	0	0	0	0	0	0	protein disulfide-isomerase A6 homolog	Yes	422	20	0	70.93	1	F:GO:0003756	F:protein disulfide isomerase activity	EC:5.3.4.1	Protein disulfide-isomerase	PR00421 (PRINTS); IPR036249 (G3DSA:3.40.30.GENE3D); IPR013766 (PFAM); IPR005788 (TIGRFAM); mobidb-lite (MOBIDB_LITE); mobidb-lite (MOBIDB_LITE); mobidb-lite (MOBIDB_LITE); mobidb-lite (MOBIDB_LITE); PTHR45815 (PANTHER); PTHR45815 (PANTHER); PTHR45815:SF3 (PANTHER); PTHR45815:SF3 (PANTHER); IPR017937 (PROSITE_PATTERNS); SIGNAL_PEPTIDE_N_REGION (PHOBIUS); SIGNAL_PEPTIDE_H_REGION (PHOBIUS); SIGNAL_P…	F:GO:0003756	F:protein disulfide isomerase activity
gbr.3.69.t1	0	0	1	0	1	0	0	0	0	0	0	0	0	0	serine/threonine-protein kinase 10-like isoform X1	No	210	20	7.37427e-143	78.23	1	F:GO:0004674	F:protein serine/threonine kinase activity	EC:2.7.11	Transferring phosphorus-containing groups	Coil (COILS); IPR022165 (PFAM); mobidb-lite (MOBIDB_LITE); mobidb-lite (MOBIDB_LITE); mobidb-lite (MOBIDB_LITE); PTHR46538:SF3 (PANTHER); PTHR46538 (PANTHER)	F:GO:0004674	F:protein serine/threonine kinase activity
gbr.441.8.t1	0	0	1	0	1	0	0	0	0	0	0	0	0	0	nucleolar protein 9-like	No	1021	20	0	70.3	1	F:GO:0003723	F:RNA binding			IPR001313 (SMART); G3DSA:3.60.60.10 (GENE3D); IPR001313 (PFAM); IPR011989 (G3DSA:1.25.10.GENE3D); G3DSA:1.10.10.2120 (GENE3D); IPR005079 (PFAM); mobidb-lite (MOBIDB_LITE); mobidb-lite (MOBIDB_LITE); IPR040000 (PANTHER); IPR001313 (PROSITE_PROFILES); IPR001313 (PROSITE_PROFILES); IPR001313 (PROSITE_PROFILES); IPR001313 (PROSITE_PROFILES); IPR001313 (PROSITE_PROFILES); IPR001313 (PROSITE_PROFILES);…	F:GO:0003723	F:RNA binding
gbr.37.9.t1	1	0	1	0	0	0	0	0	0	0	0	0	0	0	selenocysteine insertion sequence-binding protein 2-like	No	1382	20	0	62.82	1	F:GO:0035368	F:selenocysteine insertion sequence binding			Coil (COILS); Coil (COILS); IPR004038 (PFAM); IPR029064 (G3DSA:3.30.1330.GENE3D); mobidb-lite (MOBIDB_LITE); mobidb-lite (MOBIDB_LITE); mobidb-lite (MOBIDB_LITE); mobidb-lite (MOBIDB_LITE); mobidb-lite (MOBIDB_LITE); mobidb-lite (MOBIDB_LITE); mobidb-lite (MOBIDB_LITE); mobidb-lite (MOBIDB_LITE); mobidb-lite (MOBIDB_LITE); mobidb-lite (MOBIDB_LITE); mobidb-lite (MOBIDB_LITE); mobidb-lite (MOBIDB_…	F:GO:0035368	F:selenocysteine insertion sequence binding
gbr.296.20.t1	1	0	1	0	0	0	0	0	0	0	0	0	0	0	E3 ubiquitin-protein ligase HECW2	No	1751	20	0	73.14	2	F:GO:0004842; F:GO:0005515	F:ubiquitin-protein transferase activity; F:protein binding			IPR000008 (SMART); IPR000569 (SMART); IPR001202 (SMART); G3DSA:3.30.2410.10 (GENE3D); G3DSA:2.60.40.2840 (GENE3D); IPR001202 (PFAM); G3DSA:2.20.70.10 (GENE3D); IPR040524 (PFAM); G3DSA:2.20.70.10 (GENE3D); G3DSA:3.30.2160.10 (GENE3D); IPR035892 (G3DSA:2.60.40.GENE3D); IPR000569 (PFAM); IPR032348 (PFAM); G3DSA:3.90.1750.10 (GENE3D); IPR000008 (PFAM); mobidb-lite (MOBIDB_LITE); mobidb-lite (MOBIDB_L…	F:GO:0004842; F:GO:0005515	F:ubiquitin-protein transferase activity; F:protein binding
gbr.208.19.t1	0	0	0	0	1	0	1	0	0	0	0	0	0	0	E3 ubiquitin-protein ligase TRIM71-like	No	562	20	4.22712e-83	58.4	1	F:GO:0008270	F:zinc ion binding			IPR000315 (SMART); IPR000315 (PFAM); G3DSA:3.30.40.90 (GENE3D); IPR011042 (G3DSA:2.120.10.GENE3D); G3DSA:3.30.40.200 (GENE3D); mobidb-lite (MOBIDB_LITE); mobidb-lite (MOBIDB_LITE); mobidb-lite (MOBIDB_LITE); mobidb-lite (MOBIDB_LITE); PTHR25462:SF272 (PANTHER); PTHR25462 (PANTHER); IPR000315 (PROSITE_PROFILES); IPR000315 (PROSITE_PROFILES); IPR000315 (CDD); SSF63829 (SUPERFAMILY); SSF57845 (SUPER…	F:GO:0008270	F:zinc ion binding
gbr.98.62.t1	0	0	1	0	1	0	0	0	0	0	0	0	0	0	E3 ubiquitin-protein ligase TRIM33-like	No	659	20	0	55.77	1	F:GO:0008270	F:zinc ion binding			Coil (COILS); IPR001841 (SMART); IPR018957 (PFAM); IPR013083 (G3DSA:3.30.40.GENE3D); G3DSA:3.30.40.200 (GENE3D); IPR011042 (G3DSA:2.120.10.GENE3D); PTHR25462:SF229 (PANTHER); PTHR25462 (PANTHER); IPR017907 (PROSITE_PATTERNS); IPR000315 (PROSITE_PROFILES); IPR001841 (PROSITE_PROFILES); SSF57845 (SUPERFAMILY); SSF101898 (SUPERFAMILY); SSF57850 (SUPERFAMILY)	F:GO:0008270; F:GO:0046872	F:zinc ion binding; F:metal ion binding
gbr.102.3.t1	0	0	1	0	1	0	0	0	0	0	0	0	0	0	FH1/FH2 domain-containing protein 3-like isoform X11	No	1533	20	0	92.92						Coil (COILS); IPR015425 (SMART); IPR015425 (PFAM); IPR042201 (G3DSA:1.20.58.GENE3D); IPR011989 (G3DSA:1.25.10.GENE3D); mobidb-lite (MOBIDB_LITE); mobidb-lite (MOBIDB_LITE); mobidb-lite (MOBIDB_LITE); mobidb-lite (MOBIDB_LITE); mobidb-lite (MOBIDB_LITE); mobidb-lite (MOBIDB_LITE); mobidb-lite (MOBIDB_LITE); mobidb-lite (MOBIDB_LITE); mobidb-lite (MOBIDB_LITE); mobidb-lite (MOBIDB_LITE); mobidb-lit…	no GO terms	no GO terms
gbr.103.26.t1	1	0	1	0	0	0	0	0	0	0	0	0	0	0	dachshund homolog 1-like isoform X1	No	588	20	0	80.28						Coil (COILS); IPR037000 (G3DSA:3.10.260.GENE3D); IPR003380 (PFAM); mobidb-lite (MOBIDB_LITE); mobidb-lite (MOBIDB_LITE); mobidb-lite (MOBIDB_LITE); mobidb-lite (MOBIDB_LITE); mobidb-lite (MOBIDB_LITE); mobidb-lite (MOBIDB_LITE); mobidb-lite (MOBIDB_LITE); PTHR12577 (PANTHER); IPR009061 (SUPERFAMILY)	no GO terms	no GO terms
gbr.104.58.t1	0	0	0	0	1	0	1	0	0	0	0	0	0	0	predicted protein	No	393	20	0	51.45	2	C:GO:0016020; C:GO:0016021	C:membrane; C:integral component of membrane			mobidb-lite (MOBIDB_LITE); mobidb-lite (MOBIDB_LITE); PTHR13439:SF50 (PANTHER); PTHR13439 (PANTHER); TRANSMEMBRANE (PHOBIUS); TRANSMEMBRANE (PHOBIUS); TRANSMEMBRANE (PHOBIUS); CYTOPLASMIC_DOMAIN (PHOBIUS); CYTOPLASMIC_DOMAIN (PHOBIUS); TRANSMEMBRANE (PHOBIUS); NON_CYTOPLASMIC_DOMAIN (PHOBIUS); TRANSMEMBRANE (PHOBIUS); TRANSMEMBRANE (PHOBIUS); NON_CYTOPLASMIC_DOMAIN (PHOBIUS); NON_CYTOPLASMIC_DOMA…	no GO terms	no GO terms
gbr.109.26.t1	0	0	1	0	0	0	1	0	0	0	0	0	0	0	vacuolar protein sorting-associated protein 13A-like	No	1305	20	0	71.04						IPR009543 (PFAM); mobidb-lite (MOBIDB_LITE); mobidb-lite (MOBIDB_LITE); mobidb-lite (MOBIDB_LITE); mobidb-lite (MOBIDB_LITE); PTHR16166:SF22 (PANTHER); IPR026847 (PANTHER)	no GO terms	no GO terms
gbr.11.186.t1	1	0	1	0	0	0	0	0	0	0	0	0	0	0	phosphatase and actin regulator 4-like isoform X2	No	467	20	0	66.27						IPR004018 (SMART); IPR004018 (PFAM); mobidb-lite (MOBIDB_LITE); mobidb-lite (MOBIDB_LITE); mobidb-lite (MOBIDB_LITE); mobidb-lite (MOBIDB_LITE); mobidb-lite (MOBIDB_LITE); mobidb-lite (MOBIDB_LITE); PTHR12751 (PANTHER); IPR004018 (PROSITE_PROFILES); IPR004018 (PROSITE_PROFILES); IPR004018 (PROSITE_PROFILES)	no GO terms	no GO terms
gbr.111.39.t1	0	0	1	0	1	0	0	0	0	0	0	0	0	0	stress response protein nst1-like	No	694	14	0	57.45						Coil (COILS); Coil (COILS); Coil (COILS); mobidb-lite (MOBIDB_LITE); mobidb-lite (MOBIDB_LITE); mobidb-lite (MOBIDB_LITE); mobidb-lite (MOBIDB_LITE); mobidb-lite (MOBIDB_LITE); mobidb-lite (MOBIDB_LITE); mobidb-lite (MOBIDB_LITE); mobidb-lite (MOBIDB_LITE)	no GO terms	no GO terms
gbr.111.57.t1	0	0	1	0	0	0	1	0	0	0	0	0	0	0	serine-rich adhesin for platelets-like isoform X1	Yes	914	20	0	55.1	2	C:GO:0016020; C:GO:0016021	C:membrane; C:integral component of membrane			Coil (COILS); IPR024606 (PFAM); mobidb-lite (MOBIDB_LITE); mobidb-lite (MOBIDB_LITE); mobidb-lite (MOBIDB_LITE); mobidb-lite (MOBIDB_LITE); mobidb-lite (MOBIDB_LITE); mobidb-lite (MOBIDB_LITE); mobidb-lite (MOBIDB_LITE); mobidb-lite (MOBIDB_LITE); mobidb-lite (MOBIDB_LITE); PTHR21590:SF6 (PANTHER); IPR024606 (PANTHER); SIGNAL_PEPTIDE (PHOBIUS); CYTOPLASMIC_DOMAIN (PHOBIUS); SIGNAL_PEPTIDE_N_REGIO…	no GO terms	no GO terms
gbr.126.6.t1	0	0	1	0	0	0	1	0	0	0	0	0	0	0	perlucin-like protein	No	177	20	5.64218e-62	68.67						IPR001304 (SMART); IPR001304 (PFAM); IPR016186 (G3DSA:3.10.100.GENE3D); IPR001304 (PROSITE_PROFILES); cd00037 (CDD); IPR016187 (SUPERFAMILY)	no GO terms	no GO terms
gbr.128.19.t1	0	0	1	0	1	0	0	0	0	0	0	0	0	0	brain protein I3-like	No	123	20	9.86336e-46	65.81	1	C:GO:0016020	C:membrane			IPR019317 (PFAM); mobidb-lite (MOBIDB_LITE); mobidb-lite (MOBIDB_LITE); PTHR13551:SF1 (PANTHER); IPR019317 (PANTHER); TRANSMEMBRANE (PHOBIUS); NON_CYTOPLASMIC_DOMAIN (PHOBIUS); CYTOPLASMIC_DOMAIN (PHOBIUS); TMhelix (TMHMM)	no GO terms	no GO terms
gbr.132.6.t1	1	0	1	0	0	0	0	0	0	0	0	0	0	0	F-BAR domain only protein 2	No	830	20	0	71.33	4	P:GO:0009987; P:GO:0051179; F:GO:0005543; C:GO:0016020	P:cellular process; P:localization; F:phospholipid binding; C:membrane			Coil (COILS); IPR001060 (SMART); IPR001060 (PFAM); IPR027267 (G3DSA:1.20.1270.GENE3D); IPR018808 (PFAM); mobidb-lite (MOBIDB_LITE); mobidb-lite (MOBIDB_LITE); mobidb-lite (MOBIDB_LITE); mobidb-lite (MOBIDB_LITE); mobidb-lite (MOBIDB_LITE); PTHR23065 (PANTHER); PTHR23065:SF15 (PANTHER); IPR031160 (PROSITE_PROFILES); IPR028565 (PROSITE_PROFILES); cd09265 (CDD); cd07648 (CDD); IPR036168 (SUPERFAMILY…	no GO terms	no GO terms
gbr.149.25.t1_gbr.149.22.t1	0	0	1	0	1	0	0	0	0	0	0	0	0	0	NAD(P)H-hydrate epimerase	No	298	20	0	79.24	6	F:GO:0000166; F:GO:0046872; F:GO:0052856; F:GO:0052857; C:GO:0005576; C:GO:0005739	F:nucleotide binding; F:metal ion binding; F:NADHX epimerase activity; F:NADPHX epimerase activity; C:extracellular region; C:mitochondrion	EC:5.1.99.6	NAD(P)H-hydrate epimerase	IPR036652 (G3DSA:3.40.50.GENE3D); IPR004443 (PFAM); IPR004443 (TIGRFAM); PTHR13232:SF11 (PANTHER); IPR032976 (PANTHER); IPR004443 (PROSITE_PROFILES); IPR036652 (SUPERFAMILY)	no GO terms	no GO terms
gbr.149.50.t1	0	0	1	0	1	0	0	0	0	0	0	0	0	0	heat shock cognate 71 kDa protein	No	375	20	0	87.79	1	F:GO:0005524	F:ATP binding			PR00301 (PRINTS); IPR013126 (PFAM); IPR029047 (G3DSA:2.60.34.GENE3D); IPR029048 (G3DSA:1.20.1270.GENE3D); G3DSA:3.30.420.40 (GENE3D); G3DSA:3.90.640.10 (GENE3D); mobidb-lite (MOBIDB_LITE); PTHR19375:SF382 (PANTHER); IPR013126 (PANTHER); IPR018181 (PROSITE_PATTERNS); IPR029047 (SUPERFAMILY); IPR029048 (SUPERFAMILY); IPR043129 (SUPERFAMILY)	no GO terms	no GO terms
gbr.154.30.t1	0	0	1	0	1	0	0	0	0	0	0	0	0	0	uncharacterized protein LOC110979825 isoform X1	No	911	4	0	90.08						Coil (COILS); Coil (COILS); mobidb-lite (MOBIDB_LITE); mobidb-lite (MOBIDB_LITE); mobidb-lite (MOBIDB_LITE); mobidb-lite (MOBIDB_LITE); mobidb-lite (MOBIDB_LITE); mobidb-lite (MOBIDB_LITE); mobidb-lite (MOBIDB_LITE); mobidb-lite (MOBIDB_LITE); mobidb-lite (MOBIDB_LITE); mobidb-lite (MOBIDB_LITE); mobidb-lite (MOBIDB_LITE); mobidb-lite (MOBIDB_LITE); mobidb-lite (MOBIDB_LITE); mobidb-lite (MOBIDB_…	no GO terms	no GO terms
gbr.157.46.t1	0	0	1	0	1	0	0	0	0	0	0	0	0	0	non-classical arabinogalactan protein 31-like isoform X2	No	140	2	4.62476e-11	55.73						mobidb-lite (MOBIDB_LITE); mobidb-lite (MOBIDB_LITE); mobidb-lite (MOBIDB_LITE)	no GO terms	no GO terms
gbr.162.15.t1	0	0	1	0	1	0	0	0	0	0	0	0	0	0	FGFR1 oncogene partner 2	No	323	20	0	80.73						Coil (COILS); Coil (COILS); IPR008555 (PFAM); mobidb-lite (MOBIDB_LITE); mobidb-lite (MOBIDB_LITE); mobidb-lite (MOBIDB_LITE); mobidb-lite (MOBIDB_LITE); IPR008555 (PANTHER)	no GO terms	no GO terms
gbr.162.23.t1	0	0	1	0	1	0	0	0	0	0	0	0	0	0	uncharacterized protein LOC110975567 isoform X2	Yes	233	5	3.74877e-142	73.49						mobidb-lite (MOBIDB_LITE); SIGNAL_PEPTIDE (PHOBIUS); SIGNAL_PEPTIDE_C_REGION (PHOBIUS); SIGNAL_PEPTIDE_H_REGION (PHOBIUS); SIGNAL_PEPTIDE_N_REGION (PHOBIUS); NON_CYTOPLASMIC_DOMAIN (PHOBIUS); SignalP-noTM (SIGNALP_EUK); SignalP-TM (SIGNALP_GRAM_POSITIVE); SignalP-TM (SIGNALP_GRAM_NEGATIVE); TMhelix (TMHMM)	no GO terms	no GO terms
gbr.164.22.t1	0	0	1	0	1	0	0	0	0	0	0	0	0	0	hypothetical protein BSL78_04347	Yes	284	1	2.02471e-08	42.55						mobidb-lite (MOBIDB_LITE); mobidb-lite (MOBIDB_LITE); mobidb-lite (MOBIDB_LITE); SIGNAL_PEPTIDE_H_REGION (PHOBIUS); NON_CYTOPLASMIC_DOMAIN (PHOBIUS); CYTOPLASMIC_DOMAIN (PHOBIUS); SIGNAL_PEPTIDE_C_REGION (PHOBIUS); SIGNAL_PEPTIDE_N_REGION (PHOBIUS); TRANSMEMBRANE (PHOBIUS); SIGNAL_PEPTIDE (PHOBIUS); SignalP-noTM (SIGNALP_EUK)	no GO terms	no GO terms
gbr.1669.1.t1	1	0	1	0	0	0	0	0	0	0	0	0	0	0	basic salivary proline-rich protein 3-like	No	141	3	8.25172e-14	80.43						mobidb-lite (MOBIDB_LITE); mobidb-lite (MOBIDB_LITE); mobidb-lite (MOBIDB_LITE)	no GO terms	no GO terms
gbr.169.36.t1	1	0	1	0	0	0	0	0	0	0	0	0	0	0	ubiquitin-conjugating enzyme E2 R1	No	158	20	2.80421e-99	84.45	8	P:GO:0035458; P:GO:0043161; P:GO:0043951; P:GO:0070936; F:GO:0005524; F:GO:0061631; C:GO:0005829; C:GO:0016607	P:cellular response to interferon-beta; P:proteasome-mediated ubiquitin-dependent protein catabolic process; P:negative regulation of cAMP-mediated signaling; P:protein K48-linked ubiquitination; F:ATP binding; F:ubiquitin conjugating enzyme activity; C:cytosol; C:nuclear speck	EC:2.3.2.23	E2 ubiquitin-conjugating enzyme	IPR016135 (G3DSA:3.10.110.GENE3D); IPR000608 (PFAM); mobidb-lite (MOBIDB_LITE); mobidb-lite (MOBIDB_LITE); PTHR24067:SF148 (PANTHER); PTHR24067 (PANTHER); IPR000608 (PROSITE_PROFILES); IPR016135 (SUPERFAMILY)	no GO terms	no GO terms
gbr.183.10.t1_gbr.183.11.t1	0	0	1	0	1	0	0	0	0	0	0	0	0	0	fasciculation and elongation protein zeta-2-like isoform X2	No	387	20	0	75.4	1	F:GO:0003723	F:RNA binding			IPR011680 (PFAM); mobidb-lite (MOBIDB_LITE); mobidb-lite (MOBIDB_LITE); IPR011680 (PANTHER)	no GO terms	no GO terms
gbr.2.249.t1	0	0	1	0	1	0	0	0	0	0	0	0	0	0	TNFAIP3-interacting protein 1 isoform X1	No	562	20	0	50.56	1	P:GO:0050794	P:regulation of cellular process			Coil (COILS); Coil (COILS); Coil (COILS); Coil (COILS); Coil (COILS); G3DSA:1.20.5.990 (GENE3D); mobidb-lite (MOBIDB_LITE); mobidb-lite (MOBIDB_LITE); mobidb-lite (MOBIDB_LITE); mobidb-lite (MOBIDB_LITE); PTHR31882:SF7 (PANTHER); PTHR31882 (PANTHER)	no GO terms	no GO terms
gbr.2.6.t1	1	0	1	0	0	0	0	0	0	0	0	0	0	0	Ubiquitin-conjugating enzyme E2 28	No	235	20	2.14849e-109	73.6	3	P:GO:0044267; F:GO:0005524; F:GO:0016740	P:cellular protein metabolic process; F:ATP binding; F:transferase activity			SM00212 (SMART); IPR000608 (PFAM); IPR016135 (G3DSA:3.10.110.GENE3D); PTHR24068:SF346 (PANTHER); PTHR24068 (PANTHER); IPR023313 (PROSITE_PATTERNS); IPR000608 (PROSITE_PROFILES); IPR000608 (PROSITE_PROFILES); IPR000608 (CDD); IPR000608 (CDD); IPR016135 (SUPERFAMILY); IPR016135 (SUPERFAMILY)	no GO terms	no GO terms
gbr.2.67.t1	1	0	0	0	1	0	0	0	0	0	0	0	0	0	delta-like protein 4	No	728	20	0	48.87	4	P:GO:0007399; F:GO:0005102; C:GO:0016020; C:GO:0016021	P:nervous system development; F:signaling receptor binding; C:membrane; C:integral component of membrane			IPR003598 (SMART); IPR000742 (SMART); G3DSA:2.10.25.10 (GENE3D); G3DSA:2.10.25.10 (GENE3D); IPR013783 (G3DSA:2.60.40.GENE3D); PF13927 (PFAM); G3DSA:2.10.25.150 (GENE3D); mobidb-lite (MOBIDB_LITE); mobidb-lite (MOBIDB_LITE); mobidb-lite (MOBIDB_LITE); mobidb-lite (MOBIDB_LITE); PTHR24044:SF417 (PANTHER); PTHR24044 (PANTHER); PTHR24044:SF417 (PANTHER); IPR000742 (PROSITE_PATTERNS); IPR000742 (PROSI…	no GO terms	no GO terms
gbr.203.12.t1_gbr.203.15.t1	0	0	1	0	1	0	0	0	0	0	0	0	0	0	nuclear receptor subfamily 0 group B member 1-like	No	333	20	0	56.69	1	P:GO:0050789	P:regulation of biological process			IPR001723 (PRINTS); IPR000536 (PFAM); IPR035500 (G3DSA:1.10.565.GENE3D); mobidb-lite (MOBIDB_LITE); mobidb-lite (MOBIDB_LITE); mobidb-lite (MOBIDB_LITE); mobidb-lite (MOBIDB_LITE); IPR033544 (PANTHER); PTHR24081:SF8 (PANTHER); IPR000536 (PROSITE_PROFILES); cd06930 (CDD); IPR035500 (SUPERFAMILY)	no GO terms	no GO terms
gbr.2168.1.t1	0	0	1	0	1	0	0	0	0	0	0	0	0	0	unconventional myosin-Va-like isoform X3	No	106	10	4.23883e-38	95.63						Coil (COILS)	no GO terms	no GO terms
gbr.226.20.t1	0	0	1	0	1	0	0	0	0	0	0	0	0	0	myocardin-related transcription factor A-like isoform X1	No	1007	20	0	62.83						Coil (COILS); IPR004018 (SMART); IPR003034 (SMART); G3DSA:1.10.288.20 (GENE3D); IPR036361 (G3DSA:1.10.720.GENE3D); IPR003034 (PFAM); mobidb-lite (MOBIDB_LITE); mobidb-lite (MOBIDB_LITE); mobidb-lite (MOBIDB_LITE); mobidb-lite (MOBIDB_LITE); mobidb-lite (MOBIDB_LITE); mobidb-lite (MOBIDB_LITE); mobidb-lite (MOBIDB_LITE); mobidb-lite (MOBIDB_LITE); mobidb-lite (MOBIDB_LITE); mobidb-lite (MOBIDB_LIT…	no GO terms	no GO terms
gbr.23.64.t1	0	0	1	0	1	0	0	0	0	0	0	0	0	0	hsc70-interacting protein isoform X2	No	228	20	6.20981e-130	61.4	1	P:GO:0009987	P:cellular process			Coil (COILS); IPR006636 (SMART); G3DSA:1.10.260.100 (GENE3D); IPR041243 (PFAM); mobidb-lite (MOBIDB_LITE); mobidb-lite (MOBIDB_LITE); mobidb-lite (MOBIDB_LITE); PTHR45883:SF8 (PANTHER); PTHR45883 (PANTHER)	no GO terms	no GO terms
gbr.232.1.t1	0	0	1	0	1	0	0	0	0	0	0	0	0	0	Protein FAM178A	No	625	20	0	59						IPR026161 (PFAM); mobidb-lite (MOBIDB_LITE); mobidb-lite (MOBIDB_LITE); mobidb-lite (MOBIDB_LITE); IPR026161 (PANTHER); PTHR16046:SF9 (PANTHER); CYTOPLASMIC_DOMAIN (PHOBIUS); NON_CYTOPLASMIC_DOMAIN (PHOBIUS); TRANSMEMBRANE (PHOBIUS)	no GO terms	no GO terms
gbr.233.10.t1	1	0	1	0	0	0	0	0	0	0	0	0	0	0	deoxynucleotidyltransferase terminal-interacting protein 1	No	219	20	2.80685e-162	79.48	3	F:GO:0003677; F:GO:0031491; C:GO:0005634	F:DNA binding; F:nucleosome binding; C:nucleus			mobidb-lite (MOBIDB_LITE); IPR026064 (PANTHER)	no GO terms	no GO terms
gbr.24.36.t1	0	0	1	0	0	0	1	0	0	0	0	0	0	0	somatostatin precursor	Yes	160	1	7.0104e-09	63.24						SIGNAL_PEPTIDE (PHOBIUS); SIGNAL_PEPTIDE_N_REGION (PHOBIUS); SIGNAL_PEPTIDE_C_REGION (PHOBIUS); SIGNAL_PEPTIDE_H_REGION (PHOBIUS); NON_CYTOPLASMIC_DOMAIN (PHOBIUS); SignalP-noTM (SIGNALP_EUK); SignalP-noTM (SIGNALP_GRAM_NEGATIVE)	no GO terms	no GO terms
gbr.24.54.t1	0	0	1	0	1	0	0	0	0	0	0	0	0	0	E3 ubiquitin-protein ligase BRE1A-like	No	361	20	0	54.95	3	P:GO:0006310; P:GO:0015074; F:GO:0003677	P:DNA recombination; P:DNA integration; F:DNA binding			mobidb-lite (MOBIDB_LITE); mobidb-lite (MOBIDB_LITE); mobidb-lite (MOBIDB_LITE); mobidb-lite (MOBIDB_LITE); mobidb-lite (MOBIDB_LITE); mobidb-lite (MOBIDB_LITE); mobidb-lite (MOBIDB_LITE)	no GO terms	no GO terms
gbr.242.3.t1	0	0	1	0	0	0	1	0	0	0	0	0	0	0	solute carrier family 25 member 51-like	No	309	20	0	74.16	1	C:GO:0016020	C:membrane			IPR023395 (G3DSA:1.50.40.GENE3D); IPR018108 (PFAM); PTHR46131 (PANTHER); PTHR46131:SF1 (PANTHER); CYTOPLASMIC_DOMAIN (PHOBIUS); NON_CYTOPLASMIC_DOMAIN (PHOBIUS); TRANSMEMBRANE (PHOBIUS); IPR018108 (PROSITE_PROFILES); IPR018108 (PROSITE_PROFILES); IPR023395 (SUPERFAMILY); TMhelix (TMHMM); TMhelix (TMHMM)	no GO terms	no GO terms
gbr.247.19.t1	0	0	1	0	1	0	0	0	0	0	0	0	0	0	pre-mRNA-splicing factor CWC25 homolog	No	583	20	0	70.89	2	P:GO:0000398; C:GO:0005684	P:mRNA splicing, via spliceosome; C:U2-type spliceosomal complex			Coil (COILS); IPR019339 (SMART); IPR019339 (PFAM); IPR022209 (PFAM); mobidb-lite (MOBIDB_LITE); mobidb-lite (MOBIDB_LITE); mobidb-lite (MOBIDB_LITE); mobidb-lite (MOBIDB_LITE); mobidb-lite (MOBIDB_LITE); mobidb-lite (MOBIDB_LITE); mobidb-lite (MOBIDB_LITE); mobidb-lite (MOBIDB_LITE); mobidb-lite (MOBIDB_LITE); mobidb-lite (MOBIDB_LITE); mobidb-lite (MOBIDB_LITE); mobidb-lite (MOBIDB_LITE); PTHR16…	no GO terms	no GO terms
gbr.25.124.t1	1	0	0	1	0	0	0	0	0	0	0	0	0	0	cysteine and histidine-rich domain-containing protein 1	No	274	20	0	70.63						IPR008978 (G3DSA:2.60.40.GENE3D); IPR007051 (PFAM); IPR007052 (PFAM); mobidb-lite (MOBIDB_LITE); PTHR46983:SF1 (PANTHER); PTHR46983 (PANTHER); IPR007051 (PROSITE_PROFILES); IPR007052 (PROSITE_PROFILES); IPR008978 (SUPERFAMILY)	no GO terms	no GO terms
gbr.262.3.t1	0	0	1	0	1	0	0	0	0	0	0	0	0	0	tyrosine-protein kinase BAZ1B-like isoform X1	No	807	20	0	73.5	2	P:GO:0016310; F:GO:0016301	P:phosphorylation; F:kinase activity			Coil (COILS); Coil (COILS); Coil (COILS); Coil (COILS); IPR028942 (PFAM); mobidb-lite (MOBIDB_LITE); mobidb-lite (MOBIDB_LITE); mobidb-lite (MOBIDB_LITE); PTHR46802 (PANTHER)	no GO terms	no GO terms
gbr.270.8.t1	1	0	0	0	1	0	0	0	0	0	0	0	0	0	---NA---	No	181									mobidb-lite (MOBIDB_LITE); mobidb-lite (MOBIDB_LITE)	no GO terms	no GO terms
gbr.28.21.t1	1	0	1	0	0	0	0	0	0	0	0	0	0	0	Down syndrome cell adhesion molecule-like protein Dscam2	No	560	20	0	52.79	2	C:GO:0016020; C:GO:0016021	C:membrane; C:integral component of membrane			IPR003599 (SMART); IPR013106 (PFAM); IPR013783 (G3DSA:2.60.40.GENE3D); mobidb-lite (MOBIDB_LITE); mobidb-lite (MOBIDB_LITE); mobidb-lite (MOBIDB_LITE); mobidb-lite (MOBIDB_LITE); mobidb-lite (MOBIDB_LITE); mobidb-lite (MOBIDB_LITE); mobidb-lite (MOBIDB_LITE); PTHR23277 (PANTHER); CYTOPLASMIC_DOMAIN (PHOBIUS); TRANSMEMBRANE (PHOBIUS); NON_CYTOPLASMIC_DOMAIN (PHOBIUS); IPR007110 (PROSITE_PROFILES);…	no GO terms	no GO terms
gbr.28.66.t1	0	0	1	0	1	0	0	0	0	0	0	0	0	0	Small EDRK-rich factor 2	No	69	20	1.40301e-16	74.78	1	C:GO:0005829	C:cytosol			Coil (COILS); IPR007513 (PFAM); mobidb-lite (MOBIDB_LITE); mobidb-lite (MOBIDB_LITE); mobidb-lite (MOBIDB_LITE)	no GO terms	no GO terms
gbr.283.45.t1	0	0	1	0	1	0	0	0	0	0	0	0	0	0	zinc finger MYM-type protein 4-like isoform X4	No	497	6	0	94.33						Coil (COILS); Coil (COILS); mobidb-lite (MOBIDB_LITE); mobidb-lite (MOBIDB_LITE); mobidb-lite (MOBIDB_LITE); mobidb-lite (MOBIDB_LITE); mobidb-lite (MOBIDB_LITE); mobidb-lite (MOBIDB_LITE); mobidb-lite (MOBIDB_LITE); mobidb-lite (MOBIDB_LITE)	no GO terms	no GO terms
gbr.288.4.t1	0	0	1	0	1	0	0	0	0	0	0	0	0	0	WASH complex subunit 2-like isoform X6	No	3081	20	0	58.46						Coil (COILS); Coil (COILS); mobidb-lite (MOBIDB_LITE); mobidb-lite (MOBIDB_LITE); mobidb-lite (MOBIDB_LITE); mobidb-lite (MOBIDB_LITE); mobidb-lite (MOBIDB_LITE); mobidb-lite (MOBIDB_LITE); mobidb-lite (MOBIDB_LITE); mobidb-lite (MOBIDB_LITE); mobidb-lite (MOBIDB_LITE); mobidb-lite (MOBIDB_LITE); mobidb-lite (MOBIDB_LITE); mobidb-lite (MOBIDB_LITE); mobidb-lite (MOBIDB_LITE); mobidb-lite (MOBIDB_…	no GO terms	no GO terms
gbr.29.11.t1	0	0	1	0	1	0	0	0	0	0	0	0	0	0	dentin sialophosphoprotein-like	No	434	17	0	66.77	5	P:GO:0016567; F:GO:0004842; F:GO:0016740; C:GO:0016020; C:GO:0016021	P:protein ubiquitination; F:ubiquitin-protein transferase activity; F:transferase activity; C:membrane; C:integral component of membrane			mobidb-lite (MOBIDB_LITE); mobidb-lite (MOBIDB_LITE); mobidb-lite (MOBIDB_LITE); mobidb-lite (MOBIDB_LITE); mobidb-lite (MOBIDB_LITE); mobidb-lite (MOBIDB_LITE); mobidb-lite (MOBIDB_LITE); mobidb-lite (MOBIDB_LITE); mobidb-lite (MOBIDB_LITE); mobidb-lite (MOBIDB_LITE)	no GO terms	no GO terms
gbr.29.59.t1	0	0	1	0	1	0	0	0	0	0	0	0	0	0	histone-lysine N-methyltransferase ASH1L-like isoform X2	No	115	2	2.20318e-27	94.44						mobidb-lite (MOBIDB_LITE); mobidb-lite (MOBIDB_LITE)	no GO terms	no GO terms
gbr.31.3.t1	0	0	1	0	1	0	0	0	0	0	0	0	0	0	nucleolar RNA helicase 2-like	No	260	1	2.60368e-45	98.99						mobidb-lite (MOBIDB_LITE); mobidb-lite (MOBIDB_LITE); mobidb-lite (MOBIDB_LITE)	no GO terms	no GO terms
gbr.315.10.t1	0	1	0	0	1	0	0	0	0	0	0	0	0	0	uncharacterized transcriptional regulatory protein C56F2.05c-like	No	298	4	0	88.33						mobidb-lite (MOBIDB_LITE); mobidb-lite (MOBIDB_LITE); mobidb-lite (MOBIDB_LITE); mobidb-lite (MOBIDB_LITE); mobidb-lite (MOBIDB_LITE)	no GO terms	no GO terms
gbr.32.33.t1	0	0	1	0	1	0	0	0	0	0	0	0	0	0	transmembrane protein 189-like	No	262	20	0	77.9	1	C:GO:0016021	C:integral component of membrane			IPR019547 (PFAM); PTHR48177 (PANTHER); TRANSMEMBRANE (PHOBIUS); NON_CYTOPLASMIC_DOMAIN (PHOBIUS); TRANSMEMBRANE (PHOBIUS); CYTOPLASMIC_DOMAIN (PHOBIUS); CYTOPLASMIC_DOMAIN (PHOBIUS); NON_CYTOPLASMIC_DOMAIN (PHOBIUS); TRANSMEMBRANE (PHOBIUS); TMhelix (TMHMM); TMhelix (TMHMM); TMhelix (TMHMM)	no GO terms	no GO terms
gbr.324.16.t1	1	0	1	0	0	0	0	0	0	0	0	0	0	0	plasma membrane calcium-transporting ATPase 2-like isoform X3	No	466	20	1.07585e-72	76.84	7	P:GO:0051480; P:GO:0070588; F:GO:0005388; F:GO:0005524; F:GO:0030165; C:GO:0016021; C:GO:0043231	P:regulation of cytosolic calcium ion concentration; P:calcium ion transmembrane transport; F:P-type calcium transporter activity; F:ATP binding; F:PDZ domain binding; C:integral component of membrane; C:intracellular membrane-bounded organelle	EC:7.2.2.10	P-type Ca(2+) transporter	Coil (COILS); IPR004014 (SMART); IPR004014 (PFAM); mobidb-lite (MOBIDB_LITE); mobidb-lite (MOBIDB_LITE); mobidb-lite (MOBIDB_LITE); PTHR24093 (PANTHER); IPR030322 (PTHR24093:PANTHER); TRANSMEMBRANE (PHOBIUS); NON_CYTOPLASMIC_DOMAIN (PHOBIUS); TRANSMEMBRANE (PHOBIUS); CYTOPLASMIC_DOMAIN (PHOBIUS); NON_CYTOPLASMIC_DOMAIN (PHOBIUS); IPR023298 (SUPERFAMILY); TMhelix (TMHMM)	no GO terms	no GO terms
gbr.331.6.t1	0	0	1	0	1	0	0	0	0	0	0	0	0	0	cGMP-dependent 3',5'-cyclic phosphodiesterase-like isoform X5	No	319	20	0	85.93						IPR029016 (G3DSA:3.30.450.GENE3D); IPR029016 (G3DSA:3.30.450.GENE3D); SSF55781 (SUPERFAMILY); SSF55781 (SUPERFAMILY)	no GO terms	no GO terms
gbr.333.13.t1	0	0	1	0	1	0	0	0	0	0	0	0	0	0	protein NPAT isoform X2	No	1160	20	0	59.24						Coil (COILS); Coil (COILS); mobidb-lite (MOBIDB_LITE); mobidb-lite (MOBIDB_LITE); mobidb-lite (MOBIDB_LITE); mobidb-lite (MOBIDB_LITE); mobidb-lite (MOBIDB_LITE); mobidb-lite (MOBIDB_LITE); mobidb-lite (MOBIDB_LITE); mobidb-lite (MOBIDB_LITE); mobidb-lite (MOBIDB_LITE); mobidb-lite (MOBIDB_LITE); mobidb-lite (MOBIDB_LITE); mobidb-lite (MOBIDB_LITE); mobidb-lite (MOBIDB_LITE); mobidb-lite (MOBIDB_…	no GO terms	no GO terms
gbr.342.7.t1	0	0	0	0	1	0	1	0	0	0	0	0	0	0	acyl-coenzyme A thioesterase THEM4-like	No	228	20	5.29797e-118	63.56						G3DSA:3.10.129.10 (GENE3D); IPR006683 (PFAM); PTHR12418 (PANTHER); cd03443 (CDD); IPR029069 (SUPERFAMILY)	no GO terms	no GO terms
gbr.347.28.t1	0	0	0	0	1	0	1	0	0	0	0	0	0	0	centrosomal protein of 41 kDa-like	No	396	20	8.83306e-156	66.05	3	P:GO:0009987; C:GO:0005815; C:GO:0042995	P:cellular process; C:microtubule organizing center; C:cell projection			IPR001763 (SMART); IPR036873 (G3DSA:3.40.250.GENE3D); IPR001763 (PFAM); mobidb-lite (MOBIDB_LITE); mobidb-lite (MOBIDB_LITE); PTHR44390 (PANTHER); IPR001763 (PROSITE_PROFILES); cd00158 (CDD); IPR036873 (SUPERFAMILY)	no GO terms	no GO terms
gbr.35.99.t1	0	0	1	0	1	0	0	0	0	0	0	0	0	0	cancer-related regulator of actin dynamics homolog	No	306	7	0	58.3						Coil (COILS); Coil (COILS); mobidb-lite (MOBIDB_LITE)	no GO terms	no GO terms
gbr.37.76.t1	0	0	0	0	1	0	1	0	0	0	0	0	0	0	splicing regulatory glutamine/lysine-rich protein 1 isoform X1	No	309	18	8.06686e-08	89.32	5	P:GO:0000381; F:GO:0003676; F:GO:0003723; C:GO:0005654; C:GO:0016607	P:regulation of alternative mRNA splicing, via spliceosome; F:nucleic acid binding; F:RNA binding; C:nucleoplasm; C:nuclear speck			Coil (COILS); mobidb-lite (MOBIDB_LITE); mobidb-lite (MOBIDB_LITE); mobidb-lite (MOBIDB_LITE); mobidb-lite (MOBIDB_LITE); mobidb-lite (MOBIDB_LITE); mobidb-lite (MOBIDB_LITE)	no GO terms	no GO terms
gbr.380.28.t1	0	0	1	0	1	0	0	0	0	0	0	0	0	0	uncharacterized protein LOC110980909	No	156	1	2.50383e-105	100						mobidb-lite (MOBIDB_LITE); TRANSMEMBRANE (PHOBIUS); NON_CYTOPLASMIC_DOMAIN (PHOBIUS); CYTOPLASMIC_DOMAIN (PHOBIUS); TMhelix (TMHMM)	no GO terms	no GO terms
gbr.39.22.t1	0	0	1	0	1	0	0	0	0	0	0	0	0	0	GRIP1-associated protein 1-like isoform X1	No	911	20	0	69.54						Coil (COILS); Coil (COILS); Coil (COILS); Coil (COILS); Coil (COILS); Coil (COILS); Coil (COILS); Coil (COILS); Coil (COILS); Coil (COILS); Coil (COILS); Coil (COILS); mobidb-lite (MOBIDB_LITE); mobidb-lite (MOBIDB_LITE); mobidb-lite (MOBIDB_LITE); mobidb-lite (MOBIDB_LITE); mobidb-lite (MOBIDB_LITE); mobidb-lite (MOBIDB_LITE); mobidb-lite (MOBIDB_LITE); mobidb-lite (MOBIDB_LITE); IPR026204 (PANT…	no GO terms	no GO terms
gbr.40.121.t1	0	0	1	0	1	0	0	0	0	0	0	0	0	0	short coiled-coil protein A	No	102	20	1.55311e-65	86.25	1	C:GO:0005802	C:trans-Golgi network			Coil (COILS); G3DSA:1.20.5.170 (GENE3D); IPR019357 (PFAM); mobidb-lite (MOBIDB_LITE); mobidb-lite (MOBIDB_LITE); IPR019357 (PANTHER)	no GO terms	no GO terms
gbr.41.27.t1	0	1	1	0	0	0	0	0	0	0	0	0	0	0	transforming growth factor beta receptor type 3	Yes	843	20	0	50.71	5	P:GO:0002040; P:GO:0061053; C:GO:0005576; C:GO:0016020; C:GO:0016021	P:sprouting angiogenesis; P:somite development; C:extracellular region; C:membrane; C:integral component of membrane			IPR001507 (SMART); G3DSA:2.60.40.4100 (GENE3D); IPR001507 (PFAM); mobidb-lite (MOBIDB_LITE); mobidb-lite (MOBIDB_LITE); mobidb-lite (MOBIDB_LITE); PTHR14002 (PANTHER); PTHR14002:SF30 (PANTHER); SIGNAL_PEPTIDE (PHOBIUS); NON_CYTOPLASMIC_DOMAIN (PHOBIUS); SIGNAL_PEPTIDE_H_REGION (PHOBIUS); SIGNAL_PEPTIDE_N_REGION (PHOBIUS); CYTOPLASMIC_DOMAIN (PHOBIUS); SIGNAL_PEPTIDE_C_REGION (PHOBIUS); TRANSMEMBR…	no GO terms	no GO terms
gbr.43.22.t1	0	1	1	0	0	0	0	0	0	0	0	0	0	0	mucin-17-like isoform X2	No	959	6	0	69.7						mobidb-lite (MOBIDB_LITE); mobidb-lite (MOBIDB_LITE); mobidb-lite (MOBIDB_LITE); mobidb-lite (MOBIDB_LITE); mobidb-lite (MOBIDB_LITE); SIGNAL_PEPTIDE (PHOBIUS); SIGNAL_PEPTIDE_N_REGION (PHOBIUS); SIGNAL_PEPTIDE_H_REGION (PHOBIUS); SIGNAL_PEPTIDE_C_REGION (PHOBIUS); CYTOPLASMIC_DOMAIN (PHOBIUS); NON_CYTOPLASMIC_DOMAIN (PHOBIUS); TRANSMEMBRANE (PHOBIUS); SignalP-noTM (SIGNALP_EUK); SignalP-TM (SIGN…	no GO terms	no GO terms
gbr.447.5.t1	0	0	1	0	1	0	0	0	0	0	0	0	0	0	peptidyl-glycine alpha-amidating monooxygenase-like	No	189	1	2.81147e-69	100						mobidb-lite (MOBIDB_LITE); mobidb-lite (MOBIDB_LITE); mobidb-lite (MOBIDB_LITE); mobidb-lite (MOBIDB_LITE); mobidb-lite (MOBIDB_LITE); mobidb-lite (MOBIDB_LITE); mobidb-lite (MOBIDB_LITE)	no GO terms	no GO terms
gbr.451.3.t1	0	0	1	0	1	0	0	0	0	0	0	0	0	0	protein JBTS17-like	No	2966	20	0	52.24						Coil (COILS); Coil (COILS); IPR028236 (PFAM); mobidb-lite (MOBIDB_LITE); mobidb-lite (MOBIDB_LITE); mobidb-lite (MOBIDB_LITE); mobidb-lite (MOBIDB_LITE); mobidb-lite (MOBIDB_LITE); mobidb-lite (MOBIDB_LITE); mobidb-lite (MOBIDB_LITE); mobidb-lite (MOBIDB_LITE); mobidb-lite (MOBIDB_LITE); mobidb-lite (MOBIDB_LITE); mobidb-lite (MOBIDB_LITE); mobidb-lite (MOBIDB_LITE); mobidb-lite (MOBIDB_LITE); mo…	no GO terms	no GO terms
gbr.480.9.t1	1	0	1	0	0	0	0	0	0	0	0	0	0	0	basic salivary proline-rich protein 3-like	No	431	3	0	89.6						mobidb-lite (MOBIDB_LITE); mobidb-lite (MOBIDB_LITE); mobidb-lite (MOBIDB_LITE)	no GO terms	no GO terms
gbr.49.20.t1	0	0	1	0	1	0	0	0	0	0	0	0	0	0	ELKS/Rab6-interacting/CAST family member 1-like	No	994	20	0	76.58						Coil (COILS); Coil (COILS); Coil (COILS); Coil (COILS); Coil (COILS); Coil (COILS); Coil (COILS); Coil (COILS); Coil (COILS); Coil (COILS); Coil (COILS); Coil (COILS); Coil (COILS); Coil (COILS); IPR019323 (PFAM); mobidb-lite (MOBIDB_LITE); mobidb-lite (MOBIDB_LITE); mobidb-lite (MOBIDB_LITE); mobidb-lite (MOBIDB_LITE); mobidb-lite (MOBIDB_LITE); mobidb-lite (MOBIDB_LITE); mobidb-lite (MOBIDB_LIT…	no GO terms	no GO terms
gbr.49.42.t1	0	0	1	0	1	0	0	0	0	0	0	0	0	0	lysine-specific demethylase 7B-like	No	988	20	0	75.29	2	F:GO:0046872; C:GO:0005634	F:metal ion binding; C:nucleus			Coil (COILS); IPR003347 (SMART); IPR041070 (PFAM); G3DSA:2.60.120.650 (GENE3D); G3DSA:1.20.58.1360 (GENE3D); mobidb-lite (MOBIDB_LITE); mobidb-lite (MOBIDB_LITE); mobidb-lite (MOBIDB_LITE); mobidb-lite (MOBIDB_LITE); mobidb-lite (MOBIDB_LITE); mobidb-lite (MOBIDB_LITE); mobidb-lite (MOBIDB_LITE); mobidb-lite (MOBIDB_LITE); mobidb-lite (MOBIDB_LITE); mobidb-lite (MOBIDB_LITE); mobidb-lite (MOBIDB_…	no GO terms	no GO terms
gbr.494.3.t1	0	0	1	0	1	0	0	0	0	0	0	0	0	0	membrane-spanning 4-domains subfamily A member 8-like	No	261	20	1.71166e-119	61.52	2	C:GO:0016020; C:GO:0016021	C:membrane; C:integral component of membrane			mobidb-lite (MOBIDB_LITE); mobidb-lite (MOBIDB_LITE); IPR030417 (PANTHER); PTHR23320:SF95 (PANTHER); CYTOPLASMIC_DOMAIN (PHOBIUS); TRANSMEMBRANE (PHOBIUS); TRANSMEMBRANE (PHOBIUS); CYTOPLASMIC_DOMAIN (PHOBIUS); NON_CYTOPLASMIC_DOMAIN (PHOBIUS); TRANSMEMBRANE (PHOBIUS); NON_CYTOPLASMIC_DOMAIN (PHOBIUS); TMhelix (TMHMM); TMhelix (TMHMM); TMhelix (TMHMM); TMhelix (TMHMM)	no GO terms	no GO terms
gbr.5.5.t1	0	0	1	0	1	0	0	0	0	0	0	0	0	0	epidermal growth factor receptor-like isoform X1	Yes	262	3	6.08107e-12	100						SIGNAL_PEPTIDE_H_REGION (PHOBIUS); SIGNAL_PEPTIDE (PHOBIUS); SIGNAL_PEPTIDE_C_REGION (PHOBIUS); SIGNAL_PEPTIDE_N_REGION (PHOBIUS); NON_CYTOPLASMIC_DOMAIN (PHOBIUS); SignalP-noTM (SIGNALP_EUK)	no GO terms	no GO terms
gbr.50.45.t1	0	0	1	0	1	0	0	0	0	0	0	0	0	0	neuroblast differentiation-associated protein AHNAK-like	No	4778	20	0	47.56						mobidb-lite (MOBIDB_LITE); mobidb-lite (MOBIDB_LITE); mobidb-lite (MOBIDB_LITE); mobidb-lite (MOBIDB_LITE); mobidb-lite (MOBIDB_LITE); mobidb-lite (MOBIDB_LITE); mobidb-lite (MOBIDB_LITE); mobidb-lite (MOBIDB_LITE); mobidb-lite (MOBIDB_LITE); mobidb-lite (MOBIDB_LITE); mobidb-lite (MOBIDB_LITE); mobidb-lite (MOBIDB_LITE); mobidb-lite (MOBIDB_LITE); mobidb-lite (MOBIDB_LITE); mobidb-lite (MOBIDB_L…	no GO terms	no GO terms
gbr.50.76.t1	0	0	1	0	1	0	0	0	0	0	0	0	0	0	troponin C-like	No	296	20	2.14223e-36	50.92	5	P:GO:0000226; P:GO:0019722; P:GO:0050790; F:GO:0005509; F:GO:0030234	P:microtubule cytoskeleton organization; P:calcium-mediated signaling; P:regulation of catalytic activity; F:calcium ion binding; F:enzyme regulator activity			IPR011992 (SUPERFAMILY)	no GO terms	no GO terms
gbr.515.6.t1	0	0	1	0	1	0	0	0	0	0	0	0	0	0	growth factor receptor-bound protein 10 isoform X1	No	378	20	1.60323e-30	64.26	3	P:GO:0007165; P:GO:0046627; F:GO:0005158	P:signal transduction; P:negative regulation of insulin receptor signaling pathway; F:insulin receptor binding			IPR011993 (G3DSA:2.30.29.GENE3D); mobidb-lite (MOBIDB_LITE); IPR039664 (PANTHER)	no GO terms	no GO terms
gbr.523.2.t1	0	0	1	0	1	0	0	0	0	0	0	0	0	0	CD226 antigen-like	No	465	20	2.70412e-142	54.51						IPR003599 (SMART); IPR013783 (G3DSA:2.60.40.GENE3D); IPR013783 (G3DSA:2.60.40.GENE3D); IPR013106 (PFAM); PTHR11973:SF21 (PANTHER); PTHR11973 (PANTHER); SIGNAL_PEPTIDE_C_REGION (PHOBIUS); TRANSMEMBRANE (PHOBIUS); CYTOPLASMIC_DOMAIN (PHOBIUS); SIGNAL_PEPTIDE_N_REGION (PHOBIUS); SIGNAL_PEPTIDE_H_REGION (PHOBIUS); SIGNAL_PEPTIDE (PHOBIUS); NON_CYTOPLASMIC_DOMAIN (PHOBIUS); IPR007110 (PROSITE_PROFILES…	no GO terms	no GO terms
gbr.53.36.t1	1	0	0	0	1	0	0	0	0	0	0	0	0	0	TRPL translocation defect protein 14-like	No	377	20	0	78.65						G3DSA:3.40.50.300 (GENE3D); IPR038727 (PFAM); G3DSA:2.40.320.10 (GENE3D); PTHR34932 (PANTHER); IPR027417 (SUPERFAMILY); IPR033469 (SUPERFAMILY)	no GO terms	no GO terms
gbr.54.47.t1	0	0	1	0	1	0	0	0	0	0	0	0	0	0	protein Shroom3 isoform X5	No	986	17	0	75.79						mobidb-lite (MOBIDB_LITE); mobidb-lite (MOBIDB_LITE); mobidb-lite (MOBIDB_LITE); mobidb-lite (MOBIDB_LITE); mobidb-lite (MOBIDB_LITE); mobidb-lite (MOBIDB_LITE); mobidb-lite (MOBIDB_LITE); mobidb-lite (MOBIDB_LITE); mobidb-lite (MOBIDB_LITE); mobidb-lite (MOBIDB_LITE); mobidb-lite (MOBIDB_LITE); mobidb-lite (MOBIDB_LITE); mobidb-lite (MOBIDB_LITE); mobidb-lite (MOBIDB_LITE); mobidb-lite (MOBIDB_L…	no GO terms	no GO terms
gbr.56.62.t1	0	0	1	0	1	0	0	0	0	0	0	0	0	0	serine/arginine repetitive matrix protein 1-like	No	522	2	0	79.21						mobidb-lite (MOBIDB_LITE); mobidb-lite (MOBIDB_LITE); mobidb-lite (MOBIDB_LITE); mobidb-lite (MOBIDB_LITE); mobidb-lite (MOBIDB_LITE); mobidb-lite (MOBIDB_LITE); mobidb-lite (MOBIDB_LITE); mobidb-lite (MOBIDB_LITE); mobidb-lite (MOBIDB_LITE); mobidb-lite (MOBIDB_LITE); mobidb-lite (MOBIDB_LITE)	no GO terms	no GO terms
gbr.58.137.t1	0	0	1	0	1	0	0	0	0	0	0	0	0	0	coiled-coil domain-containing protein 50-like isoform X1	No	636	20	0	66.04						Coil (COILS); IPR029311 (PFAM); mobidb-lite (MOBIDB_LITE); mobidb-lite (MOBIDB_LITE); mobidb-lite (MOBIDB_LITE); mobidb-lite (MOBIDB_LITE); mobidb-lite (MOBIDB_LITE); mobidb-lite (MOBIDB_LITE); mobidb-lite (MOBIDB_LITE); mobidb-lite (MOBIDB_LITE); IPR039303 (PANTHER)	no GO terms	no GO terms
gbr.58.216.t1	0	0	1	0	1	0	0	0	0	0	0	0	0	0	flocculation protein FLO11-like isoform X2	No	856	20	8.37486e-34	47.15						IPR003599 (SMART); IPR013783 (G3DSA:2.60.40.GENE3D); mobidb-lite (MOBIDB_LITE); mobidb-lite (MOBIDB_LITE); mobidb-lite (MOBIDB_LITE); mobidb-lite (MOBIDB_LITE); mobidb-lite (MOBIDB_LITE); mobidb-lite (MOBIDB_LITE); mobidb-lite (MOBIDB_LITE); mobidb-lite (MOBIDB_LITE); NON_CYTOPLASMIC_DOMAIN (PHOBIUS); TRANSMEMBRANE (PHOBIUS); TRANSMEMBRANE (PHOBIUS); NON_CYTOPLASMIC_DOMAIN (PHOBIUS); CYTOPLASMIC_…	no GO terms	no GO terms
gbr.59.75.t1	0	0	1	0	1	0	0	0	0	0	0	0	0	0	U-editing enzyme APOBEC-1	No	329	6	2.92645e-65	57.56	3	F:GO:0003824; F:GO:0008270; F:GO:0016787	F:catalytic activity; F:zinc ion binding; F:hydrolase activity			G3DSA:3.40.140.10 (GENE3D); PF18775 (PFAM)	no GO terms	no GO terms
gbr.6.240.t1	0	0	1	0	1	0	0	0	0	0	0	0	0	0	SEC14-like protein 5 isoform X1	No	760	20	0	76.03						PR00180 (PRINTS); IPR001251 (SMART); IPR011074 (SMART); IPR006797 (PFAM); IPR036865 (G3DSA:3.40.525.GENE3D); IPR001251 (PFAM); IPR011074 (PFAM); G3DSA:2.60.120.680 (GENE3D); mobidb-lite (MOBIDB_LITE); mobidb-lite (MOBIDB_LITE); mobidb-lite (MOBIDB_LITE); mobidb-lite (MOBIDB_LITE); PTHR23324 (PANTHER); PTHR23324:SF66 (PANTHER); IPR006797 (PROSITE_PROFILES); IPR001251 (PROSITE_PROFILES); IPR009038 …	no GO terms	no GO terms
gbr.62.40.t1	0	0	1	0	1	0	0	0	0	0	0	0	0	0	coiled-coil domain-containing protein 66-like	No	627	7	0	64.57						Coil (COILS); mobidb-lite (MOBIDB_LITE); mobidb-lite (MOBIDB_LITE); mobidb-lite (MOBIDB_LITE); mobidb-lite (MOBIDB_LITE); mobidb-lite (MOBIDB_LITE); mobidb-lite (MOBIDB_LITE); mobidb-lite (MOBIDB_LITE); mobidb-lite (MOBIDB_LITE); mobidb-lite (MOBIDB_LITE)	no GO terms	no GO terms
gbr.64.39.t1	1	0	1	0	0	0	0	0	0	0	0	0	0	0	IgGFc-binding protein-like	No	1245	20	0	63.12	2	C:GO:0016020; C:GO:0016021	C:membrane; C:integral component of membrane			PF13913 (PFAM); IPR035234 (PFAM); mobidb-lite (MOBIDB_LITE); mobidb-lite (MOBIDB_LITE); mobidb-lite (MOBIDB_LITE); mobidb-lite (MOBIDB_LITE); mobidb-lite (MOBIDB_LITE); mobidb-lite (MOBIDB_LITE); mobidb-lite (MOBIDB_LITE); mobidb-lite (MOBIDB_LITE); PTHR46534 (PANTHER); CYTOPLASMIC_DOMAIN (PHOBIUS); TRANSMEMBRANE (PHOBIUS); NON_CYTOPLASMIC_DOMAIN (PHOBIUS); TMhelix (TMHMM)	no GO terms	no GO terms
gbr.69.20.t1	0	0	1	0	1	0	0	0	0	0	0	0	0	0	BRD4-interacting chromatin-remodeling complex-associated protein-like	No	2075	20	0	63.17	5	P:GO:0045893; F:GO:0003713; C:GO:0016020; C:GO:0016021; C:GO:0016514	P:positive regulation of transcription, DNA-templated; F:transcription coactivator activity; C:membrane; C:integral component of membrane; C:SWI/SNF complex			Coil (COILS); Coil (COILS); Coil (COILS); Coil (COILS); Coil (COILS); IPR015671 (PFAM); mobidb-lite (MOBIDB_LITE); mobidb-lite (MOBIDB_LITE); mobidb-lite (MOBIDB_LITE); mobidb-lite (MOBIDB_LITE); mobidb-lite (MOBIDB_LITE); mobidb-lite (MOBIDB_LITE); mobidb-lite (MOBIDB_LITE); mobidb-lite (MOBIDB_LITE); mobidb-lite (MOBIDB_LITE); mobidb-lite (MOBIDB_LITE); mobidb-lite (MOBIDB_LITE); mobidb-lite (M…	no GO terms	no GO terms
gbr.690.1.t1	0	0	1	0	0	0	1	0	0	0	0	0	0	0	uncharacterized protein LOC110975472	Yes	1129	20	0	52.94						IPR003599 (SMART); IPR013106 (PFAM); IPR013783 (G3DSA:2.60.40.GENE3D); mobidb-lite (MOBIDB_LITE); mobidb-lite (MOBIDB_LITE); mobidb-lite (MOBIDB_LITE); mobidb-lite (MOBIDB_LITE); mobidb-lite (MOBIDB_LITE); mobidb-lite (MOBIDB_LITE); PTHR11422 (PANTHER); SIGNAL_PEPTIDE_C_REGION (PHOBIUS); SIGNAL_PEPTIDE_H_REGION (PHOBIUS); SIGNAL_PEPTIDE_N_REGION (PHOBIUS); NON_CYTOPLASMIC_DOMAIN (PHOBIUS); SIGNAL…	no GO terms	no GO terms
gbr.71.21.t1	0	0	1	0	1	0	0	0	0	0	0	0	0	0	uncharacterized protein LOC110980625 isoform X3	No	329	11	0	67.74						IPR015040 (PFAM); mobidb-lite (MOBIDB_LITE); mobidb-lite (MOBIDB_LITE); mobidb-lite (MOBIDB_LITE); mobidb-lite (MOBIDB_LITE)	no GO terms	no GO terms
gbr.72.30.t1	0	0	1	0	1	0	0	0	0	0	0	0	0	0	N-acetylgalactosaminyltransferase 7-like	No	620	20	0	75.97	2	C:GO:0005794; C:GO:0016020	C:Golgi apparatus; C:membrane			IPR000772 (SMART); G3DSA:2.80.10.50 (GENE3D); IPR000772 (PFAM); IPR029044 (G3DSA:3.90.550.GENE3D); IPR001173 (PFAM); mobidb-lite (MOBIDB_LITE); mobidb-lite (MOBIDB_LITE); PTHR11675:SF68 (PANTHER); PTHR11675 (PANTHER); SIGNAL_PEPTIDE_H_REGION (PHOBIUS); NON_CYTOPLASMIC_DOMAIN (PHOBIUS); SIGNAL_PEPTIDE_C_REGION (PHOBIUS); SIGNAL_PEPTIDE (PHOBIUS); SIGNAL_PEPTIDE_N_REGION (PHOBIUS); IPR000772 (PROSI…	no GO terms	no GO terms
gbr.74.9.t1	0	0	1	0	1	0	0	0	0	0	0	0	0	0	la-related protein 4-like isoform X1	No	962	20	0	68.14	1	F:GO:0003676	F:nucleic acid binding			IPR006630 (SMART); IPR036388 (G3DSA:1.10.10.GENE3D); IPR006630 (PFAM); mobidb-lite (MOBIDB_LITE); mobidb-lite (MOBIDB_LITE); mobidb-lite (MOBIDB_LITE); mobidb-lite (MOBIDB_LITE); mobidb-lite (MOBIDB_LITE); mobidb-lite (MOBIDB_LITE); mobidb-lite (MOBIDB_LITE); mobidb-lite (MOBIDB_LITE); mobidb-lite (MOBIDB_LITE); mobidb-lite (MOBIDB_LITE); mobidb-lite (MOBIDB_LITE); mobidb-lite (MOBIDB_LITE); mobi…	no GO terms	no GO terms
gbr.75.83.t1	0	0	1	0	1	0	0	0	0	0	0	0	0	0	methylthioribose kinase-like	No	520	20	0	57.77	2	P:GO:0016310; F:GO:0016301	P:phosphorylation; F:kinase activity			G3DSA:3.30.200.20 (GENE3D); IPR002575 (PFAM); G3DSA:3.90.1200.10 (GENE3D); mobidb-lite (MOBIDB_LITE); mobidb-lite (MOBIDB_LITE); PTHR34273 (PANTHER); IPR011009 (SUPERFAMILY)	no GO terms	no GO terms
gbr.77.25.t1	0	0	1	0	1	0	0	0	0	0	0	0	0	0	trithorax group protein osa-like isoform X1	No	1240	20	0	63.08	6	P:GO:0006413; P:GO:0017148; F:GO:0003729; F:GO:0003743; C:GO:0005634; C:GO:0005737	P:translational initiation; P:negative regulation of translation; F:mRNA binding; F:translation initiation factor activity; C:nucleus; C:cytoplasm			IPR018862 (PFAM); mobidb-lite (MOBIDB_LITE); mobidb-lite (MOBIDB_LITE); mobidb-lite (MOBIDB_LITE); mobidb-lite (MOBIDB_LITE); mobidb-lite (MOBIDB_LITE); mobidb-lite (MOBIDB_LITE); mobidb-lite (MOBIDB_LITE); mobidb-lite (MOBIDB_LITE); mobidb-lite (MOBIDB_LITE); mobidb-lite (MOBIDB_LITE); mobidb-lite (MOBIDB_LITE); mobidb-lite (MOBIDB_LITE); mobidb-lite (MOBIDB_LITE); mobidb-lite (MOBIDB_LITE); mob…	no GO terms	no GO terms
gbr.8.140.t1	0	0	0	0	1	0	1	0	0	0	0	0	0	0	spondin-1-like	No	558	20	0	58.58	5	P:GO:0010954; P:GO:0032092; P:GO:1902430; P:GO:1902993; F:GO:0050693	P:positive regulation of protein processing; P:positive regulation of protein binding; P:negative regulation of amyloid-beta formation; P:positive regulation of amyloid precursor protein catabolic process; F:LBD domain binding			IPR000884 (SMART); IPR036383 (G3DSA:2.20.100.GENE3D); IPR009465 (PFAM); IPR002861 (PFAM); IPR038678 (G3DSA:2.60.40.GENE3D); IPR044004 (PFAM); IPR000884 (PFAM); IPR042307 (G3DSA:2.60.40.GENE3D); IPR036383 (G3DSA:2.20.100.GENE3D); mobidb-lite (MOBIDB_LITE); mobidb-lite (MOBIDB_LITE); PTHR11311:SF16 (PANTHER); PTHR11311:SF16 (PANTHER); PTHR11311 (PANTHER); IPR002861 (PROSITE_PROFILES); IPR000884 (PR…	no GO terms	no GO terms
gbr.81.89.t1	0	0	1	0	1	0	0	0	0	0	0	0	0	0	deleted in autism protein 1-like	No	423	20	0	68.84	1	F:GO:0003674	F:molecular_function			IPR022049 (PFAM); IPR020519 (PANTHER); CYTOPLASMIC_DOMAIN (PHOBIUS); TRANSMEMBRANE (PHOBIUS); NON_CYTOPLASMIC_DOMAIN (PHOBIUS); IPR011009 (SUPERFAMILY); TMhelix (TMHMM)	no GO terms	no GO terms
gbr.83.29.t1	1	0	1	0	0	0	0	0	0	0	0	0	0	0	SH2 domain-containing adapter protein F-like isoform X1	No	563	20	0	64.7						IPR000980 (PRINTS); IPR000980 (SMART); IPR036860 (G3DSA:3.30.505.GENE3D); IPR000980 (PFAM); mobidb-lite (MOBIDB_LITE); mobidb-lite (MOBIDB_LITE); mobidb-lite (MOBIDB_LITE); mobidb-lite (MOBIDB_LITE); mobidb-lite (MOBIDB_LITE); mobidb-lite (MOBIDB_LITE); mobidb-lite (MOBIDB_LITE); PTHR15127 (PANTHER); IPR000980 (PROSITE_PROFILES); IPR036860 (SUPERFAMILY)	no GO terms	no GO terms
gbr.84.52.t1	1	0	0	0	1	0	0	0	0	0	0	0	0	0	multiple epidermal growth factor-like domains protein 9	No	331	20	0	51.86	3	P:GO:0007155; C:GO:0016020; C:GO:0016021	P:cell adhesion; C:membrane; C:integral component of membrane			PR00011 (PRINTS); IPR002049 (SMART); IPR002049 (PFAM); G3DSA:2.10.25.10 (GENE3D); PTHR10574 (PANTHER); PTHR10574:SF240 (PANTHER); IPR002049 (PROSITE_PATTERNS); IPR000742 (PROSITE_PATTERNS); IPR002049 (PROSITE_PATTERNS); IPR000742 (PROSITE_PATTERNS); NON_CYTOPLASMIC_DOMAIN (PHOBIUS); TRANSMEMBRANE (PHOBIUS); CYTOPLASMIC_DOMAIN (PHOBIUS); IPR002049 (PROSITE_PROFILES); IPR000742 (PROSITE_PROFILES); …	no GO terms	no GO terms
gbr.85.41.t1	0	0	1	0	1	0	0	0	0	0	0	0	0	0	pleckstrin homology domain-containing family D member 1-like isoform X1	No	582	20	0	73.34						Coil (COILS); Coil (COILS); Coil (COILS); Coil (COILS); IPR001849 (SMART); IPR011993 (G3DSA:2.30.29.GENE3D); IPR001849 (PFAM); mobidb-lite (MOBIDB_LITE); mobidb-lite (MOBIDB_LITE); mobidb-lite (MOBIDB_LITE); PTHR14383:SF1 (PANTHER); PTHR14383 (PANTHER); IPR001849 (PROSITE_PROFILES); cd13281 (CDD); SSF50729 (SUPERFAMILY)	no GO terms	no GO terms
gbr.9.4.t1	1	0	0	0	1	0	0	0	0	0	0	0	0	0	serine/threonine-protein phosphatase 4 regulatory subunit 2-A-like isoform X1	No	168	3	1.80537e-103	85.62						mobidb-lite (MOBIDB_LITE); mobidb-lite (MOBIDB_LITE); mobidb-lite (MOBIDB_LITE); mobidb-lite (MOBIDB_LITE); mobidb-lite (MOBIDB_LITE)	no GO terms	no GO terms
gbr.90.101.t1	0	0	1	0	1	0	0	0	0	0	0	0	0	0	putative transcription initiation factor TFIID subunit 3	No	2277	20	0	66.65	1	C:GO:0005622	C:intracellular anatomical structure			Coil (COILS); IPR029299 (PFAM); mobidb-lite (MOBIDB_LITE); mobidb-lite (MOBIDB_LITE); mobidb-lite (MOBIDB_LITE); mobidb-lite (MOBIDB_LITE); mobidb-lite (MOBIDB_LITE); mobidb-lite (MOBIDB_LITE); mobidb-lite (MOBIDB_LITE); mobidb-lite (MOBIDB_LITE); mobidb-lite (MOBIDB_LITE); mobidb-lite (MOBIDB_LITE); mobidb-lite (MOBIDB_LITE); mobidb-lite (MOBIDB_LITE); mobidb-lite (MOBIDB_LITE); mobidb-lite (MOB…	no GO terms	no GO terms
gbr.27.55.t1	0	0	1	0	0	0	1	0	0	0	0	0	0	0	---NA---	No	55									no IPS match	no IPS match	no IPS match
gbr.287.31.t1	1	0	1	0	0	0	0	0	0	0	0	0	0	0	---NA---	No	58									no IPS match	no IPS match	no IPS match
gbr.488.1.t1	0	0	1	0	1	0	0	0	0	0	0	0	0	0	---NA---	No	219									no IPS match	no IPS match	no IPS match
gbr.74.12.t1	0	0	1	0	1	0	0	0	0	0	0	0	0	0	sodium bicarbonate cotransporter	No	892	20	0	76.49	3	P:GO:0006820; F:GO:0005452; C:GO:0016021	P:anion transport; F:inorganic anion exchanger activity; C:integral component of membrane			Coil (COILS); IPR003024 (PRINTS); IPR003020 (PRINTS); IPR003020 (TIGRFAM); IPR013769 (PFAM); IPR011531 (PFAM); IPR016152 (G3DSA:3.40.930.GENE3D); G3DSA:1.10.287.570 (GENE3D); mobidb-lite (MOBIDB_LITE); mobidb-lite (MOBIDB_LITE); mobidb-lite (MOBIDB_LITE); mobidb-lite (MOBIDB_LITE); mobidb-lite (MOBIDB_LITE); mobidb-lite (MOBIDB_LITE); mobidb-lite (MOBIDB_LITE); PTHR11453:SF36 (PANTHER); IPR003020…	P:GO:0006820; F:GO:0005452; F:GO:0008509; C:GO:0016020; C:GO:0016021	P:anion transport; F:inorganic anion exchanger activity; F:anion transmembrane transporter activity; C:membrane; C:integral component of membrane
gbr.291.1.t1	0	0	0	0	1	0	1	0	0	0	0	0	0	0	cat eye syndrome critical region protein 2	No	1615	20	0	70.37	3	P:GO:0043044; F:GO:0005515; C:GO:0090537	P:ATP-dependent chromatin remodeling; F:protein binding; C:CERF complex			Coil (COILS); Coil (COILS); Coil (COILS); IPR001487 (PRINTS); IPR001487 (SMART); IPR036427 (G3DSA:1.20.920.GENE3D); IPR001487 (PFAM); mobidb-lite (MOBIDB_LITE); mobidb-lite (MOBIDB_LITE); mobidb-lite (MOBIDB_LITE); mobidb-lite (MOBIDB_LITE); mobidb-lite (MOBIDB_LITE); mobidb-lite (MOBIDB_LITE); mobidb-lite (MOBIDB_LITE); mobidb-lite (MOBIDB_LITE); mobidb-lite (MOBIDB_LITE); mobidb-lite (MOBIDB_LI…	P:GO:0043044; F:GO:0005515; C:GO:0090537	P:ATP-dependent chromatin remodeling; F:protein binding; C:CERF complex
gbr.225.57.t1	0	0	1	0	1	0	0	0	0	0	0	0	0	0	ectopic P granules protein 5 homolog isoform X2	No	1162	20	0	66.87	1	P:GO:0006914	P:autophagy			mobidb-lite (MOBIDB_LITE); mobidb-lite (MOBIDB_LITE); mobidb-lite (MOBIDB_LITE); IPR029651 (PTHR31139:PANTHER); PTHR31139 (PANTHER)	P:GO:0006914	P:autophagy
gbr.55.67.t1	0	0	1	0	1	0	0	0	0	0	0	0	0	0	alanine aminotransferase 1	No	534	20	0	83.02	3	P:GO:0009058; F:GO:0003824; F:GO:0030170	P:biosynthetic process; F:catalytic activity; F:pyridoxal phosphate binding			IPR015421 (G3DSA:3.40.640.GENE3D); IPR015422 (G3DSA:3.90.1150.GENE3D); IPR004839 (PFAM); IPR015422 (G3DSA:3.90.1150.GENE3D); PTHR11751 (PANTHER); PTHR11751:SF308 (PANTHER); cd00609 (CDD); IPR015424 (SUPERFAMILY)	P:GO:0009058; F:GO:0003824; F:GO:0030170	P:biosynthetic process; F:catalytic activity; F:pyridoxal phosphate binding
gbr.30.47.t1	0	0	1	0	1	0	0	0	0	0	0	0	0	0	solute carrier family 25 member 44-like	No	310	20	0	77.28	4	P:GO:0009083; P:GO:0055085; F:GO:0015658; C:GO:0005739	P:branched-chain amino acid catabolic process; P:transmembrane transport; F:branched-chain amino acid transmembrane transporter activity; C:mitochondrion			IPR002067 (PRINTS); IPR023395 (G3DSA:1.50.40.GENE3D); IPR018108 (PFAM); IPR042164 (PANTHER); PTHR46314:SF2 (PANTHER); NON_CYTOPLASMIC_DOMAIN (PHOBIUS); CYTOPLASMIC_DOMAIN (PHOBIUS); TRANSMEMBRANE (PHOBIUS); IPR018108 (PROSITE_PROFILES); IPR018108 (PROSITE_PROFILES); IPR018108 (PROSITE_PROFILES); IPR023395 (SUPERFAMILY); TMhelix (TMHMM)	P:GO:0009083; P:GO:0055085; F:GO:0015658; C:GO:0005739	P:branched-chain amino acid catabolic process; P:transmembrane transport; F:branched-chain amino acid transmembrane transporter activity; C:mitochondrion
gbr.217.31.t1_gbr.217.33.t1_gbr.217.34.t1	0	0	1	0	1	0	0	0	0	0	0	0	0	0	branched-chain-amino-acid aminotransferase, cytosolic-like isoform X2	No	402	20	0	80.79	4	P:GO:0009082; F:GO:0052654; F:GO:0052655; F:GO:0052656	P:branched-chain amino acid biosynthetic process; F:L-leucine transaminase activity; F:L-valine transaminase activity; F:L-isoleucine transaminase activity	EC:2.6.1.42	Branched-chain-amino-acid transaminase	IPR043132 (G3DSA:3.20.10.GENE3D); IPR001544 (PFAM); IPR043131 (G3DSA:3.30.470.GENE3D); IPR005786 (TIGRFAM); IPR005786 (PIRSF); PTHR11825 (PANTHER); PTHR11825:SF70 (PANTHER); IPR033939 (CDD); IPR036038 (SUPERFAMILY)	P:GO:0009081; F:GO:0003824; F:GO:0004084	P:branched-chain amino acid metabolic process; F:catalytic activity; F:branched-chain-amino-acid transaminase activity
gbr.52.64.t1	0	0	1	0	1	0	0	0	0	0	0	0	0	0	Inositol 1,4,5-trisphosphate receptor type 1	No	2108	20	0	82.15	5	P:GO:0070588; F:GO:0005220; F:GO:0070679; C:GO:0005783; C:GO:0016020	P:calcium ion transmembrane transport; F:inositol 1,4,5-trisphosphate-sensitive calcium-release channel activity; F:inositol 1,4,5 trisphosphate binding; C:endoplasmic reticulum; C:membrane			IPR000493 (PRINTS); IPR016093 (SMART); IPR013662 (PFAM); G3DSA:1.25.10.30 (GENE3D); IPR014821 (PFAM); IPR016093 (PFAM); G3DSA:2.80.10.50 (GENE3D); G3DSA:2.80.10.50 (GENE3D); IPR000699 (PFAM); mobidb-lite (MOBIDB_LITE); mobidb-lite (MOBIDB_LITE); mobidb-lite (MOBIDB_LITE); PTHR13715 (PANTHER); PTHR13715 (PANTHER); PTHR13715:SF52 (PANTHER); IPR016093 (PROSITE_PROFILES); IPR016093 (PROSITE_PROFILES)…	P:GO:0006816; P:GO:0070588; F:GO:0005220; F:GO:0005262; F:GO:0070679; C:GO:0005783; C:GO:0016020	P:calcium ion transport; P:calcium ion transmembrane transport; F:inositol 1,4,5-trisphosphate-sensitive calcium-release channel activity; F:calcium channel activity; F:inositol 1,4,5 trisphosphate binding; C:endoplasmic reticulum; C:membrane
gbr.254.20.t1	0	0	1	0	1	0	0	0	0	0	0	0	0	0	sodium/calcium exchanger 3-like isoform X1	No	883	20	0	73.82	5	P:GO:0006816; P:GO:0007154; P:GO:0055085; F:GO:0005432; C:GO:0016021	P:calcium ion transport; P:cell communication; P:transmembrane transport; F:calcium:sodium antiporter activity; C:integral component of membrane			Coil (COILS); Coil (COILS); IPR004836 (PRINTS); IPR003644 (SMART); IPR004837 (PFAM); IPR038081 (G3DSA:2.60.40.GENE3D); G3DSA:1.20.1420.30 (GENE3D); IPR003644 (PFAM); IPR038081 (G3DSA:2.60.40.GENE3D); PTHR11878:SF70 (PANTHER); PTHR11878 (PANTHER); NON_CYTOPLASMIC_DOMAIN (PHOBIUS); TRANSMEMBRANE (PHOBIUS); NON_CYTOPLASMIC_DOMAIN (PHOBIUS); TRANSMEMBRANE (PHOBIUS); TRANSMEMBRANE (PHOBIUS); CYTOPLASM…	P:GO:0006816; P:GO:0007154; P:GO:0055085; F:GO:0005432; C:GO:0016020; C:GO:0016021	P:calcium ion transport; P:cell communication; P:transmembrane transport; F:calcium:sodium antiporter activity; C:membrane; C:integral component of membrane
gbr.93.7.t1	0	0	1	0	1	0	0	0	0	0	0	0	0	0	sodium/calcium exchanger 1 isoform X1	No	805	20	0	77.28	5	P:GO:0006816; P:GO:0007154; P:GO:0055085; F:GO:0005432; C:GO:0016021	P:calcium ion transport; P:cell communication; P:transmembrane transport; F:calcium:sodium antiporter activity; C:integral component of membrane			IPR004836 (PRINTS); IPR003644 (SMART); IPR004837 (PFAM); IPR032452 (PFAM); IPR038081 (G3DSA:2.60.40.GENE3D); IPR003644 (PFAM); IPR038081 (G3DSA:2.60.40.GENE3D); G3DSA:1.20.1420.30 (GENE3D); PTHR11878 (PANTHER); TRANSMEMBRANE (PHOBIUS); NON_CYTOPLASMIC_DOMAIN (PHOBIUS); NON_CYTOPLASMIC_DOMAIN (PHOBIUS); TRANSMEMBRANE (PHOBIUS); TRANSMEMBRANE (PHOBIUS); TRANSMEMBRANE (PHOBIUS); TRANSMEMBRANE (PHOBI…	P:GO:0006816; P:GO:0007154; P:GO:0055085; F:GO:0005432; C:GO:0016020; C:GO:0016021	P:calcium ion transport; P:cell communication; P:transmembrane transport; F:calcium:sodium antiporter activity; C:membrane; C:integral component of membrane
gbr.2.132.t1	1	0	0	0	0	0	1	0	0	0	0	0	0	0	carbohydrate sulfotransferase 11-like	No	341	20	0	65.02	3	P:GO:0016051; F:GO:0008146; C:GO:0016021	P:carbohydrate biosynthetic process; F:sulfotransferase activity; C:integral component of membrane			IPR005331 (PFAM); mobidb-lite (MOBIDB_LITE); mobidb-lite (MOBIDB_LITE); IPR018011 (PANTHER); PTHR12137:SF54 (PANTHER)	P:GO:0016051; F:GO:0008146; C:GO:0016021	P:carbohydrate biosynthetic process; F:sulfotransferase activity; C:integral component of membrane
gbr.430.9.t1	0	0	1	0	1	0	0	0	0	0	0	0	0	0	fructose-1,6-bisphosphatase 1-like	No	337	20	0	84.65	2	P:GO:0005975; F:GO:0042132	P:carbohydrate metabolic process; F:fructose 1,6-bisphosphate 1-phosphatase activity	EC:3.1.3.23; EC:3.1.3.11	Sugar-phosphatase; Fructose-bisphosphatase	IPR028343 (PRINTS); IPR028343 (PIRSF); IPR044015 (PFAM); IPR033391 (PFAM); IPR000146 (PIRSF); G3DSA:3.40.190.80 (GENE3D); G3DSA:3.30.540.10 (GENE3D); PTHR11556:SF11 (PANTHER); IPR000146 (PANTHER); IPR020548 (PROSITE_PATTERNS); IPR000146 (HAMAP); IPR000146 (CDD); SSF56655 (SUPERFAMILY)	P:GO:0005975; F:GO:0016791; F:GO:0042132; F:GO:0042578	P:carbohydrate metabolic process; F:phosphatase activity; F:fructose 1,6-bisphosphate 1-phosphatase activity; F:phosphoric ester hydrolase activity
gbr.47.30.t1	0	0	0	0	1	1	0	0	0	0	0	0	0	0	transmembrane and coiled-coil domain-containing protein 3 isoform X1	No	795	20	0	73.5	4	P:GO:0006812; P:GO:0055085; F:GO:0015299; C:GO:0016021	P:cation transport; P:transmembrane transport; F:solute:proton antiporter activity; C:integral component of membrane			Coil (COILS); IPR038770 (G3DSA:1.20.1530.GENE3D); IPR006153 (PFAM); PTHR16254:SF14 (PANTHER); PTHR16254 (PANTHER); SIGNAL_PEPTIDE_N_REGION (PHOBIUS); CYTOPLASMIC_DOMAIN (PHOBIUS); NON_CYTOPLASMIC_DOMAIN (PHOBIUS); TRANSMEMBRANE (PHOBIUS); TRANSMEMBRANE (PHOBIUS); SIGNAL_PEPTIDE_H_REGION (PHOBIUS); CYTOPLASMIC_DOMAIN (PHOBIUS); TRANSMEMBRANE (PHOBIUS); CYTOPLASMIC_DOMAIN (PHOBIUS); SIGNAL_PEPTIDE …	P:GO:0006812; P:GO:0055085; F:GO:0015299; C:GO:0016021	P:cation transport; P:transmembrane transport; F:solute:proton antiporter activity; C:integral component of membrane
gbr.35.26.t1	0	0	1	0	1	0	0	0	0	0	0	0	0	0	uncharacterized protein LOC110989561 isoform X2	No	1868	20	0	51.78	3	P:GO:0007154; F:GO:0005509; C:GO:0016021	P:cell communication; F:calcium ion binding; C:integral component of membrane			IPR000742 (SMART); IPR001881 (SMART); IPR003644 (SMART); G3DSA:2.10.25.10 (GENE3D); G3DSA:2.10.25.10 (GENE3D); IPR003644 (PFAM); IPR003410 (PFAM); IPR000082 (PFAM); IPR038081 (G3DSA:2.60.40.GENE3D); PTHR24273 (PANTHER); IPR000742 (PROSITE_PATTERNS); IPR000742 (PROSITE_PATTERNS); IPR000742 (PROSITE_PATTERNS); CYTOPLASMIC_DOMAIN (PHOBIUS); TRANSMEMBRANE (PHOBIUS); NON_CYTOPLASMIC_DOMAIN (PHOBIUS); …	P:GO:0007154; F:GO:0005509; C:GO:0016021	P:cell communication; F:calcium ion binding; C:integral component of membrane
gbr.156.3.t1	0	0	1	0	1	0	0	0	0	0	0	0	0	0	adhesion G protein-coupled receptor L2-like isoform X1	No	1128	20	0	76.15	5	P:GO:0007166; P:GO:0007186; F:GO:0004930; F:GO:0030246; C:GO:0016021	P:cell surface receptor signaling pathway; P:G protein-coupled receptor signaling pathway; F:G protein-coupled receptor activity; F:carbohydrate binding; C:integral component of membrane			IPR000832 (PRINTS); IPR000203 (SMART); IPR001879 (SMART); IPR036445 (G3DSA:4.10.1240.GENE3D); IPR043159 (G3DSA:2.60.120.GENE3D); IPR000922 (PFAM); G3DSA:1.20.1070.10 (GENE3D); G3DSA:2.60.220.50 (GENE3D); IPR032471 (PFAM); IPR000203 (PFAM); IPR000832 (PFAM); mobidb-lite (MOBIDB_LITE); mobidb-lite (MOBIDB_LITE); mobidb-lite (MOBIDB_LITE); mobidb-lite (MOBIDB_LITE); mobidb-lite (MOBIDB_LITE); mobidb…	P:GO:0007166; P:GO:0007186; F:GO:0004888; F:GO:0004930; F:GO:0030246; C:GO:0016020; C:GO:0016021	P:cell surface receptor signaling pathway; P:G protein-coupled receptor signaling pathway; F:transmembrane signaling receptor activity; F:G protein-coupled receptor activity; F:carbohydrate binding; C:membrane; C:integral component of membrane
gbr.154.26.t1	0	0	1	0	1	0	0	0	0	0	0	0	0	0	inverted formin-2-like isoform X2	No	1520	20	0	72.05	3	P:GO:0030036; F:GO:0003779; F:GO:0031267	P:actin cytoskeleton organization; F:actin binding; F:small GTPase binding			Coil (COILS); Coil (COILS); Coil (COILS); IPR010473 (SMART); IPR010472 (SMART); IPR015425 (SMART); IPR010473 (PFAM); IPR015425 (PFAM); IPR010472 (PFAM); IPR042201 (G3DSA:1.20.58.GENE3D); IPR011989 (G3DSA:1.25.10.GENE3D); mobidb-lite (MOBIDB_LITE); mobidb-lite (MOBIDB_LITE); mobidb-lite (MOBIDB_LITE); mobidb-lite (MOBIDB_LITE); mobidb-lite (MOBIDB_LITE); mobidb-lite (MOBIDB_LITE); mobidb-lite (MOB…	P:GO:0016043; P:GO:0030036; F:GO:0003779; F:GO:0031267	P:cellular component organization; P:actin cytoskeleton organization; F:actin binding; F:small GTPase binding
gbr.306.14.t1_gbr.306.15.t1	0	0	1	0	1	0	0	0	0	0	0	0	0	0	disheveled-associated activator of morphogenesis 1-A-like isoform X1	No	1096	20	0	75.29	2	P:GO:0016043; F:GO:0005515	P:cellular component organization; F:protein binding			IPR011989 (G3DSA:1.25.10.GENE3D); IPR010473 (PFAM); G3DSA:1.10.238.150 (GENE3D); IPR010472 (PFAM); IPR042201 (G3DSA:1.20.58.GENE3D); IPR015425 (PFAM); mobidb-lite (MOBIDB_LITE); mobidb-lite (MOBIDB_LITE); mobidb-lite (MOBIDB_LITE); mobidb-lite (MOBIDB_LITE); mobidb-lite (MOBIDB_LITE); PTHR45725:SF7 (PANTHER); PTHR45725 (PANTHER); IPR015425 (PROSITE_PROFILES); IPR014768 (PROSITE_PROFILES); IPR0147…	P:GO:0016043; P:GO:0030036; F:GO:0003779; F:GO:0031267	P:cellular component organization; P:actin cytoskeleton organization; F:actin binding; F:small GTPase binding
gbr.45.49.t1	0	0	1	0	1	0	0	0	0	0	0	0	0	0	phosphatidylinositol-binding clathrin assembly protein LAP-like isoform X10	No	654	20	0	88.23	4	P:GO:0048268; F:GO:0005545; F:GO:0030276; C:GO:0030136	P:clathrin coat assembly; F:1-phosphatidylinositol binding; F:clathrin binding; C:clathrin-coated vesicle			Coil (COILS); IPR013809 (SMART); IPR011417 (PFAM); IPR008942 (G3DSA:1.25.40.GENE3D); IPR014712 (G3DSA:1.20.58.GENE3D); mobidb-lite (MOBIDB_LITE); mobidb-lite (MOBIDB_LITE); mobidb-lite (MOBIDB_LITE); mobidb-lite (MOBIDB_LITE); mobidb-lite (MOBIDB_LITE); mobidb-lite (MOBIDB_LITE); PTHR22951:SF5 (PANTHER); PTHR22951 (PANTHER); IPR013809 (PROSITE_PROFILES); cd16985 (CDD); SSF89009 (SUPERFAMILY); IPR…	P:GO:0048268; F:GO:0005543; F:GO:0005545; F:GO:0030276; C:GO:0030136	P:clathrin coat assembly; F:phospholipid binding; F:1-phosphatidylinositol binding; F:clathrin binding; C:clathrin-coated vesicle
gbr.9.88.t1	1	0	1	0	0	0	0	0	0	0	0	0	0	0	supervillin isoform X2	No	2162	20	0	70.93	2	P:GO:0007010; F:GO:0051015	P:cytoskeleton organization; F:actin filament binding			Coil (COILS); IPR007122 (SMART); IPR029006 (G3DSA:3.40.20.GENE3D); IPR029006 (G3DSA:3.40.20.GENE3D); IPR007123 (PFAM); mobidb-lite (MOBIDB_LITE); mobidb-lite (MOBIDB_LITE); mobidb-lite (MOBIDB_LITE); mobidb-lite (MOBIDB_LITE); mobidb-lite (MOBIDB_LITE); mobidb-lite (MOBIDB_LITE); mobidb-lite (MOBIDB_LITE); mobidb-lite (MOBIDB_LITE); mobidb-lite (MOBIDB_LITE); mobidb-lite (MOBIDB_LITE); mobidb-lit…	P:GO:0007010; F:GO:0051015	P:cytoskeleton organization; F:actin filament binding
gbr.2.9.t1	1	0	1	0	0	0	0	0	0	0	0	0	0	0	phosphatidylinositol 3,4,5-trisphosphate 3-phosphatase and dual-specificity protein phosphatase PTEN-like	No	369	20	0	74.19	3	P:GO:0016311; F:GO:0004725; F:GO:0008138	P:dephosphorylation; F:protein tyrosine phosphatase activity; F:protein tyrosine/serine/threonine phosphatase activity	EC:3.1.3.48	Protein-tyrosine-phosphatase	IPR003595 (SMART); SM01301 (SMART); IPR014020 (SMART); IPR000340 (PFAM); IPR014020 (PFAM); G3DSA:2.60.40.1110 (GENE3D); IPR029021 (G3DSA:3.90.190.GENE3D); mobidb-lite (MOBIDB_LITE); mobidb-lite (MOBIDB_LITE); PTHR12305 (PANTHER); IPR016130 (PROSITE_PATTERNS); IPR029023 (PROSITE_PROFILES); IPR014020 (PROSITE_PROFILES); cd14509 (CDD); IPR029021 (SUPERFAMILY); SSF49562 (SUPERFAMILY)	P:GO:0016311; F:GO:0004725; F:GO:0008138	P:dephosphorylation; F:protein tyrosine phosphatase activity; F:protein tyrosine/serine/threonine phosphatase activity
gbr.72.121.t1	0	0	1	0	0	0	1	0	0	0	0	0	0	0	DNA helicase INO80-like isoform X1	No	1568	20	0	72.26	7	P:GO:0006281; P:GO:0006338; P:GO:0006351; F:GO:0003677; F:GO:0005524; F:GO:0016887; C:GO:0031011	P:DNA repair; P:chromatin remodeling; P:transcription, DNA-templated; F:DNA binding; F:ATP binding; F:ATPase; C:Ino80 complex	EC:3.6.1.3; EC:3.6.1.15	Deleted entry; Nucleoside-triphosphate phosphatase	Coil (COILS); Coil (COILS); IPR001650 (SMART); IPR014001 (SMART); IPR001650 (PFAM); IPR020838 (PFAM); G3DSA:3.40.50.300 (GENE3D); IPR000330 (PFAM); IPR038718 (G3DSA:3.40.50.GENE3D); mobidb-lite (MOBIDB_LITE); mobidb-lite (MOBIDB_LITE); mobidb-lite (MOBIDB_LITE); mobidb-lite (MOBIDB_LITE); mobidb-lite (MOBIDB_LITE); mobidb-lite (MOBIDB_LITE); mobidb-lite (MOBIDB_LITE); mobidb-lite (MOBIDB_LITE); m…	P:GO:0006281; P:GO:0006338; P:GO:0006351; F:GO:0003677; F:GO:0005524; F:GO:0016887; C:GO:0005634; C:GO:0031011	P:DNA repair; P:chromatin remodeling; P:transcription, DNA-templated; F:DNA binding; F:ATP binding; F:ATPase; C:nucleus; C:Ino80 complex
gbr.457.8.t1_gbr.457.9.t1	0	0	1	0	1	0	0	0	0	0	0	0	0	0	calcineurin-binding protein cabin-1-like	No	952	20	0	66.7	4	P:GO:0007165; P:GO:0048523; F:GO:0005515; C:GO:0005634	P:signal transduction; P:negative regulation of cellular process; F:protein binding; C:nucleus			IPR011990 (G3DSA:1.25.40.GENE3D); mobidb-lite (MOBIDB_LITE); mobidb-lite (MOBIDB_LITE); mobidb-lite (MOBIDB_LITE); mobidb-lite (MOBIDB_LITE); mobidb-lite (MOBIDB_LITE); mobidb-lite (MOBIDB_LITE); mobidb-lite (MOBIDB_LITE); mobidb-lite (MOBIDB_LITE); mobidb-lite (MOBIDB_LITE); IPR033053 (PANTHER); IPR013026 (PROSITE_PROFILES); IPR019734 (PROSITE_PROFILES); IPR019734 (PROSITE_PROFILES); IPR011990 (…	P:GO:0006336; F:GO:0005515	P:DNA replication-independent nucleosome assembly; F:protein binding
gbr.133.9.t1	1	0	1	0	0	0	0	0	0	0	0	0	0	0	huntingtin-interacting protein 1-like isoform X2	No	1088	20	0	71.01	4	P:GO:0006897; F:GO:0003779; F:GO:0005543; F:GO:0030276	P:endocytosis; F:actin binding; F:phospholipid binding; F:clathrin binding			Coil (COILS); Coil (COILS); Coil (COILS); Coil (COILS); IPR013809 (SMART); IPR002558 (SMART); IPR002558 (PFAM); IPR011417 (PFAM); IPR008942 (G3DSA:1.25.40.GENE3D); G3DSA:1.20.58.1920 (GENE3D); G3DSA:1.20.1410.10 (GENE3D); mobidb-lite (MOBIDB_LITE); mobidb-lite (MOBIDB_LITE); PTHR10407:SF15 (PANTHER); IPR030224 (PANTHER); PTHR10407:SF15 (PANTHER); IPR030224 (PANTHER); IPR013809 (PROSITE_PROFILES);…	P:GO:0006897; F:GO:0003779; F:GO:0005543; F:GO:0030276	P:endocytosis; F:actin binding; F:phospholipid binding; F:clathrin binding
gbr.54.48.t1	0	0	1	0	1	0	0	0	0	0	0	0	0	0	protein Shroom3 isoform X5	No	944	20	1.18252e-179	80.44	5	P:GO:0030950; P:GO:0042249; P:GO:0090251; F:GO:0051015; C:GO:0005912	P:establishment or maintenance of actin cytoskeleton polarity; P:establishment of planar polarity of embryonic epithelium; P:protein localization involved in establishment of planar polarity; F:actin filament binding; C:adherens junction			Coil (COILS); Coil (COILS); Coil (COILS); IPR014799 (PFAM); mobidb-lite (MOBIDB_LITE); mobidb-lite (MOBIDB_LITE); mobidb-lite (MOBIDB_LITE); mobidb-lite (MOBIDB_LITE); mobidb-lite (MOBIDB_LITE); mobidb-lite (MOBIDB_LITE); mobidb-lite (MOBIDB_LITE); mobidb-lite (MOBIDB_LITE); mobidb-lite (MOBIDB_LITE); mobidb-lite (MOBIDB_LITE); mobidb-lite (MOBIDB_LITE); mobidb-lite (MOBIDB_LITE); mobidb-lite (MO…	P:GO:0030950; P:GO:0042249; P:GO:0090251; F:GO:0003779; F:GO:0051015; C:GO:0005912	P:establishment or maintenance of actin cytoskeleton polarity; P:establishment of planar polarity of embryonic epithelium; P:protein localization involved in establishment of planar polarity; F:actin binding; F:actin filament binding; C:adherens junction
gbr.282.19.t1	0	0	1	0	1	0	0	0	0	0	0	0	0	0	acetyl-CoA carboxylase 1 isoform X3	No	2278	20	0	86.81	4	P:GO:0006633; F:GO:0003989; F:GO:0005524; F:GO:0046872	P:fatty acid biosynthetic process; F:acetyl-CoA carboxylase activity; F:ATP binding; F:metal ion binding	EC:6.4.1.2	Acetyl-CoA carboxylase	IPR005482 (SMART); G3DSA:3.90.226.10 (GENE3D); IPR034733 (PFAM); IPR013537 (PFAM); G3DSA:3.30.470.20 (GENE3D); G3DSA:3.90.1770.10 (GENE3D); G3DSA:2.40.50.100 (GENE3D); IPR013815 (G3DSA:3.30.1490.GENE3D); G3DSA:2.40.460.10 (GENE3D); IPR005482 (PFAM); IPR005479 (PFAM); IPR000089 (PFAM); G3DSA:3.90.226.10 (GENE3D); mobidb-lite (MOBIDB_LITE); mobidb-lite (MOBIDB_LITE); mobidb-lite (MOBIDB_LITE); mobi…	P:GO:0006633; F:GO:0003989; F:GO:0005524; F:GO:0016874; F:GO:0046872	P:fatty acid biosynthetic process; F:acetyl-CoA carboxylase activity; F:ATP binding; F:ligase activity; F:metal ion binding
gbr.88.13.t1	0	0	1	0	1	0	0	0	0	0	0	0	0	0	histone-lysine N-methyltransferase SETD2-like	No	1291	20	0	80.69	3	P:GO:0097198; F:GO:0005515; F:GO:0046975	P:histone H3-K36 trimethylation; F:protein binding; F:histone methyltransferase activity (H3-K36 specific)	EC:2.1.1.43	Transferring one-carbon groups	G3DSA:2.170.270.10 (GENE3D); mobidb-lite (MOBIDB_LITE); mobidb-lite (MOBIDB_LITE); mobidb-lite (MOBIDB_LITE); mobidb-lite (MOBIDB_LITE); mobidb-lite (MOBIDB_LITE); mobidb-lite (MOBIDB_LITE); mobidb-lite (MOBIDB_LITE); mobidb-lite (MOBIDB_LITE); mobidb-lite (MOBIDB_LITE); mobidb-lite (MOBIDB_LITE); mobidb-lite (MOBIDB_LITE); mobidb-lite (MOBIDB_LITE); mobidb-lite (MOBIDB_LITE); mobidb-lite (MOBIDB…	P:GO:0097198; F:GO:0005515; F:GO:0046975	P:histone H3-K36 trimethylation; F:protein binding; F:histone methyltransferase activity (H3-K36 specific)
gbr.1.144.t1	1	0	1	0	0	0	0	0	0	0	0	0	0	0	histone-lysine N-methyltransferase, H3 lysine-79 specific-like isoform X1	No	2076	20	0	72.97	3	P:GO:0034729; P:GO:0051726; F:GO:0031151	P:histone H3-K79 methylation; P:regulation of cell cycle; F:histone methyltransferase activity (H3-K79 specific)	EC:2.1.1.43	Transferring one-carbon groups	Coil (COILS); Coil (COILS); Coil (COILS); IPR025789 (PFAM); G3DSA:1.10.260.60 (GENE3D); G3DSA:3.40.50.150 (GENE3D); mobidb-lite (MOBIDB_LITE); mobidb-lite (MOBIDB_LITE); mobidb-lite (MOBIDB_LITE); mobidb-lite (MOBIDB_LITE); mobidb-lite (MOBIDB_LITE); mobidb-lite (MOBIDB_LITE); mobidb-lite (MOBIDB_LITE); mobidb-lite (MOBIDB_LITE); mobidb-lite (MOBIDB_LITE); mobidb-lite (MOBIDB_LITE); mobidb-lite (…	P:GO:0034729; P:GO:0051726; F:GO:0018024; F:GO:0031151	P:histone H3-K79 methylation; P:regulation of cell cycle; F:histone-lysine N-methyltransferase activity; F:histone methyltransferase activity (H3-K79 specific)
gbr.19.187.t1	0	0	1	0	0	0	1	0	0	0	0	0	0	0	E3 ubiquitin-protein ligase Bre1	No	576	20	0	65.49	2	P:GO:0010390; F:GO:0004842	P:histone monoubiquitination; F:ubiquitin-protein transferase activity			Coil (COILS); Coil (COILS); Coil (COILS); Coil (COILS); Coil (COILS); Coil (COILS); Coil (COILS); mobidb-lite (MOBIDB_LITE); mobidb-lite (MOBIDB_LITE); mobidb-lite (MOBIDB_LITE); mobidb-lite (MOBIDB_LITE); mobidb-lite (MOBIDB_LITE); IPR013956 (PANTHER); PTHR23163:SF4 (PANTHER)	P:GO:0010390; F:GO:0004842	P:histone monoubiquitination; F:ubiquitin-protein transferase activity
gbr.58.50.t1	1	0	1	0	0	0	0	0	0	0	0	0	0	0	calsyntenin-1-like isoform X2	No	264	20	5.30454e-119	60.78	3	P:GO:0007156; F:GO:0005509; C:GO:0016020	P:homophilic cell adhesion via plasma membrane adhesion molecules; F:calcium ion binding; C:membrane			IPR002126 (PRINTS); IPR002126 (SMART); G3DSA:2.60.40.60 (GENE3D); G3DSA:2.60.40.60 (GENE3D); IPR026914 (PANTHER); IPR002126 (PROSITE_PROFILES); cd11304 (CDD); IPR015919 (SUPERFAMILY); IPR015919 (SUPERFAMILY)	P:GO:0007156; F:GO:0005509; C:GO:0016020	P:homophilic cell adhesion via plasma membrane adhesion molecules; F:calcium ion binding; C:membrane
gbr.311.4.t1_gbr.311.5.t1	0	0	1	0	1	0	0	0	0	0	0	0	0	0	ATP-binding cassette sub-family G member 4-like	No	833	20	0	74.68	2	F:GO:0000166; C:GO:0016020	F:nucleotide binding; C:membrane			IPR013525 (PFAM); G3DSA:3.40.50.300 (GENE3D); IPR003439 (PFAM); IPR043926 (PFAM); mobidb-lite (MOBIDB_LITE); PTHR48041 (PANTHER); IPR020064 (PTHR48041:PANTHER); IPR003439 (PROSITE_PROFILES); cd03213 (CDD); IPR027417 (SUPERFAMILY)	P:GO:0032367; F:GO:0005524; F:GO:0042626; F:GO:0120020; C:GO:0016020; C:GO:0016021	P:intracellular cholesterol transport; F:ATP binding; F:ATPase-coupled transmembrane transporter activity; F:cholesterol transfer activity; C:membrane; C:integral component of membrane
gbr.19.2.t1	0	0	1	0	1	0	0	0	0	0	0	0	0	0	double C2-like domain-containing protein beta isoform X1	No	655	20	0	81.76	3	P:GO:0006886; F:GO:0031267; C:GO:0016020	P:intracellular protein transport; F:small GTPase binding; C:membrane			IPR001565 (PRINTS); IPR000008 (PRINTS); IPR000008 (SMART); IPR013083 (G3DSA:3.30.40.GENE3D); IPR000008 (PFAM); IPR041282 (PFAM); IPR035892 (G3DSA:2.60.40.GENE3D); IPR035892 (G3DSA:2.60.40.GENE3D); mobidb-lite (MOBIDB_LITE); mobidb-lite (MOBIDB_LITE); mobidb-lite (MOBIDB_LITE); mobidb-lite (MOBIDB_LITE); mobidb-lite (MOBIDB_LITE); mobidb-lite (MOBIDB_LITE); mobidb-lite (MOBIDB_LITE); mobidb-lite (…	P:GO:0006886; F:GO:0031267; C:GO:0016020	P:intracellular protein transport; F:small GTPase binding; C:membrane
gbr.24.8.t1	0	0	1	0	1	0	0	0	0	0	0	0	0	0	regulating synaptic membrane exocytosis protein 2-like isoform X4	No	825	20	0	63.79	4	P:GO:0006886; P:GO:0006887; F:GO:0031267; C:GO:0016020	P:intracellular protein transport; P:exocytosis; F:small GTPase binding; C:membrane			Coil (COILS); IPR041282 (PFAM); mobidb-lite (MOBIDB_LITE); mobidb-lite (MOBIDB_LITE); mobidb-lite (MOBIDB_LITE); mobidb-lite (MOBIDB_LITE); mobidb-lite (MOBIDB_LITE); mobidb-lite (MOBIDB_LITE); mobidb-lite (MOBIDB_LITE); mobidb-lite (MOBIDB_LITE); mobidb-lite (MOBIDB_LITE); mobidb-lite (MOBIDB_LITE); mobidb-lite (MOBIDB_LITE); mobidb-lite (MOBIDB_LITE); mobidb-lite (MOBIDB_LITE); mobidb-lite (MOB…	P:GO:0006886; P:GO:0006887; F:GO:0031267; C:GO:0016020	P:intracellular protein transport; P:exocytosis; F:small GTPase binding; C:membrane
gbr.71.15.t1	0	0	1	0	1	0	0	0	0	0	0	0	0	0	suppressor of cytokine signaling 5-like	No	601	20	0	70.39	1	P:GO:0035556	P:intracellular signal transduction			IPR001496 (SMART); IPR001496 (SMART); IPR000980 (SMART); IPR001496 (PFAM); IPR000980 (PFAM); IPR036860 (G3DSA:3.30.505.GENE3D); mobidb-lite (MOBIDB_LITE); mobidb-lite (MOBIDB_LITE); mobidb-lite (MOBIDB_LITE); mobidb-lite (MOBIDB_LITE); mobidb-lite (MOBIDB_LITE); mobidb-lite (MOBIDB_LITE); PTHR10155 (PANTHER); PTHR10155:SF24 (PANTHER); IPR000980 (PROSITE_PROFILES); IPR001496 (PROSITE_PROFILES); IP…	P:GO:0035556	P:intracellular signal transduction
gbr.7.69.t1	1	0	1	0	0	0	0	0	0	0	0	0	0	0	mucin-17-like isoform X1	No	2666	20	0	72.6	2	P:GO:0035556; F:GO:0005085	P:intracellular signal transduction; F:guanyl-nucleotide exchange factor activity			Coil (COILS); Coil (COILS); Coil (COILS); IPR001452 (SMART); IPR000219 (SMART); IPR001849 (SMART); IPR011993 (G3DSA:2.30.29.GENE3D); G3DSA:2.30.30.40 (GENE3D); IPR000219 (PFAM); IPR035899 (G3DSA:1.20.900.GENE3D); IPR001452 (PFAM); mobidb-lite (MOBIDB_LITE); mobidb-lite (MOBIDB_LITE); mobidb-lite (MOBIDB_LITE); mobidb-lite (MOBIDB_LITE); mobidb-lite (MOBIDB_LITE); mobidb-lite (MOBIDB_LITE); mobidb…	P:GO:0035556; F:GO:0005085; F:GO:0005515	P:intracellular signal transduction; F:guanyl-nucleotide exchange factor activity; F:protein binding
gbr.245.6.t1	0	0	1	0	1	0	0	0	0	0	0	0	0	0	dynamin-binding protein-like isoform X2	No	1913	20	0	69.99	3	P:GO:0035556; F:GO:0005085; C:GO:0005737	P:intracellular signal transduction; F:guanyl-nucleotide exchange factor activity; C:cytoplasm			Coil (COILS); Coil (COILS); Coil (COILS); Coil (COILS); Coil (COILS); Coil (COILS); PR00499 (PRINTS); IPR001452 (PRINTS); IPR001452 (SMART); IPR000219 (SMART); IPR004148 (SMART); G3DSA:2.30.30.40 (GENE3D); IPR000219 (PFAM); IPR027267 (G3DSA:1.20.1270.GENE3D); IPR001452 (PFAM); IPR035899 (G3DSA:1.20.900.GENE3D); G3DSA:2.30.30.40 (GENE3D); IPR001452 (PFAM); G3DSA:2.30.30.40 (GENE3D); IPR004148 (PFA…	P:GO:0035556; F:GO:0005085; F:GO:0005515; C:GO:0005737	P:intracellular signal transduction; F:guanyl-nucleotide exchange factor activity; F:protein binding; C:cytoplasm
gbr.107.29.t1	0	0	0	0	1	0	1	0	0	0	0	0	0	0	E3 SUMO-protein ligase RanBP2-like	No	2219	20	0	58.83	2	P:GO:0046907; F:GO:0005515	P:intracellular transport; F:protein binding			Coil (COILS); Coil (COILS); Coil (COILS); Coil (COILS); IPR019734 (SMART); IPR000156 (SMART); IPR000156 (PFAM); IPR011990 (G3DSA:1.25.40.GENE3D); IPR011993 (G3DSA:2.30.29.GENE3D); IPR001876 (PFAM); G3DSA:4.10.1060.10 (GENE3D); mobidb-lite (MOBIDB_LITE); mobidb-lite (MOBIDB_LITE); mobidb-lite (MOBIDB_LITE); mobidb-lite (MOBIDB_LITE); mobidb-lite (MOBIDB_LITE); mobidb-lite (MOBIDB_LITE); mobidb-lit…	P:GO:0046907; F:GO:0005515	P:intracellular transport; F:protein binding
gbr.188.4.t1	0	0	1	0	0	0	1	0	0	0	0	0	0	0	glutamate receptor 1-like	No	909	20	0	57.12	3	P:GO:0006811; F:GO:0004970; C:GO:0016020	P:ion transport; F:ionotropic glutamate receptor activity; C:membrane			IPR001508 (PRINTS); IPR019594 (SMART); IPR001320 (SMART); IPR001320 (PFAM); G3DSA:3.40.50.2300 (GENE3D); G3DSA:3.40.190.10 (GENE3D); G3DSA:3.40.190.10 (GENE3D); G3DSA:3.40.50.2300 (GENE3D); IPR001828 (PFAM); G3DSA:1.10.287.70 (GENE3D); IPR019594 (PFAM); mobidb-lite (MOBIDB_LITE); mobidb-lite (MOBIDB_LITE); PTHR18966:SF157 (PANTHER); PTHR18966 (PANTHER); CYTOPLASMIC_DOMAIN (PHOBIUS); SIGNAL_PEPTID…	P:GO:0006811; F:GO:0004970; F:GO:0005216; F:GO:0015276; F:GO:0038023; C:GO:0016020	P:ion transport; F:ionotropic glutamate receptor activity; F:ion channel activity; F:ligand-gated ion channel activity; F:signaling receptor activity; C:membrane
gbr.237.12.t1	0	0	1	0	1	0	0	0	0	0	0	0	0	0	neuronal acetylcholine receptor subunit alpha-10-like	No	617	20	0	64.51	5	P:GO:0034220; F:GO:0004888; F:GO:0022848; C:GO:0016021; C:GO:0045211	P:ion transmembrane transport; F:transmembrane signaling receptor activity; F:acetylcholine-gated cation-selective channel activity; C:integral component of membrane; C:postsynaptic membrane			Coil (COILS); IPR006201 (PRINTS); IPR002394 (PRINTS); IPR006029 (PFAM); G3DSA:1.20.58.390 (GENE3D); IPR036734 (G3DSA:2.70.170.GENE3D); IPR006202 (PFAM); mobidb-lite (MOBIDB_LITE); mobidb-lite (MOBIDB_LITE); PTHR18945:SF799 (PANTHER); IPR006201 (PANTHER); IPR018000 (PROSITE_PATTERNS); NON_CYTOPLASMIC_DOMAIN (PHOBIUS); TRANSMEMBRANE (PHOBIUS); TRANSMEMBRANE (PHOBIUS); NON_CYTOPLASMIC_DOMAIN (PHOBIU…	P:GO:0006811; P:GO:0034220; F:GO:0004888; F:GO:0005216; F:GO:0005230; F:GO:0022848; C:GO:0016021; C:GO:0045211	P:ion transport; P:ion transmembrane transport; F:transmembrane signaling receptor activity; F:ion channel activity; F:extracellular ligand-gated ion channel activity; F:acetylcholine-gated cation-selective channel activity; C:integral component of membrane; C:postsynaptic membrane
gbr.434.9.t1	0	0	1	0	1	0	0	0	0	0	0	0	0	0	sodium/potassium/calcium exchanger 2-like	No	410	20	0	63.05	4	P:GO:0006811; P:GO:0055085; F:GO:0008273; C:GO:0016021	P:ion transport; P:transmembrane transport; F:calcium, potassium:sodium antiporter activity; C:integral component of membrane			IPR004837 (PFAM); G3DSA:1.20.1420.30 (GENE3D); mobidb-lite (MOBIDB_LITE); mobidb-lite (MOBIDB_LITE); mobidb-lite (MOBIDB_LITE); IPR030243 (PTHR10846:PANTHER); IPR004481 (PANTHER); TRANSMEMBRANE (PHOBIUS); CYTOPLASMIC_DOMAIN (PHOBIUS); TRANSMEMBRANE (PHOBIUS); CYTOPLASMIC_DOMAIN (PHOBIUS); NON_CYTOPLASMIC_DOMAIN (PHOBIUS); TRANSMEMBRANE (PHOBIUS); TRANSMEMBRANE (PHOBIUS); NON_CYTOPLASMIC_DOMAIN (P…	P:GO:0006811; P:GO:0055085; F:GO:0008273; C:GO:0016021	P:ion transport; P:transmembrane transport; F:calcium, potassium:sodium antiporter activity; C:integral component of membrane
gbr.41.74.t1	0	0	1	0	1	0	0	0	0	0	0	0	0	0	short transient receptor potential channel 4-like isoform X2	No	1138	20	0	80.41	4	P:GO:0070588; F:GO:0005262; F:GO:0005515; C:GO:0016020	P:calcium ion transmembrane transport; F:calcium channel activity; F:protein binding; C:membrane			Coil (COILS); IPR002153 (PRINTS); IPR002110 (SMART); IPR005821 (PFAM); IPR020683 (PFAM); IPR013555 (PFAM); mobidb-lite (MOBIDB_LITE); mobidb-lite (MOBIDB_LITE); mobidb-lite (MOBIDB_LITE); mobidb-lite (MOBIDB_LITE); mobidb-lite (MOBIDB_LITE); mobidb-lite (MOBIDB_LITE); IPR002153 (PANTHER); NON_CYTOPLASMIC_DOMAIN (PHOBIUS); CYTOPLASMIC_DOMAIN (PHOBIUS); CYTOPLASMIC_DOMAIN (PHOBIUS); TRANSMEMBRANE (…	P:GO:0006811; P:GO:0055085; P:GO:0070588; F:GO:0005216; F:GO:0005262; F:GO:0005515; C:GO:0016020	P:ion transport; P:transmembrane transport; P:calcium ion transmembrane transport; F:ion channel activity; F:calcium channel activity; F:protein binding; C:membrane
gbr.215.2.t1	0	0	1	0	1	0	0	0	0	0	0	0	0	0	soma ferritin-like	No	171	20	1.07847e-125	86.22	3	P:GO:0006826; P:GO:0006879; F:GO:0008199	P:iron ion transport; P:cellular iron ion homeostasis; F:ferric iron binding			IPR012347 (G3DSA:1.20.1260.GENE3D); IPR008331 (PFAM); IPR001519 (PANTHER); PTHR11431:SF111 (PANTHER); IPR009040 (PROSITE_PROFILES); cd01056 (CDD); IPR009078 (SUPERFAMILY)	P:GO:0006826; P:GO:0006879; F:GO:0008199	P:iron ion transport; P:cellular iron ion homeostasis; F:ferric iron binding
gbr.153.10.t1	0	0	1	0	1	0	0	0	0	0	0	0	0	0	pericentriolar material 1 protein isoform X1	No	2209	20	0	66.53	4	P:GO:0034454; P:GO:0060271; P:GO:0071539; C:GO:0005813	P:microtubule anchoring at centrosome; P:cilium assembly; P:protein localization to centrosome; C:centrosome			Coil (COILS); Coil (COILS); Coil (COILS); Coil (COILS); Coil (COILS); Coil (COILS); Coil (COILS); Coil (COILS); Coil (COILS); IPR031446 (PFAM); mobidb-lite (MOBIDB_LITE); mobidb-lite (MOBIDB_LITE); mobidb-lite (MOBIDB_LITE); mobidb-lite (MOBIDB_LITE); mobidb-lite (MOBIDB_LITE); mobidb-lite (MOBIDB_LITE); mobidb-lite (MOBIDB_LITE); mobidb-lite (MOBIDB_LITE); mobidb-lite (MOBIDB_LITE); mobidb-lite …	P:GO:0034454; P:GO:0060271; P:GO:0071539; C:GO:0005813	P:microtubule anchoring at centrosome; P:cilium assembly; P:protein localization to centrosome; C:centrosome
gbr.429.3.t1	0	0	1	0	1	0	0	0	0	0	0	0	0	0	microtubule-associated protein 1B-like isoform X1	No	1907	20	0	62.8	3	P:GO:0000226; F:GO:0008017; C:GO:0005874	P:microtubule cytoskeleton organization; F:microtubule binding; C:microtubule			Coil (COILS); mobidb-lite (MOBIDB_LITE); mobidb-lite (MOBIDB_LITE); mobidb-lite (MOBIDB_LITE); mobidb-lite (MOBIDB_LITE); mobidb-lite (MOBIDB_LITE); mobidb-lite (MOBIDB_LITE); mobidb-lite (MOBIDB_LITE); mobidb-lite (MOBIDB_LITE); mobidb-lite (MOBIDB_LITE); mobidb-lite (MOBIDB_LITE); mobidb-lite (MOBIDB_LITE); mobidb-lite (MOBIDB_LITE); mobidb-lite (MOBIDB_LITE); mobidb-lite (MOBIDB_LITE); mobidb-…	P:GO:0000226; F:GO:0008017; C:GO:0005874	P:microtubule cytoskeleton organization; F:microtubule binding; C:microtubule
gbr.256.28.t1	0	0	1	0	1	0	0	0	0	0	0	0	0	0	cytoplasmic dynein 2 heavy chain 1-like isoform X2	No	3281	20	0	87.46	4	P:GO:0007018; F:GO:0005524; F:GO:0008569; C:GO:0030286	P:microtubule-based movement; F:ATP binding; F:ATP-dependent microtubule motor activity, minus-end-directed; C:dynein complex	EC:3.6.1.3; EC:5.6.1.4; EC:3.6.1.15	Deleted entry; Minus-end-directed kinesin ATPase; Nucleoside-triphosphate phosphatase	Coil (COILS); Coil (COILS); Coil (COILS); Coil (COILS); Coil (COILS); Coil (COILS); G3DSA:1.10.8.1220 (GENE3D); IPR041658 (PFAM); G3DSA:1.20.920.20 (GENE3D); IPR024317 (PFAM); G3DSA:3.40.50.300 (GENE3D); IPR042222 (G3DSA:1.20.140.GENE3D); G3DSA:1.20.58.1120 (GENE3D); IPR041228 (PFAM); IPR024743 (PFAM); IPR013602 (PFAM); IPR042228 (G3DSA:3.20.180.GENE3D); G3DSA:3.40.50.11510 (GENE3D); IPR004273 (P…	P:GO:0007018; F:GO:0005524; F:GO:0008569; C:GO:0030286	P:microtubule-based movement; F:ATP binding; F:ATP-dependent microtubule motor activity, minus-end-directed; C:dynein complex
gbr.34.4.t1	0	0	1	0	1	0	0	0	0	0	0	0	0	0	kinesin heavy chain-like isoform X1	No	1053	20	0	82.79	4	P:GO:0007018; F:GO:0003777; F:GO:0005524; F:GO:0008017	P:microtubule-based movement; F:microtubule motor activity; F:ATP binding; F:microtubule binding	EC:3.6.1.15	Nucleoside-triphosphate phosphatase	Coil (COILS); Coil (COILS); Coil (COILS); Coil (COILS); Coil (COILS); Coil (COILS); Coil (COILS); Coil (COILS); IPR001752 (PRINTS); IPR001752 (SMART); IPR001752 (PFAM); IPR036961 (G3DSA:3.40.850.GENE3D); mobidb-lite (MOBIDB_LITE); mobidb-lite (MOBIDB_LITE); mobidb-lite (MOBIDB_LITE); mobidb-lite (MOBIDB_LITE); mobidb-lite (MOBIDB_LITE); PTHR47968:SF31 (PANTHER); PTHR47968 (PANTHER); IPR019821 (PR…	P:GO:0007018; F:GO:0003777; F:GO:0005524; F:GO:0008017	P:microtubule-based movement; F:microtubule motor activity; F:ATP binding; F:microtubule binding
gbr.350.22.t1	0	1	1	0	0	0	0	0	0	0	0	0	0	0	kinesin-like protein KIF1A isoform X2	No	1434	20	0	96.7	4	P:GO:0007018; F:GO:0003777; F:GO:0005524; F:GO:0008017	P:microtubule-based movement; F:microtubule motor activity; F:ATP binding; F:microtubule binding	EC:3.6.1.15	Nucleoside-triphosphate phosphatase	Coil (COILS); Coil (COILS); Coil (COILS); Coil (COILS); IPR001752 (PRINTS); IPR001752 (SMART); IPR000253 (SMART); IPR000253 (PFAM); G3DSA:2.60.200.20 (GENE3D); IPR036961 (G3DSA:3.40.850.GENE3D); IPR022140 (PFAM); IPR022164 (PFAM); IPR032405 (PFAM); IPR001752 (PFAM); mobidb-lite (MOBIDB_LITE); mobidb-lite (MOBIDB_LITE); mobidb-lite (MOBIDB_LITE); PTHR24115:SF328 (PANTHER); IPR027640 (PANTHER); PTH…	P:GO:0007018; F:GO:0003777; F:GO:0005515; F:GO:0005524; F:GO:0008017	P:microtubule-based movement; F:microtubule motor activity; F:protein binding; F:ATP binding; F:microtubule binding
gbr.72.72.t1	0	0	0	0	1	0	1	0	0	0	0	0	0	0	cleavage and polyadenylation specificity factor subunit 2-like	No	774	20	0	71.86	3	P:GO:0006378; P:GO:0006379; C:GO:0005847	P:mRNA polyadenylation; P:mRNA cleavage; C:mRNA cleavage and polyadenylation specificity factor complex			IPR022712 (SMART); IPR025069 (PFAM); IPR001279 (PFAM); IPR022712 (PFAM); IPR011108 (PFAM); IPR036866 (G3DSA:3.60.15.GENE3D); mobidb-lite (MOBIDB_LITE); mobidb-lite (MOBIDB_LITE); mobidb-lite (MOBIDB_LITE); IPR027075 (PANTHER); IPR035639 (CDD); IPR036866 (SUPERFAMILY)	P:GO:0006378; P:GO:0006379; C:GO:0005847	P:mRNA polyadenylation; P:mRNA cleavage; C:mRNA cleavage and polyadenylation specificity factor complex
gbr.143.31.t1	0	0	1	0	1	0	0	0	0	0	0	0	0	0	RNA demethylase ALKBH5	No	524	20	0	75.58	3	P:GO:0006397; P:GO:0035553; F:GO:0035515	P:mRNA processing; P:oxidative single-stranded RNA demethylation; F:oxidative RNA demethylase activity			IPR027450 (PFAM); IPR037151 (G3DSA:2.60.120.GENE3D); mobidb-lite (MOBIDB_LITE); mobidb-lite (MOBIDB_LITE); mobidb-lite (MOBIDB_LITE); mobidb-lite (MOBIDB_LITE); mobidb-lite (MOBIDB_LITE); mobidb-lite (MOBIDB_LITE); IPR032860 (PANTHER); SSF51197 (SUPERFAMILY)	P:GO:0006397; P:GO:0035553; F:GO:0035515	P:mRNA processing; P:oxidative single-stranded RNA demethylation; F:oxidative RNA demethylase activity
gbr.3.115.t1	1	0	1	0	0	0	0	0	0	0	0	0	0	0	pre-mRNA-splicing factor SLU7	No	569	20	0	76.7	3	P:GO:0000398; F:GO:0000386; F:GO:0030628	P:mRNA splicing, via spliceosome; F:second spliceosomal transesterification activity; F:pre-mRNA 3'-splice site binding			Coil (COILS); Coil (COILS); IPR021715 (PFAM); mobidb-lite (MOBIDB_LITE); mobidb-lite (MOBIDB_LITE); mobidb-lite (MOBIDB_LITE); mobidb-lite (MOBIDB_LITE); mobidb-lite (MOBIDB_LITE); mobidb-lite (MOBIDB_LITE); mobidb-lite (MOBIDB_LITE); mobidb-lite (MOBIDB_LITE); IPR039974 (PANTHER); SIGNAL_PEPTIDE_C_REGION (PHOBIUS); NON_CYTOPLASMIC_DOMAIN (PHOBIUS); SIGNAL_PEPTIDE_N_REGION (PHOBIUS); SIGNAL_PEPTI…	P:GO:0000398; F:GO:0000386; F:GO:0030628	P:mRNA splicing, via spliceosome; F:second spliceosomal transesterification activity; F:pre-mRNA 3'-splice site binding
gbr.58.114.t1	1	0	1	0	0	0	0	0	0	0	0	0	0	0	NAD kinase-like isoform X4	No	429	20	0	87.16	3	P:GO:0006741; P:GO:0019674; F:GO:0003951	P:NADP biosynthetic process; P:NAD metabolic process; F:NAD+ kinase activity	EC:2.7.1.23	NAD(+) kinase	G3DSA:3.40.50.12540 (GENE3D); IPR017437 (G3DSA:2.60.200.GENE3D); IPR002504 (PFAM); PTHR20275 (PANTHER); PTHR20275:SF29 (PANTHER); IPR002504 (HAMAP); IPR016064 (SUPERFAMILY)	P:GO:0006741; P:GO:0019674; F:GO:0003951	P:NADP biosynthetic process; P:NAD metabolic process; F:NAD+ kinase activity
gbr.14.39.t1	0	0	0	0	1	0	1	0	0	0	0	0	0	0	netrin receptor UNC5B-like	No	936	20	0	53.3	3	P:GO:0038007; F:GO:0005042; C:GO:0016021	P:netrin-activated signaling pathway; F:netrin receptor activity; C:integral component of membrane			IPR000906 (SMART); IPR000906 (PFAM); G3DSA:2.60.220.30 (GENE3D); mobidb-lite (MOBIDB_LITE); mobidb-lite (MOBIDB_LITE); mobidb-lite (MOBIDB_LITE); mobidb-lite (MOBIDB_LITE); mobidb-lite (MOBIDB_LITE); IPR037936 (PANTHER); IPR000906 (PROSITE_PROFILES); IPR011029 (SUPERFAMILY)	P:GO:0038007; F:GO:0005042; C:GO:0016021	P:netrin-activated signaling pathway; F:netrin receptor activity; C:integral component of membrane
gbr.23.57.t1	0	0	1	0	1	0	0	0	0	0	0	0	0	0	PAN2-PAN3 deadenylation complex subunit pan3 isoform X1	No	820	20	0	74.76	5	P:GO:0000289; P:GO:0006397; F:GO:0003723; F:GO:0046872; C:GO:0031251	P:nuclear-transcribed mRNA poly(A) tail shortening; P:mRNA processing; F:RNA binding; F:metal ion binding; C:PAN complex			IPR000571 (SMART); G3DSA:1.10.510.10 (GENE3D); IPR041332 (PFAM); IPR000571 (PFAM); mobidb-lite (MOBIDB_LITE); mobidb-lite (MOBIDB_LITE); mobidb-lite (MOBIDB_LITE); IPR030844 (PANTHER); IPR000571 (PROSITE_PROFILES); IPR030844 (HAMAP); IPR011009 (SUPERFAMILY); IPR036855 (SUPERFAMILY)	P:GO:0000289; P:GO:0006397; F:GO:0003723; F:GO:0046872; C:GO:0031251	P:nuclear-transcribed mRNA poly(A) tail shortening; P:mRNA processing; F:RNA binding; F:metal ion binding; C:PAN complex
gbr.7.106.t1	0	0	1	0	1	0	0	0	0	0	0	0	0	0	very long-chain specific acyl-CoA dehydrogenase, mitochondrial-like	No	623	20	0	81.38	3	P:GO:0055114; F:GO:0003995; F:GO:0050660	P:obsolete oxidation-reduction process; F:acyl-CoA dehydrogenase activity; F:flavin adenine dinucleotide binding	EC:1.3.99.3	Acting on the CH-CH group of donors	IPR013786 (PFAM); G3DSA:2.40.110.10 (GENE3D); IPR009075 (PFAM); IPR037069 (G3DSA:1.10.540.GENE3D); G3DSA:1.20.140.10 (GENE3D); G3DSA:1.20.140.10 (GENE3D); IPR006091 (PFAM); mobidb-lite (MOBIDB_LITE); mobidb-lite (MOBIDB_LITE); PTHR43884 (PANTHER); PTHR43884:SF11 (PANTHER); IPR006089 (PROSITE_PATTERNS); IPR006089 (PROSITE_PATTERNS); cd01161 (CDD); IPR009100 (SUPERFAMILY); IPR036250 (SUPERFAMILY); …	P:GO:0055114; F:GO:0003995; F:GO:0016627; F:GO:0050660	P:obsolete oxidation-reduction process; F:acyl-CoA dehydrogenase activity; F:oxidoreductase activity, acting on the CH-CH group of donors; F:flavin adenine dinucleotide binding
gbr.46.67.t1	0	0	1	0	1	0	0	0	0	0	0	0	0	0	arachidonate 5-lipoxygenase-like	No	637	20	0	73.73	6	P:GO:0055114; F:GO:0004096; F:GO:0005515; F:GO:0016702; F:GO:0020037; F:GO:0046872	P:obsolete oxidation-reduction process; F:catalase activity; F:protein binding; F:oxidoreductase activity, acting on single donors with incorporation of molecular oxygen, incorporation of two atoms of oxygen; F:heme binding; F:metal ion binding	EC:1.13.11; EC:1.11.1.7; EC:1.11.1.6	Acting on single donors with incorporation of molecular oxygen (oxygenases). The oxygen incorporated need not be derived from O(2); Peroxidase; Catalase	IPR013819 (PRINTS); IPR001024 (SMART); IPR013819 (PFAM); IPR037060 (G3DSA:2.40.180.GENE3D); G3DSA:1.20.245.10 (GENE3D); IPR001024 (PFAM); G3DSA:1.20.245.10 (GENE3D); G3DSA:3.10.450.60 (GENE3D); PTHR11771:SF153 (PANTHER); IPR000907 (PANTHER); IPR020834 (PROSITE_PATTERNS); IPR001024 (PROSITE_PROFILES); IPR013819 (PROSITE_PROFILES); IPR036226 (SUPERFAMILY); IPR036392 (SUPERFAMILY)	P:GO:0055114; F:GO:0004096; F:GO:0005515; F:GO:0016702; F:GO:0020037; F:GO:0046872	P:obsolete oxidation-reduction process; F:catalase activity; F:protein binding; F:oxidoreductase activity, acting on single donors with incorporation of molecular oxygen, incorporation of two atoms of oxygen; F:heme binding; F:metal ion binding
gbr.192.20.t1	0	0	1	0	1	0	0	0	0	0	0	0	0	0	dihydropyrimidine dehydrogenase [NADP(+)]-like	No	1022	20	0	87.28	4	P:GO:0055114; F:GO:0016627; F:GO:0051536; C:GO:0005737	P:obsolete oxidation-reduction process; F:oxidoreductase activity, acting on the CH-CH group of donors; F:iron-sulfur cluster binding; C:cytoplasm			PR00419 (PRINTS); IPR013785 (G3DSA:3.20.20.GENE3D); IPR009051 (G3DSA:1.10.1060.GENE3D); IPR036188 (G3DSA:3.50.50.GENE3D); IPR036188 (G3DSA:3.50.50.GENE3D); PF14697 (PFAM); IPR005720 (TIGRFAM); G3DSA:3.30.70.20 (GENE3D); IPR028261 (PFAM); G3DSA:3.30.70.20 (GENE3D); IPR023753 (PFAM); IPR005720 (PFAM); PTHR43073:SF2 (PANTHER); PTHR43073 (PANTHER); IPR017900 (PROSITE_PATTERNS); IPR017896 (PROSITE_PRO…	P:GO:0055114; F:GO:0003824; F:GO:0016491; F:GO:0016627; F:GO:0051536; C:GO:0005737	P:obsolete oxidation-reduction process; F:catalytic activity; F:oxidoreductase activity; F:oxidoreductase activity, acting on the CH-CH group of donors; F:iron-sulfur cluster binding; C:cytoplasm
gbr.24.26.t1	0	0	1	0	0	0	1	0	0	0	0	0	0	0	procollagen-lysine,2-oxoglutarate 5-dioxygenase 2-like	No	679	20	0	68.28	4	P:GO:0055114; F:GO:0005506; F:GO:0016705; F:GO:0031418	P:obsolete oxidation-reduction process; F:iron ion binding; F:oxidoreductase activity, acting on paired donors, with incorporation or reduction of molecular oxygen; F:L-ascorbic acid binding			IPR006620 (SMART); PTHR10730 (PANTHER); PTHR10730:SF45 (PANTHER); PTHR10730 (PANTHER); IPR029044 (SUPERFAMILY)	P:GO:0055114; F:GO:0005506; F:GO:0016705; F:GO:0031418	P:obsolete oxidation-reduction process; F:iron ion binding; F:oxidoreductase activity, acting on paired donors, with incorporation or reduction of molecular oxygen; F:L-ascorbic acid binding
gbr.208.39.t1	1	0	0	0	0	0	1	0	0	0	0	0	0	0	probable NADH dehydrogenase	No	461	20	0	80.65	2	P:GO:0055114; F:GO:0016491	P:obsolete oxidation-reduction process; F:oxidoreductase activity			PR00368 (PRINTS); IPR023753 (PFAM); G3DSA:3.50.50.100 (GENE3D); PTHR43706 (PANTHER); PTHR43706:SF13 (PANTHER); SIGNAL_PEPTIDE_H_REGION (PHOBIUS); NON_CYTOPLASMIC_DOMAIN (PHOBIUS); SIGNAL_PEPTIDE_C_REGION (PHOBIUS); SIGNAL_PEPTIDE_N_REGION (PHOBIUS); SIGNAL_PEPTIDE (PHOBIUS); SignalP-TM (SIGNALP_GRAM_POSITIVE); IPR036188 (SUPERFAMILY); IPR036188 (SUPERFAMILY)	P:GO:0055114; F:GO:0016491	P:obsolete oxidation-reduction process; F:oxidoreductase activity
gbr.21.1.t1	0	0	1	0	1	0	0	0	0	0	0	0	0	0	dehydrogenase/reductase SDR family member 7-like isoform X1	No	1239	20	0	61.07	2	P:GO:0055114; F:GO:0016491	P:obsolete oxidation-reduction process; F:oxidoreductase activity			IPR002347 (PRINTS); IPR002347 (PRINTS); IPR002347 (PFAM); G3DSA:3.40.50.720 (GENE3D); mobidb-lite (MOBIDB_LITE); mobidb-lite (MOBIDB_LITE); mobidb-lite (MOBIDB_LITE); mobidb-lite (MOBIDB_LITE); mobidb-lite (MOBIDB_LITE); PTHR44269:SF1 (PANTHER); PTHR44269 (PANTHER); IPR020904 (PROSITE_PATTERNS); TRANSMEMBRANE (PHOBIUS); NON_CYTOPLASMIC_DOMAIN (PHOBIUS); CYTOPLASMIC_DOMAIN (PHOBIUS); IPR036291 (SU…	P:GO:0055114; F:GO:0016491	P:obsolete oxidation-reduction process; F:oxidoreductase activity
gbr.3.102.t1	0	0	1	0	1	0	0	0	0	0	0	0	0	0	C-terminal-binding protein 1 isoform X1	No	573	20	0	85.16	4	P:GO:0055114; F:GO:0003714; F:GO:0016616; F:GO:0051287	P:obsolete oxidation-reduction process; F:transcription corepressor activity; F:oxidoreductase activity, acting on the CH-OH group of donors, NAD or NADP as acceptor; F:NAD binding			IPR038441 (G3DSA:3.30.40.GENE3D); G3DSA:3.40.50.720 (GENE3D); IPR006139 (PFAM); IPR006140 (PFAM); G3DSA:3.40.50.720 (GENE3D); mobidb-lite (MOBIDB_LITE); PTHR46029 (PANTHER); IPR029753 (PROSITE_PATTERNS); IPR043322 (CDD); IPR036291 (SUPERFAMILY); SSF52283 (SUPERFAMILY)	P:GO:0055114; F:GO:0003714; F:GO:0016616; F:GO:0051287	P:obsolete oxidation-reduction process; F:transcription corepressor activity; F:oxidoreductase activity, acting on the CH-OH group of donors, NAD or NADP as acceptor; F:NAD binding
gbr.24.17.t1	0	0	1	0	1	0	0	0	0	0	0	0	0	0	Aspartyl/asparaginyl beta-hydroxylase	No	907	20	0	76.98	3	P:GO:0042264; F:GO:0005515; F:GO:0062101	P:peptidyl-aspartic acid hydroxylation; F:protein binding; F:peptidyl-aspartic acid 3-dioxygenase activity	EC:1.14.11; EC:1.14.11.16	Acting on paired donors, with incorporation or reduction of molecular oxygen. The oxygen incorporated need not be derived from O(2); Peptide-aspartate beta-dioxygenase	Coil (COILS); IPR007803 (PFAM); IPR027443 (G3DSA:2.60.120.GENE3D); mobidb-lite (MOBIDB_LITE); mobidb-lite (MOBIDB_LITE); mobidb-lite (MOBIDB_LITE); mobidb-lite (MOBIDB_LITE); mobidb-lite (MOBIDB_LITE); IPR039038 (PANTHER); PTHR12366:SF29 (PANTHER); NON_CYTOPLASMIC_DOMAIN (PHOBIUS); CYTOPLASMIC_DOMAIN (PHOBIUS); TRANSMEMBRANE (PHOBIUS); IPR013026 (PROSITE_PROFILES); SSF51197 (SUPERFAMILY); IPR0119…	P:GO:0018193; P:GO:0042264; F:GO:0005515; F:GO:0062101	P:peptidyl-amino acid modification; P:peptidyl-aspartic acid hydroxylation; F:protein binding; F:peptidyl-aspartic acid 3-dioxygenase activity
gbr.3.85.t1	0	0	1	0	1	0	0	0	0	0	0	0	0	0	inositol polyphosphate-5-phosphatase A-like isoform X1	No	408	20	0	77.4	2	P:GO:0046856; F:GO:0004445	P:phosphatidylinositol dephosphorylation; F:inositol-polyphosphate 5-phosphatase activity	EC:3.1.3.56	Inositol-polyphosphate 5-phosphatase	IPR000300 (SMART); IPR036691 (G3DSA:3.60.10.GENE3D); IPR036691 (G3DSA:3.60.10.GENE3D); IPR005135 (PFAM); PTHR12997:SF2 (PANTHER); IPR039737 (PANTHER); IPR036691 (SUPERFAMILY)	P:GO:0046856; F:GO:0004445	P:phosphatidylinositol dephosphorylation; F:inositol-polyphosphate 5-phosphatase activity
gbr.512.19.t1	0	0	1	0	1	0	0	0	0	0	0	0	0	0	probable phospholipid-transporting ATPase IIB isoform X2	No	274	20	2.38849e-47	86.86	6	P:GO:0015914; F:GO:0000287; F:GO:0005524; F:GO:0140326; C:GO:0005802; C:GO:0016021	P:phospholipid transport; F:magnesium ion binding; F:ATP binding; F:ATPase-coupled intramembrane lipid transporter activity; C:trans-Golgi network; C:integral component of membrane	EC:7.6.2.1	P-type phospholipid transporter	IPR032630 (PFAM); mobidb-lite (MOBIDB_LITE); mobidb-lite (MOBIDB_LITE); IPR006539 (PANTHER); IPR030355 (PTHR24092:PANTHER); TRANSMEMBRANE (PHOBIUS); TRANSMEMBRANE (PHOBIUS); TRANSMEMBRANE (PHOBIUS); NON_CYTOPLASMIC_DOMAIN (PHOBIUS); NON_CYTOPLASMIC_DOMAIN (PHOBIUS); NON_CYTOPLASMIC_DOMAIN (PHOBIUS); TRANSMEMBRANE (PHOBIUS); CYTOPLASMIC_DOMAIN (PHOBIUS); CYTOPLASMIC_DOMAIN (PHOBIUS); TMhelix (TMHM…	P:GO:0015914; F:GO:0000287; F:GO:0005524; F:GO:0140326; C:GO:0005802; C:GO:0016021	P:phospholipid transport; F:magnesium ion binding; F:ATP binding; F:ATPase-coupled intramembrane lipid transporter activity; C:trans-Golgi network; C:integral component of membrane
gbr.83.58.t1	1	0	1	0	0	0	0	0	0	0	0	0	0	0	myocyte-specific enhancer factor 2C-like isoform X1	No	518	20	0	63.01	3	P:GO:0045944; F:GO:0000977; F:GO:0046983	P:positive regulation of transcription by RNA polymerase II; F:RNA polymerase II transcription regulatory region sequence-specific DNA binding; F:protein dimerization activity			IPR002100 (PRINTS); IPR002100 (SMART); IPR036879 (G3DSA:3.40.1810.GENE3D); IPR002100 (PFAM); IPR022102 (PFAM); mobidb-lite (MOBIDB_LITE); mobidb-lite (MOBIDB_LITE); mobidb-lite (MOBIDB_LITE); mobidb-lite (MOBIDB_LITE); mobidb-lite (MOBIDB_LITE); mobidb-lite (MOBIDB_LITE); mobidb-lite (MOBIDB_LITE); PTHR48019:SF90 (PANTHER); PTHR48019 (PANTHER); IPR002100 (PROSITE_PATTERNS); IPR002100 (PROSITE_PRO…	P:GO:0045944; F:GO:0000977; F:GO:0003677; F:GO:0046983	P:positive regulation of transcription by RNA polymerase II; F:RNA polymerase II transcription regulatory region sequence-specific DNA binding; F:DNA binding; F:protein dimerization activity
gbr.120.12.t1_gbr.120.14.t1_gbr.120.11.t1	0	0	1	0	1	0	0	0	0	0	0	0	0	0	small conductance calcium-activated potassium channel protein 2-like isoform X1	No	783	20	0	78.92	4	P:GO:0071805; F:GO:0005516; F:GO:0016286; C:GO:0016021	P:potassium ion transmembrane transport; F:calmodulin binding; F:small conductance calcium-activated potassium channel activity; C:integral component of membrane			IPR015449 (PRINTS); IPR013099 (PFAM); G3DSA:1.10.287.70 (GENE3D); IPR004178 (PFAM); IPR015449 (PFAM); G3DSA:1.10.287.70 (GENE3D); mobidb-lite (MOBIDB_LITE); mobidb-lite (MOBIDB_LITE); mobidb-lite (MOBIDB_LITE); mobidb-lite (MOBIDB_LITE); mobidb-lite (MOBIDB_LITE); mobidb-lite (MOBIDB_LITE); mobidb-lite (MOBIDB_LITE); mobidb-lite (MOBIDB_LITE); mobidb-lite (MOBIDB_LITE); IPR015449 (PANTHER); PTHR1…	P:GO:0006813; F:GO:0005516; F:GO:0015269; F:GO:0016286; C:GO:0016021	P:potassium ion transport; F:calmodulin binding; F:calcium-activated potassium channel activity; F:small conductance calcium-activated potassium channel activity; C:integral component of membrane
gbr.82.24.t1	1	0	1	0	0	0	0	0	0	0	0	0	0	0	proteasome subunit beta type-3	No	208	20	4.78077e-152	94.09	3	P:GO:0043161; F:GO:0004298; C:GO:0019774	P:proteasome-mediated ubiquitin-dependent protein catabolic process; F:threonine-type endopeptidase activity; C:proteasome core complex, beta-subunit complex	EC:3.4.99; EC:3.4.25	Acting on peptide bonds (peptidases); Acting on peptide bonds (peptidases)	IPR029055 (G3DSA:3.60.20.GENE3D); IPR001353 (PFAM); IPR033811 (PTHR11599:PANTHER); PTHR11599 (PANTHER); IPR016050 (PROSITE_PATTERNS); IPR023333 (PROSITE_PROFILES); IPR033811 (CDD); IPR029055 (SUPERFAMILY)	P:GO:0043161; P:GO:0051603; F:GO:0004298; C:GO:0005839; C:GO:0019774	P:proteasome-mediated ubiquitin-dependent protein catabolic process; P:proteolysis involved in cellular protein catabolic process; F:threonine-type endopeptidase activity; C:proteasome core complex; C:proteasome core complex, beta-subunit complex
gbr.171.3.t1	0	0	1	0	1	0	0	0	0	0	0	0	0	0	arginyl-tRNA--protein transferase 1 isoform X1	No	568	20	0	66.86	2	P:GO:0016598; F:GO:0004057	P:protein arginylation; F:arginyltransferase activity	EC:2.3.2.8	Arginyltransferase	IPR017137 (PIRSF); IPR007471 (PFAM); IPR007472 (PFAM); mobidb-lite (MOBIDB_LITE); mobidb-lite (MOBIDB_LITE); mobidb-lite (MOBIDB_LITE); mobidb-lite (MOBIDB_LITE); mobidb-lite (MOBIDB_LITE); IPR030700 (PANTHER); IPR030700 (PANTHER); PTHR21367:SF1 (PANTHER); PTHR21367:SF1 (PANTHER); IPR016181 (SUPERFAMILY)	P:GO:0016598; F:GO:0004057	P:protein arginylation; F:arginyltransferase activity
gbr.2.196.t1	0	0	1	0	1	0	0	0	0	0	0	0	0	0	STAM-binding protein-like	No	413	20	0	59.9	5	P:GO:0070536; F:GO:0005515; F:GO:0008237; F:GO:0061578; F:GO:0070122	P:protein K63-linked deubiquitination; F:protein binding; F:metallopeptidase activity; F:Lys63-specific deubiquitinase activity; F:isopeptidase activity			Coil (COILS); IPR000555 (SMART); IPR000555 (PFAM); G3DSA:3.40.140.10 (GENE3D); G3DSA:1.20.58.280 (GENE3D); mobidb-lite (MOBIDB_LITE); PTHR12947:SF4 (PANTHER); PTHR12947 (PANTHER); IPR037518 (PROSITE_PROFILES); IPR044098 (CDD); SSF102712 (SUPERFAMILY)	P:GO:0016579; P:GO:0070536; F:GO:0005515; F:GO:0008237; F:GO:0061578; F:GO:0070122	P:protein deubiquitination; P:protein K63-linked deubiquitination; F:protein binding; F:metallopeptidase activity; F:Lys63-specific deubiquitinase activity; F:isopeptidase activity
gbr.82.26.t1	1	0	0	1	0	0	0	0	0	0	0	0	0	0	10 kDa heat shock protein, mitochondrial-like	No	102	20	1.22277e-68	86.76	2	P:GO:0006457; F:GO:0005524	P:protein folding; F:ATP binding			IPR020818 (PRINTS); IPR020818 (SMART); IPR037124 (G3DSA:2.30.33.GENE3D); IPR020818 (PFAM); IPR020818 (PANTHER); PTHR10772:SF0 (PANTHER); IPR018369 (PROSITE_PATTERNS); IPR020818 (HAMAP); IPR020818 (CDD); IPR011032 (SUPERFAMILY)	P:GO:0006457; F:GO:0005524	P:protein folding; F:ATP binding
gbr.356.3.t1	0	0	1	0	1	0	0	0	0	0	0	0	0	0	T-complex protein 1 subunit alpha-like	No	509	20	0	85.8	3	P:GO:0006457; F:GO:0005524; F:GO:0051082	P:protein folding; F:ATP binding; F:unfolded protein binding			IPR017998 (PRINTS); IPR027413 (G3DSA:1.10.560.GENE3D); IPR002423 (PFAM); IPR027409 (G3DSA:3.50.7.GENE3D); IPR027413 (G3DSA:1.10.560.GENE3D); PTHR11353 (PANTHER); PTHR11353:SF192 (PANTHER); IPR002194 (PROSITE_PATTERNS); IPR002194 (PROSITE_PATTERNS); IPR002194 (PROSITE_PATTERNS); IPR012715 (CDD); IPR027409 (SUPERFAMILY); IPR027413 (SUPERFAMILY)	P:GO:0006457; F:GO:0005524; F:GO:0051082	P:protein folding; F:ATP binding; F:unfolded protein binding
gbr.82.27.t1	0	1	0	1	0	0	0	0	0	0	0	0	0	0	60 kDa heat shock protein, mitochondrial	No	672	20	0	89.67	2	P:GO:0042026; F:GO:0005524	P:protein refolding; F:ATP binding			Coil (COILS); IPR001844 (PRINTS); IPR027410 (G3DSA:3.30.260.GENE3D); IPR001844 (TIGRFAM); IPR002423 (PFAM); IPR027413 (G3DSA:1.10.560.GENE3D); IPR027409 (G3DSA:3.50.7.GENE3D); PTHR45633:SF3 (PANTHER); PTHR45633 (PANTHER); IPR018370 (PROSITE_PATTERNS); SIGNAL_PEPTIDE (PHOBIUS); SIGNAL_PEPTIDE_H_REGION (PHOBIUS); SIGNAL_PEPTIDE_N_REGION (PHOBIUS); NON_CYTOPLASMIC_DOMAIN (PHOBIUS); SIGNAL_PEPTIDE_C_…	P:GO:0006457; P:GO:0042026; F:GO:0005524	P:protein folding; P:protein refolding; F:ATP binding
gbr.37.104.t1	0	0	1	0	1	0	0	0	0	0	0	0	0	0	beta-1,3-galactosyltransferase 1-like	No	416	20	0	71.87	2	P:GO:0006486; C:GO:0016020	P:protein glycosylation; C:membrane			G3DSA:3.90.550.50 (GENE3D); IPR002659 (PFAM); IPR002659 (PANTHER); PTHR11214:SF20 (PANTHER); SIGNAL_PEPTIDE_H_REGION (PHOBIUS); SIGNAL_PEPTIDE_C_REGION (PHOBIUS); NON_CYTOPLASMIC_DOMAIN (PHOBIUS); SIGNAL_PEPTIDE (PHOBIUS); SIGNAL_PEPTIDE_N_REGION (PHOBIUS); IPR029044 (SUPERFAMILY); TMhelix (TMHMM)	P:GO:0006486; C:GO:0016020	P:protein glycosylation; C:membrane
gbr.118.10.t1	0	0	1	0	1	0	0	0	0	0	0	0	0	0	importin subunit alpha-4-like	No	502	20	0	83.77	4	P:GO:0006606; F:GO:0005515; F:GO:0061608; C:GO:0005737	P:protein import into nucleus; F:protein binding; F:nuclear import signal receptor activity; C:cytoplasm			IPR000225 (SMART); IPR036975 (G3DSA:1.20.5.GENE3D); IPR024931 (PIRSF); IPR002652 (PFAM); IPR000225 (PFAM); IPR032413 (PFAM); IPR011989 (G3DSA:1.25.10.GENE3D); mobidb-lite (MOBIDB_LITE); PTHR23316:SF28 (PANTHER); PTHR23316 (PANTHER); IPR002652 (PROSITE_PROFILES); IPR000225 (PROSITE_PROFILES); IPR000225 (PROSITE_PROFILES); IPR000225 (PROSITE_PROFILES); IPR000225 (PROSITE_PROFILES); IPR016024 (SUPER…	P:GO:0006606; F:GO:0005515; F:GO:0061608; C:GO:0005737	P:protein import into nucleus; F:protein binding; F:nuclear import signal receptor activity; C:cytoplasm
gbr.76.19.t1	0	0	1	0	1	0	0	0	0	0	0	0	0	0	importin subunit alpha-7	No	528	20	0	86.45	4	P:GO:0006606; F:GO:0005515; F:GO:0061608; C:GO:0005737	P:protein import into nucleus; F:protein binding; F:nuclear import signal receptor activity; C:cytoplasm			Coil (COILS); IPR000225 (SMART); IPR024931 (PIRSF); IPR032413 (PFAM); IPR002652 (PFAM); IPR036975 (G3DSA:1.20.5.GENE3D); IPR000225 (PFAM); IPR011989 (G3DSA:1.25.10.GENE3D); PTHR23316 (PANTHER); PTHR23316:SF8 (PANTHER); IPR000225 (PROSITE_PROFILES); IPR000225 (PROSITE_PROFILES); IPR000225 (PROSITE_PROFILES); IPR002652 (PROSITE_PROFILES); IPR000225 (PROSITE_PROFILES); IPR016024 (SUPERFAMILY)	P:GO:0006606; F:GO:0005515; F:GO:0061608; C:GO:0005737	P:protein import into nucleus; F:protein binding; F:nuclear import signal receptor activity; C:cytoplasm
gbr.15.99.t1	0	0	1	0	1	0	0	0	0	0	0	0	0	0	serine/threonine-protein kinase par-1-like isoform X1	No	1156	20	0	76.94	3	P:GO:0006468; F:GO:0004672; F:GO:0005524	P:protein phosphorylation; F:protein kinase activity; F:ATP binding			IPR000719 (SMART); IPR000719 (PFAM); G3DSA:1.10.510.10 (GENE3D); mobidb-lite (MOBIDB_LITE); mobidb-lite (MOBIDB_LITE); mobidb-lite (MOBIDB_LITE); mobidb-lite (MOBIDB_LITE); mobidb-lite (MOBIDB_LITE); mobidb-lite (MOBIDB_LITE); mobidb-lite (MOBIDB_LITE); mobidb-lite (MOBIDB_LITE); mobidb-lite (MOBIDB_LITE); mobidb-lite (MOBIDB_LITE); mobidb-lite (MOBIDB_LITE); mobidb-lite (MOBIDB_LITE); mobidb-lit…	P:GO:0006468; F:GO:0004672; F:GO:0005524	P:protein phosphorylation; F:protein kinase activity; F:ATP binding
gbr.173.3.t1_gbr.173.4.t1	0	0	1	0	1	0	0	0	0	0	0	0	0	0	NUAK family SNF1-like kinase 1	No	612	20	0	71.11	8	P:GO:0006468; P:GO:0035556; P:GO:0042149; P:GO:0042981; F:GO:0000166; F:GO:0004674; C:GO:0005634; C:GO:0005737	P:protein phosphorylation; P:intracellular signal transduction; P:cellular response to glucose starvation; P:regulation of apoptotic process; F:nucleotide binding; F:protein serine/threonine kinase activity; C:nucleus; C:cytoplasm	EC:2.7.11	Transferring phosphorus-containing groups	G3DSA:1.10.510.10 (GENE3D); IPR000719 (PFAM); mobidb-lite (MOBIDB_LITE); mobidb-lite (MOBIDB_LITE); mobidb-lite (MOBIDB_LITE); mobidb-lite (MOBIDB_LITE); mobidb-lite (MOBIDB_LITE); mobidb-lite (MOBIDB_LITE); mobidb-lite (MOBIDB_LITE); mobidb-lite (MOBIDB_LITE); mobidb-lite (MOBIDB_LITE); PTHR24343:SF304 (PANTHER); PTHR24343 (PANTHER); IPR000719 (PROSITE_PROFILES); IPR011009 (SUPERFAMILY)	P:GO:0006468; F:GO:0004672; F:GO:0005524	P:protein phosphorylation; F:protein kinase activity; F:ATP binding
gbr.239.23.t1	0	0	1	0	1	0	0	0	0	0	0	0	0	0	cyclin-dependent kinase-like 5	No	788	20	0	84.73	3	P:GO:0006468; F:GO:0004672; F:GO:0005524	P:protein phosphorylation; F:protein kinase activity; F:ATP binding			G3DSA:1.10.510.10 (GENE3D); IPR000719 (PFAM); mobidb-lite (MOBIDB_LITE); mobidb-lite (MOBIDB_LITE); mobidb-lite (MOBIDB_LITE); mobidb-lite (MOBIDB_LITE); mobidb-lite (MOBIDB_LITE); mobidb-lite (MOBIDB_LITE); mobidb-lite (MOBIDB_LITE); PTHR24056:SF111 (PANTHER); PTHR24056 (PANTHER); IPR000719 (PROSITE_PROFILES); IPR011009 (SUPERFAMILY)	P:GO:0006468; F:GO:0004672; F:GO:0005524	P:protein phosphorylation; F:protein kinase activity; F:ATP binding
gbr.26.15.t1	0	0	1	0	1	0	0	0	0	0	0	0	0	0	3-phosphoinositide-dependent protein kinase 1	No	365	20	0	81.19	3	P:GO:0006468; F:GO:0004672; F:GO:0005524	P:protein phosphorylation; F:protein kinase activity; F:ATP binding			IPR000719 (SMART); G3DSA:3.30.200.20 (GENE3D); IPR000719 (PFAM); G3DSA:1.10.510.10 (GENE3D); mobidb-lite (MOBIDB_LITE); mobidb-lite (MOBIDB_LITE); mobidb-lite (MOBIDB_LITE); mobidb-lite (MOBIDB_LITE); PTHR24356:SF163 (PANTHER); PTHR24356 (PANTHER); IPR017441 (PROSITE_PATTERNS); IPR008271 (PROSITE_PATTERNS); IPR000719 (PROSITE_PROFILES); IPR011009 (SUPERFAMILY)	P:GO:0006468; F:GO:0004672; F:GO:0005524	P:protein phosphorylation; F:protein kinase activity; F:ATP binding
gbr.411.15.t1	0	0	1	0	1	0	0	0	0	0	0	0	0	0	serine/threonine-protein kinase tousled-like 2 isoform X1	No	750	20	0	74.28	3	P:GO:0006468; F:GO:0004672; F:GO:0005524	P:protein phosphorylation; F:protein kinase activity; F:ATP binding			Coil (COILS); Coil (COILS); Coil (COILS); IPR000719 (SMART); IPR000719 (PFAM); G3DSA:1.10.510.10 (GENE3D); mobidb-lite (MOBIDB_LITE); mobidb-lite (MOBIDB_LITE); mobidb-lite (MOBIDB_LITE); mobidb-lite (MOBIDB_LITE); mobidb-lite (MOBIDB_LITE); mobidb-lite (MOBIDB_LITE); mobidb-lite (MOBIDB_LITE); PTHR22974 (PANTHER); PTHR22974:SF23 (PANTHER); IPR008271 (PROSITE_PATTERNS); IPR017441 (PROSITE_PATTERN…	P:GO:0006468; F:GO:0004672; F:GO:0005524	P:protein phosphorylation; F:protein kinase activity; F:ATP binding
gbr.43.13.t1	0	0	1	0	1	0	0	0	0	0	0	0	0	0	SRSF protein kinase 1	No	769	20	0	81.38	3	P:GO:0006468; F:GO:0004672; F:GO:0005524	P:protein phosphorylation; F:protein kinase activity; F:ATP binding			Coil (COILS); Coil (COILS); IPR000719 (SMART); IPR000719 (PFAM); G3DSA:3.30.200.20 (GENE3D); G3DSA:1.10.510.10 (GENE3D); mobidb-lite (MOBIDB_LITE); mobidb-lite (MOBIDB_LITE); mobidb-lite (MOBIDB_LITE); mobidb-lite (MOBIDB_LITE); mobidb-lite (MOBIDB_LITE); mobidb-lite (MOBIDB_LITE); mobidb-lite (MOBIDB_LITE); mobidb-lite (MOBIDB_LITE); mobidb-lite (MOBIDB_LITE); mobidb-lite (MOBIDB_LITE); mobidb-l…	P:GO:0006468; F:GO:0004672; F:GO:0005524	P:protein phosphorylation; F:protein kinase activity; F:ATP binding
gbr.71.17.t1	0	0	1	0	1	0	0	0	0	0	0	0	0	0	serine/threonine-protein kinase 36-like	No	958	20	0	66.01	3	P:GO:0006468; F:GO:0004672; F:GO:0005524	P:protein phosphorylation; F:protein kinase activity; F:ATP binding			G3DSA:1.10.510.10 (GENE3D); mobidb-lite (MOBIDB_LITE); mobidb-lite (MOBIDB_LITE); mobidb-lite (MOBIDB_LITE); mobidb-lite (MOBIDB_LITE); mobidb-lite (MOBIDB_LITE); mobidb-lite (MOBIDB_LITE); mobidb-lite (MOBIDB_LITE); mobidb-lite (MOBIDB_LITE); PTHR24058 (PANTHER); IPR000719 (PROSITE_PROFILES); IPR011009 (SUPERFAMILY)	P:GO:0006468; F:GO:0004672; F:GO:0005524	P:protein phosphorylation; F:protein kinase activity; F:ATP binding
gbr.85.18.t1	0	0	1	0	1	0	0	0	0	0	0	0	0	0	Hypothetical predicted protein	No	2195	20	0	82.88	3	P:GO:0006468; F:GO:0004672; F:GO:0005524	P:protein phosphorylation; F:protein kinase activity; F:ATP binding			Coil (COILS); IPR000719 (SMART); IPR000719 (PFAM); G3DSA:1.10.510.10 (GENE3D); mobidb-lite (MOBIDB_LITE); mobidb-lite (MOBIDB_LITE); mobidb-lite (MOBIDB_LITE); mobidb-lite (MOBIDB_LITE); mobidb-lite (MOBIDB_LITE); mobidb-lite (MOBIDB_LITE); mobidb-lite (MOBIDB_LITE); mobidb-lite (MOBIDB_LITE); mobidb-lite (MOBIDB_LITE); mobidb-lite (MOBIDB_LITE); mobidb-lite (MOBIDB_LITE); mobidb-lite (MOBIDB_LIT…	P:GO:0006468; F:GO:0004672; F:GO:0005524	P:protein phosphorylation; F:protein kinase activity; F:ATP binding
gbr.120.33.t1	0	0	1	0	1	0	0	0	0	0	0	0	0	0	cyclin-dependent kinase 7 isoform X1	No	348	20	0	86.94	4	P:GO:0006468; F:GO:0005524; F:GO:0008353; C:GO:0070985	P:protein phosphorylation; F:ATP binding; F:RNA polymerase II CTD heptapeptide repeat kinase activity; C:transcription factor TFIIK complex	EC:2.7.11; EC:2.7.11.23	Transferring phosphorus-containing groups; [RNA-polymerase]-subunit kinase	IPR000719 (SMART); IPR000719 (PFAM); G3DSA:1.10.510.10 (GENE3D); G3DSA:3.30.200.20 (GENE3D); IPR037770 (PTHR24056:PANTHER); PTHR24056 (PANTHER); IPR008271 (PROSITE_PATTERNS); IPR017441 (PROSITE_PATTERNS); IPR000719 (PROSITE_PROFILES); IPR037770 (CDD); IPR011009 (SUPERFAMILY)	P:GO:0006468; F:GO:0004672; F:GO:0005524; F:GO:0008353; C:GO:0005675; C:GO:0070985	P:protein phosphorylation; F:protein kinase activity; F:ATP binding; F:RNA polymerase II CTD heptapeptide repeat kinase activity; C:transcription factor TFIIH holo complex; C:transcription factor TFIIK complex
gbr.1.53.t1	0	0	1	0	1	0	0	0	0	0	0	0	0	0	cAMP-dependent protein kinase catalytic subunit alpha-like isoform X2	No	392	20	0	95.99	3	P:GO:0006468; F:GO:0004674; F:GO:0005524	P:protein phosphorylation; F:protein serine/threonine kinase activity; F:ATP binding	EC:2.7.11	Transferring phosphorus-containing groups	IPR000961 (SMART); IPR000719 (SMART); IPR000719 (PFAM); G3DSA:3.30.200.20 (GENE3D); G3DSA:1.10.510.10 (GENE3D); PTHR24353:SF116 (PANTHER); PTHR24353 (PANTHER); IPR017441 (PROSITE_PATTERNS); IPR008271 (PROSITE_PATTERNS); TRANSMEMBRANE (PHOBIUS); CYTOPLASMIC_DOMAIN (PHOBIUS); NON_CYTOPLASMIC_DOMAIN (PHOBIUS); IPR000719 (PROSITE_PROFILES); IPR000961 (PROSITE_PROFILES); IPR044109 (CDD); IPR011009 (SU…	P:GO:0006468; F:GO:0004672; F:GO:0004674; F:GO:0005524	P:protein phosphorylation; F:protein kinase activity; F:protein serine/threonine kinase activity; F:ATP binding
gbr.3.68.t1	0	0	1	0	1	0	0	0	0	0	0	0	0	0	STE20-like serine/threonine-protein kinase isoform X1	No	951	20	0	66.68	3	P:GO:0006468; F:GO:0004674; F:GO:0005524	P:protein phosphorylation; F:protein serine/threonine kinase activity; F:ATP binding	EC:2.7.11	Transferring phosphorus-containing groups	Coil (COILS); IPR000719 (SMART); IPR022165 (PFAM); IPR000719 (PFAM); G3DSA:3.30.200.20 (GENE3D); G3DSA:1.10.510.10 (GENE3D); mobidb-lite (MOBIDB_LITE); mobidb-lite (MOBIDB_LITE); mobidb-lite (MOBIDB_LITE); mobidb-lite (MOBIDB_LITE); mobidb-lite (MOBIDB_LITE); mobidb-lite (MOBIDB_LITE); mobidb-lite (MOBIDB_LITE); mobidb-lite (MOBIDB_LITE); mobidb-lite (MOBIDB_LITE); mobidb-lite (MOBIDB_LITE); mobi…	P:GO:0006468; F:GO:0004672; F:GO:0004674; F:GO:0005524	P:protein phosphorylation; F:protein kinase activity; F:protein serine/threonine kinase activity; F:ATP binding
gbr.88.43.t1	0	0	1	0	1	0	0	0	0	0	0	0	0	0	serine/threonine-protein kinase SIK2-like	No	739	20	0	67.87	3	P:GO:0006468; F:GO:0004674; F:GO:0005524	P:protein phosphorylation; F:protein serine/threonine kinase activity; F:ATP binding	EC:2.7.11	Transferring phosphorus-containing groups	IPR000719 (SMART); IPR000719 (PFAM); G3DSA:1.10.510.10 (GENE3D); mobidb-lite (MOBIDB_LITE); mobidb-lite (MOBIDB_LITE); PTHR24346 (PANTHER); PTHR24346:SF38 (PANTHER); IPR008271 (PROSITE_PATTERNS); IPR017441 (PROSITE_PATTERNS); IPR000719 (PROSITE_PROFILES); IPR015940 (PROSITE_PROFILES); IPR034672 (CDD); cd14338 (CDD); IPR011009 (SUPERFAMILY)	P:GO:0006468; F:GO:0004672; F:GO:0004674; F:GO:0005524	P:protein phosphorylation; F:protein kinase activity; F:protein serine/threonine kinase activity; F:ATP binding
gbr.18.13.t1	0	0	1	0	1	0	0	0	0	0	0	0	0	0	tyrosine-protein kinase Src42A	No	518	20	0	84.33	4	P:GO:0006468; F:GO:0004713; F:GO:0005515; F:GO:0005524	P:protein phosphorylation; F:protein tyrosine kinase activity; F:protein binding; F:ATP binding	EC:2.7.10	Transferring phosphorus-containing groups	IPR000980 (PRINTS); IPR001245 (PRINTS); IPR001452 (PRINTS); IPR020635 (SMART); IPR000980 (SMART); IPR001452 (SMART); IPR001245 (PFAM); IPR036860 (G3DSA:3.30.505.GENE3D); IPR001452 (PFAM); IPR000980 (PFAM); G3DSA:2.30.30.40 (GENE3D); G3DSA:2.30.30.40 (GENE3D); G3DSA:1.10.510.10 (GENE3D); mobidb-lite (MOBIDB_LITE); mobidb-lite (MOBIDB_LITE); PTHR24418 (PANTHER); PTHR24418:SF419 (PANTHER); IPR017441…	P:GO:0006468; F:GO:0004672; F:GO:0004713; F:GO:0005515; F:GO:0005524	P:protein phosphorylation; F:protein kinase activity; F:protein tyrosine kinase activity; F:protein binding; F:ATP binding
gbr.45.7.t1	0	0	1	0	1	0	0	0	0	0	0	0	0	0	eukaryotic elongation factor 2 kinase	No	661	20	0	71.04	4	P:GO:0006468; F:GO:0004674; F:GO:0005515; F:GO:0005524	P:protein phosphorylation; F:protein serine/threonine kinase activity; F:protein binding; F:ATP binding	EC:2.7.11	Transferring phosphorus-containing groups	Coil (COILS); IPR004166 (SMART); IPR004166 (PFAM); G3DSA:3.20.200.10 (GENE3D); IPR011990 (G3DSA:1.25.40.GENE3D); G3DSA:3.30.200.20 (GENE3D); mobidb-lite (MOBIDB_LITE); PTHR45992 (PANTHER); PTHR45992:SF3 (PANTHER); IPR004166 (PROSITE_PROFILES); cd16967 (CDD); IPR011009 (SUPERFAMILY)	P:GO:0006468; F:GO:0004674; F:GO:0005515; F:GO:0005524	P:protein phosphorylation; F:protein serine/threonine kinase activity; F:protein binding; F:ATP binding
gbr.37.37.t1	1	0	0	0	0	0	1	0	0	0	0	0	0	0	tyrosine-protein kinase Fer-like isoform X1	No	1010	20	0	74.77	9	P:GO:0006468; P:GO:0008283; P:GO:0030335; P:GO:0031532; P:GO:0042058; P:GO:0051092; F:GO:0004713; F:GO:0005154; F:GO:0005524	P:protein phosphorylation; P:cell population proliferation; P:positive regulation of cell migration; P:actin cytoskeleton reorganization; P:regulation of epidermal growth factor receptor signaling pathway; P:positive regulation of NF-kappaB transcription factor activity; F:protein tyrosine kinase activity; F:epidermal growth factor receptor binding; F:ATP binding	EC:2.7.10	Transferring phosphorus-containing groups	Coil (COILS); Coil (COILS); Coil (COILS); IPR000980 (PRINTS); IPR001245 (PRINTS); IPR001060 (SMART); IPR020635 (SMART); IPR000980 (SMART); IPR000980 (PFAM); IPR036860 (G3DSA:3.30.505.GENE3D); IPR027267 (G3DSA:1.20.1270.GENE3D); G3DSA:1.10.287.160 (GENE3D); G3DSA:3.30.200.20 (GENE3D); IPR001245 (PFAM); G3DSA:1.10.510.10 (GENE3D); IPR001060 (PFAM); mobidb-lite (MOBIDB_LITE); mobidb-lite (MOBIDB_LIT…	P:GO:0006468; P:GO:0008283; P:GO:0030335; P:GO:0031532; P:GO:0042058; P:GO:0051092; F:GO:0004672; F:GO:0004713; F:GO:0005154; F:GO:0005524	P:protein phosphorylation; P:cell population proliferation; P:positive regulation of cell migration; P:actin cytoskeleton reorganization; P:regulation of epidermal growth factor receptor signaling pathway; P:positive regulation of NF-kappaB transcription factor activity; F:protein kinase activity; F:protein tyrosine kinase activity; F:epidermal growth factor receptor binding; F:ATP binding
gbr.113.11.t1	0	0	1	0	1	0	0	0	0	0	0	0	0	0	serine/threonine-protein kinase 3-like isoform X1	No	602	20	0	75.54	4	P:GO:0006468; P:GO:0007165; F:GO:0004674; F:GO:0005524	P:protein phosphorylation; P:signal transduction; F:protein serine/threonine kinase activity; F:ATP binding	EC:2.7.11	Transferring phosphorus-containing groups	Coil (COILS); IPR000719 (SMART); IPR024205 (PFAM); G3DSA:3.30.200.20 (GENE3D); G3DSA:1.10.510.10 (GENE3D); IPR000719 (PFAM); mobidb-lite (MOBIDB_LITE); mobidb-lite (MOBIDB_LITE); mobidb-lite (MOBIDB_LITE); mobidb-lite (MOBIDB_LITE); mobidb-lite (MOBIDB_LITE); mobidb-lite (MOBIDB_LITE); mobidb-lite (MOBIDB_LITE); PTHR48015:SF32 (PANTHER); PTHR48015 (PANTHER); PTHR48015:SF32 (PANTHER); PTHR48015 (P…	P:GO:0006468; P:GO:0007165; F:GO:0004672; F:GO:0004674; F:GO:0005524	P:protein phosphorylation; P:signal transduction; F:protein kinase activity; F:protein serine/threonine kinase activity; F:ATP binding
gbr.5.4.t1	0	0	1	0	1	0	0	0	0	0	0	0	0	0	epidermal growth factor receptor-like isoform X1	No	1402	20	0	63.86	5	P:GO:0006468; P:GO:0007169; F:GO:0004713; F:GO:0005524; C:GO:0016021	P:protein phosphorylation; P:transmembrane receptor protein tyrosine kinase signaling pathway; F:protein tyrosine kinase activity; F:ATP binding; C:integral component of membrane	EC:2.7.10	Transferring phosphorus-containing groups	IPR001245 (PRINTS); IPR020635 (SMART); IPR006212 (SMART); IPR036941 (G3DSA:3.80.20.GENE3D); IPR036941 (G3DSA:3.80.20.GENE3D); G3DSA:3.30.200.20 (GENE3D); G3DSA:2.10.220.10 (GENE3D); IPR001245 (PFAM); G3DSA:2.10.220.10 (GENE3D); IPR036941 (G3DSA:3.80.20.GENE3D); G3DSA:1.10.510.10 (GENE3D); IPR000494 (PFAM); IPR016245 (PIRSF); IPR006211 (PFAM); IPR032778 (PFAM); G3DSA:2.10.220.10 (GENE3D); mobidb-l…	P:GO:0006468; P:GO:0007169; F:GO:0004672; F:GO:0004713; F:GO:0005524; C:GO:0016021	P:protein phosphorylation; P:transmembrane receptor protein tyrosine kinase signaling pathway; F:protein kinase activity; F:protein tyrosine kinase activity; F:ATP binding; C:integral component of membrane
gbr.44.60.t1	0	0	1	0	1	0	0	0	0	0	0	0	0	0	Vascular endothelial growth factor receptor 2	No	1904	20	0	56.56	6	P:GO:0006468; P:GO:0048010; F:GO:0005021; F:GO:0005524; F:GO:0019838; C:GO:0016021	P:protein phosphorylation; P:vascular endothelial growth factor receptor signaling pathway; F:vascular endothelial growth factor-activated receptor activity; F:ATP binding; F:growth factor binding; C:integral component of membrane	EC:2.7.10; EC:2.7.10.1	Transferring phosphorus-containing groups; Receptor protein-tyrosine kinase	IPR003598 (SMART); IPR020635 (SMART); IPR003599 (SMART); IPR013783 (G3DSA:2.60.40.GENE3D); IPR013783 (G3DSA:2.60.40.GENE3D); IPR013106 (PFAM); IPR013783 (G3DSA:2.60.40.GENE3D); IPR013783 (G3DSA:2.60.40.GENE3D); IPR013783 (G3DSA:2.60.40.GENE3D); IPR013783 (G3DSA:2.60.40.GENE3D); IPR013098 (PFAM); IPR013783 (G3DSA:2.60.40.GENE3D); G3DSA:3.30.200.20 (GENE3D); IPR013783 (G3DSA:2.60.40.GENE3D); G3DSA:…	P:GO:0006468; P:GO:0048010; F:GO:0004672; F:GO:0004713; F:GO:0005021; F:GO:0005524; F:GO:0019838; C:GO:0016021	P:protein phosphorylation; P:vascular endothelial growth factor receptor signaling pathway; F:protein kinase activity; F:protein tyrosine kinase activity; F:vascular endothelial growth factor-activated receptor activity; F:ATP binding; F:growth factor binding; C:integral component of membrane
gbr.24.15.t1	0	0	1	0	1	0	0	0	0	0	0	0	0	0	probable E3 ubiquitin-protein ligase RNF217	No	518	20	0	63.25	2	P:GO:0016567; F:GO:0004842	P:protein ubiquitination; F:ubiquitin-protein transferase activity			IPR002867 (SMART); IPR002867 (PFAM); IPR013083 (G3DSA:3.30.40.GENE3D); G3DSA:1.20.120.1750 (GENE3D); mobidb-lite (MOBIDB_LITE); mobidb-lite (MOBIDB_LITE); mobidb-lite (MOBIDB_LITE); mobidb-lite (MOBIDB_LITE); mobidb-lite (MOBIDB_LITE); IPR031127 (PANTHER); PTHR11685:SF338 (PANTHER); TRANSMEMBRANE (PHOBIUS); NON_CYTOPLASMIC_DOMAIN (PHOBIUS); CYTOPLASMIC_DOMAIN (PHOBIUS); IPR044066 (PROSITE_PROFILE…	P:GO:0016567; F:GO:0004842	P:protein ubiquitination; F:ubiquitin-protein transferase activity
gbr.31.52.t1	0	0	1	0	1	0	0	0	0	0	0	0	0	0	atrial natriuretic peptide-converting enzyme-like isoform X5	Yes	1579	20	0	73.22	5	P:GO:0006508; F:GO:0004252; F:GO:0005044; F:GO:0005515; C:GO:0016020	P:proteolysis; F:serine-type endopeptidase activity; F:scavenger receptor activity; F:protein binding; C:membrane	EC:3.4.21.73; EC:3.4.24.7; EC:3.4.21.71; EC:3.4.24.3; EC:3.4.21.34; EC:3.4.21.78; EC:3.4.21.75; EC:3.4.21.26; EC:3.4.21.27; EC:3.4.21.68; EC:3.4.21.69; EC:3.4.24.34; EC:3.4.21.41; EC:3.4.21.83; EC:3.4.21.88; EC:3.4.21.45; EC:3.4.21.89; EC:3.4.21.42; EC:3.4.19.1; EC:3.4.21.43; EC:3.4.21.87; EC:3.4.21.38; EC:3.4.21.35; EC:3.4.21.79; EC:3.4.21.36; EC:3.4.21.102; EC:3.4.21.39; EC:3.4.21; EC:3.4.21.4;…	U-plasminogen activator; Interstitial collagenase; Pancreatic elastase II; Microbial collagenase; Plasma kallikrein; Granzyme A; Furin; Prolyl oligopeptidase; Coagulation factor XIa; T-plasminogen activator; Protein C (activated); Neutrophil collagenase; Complement subcomponent C1r; Oligopeptidase B; Repressor LexA; Complement factor I; Signal peptidase I; Complement subcomponent C1s; Acylaminoac…	IPR002172 (PRINTS); PR00018 (PRINTS); IPR001190 (PRINTS); IPR002172 (SMART); IPR001254 (SMART); IPR000001 (SMART); IPR003609 (SMART); IPR006585 (SMART); IPR017448 (SMART); IPR003609 (PFAM); IPR036055 (G3DSA:4.10.400.GENE3D); IPR036772 (G3DSA:3.10.250.GENE3D); IPR001190 (PFAM); IPR036055 (G3DSA:4.10.400.GENE3D); IPR038178 (G3DSA:2.40.20.GENE3D); IPR001254 (PFAM); IPR002172 (PFAM); G3DSA:3.50.4.10 …	P:GO:0006508; F:GO:0004252; F:GO:0005044; F:GO:0005515; C:GO:0016020	P:proteolysis; F:serine-type endopeptidase activity; F:scavenger receptor activity; F:protein binding; C:membrane
gbr.412.14.t1	1	0	0	0	1	0	0	0	0	0	0	0	0	0	furin isoform X2	No	776	20	0	67.82	2	P:GO:0006508; F:GO:0004252	P:proteolysis; F:serine-type endopeptidase activity	EC:3.4.21.73; EC:3.4.24.7; EC:3.4.21.71; EC:3.4.24.3; EC:3.4.21.34; EC:3.4.21.78; EC:3.4.21.75; EC:3.4.21.26; EC:3.4.21.27; EC:3.4.21.68; EC:3.4.21.69; EC:3.4.24.34; EC:3.4.21.41; EC:3.4.21.83; EC:3.4.21.88; EC:3.4.21.45; EC:3.4.21.89; EC:3.4.21.42; EC:3.4.19.1; EC:3.4.21.43; EC:3.4.21.87; EC:3.4.21.38; EC:3.4.21.35; EC:3.4.21.79; EC:3.4.21.36; EC:3.4.21.102; EC:3.4.21.39; EC:3.4.21; EC:3.4.21.4;…	U-plasminogen activator; Interstitial collagenase; Pancreatic elastase II; Microbial collagenase; Plasma kallikrein; Granzyme A; Furin; Prolyl oligopeptidase; Coagulation factor XIa; T-plasminogen activator; Protein C (activated); Neutrophil collagenase; Complement subcomponent C1r; Oligopeptidase B; Repressor LexA; Complement factor I; Signal peptidase I; Complement subcomponent C1s; Acylaminoac…	IPR015500 (PRINTS); IPR038466 (G3DSA:3.30.70.GENE3D); IPR002884 (PFAM); IPR000209 (PFAM); IPR008979 (G3DSA:2.60.120.GENE3D); PTHR42884 (PANTHER); PTHR42884:SF3 (PANTHER); PTHR42884 (PANTHER); IPR023828 (PROSITE_PATTERNS); IPR023827 (PROSITE_PATTERNS); IPR022398 (PROSITE_PATTERNS); TRANSMEMBRANE (PHOBIUS); CYTOPLASMIC_DOMAIN (PHOBIUS); NON_CYTOPLASMIC_DOMAIN (PHOBIUS); PS51892 (PROSITE_PROFILES); …	P:GO:0006508; F:GO:0004252; F:GO:0008236	P:proteolysis; F:serine-type endopeptidase activity; F:serine-type peptidase activity
gbr.80.34.t1	0	0	1	0	1	0	0	0	0	0	0	0	0	0	V-type proton ATPase 116 kDa subunit a-like isoform X1	No	848	20	0	86.93	3	P:GO:1902600; F:GO:0015078; C:GO:0000220	P:proton transmembrane transport; F:proton transmembrane transporter activity; C:vacuolar proton-transporting V-type ATPase, V0 domain			Coil (COILS); Coil (COILS); IPR002490 (PFAM); IPR026028 (PIRSF); IPR002490 (PANTHER); PTHR11629:SF91 (PANTHER); TRANSMEMBRANE (PHOBIUS); TRANSMEMBRANE (PHOBIUS); CYTOPLASMIC_DOMAIN (PHOBIUS); TRANSMEMBRANE (PHOBIUS); TRANSMEMBRANE (PHOBIUS); NON_CYTOPLASMIC_DOMAIN (PHOBIUS); TRANSMEMBRANE (PHOBIUS); CYTOPLASMIC_DOMAIN (PHOBIUS); TRANSMEMBRANE (PHOBIUS); CYTOPLASMIC_DOMAIN (PHOBIUS); TRANSMEMBRANE…	P:GO:1902600; F:GO:0015078; C:GO:0000220; C:GO:0033179	P:proton transmembrane transport; F:proton transmembrane transporter activity; C:vacuolar proton-transporting V-type ATPase, V0 domain; C:proton-transporting V-type ATPase, V0 domain
gbr.189.13.t1	1	0	1	0	0	0	0	0	0	0	0	0	0	0	bcl-2 homologous antagonist/killer-like	No	285	20	0	75.54	1	P:GO:0042981	P:regulation of apoptotic process			IPR026298 (PRINTS); IPR026298 (SMART); IPR026298 (PFAM); IPR036834 (G3DSA:1.10.437.GENE3D); mobidb-lite (MOBIDB_LITE); PTHR11256:SF56 (PANTHER); IPR026298 (PANTHER); TRANSMEMBRANE (PHOBIUS); CYTOPLASMIC_DOMAIN (PHOBIUS); NON_CYTOPLASMIC_DOMAIN (PHOBIUS); IPR002475 (PROSITE_PROFILES); IPR026298 (CDD); IPR036834 (SUPERFAMILY); TMhelix (TMHMM)	P:GO:0042981	P:regulation of apoptotic process
gbr.139.84.t1	0	0	1	0	1	0	0	0	0	0	0	0	0	0	protein SOGA3-like isoform X5	No	1176	20	0	70.55	2	P:GO:0010506; C:GO:0005615	P:regulation of autophagy; C:extracellular space			Coil (COILS); Coil (COILS); Coil (COILS); Coil (COILS); Coil (COILS); Coil (COILS); Coil (COILS); Coil (COILS); Coil (COILS); IPR027881 (PFAM); mobidb-lite (MOBIDB_LITE); mobidb-lite (MOBIDB_LITE); mobidb-lite (MOBIDB_LITE); mobidb-lite (MOBIDB_LITE); mobidb-lite (MOBIDB_LITE); mobidb-lite (MOBIDB_LITE); mobidb-lite (MOBIDB_LITE); mobidb-lite (MOBIDB_LITE); mobidb-lite (MOBIDB_LITE); mobidb-lite …	P:GO:0010506; C:GO:0005615	P:regulation of autophagy; C:extracellular space
gbr.134.8.t1_gbr.134.9.t1	1	0	1	0	0	0	0	0	0	0	0	0	0	0	serine/threonine-protein kinase STK11-like	No	436	20	0	78.98	25	P:GO:0001558; P:GO:0002376; P:GO:0006915; P:GO:0008285; P:GO:0009314; P:GO:0009968; P:GO:0010975; P:GO:0022603; P:GO:0030010; P:GO:0030111; P:GO:0032147; P:GO:0042593; P:GO:0048584; P:GO:0048812; P:GO:0051241; P:GO:0060341; P:GO:1902531; F:GO:0005515; F:GO:0005524; F:GO:0030295; F:GO:0046872; F:GO:0106310; F:GO:0106311; C:GO:0005634; C:GO:0005737	P:regulation of cell growth; P:immune system process; P:apoptotic process; P:negative regulation of cell population proliferation; P:response to radiation; P:negative regulation of signal transduction; P:regulation of neuron projection development; P:regulation of anatomical structure morphogenesis; P:establishment of cell polarity; P:regulation of Wnt signaling pathway; P:activation of protein k…	EC:2.7.11; EC:2.7.11.1	Transferring phosphorus-containing groups; Non-specific serine/threonine protein kinase	IPR000719 (PFAM); G3DSA:1.10.510.10 (GENE3D); G3DSA:3.30.200.20 (GENE3D); mobidb-lite (MOBIDB_LITE); PTHR43895 (PANTHER); PTHR43895:SF25 (PANTHER); IPR000719 (PROSITE_PROFILES); IPR039154 (CDD); IPR011009 (SUPERFAMILY)	P:GO:0001558; P:GO:0006468; P:GO:0030010; P:GO:0042593; F:GO:0004672; F:GO:0004674; F:GO:0005524; F:GO:0030295	P:regulation of cell growth; P:protein phosphorylation; P:establishment of cell polarity; P:glucose homeostasis; F:protein kinase activity; F:protein serine/threonine kinase activity; F:ATP binding; F:protein kinase activator activity
gbr.414.8.t1	0	0	1	0	1	0	0	0	0	0	0	0	0	0	neuropilin and tolloid-like protein 2 isoform X2	No	541	20	0	58.68	1	P:GO:2000312	P:regulation of kainate selective glutamate receptor activity			IPR000859 (SMART); IPR035914 (G3DSA:2.60.120.GENE3D); IPR000859 (PFAM); IPR035914 (G3DSA:2.60.120.GENE3D); mobidb-lite (MOBIDB_LITE); mobidb-lite (MOBIDB_LITE); PTHR45645 (PANTHER); IPR028868 (PTHR45645:PANTHER); CYTOPLASMIC_DOMAIN (PHOBIUS); TRANSMEMBRANE (PHOBIUS); NON_CYTOPLASMIC_DOMAIN (PHOBIUS); TRANSMEMBRANE (PHOBIUS); CYTOPLASMIC_DOMAIN (PHOBIUS); IPR000859 (PROSITE_PROFILES); IPR000859 (P…	P:GO:2000312	P:regulation of kainate selective glutamate receptor activity
gbr.99.33.t1	0	0	1	0	1	0	0	0	0	0	0	0	0	0	protein phosphatase 1 regulatory subunit 14C-like	No	66	5	1.51389e-17	73.79	2	P:GO:0042325; C:GO:0005737	P:regulation of phosphorylation; C:cytoplasm			IPR036658 (G3DSA:1.10.150.GENE3D); IPR008025 (PFAM); IPR036658 (SUPERFAMILY)	P:GO:0042325; C:GO:0005737	P:regulation of phosphorylation; C:cytoplasm
gbr.177.20.t1	1	0	1	0	0	0	0	0	0	0	0	0	0	0	signal-induced proliferation-associated 1-like protein 1 isoform X1	No	1339	20	0	78.06	3	P:GO:0051056; F:GO:0005096; F:GO:0005515	P:regulation of small GTPase mediated signal transduction; F:GTPase activator activity; F:protein binding			Coil (COILS); Coil (COILS); IPR001478 (SMART); IPR000331 (PFAM); IPR036034 (G3DSA:2.30.42.GENE3D); IPR035974 (G3DSA:3.40.50.GENE3D); IPR021818 (PFAM); mobidb-lite (MOBIDB_LITE); mobidb-lite (MOBIDB_LITE); mobidb-lite (MOBIDB_LITE); mobidb-lite (MOBIDB_LITE); mobidb-lite (MOBIDB_LITE); mobidb-lite (MOBIDB_LITE); mobidb-lite (MOBIDB_LITE); mobidb-lite (MOBIDB_LITE); mobidb-lite (MOBIDB_LITE); mobid…	P:GO:0051056; F:GO:0005096; F:GO:0005515	P:regulation of small GTPase mediated signal transduction; F:GTPase activator activity; F:protein binding
gbr.188.16.t1	0	0	1	0	1	0	0	0	0	0	0	0	0	0	la-related protein 6-like	No	526	20	0	66.88	4	P:GO:0006396; F:GO:0003723; C:GO:0005634; C:GO:1990904	P:RNA processing; F:RNA binding; C:nucleus; C:ribonucleoprotein complex			Coil (COILS); IPR002344 (PRINTS); IPR006630 (SMART); IPR006630 (PFAM); IPR036388 (G3DSA:1.10.10.GENE3D); IPR012677 (G3DSA:3.30.70.GENE3D); mobidb-lite (MOBIDB_LITE); mobidb-lite (MOBIDB_LITE); mobidb-lite (MOBIDB_LITE); mobidb-lite (MOBIDB_LITE); mobidb-lite (MOBIDB_LITE); mobidb-lite (MOBIDB_LITE); mobidb-lite (MOBIDB_LITE); mobidb-lite (MOBIDB_LITE); mobidb-lite (MOBIDB_LITE); PTHR22792:SF61 (P…	P:GO:0006396; F:GO:0003676; F:GO:0003723; C:GO:0005634; C:GO:1990904	P:RNA processing; F:nucleic acid binding; F:RNA binding; C:nucleus; C:ribonucleoprotein complex
gbr.53.29.t1_gbr.53.30.t1	0	0	1	0	1	0	0	0	0	0	0	0	0	0	splicing factor, suppressor of white-apricot homolog isoform X1	No	1028	20	0	59.86	2	P:GO:0006396; F:GO:0003723	P:RNA processing; F:RNA binding			IPR000061 (PFAM); IPR035967 (G3DSA:1.10.10.GENE3D); IPR019147 (PFAM); IPR035967 (G3DSA:1.10.10.GENE3D); mobidb-lite (MOBIDB_LITE); mobidb-lite (MOBIDB_LITE); mobidb-lite (MOBIDB_LITE); mobidb-lite (MOBIDB_LITE); mobidb-lite (MOBIDB_LITE); mobidb-lite (MOBIDB_LITE); mobidb-lite (MOBIDB_LITE); mobidb-lite (MOBIDB_LITE); mobidb-lite (MOBIDB_LITE); mobidb-lite (MOBIDB_LITE); mobidb-lite (MOBIDB_LITE)…	P:GO:0006396; F:GO:0003723	P:RNA processing; F:RNA binding
gbr.331.4.t1	0	0	1	0	1	0	0	0	0	0	0	0	0	0	la-related protein 1B	No	1269	20	0	70.67	4	P:GO:0006396; F:GO:0003723; C:GO:0005634; C:GO:1990904	P:RNA processing; F:RNA binding; C:nucleus; C:ribonucleoprotein complex			IPR002344 (PRINTS); IPR006630 (SMART); IPR006607 (SMART); IPR006630 (PFAM); IPR036388 (G3DSA:1.10.10.GENE3D); mobidb-lite (MOBIDB_LITE); mobidb-lite (MOBIDB_LITE); mobidb-lite (MOBIDB_LITE); mobidb-lite (MOBIDB_LITE); mobidb-lite (MOBIDB_LITE); mobidb-lite (MOBIDB_LITE); mobidb-lite (MOBIDB_LITE); mobidb-lite (MOBIDB_LITE); mobidb-lite (MOBIDB_LITE); mobidb-lite (MOBIDB_LITE); mobidb-lite (MOBIDB…	P:GO:0006396; F:GO:0003723; C:GO:0005634; C:GO:1990904	P:RNA processing; F:RNA binding; C:nucleus; C:ribonucleoprotein complex
gbr.168.20.t1	0	0	1	0	1	0	0	0	0	0	0	0	0	0	ESF1 homolog	No	760	20	0	60.49	2	P:GO:0006364; C:GO:0005634	P:rRNA processing; C:nucleus			Coil (COILS); IPR012580 (PFAM); mobidb-lite (MOBIDB_LITE); mobidb-lite (MOBIDB_LITE); mobidb-lite (MOBIDB_LITE); mobidb-lite (MOBIDB_LITE); mobidb-lite (MOBIDB_LITE); mobidb-lite (MOBIDB_LITE); IPR039754 (PANTHER)	P:GO:0006364; C:GO:0005634	P:rRNA processing; C:nucleus
gbr.65.62.t1	0	0	1	0	1	0	0	0	0	0	0	0	0	0	MAGUK p55 subfamily member 5-like isoform X1	No	586	20	0	63.07	2	P:GO:0007605; F:GO:0051015	P:sensory perception of sound; F:actin filament binding			Coil (COILS); IPR001478 (SMART); IPR036034 (G3DSA:2.30.42.GENE3D); IPR001478 (PFAM); G3DSA:1.10.287.650 (GENE3D); mobidb-lite (MOBIDB_LITE); mobidb-lite (MOBIDB_LITE); mobidb-lite (MOBIDB_LITE); mobidb-lite (MOBIDB_LITE); mobidb-lite (MOBIDB_LITE); mobidb-lite (MOBIDB_LITE); mobidb-lite (MOBIDB_LITE); PTHR23116 (PANTHER); IPR030237 (PTHR23116:PANTHER); IPR004172 (PROSITE_PROFILES); IPR004172 (PRO…	P:GO:0007605; F:GO:0005515; F:GO:0051015	P:sensory perception of sound; F:protein binding; F:actin filament binding
gbr.113.23.t1_gbr.113.24.t1	1	0	1	0	0	0	0	0	0	0	0	0	0	0	rho GTPase-activating protein 18-like isoform X1	No	669	20	0	72.58	1	P:GO:0007165	P:signal transduction			IPR000198 (PFAM); IPR008936 (G3DSA:1.10.555.GENE3D); mobidb-lite (MOBIDB_LITE); mobidb-lite (MOBIDB_LITE); mobidb-lite (MOBIDB_LITE); PTHR14963 (PANTHER); PTHR14963:SF1 (PANTHER); IPR000198 (PROSITE_PROFILES); IPR008936 (SUPERFAMILY)	P:GO:0007165	P:signal transduction
gbr.2.198.t1	0	0	1	0	1	0	0	0	0	0	0	0	0	0	protein FAM13A-like isoform X1	No	1200	20	0	74.76	1	P:GO:0007165	P:signal transduction			Coil (COILS); Coil (COILS); Coil (COILS); Coil (COILS); Coil (COILS); Coil (COILS); IPR000198 (SMART); IPR000198 (PFAM); IPR008936 (G3DSA:1.10.555.GENE3D); mobidb-lite (MOBIDB_LITE); mobidb-lite (MOBIDB_LITE); mobidb-lite (MOBIDB_LITE); mobidb-lite (MOBIDB_LITE); mobidb-lite (MOBIDB_LITE); mobidb-lite (MOBIDB_LITE); mobidb-lite (MOBIDB_LITE); mobidb-lite (MOBIDB_LITE); mobidb-lite (MOBIDB_LITE); …	P:GO:0007165	P:signal transduction
gbr.44.4.t1	1	0	1	0	0	0	0	0	0	0	0	0	0	0	ras-associated and pleckstrin homology domains-containing protein 1-like isoform X5	No	1257	20	0	81.7	1	P:GO:0007165	P:signal transduction			Coil (COILS); IPR001849 (SMART); IPR000159 (SMART); IPR011993 (G3DSA:2.30.29.GENE3D); IPR001849 (PFAM); IPR000159 (PFAM); G3DSA:3.10.20.90 (GENE3D); mobidb-lite (MOBIDB_LITE); mobidb-lite (MOBIDB_LITE); mobidb-lite (MOBIDB_LITE); mobidb-lite (MOBIDB_LITE); mobidb-lite (MOBIDB_LITE); mobidb-lite (MOBIDB_LITE); mobidb-lite (MOBIDB_LITE); mobidb-lite (MOBIDB_LITE); mobidb-lite (MOBIDB_LITE); mobidb-…	P:GO:0007165	P:signal transduction
gbr.87.4.t1_gbr.87.5.t1	0	0	1	0	1	0	0	0	0	0	0	0	0	0	high affinity cAMP-specific 3',5'-cyclic phosphodiesterase 7A isoform X1	No	881	20	0	76.2	2	P:GO:0007165; F:GO:0004114	P:signal transduction; F:3',5'-cyclic-nucleotide phosphodiesterase activity	EC:3.1.4.17	3',5'-cyclic-nucleotide phosphodiesterase	IPR023088 (PRINTS); IPR036971 (G3DSA:1.10.1300.GENE3D); IPR002073 (PFAM); mobidb-lite (MOBIDB_LITE); mobidb-lite (MOBIDB_LITE); mobidb-lite (MOBIDB_LITE); mobidb-lite (MOBIDB_LITE); mobidb-lite (MOBIDB_LITE); mobidb-lite (MOBIDB_LITE); mobidb-lite (MOBIDB_LITE); mobidb-lite (MOBIDB_LITE); mobidb-lite (MOBIDB_LITE); PTHR11347 (PANTHER); PTHR11347:SF96 (PANTHER); IPR002073 (PROSITE_PROFILES); IPR00…	P:GO:0007165; F:GO:0004114; F:GO:0008081	P:signal transduction; F:3',5'-cyclic-nucleotide phosphodiesterase activity; F:phosphoric diester hydrolase activity
gbr.61.41.t1	0	0	1	0	1	0	0	0	0	0	0	0	0	0	A-kinase anchor protein 9-like isoform X4	No	4362	20	0	76.7	3	P:GO:0007165; F:GO:0003677; F:GO:0060090	P:signal transduction; F:DNA binding; F:molecular adaptor activity			Coil (COILS); Coil (COILS); Coil (COILS); Coil (COILS); Coil (COILS); Coil (COILS); Coil (COILS); Coil (COILS); Coil (COILS); Coil (COILS); Coil (COILS); Coil (COILS); Coil (COILS); Coil (COILS); Coil (COILS); Coil (COILS); Coil (COILS); Coil (COILS); Coil (COILS); Coil (COILS); Coil (COILS); Coil (COILS); Coil (COILS); Coil (COILS); Coil (COILS); Coil (COILS); Coil (COILS); Coil (COILS); Coil (C…	P:GO:0007165; F:GO:0003677; F:GO:0060090	P:signal transduction; F:DNA binding; F:molecular adaptor activity
gbr.388.10.t1	0	0	1	0	1	0	0	0	0	0	0	0	0	0	afadin-like isoform X1	No	2313	20	0	69.35	2	P:GO:0007165; F:GO:0005515	P:signal transduction; F:protein binding			Coil (COILS); Coil (COILS); Coil (COILS); Coil (COILS); Coil (COILS); IPR002710 (SMART); IPR000159 (SMART); IPR001478 (SMART); IPR000159 (PFAM); G3DSA:2.60.200.20 (GENE3D); G3DSA:3.10.20.90 (GENE3D); G3DSA:3.10.20.90 (GENE3D); IPR002710 (PFAM); IPR001478 (PFAM); IPR036034 (G3DSA:2.30.42.GENE3D); IPR000253 (PFAM); mobidb-lite (MOBIDB_LITE); mobidb-lite (MOBIDB_LITE); mobidb-lite (MOBIDB_LITE); mob…	P:GO:0007165; F:GO:0005515	P:signal transduction; F:protein binding
gbr.81.135.t1	0	0	1	0	1	0	0	0	0	0	0	0	0	0	ankyrin repeat and fibronectin type-III domain-containing protein 1-like isoform X3	No	1104	20	0	84.46	2	P:GO:0007165; F:GO:0005515	P:signal transduction; F:protein binding			Coil (COILS); IPR003961 (SMART); IPR000159 (SMART); IPR002110 (SMART); PF13637 (PFAM); IPR000159 (PFAM); IPR036770 (G3DSA:1.25.40.GENE3D); IPR013783 (G3DSA:2.60.40.GENE3D); G3DSA:3.10.20.90 (GENE3D); IPR003961 (PFAM); mobidb-lite (MOBIDB_LITE); mobidb-lite (MOBIDB_LITE); mobidb-lite (MOBIDB_LITE); mobidb-lite (MOBIDB_LITE); mobidb-lite (MOBIDB_LITE); IPR039269 (PANTHER); PTHR21437:SF2 (PANTHER); …	P:GO:0007165; F:GO:0005515	P:signal transduction; F:protein binding
gbr.5.36.t1	0	0	1	0	1	0	0	0	0	0	0	0	0	0	protein phosphatase 1 regulatory subunit 12A-like isoform X6	No	999	20	0	89.96	3	P:GO:0007165; F:GO:0019208; F:GO:0019901	P:signal transduction; F:phosphatase regulator activity; F:protein kinase binding			Coil (COILS); Coil (COILS); Coil (COILS); IPR002110 (PRINTS); IPR002110 (SMART); IPR020683 (PFAM); IPR036770 (G3DSA:1.25.40.GENE3D); IPR017401 (PIRSF); IPR031775 (PFAM); IPR036770 (G3DSA:1.25.40.GENE3D); mobidb-lite (MOBIDB_LITE); mobidb-lite (MOBIDB_LITE); mobidb-lite (MOBIDB_LITE); mobidb-lite (MOBIDB_LITE); mobidb-lite (MOBIDB_LITE); mobidb-lite (MOBIDB_LITE); mobidb-lite (MOBIDB_LITE); mobidb…	P:GO:0007165; F:GO:0005515; F:GO:0019208; F:GO:0019901	P:signal transduction; F:protein binding; F:phosphatase regulator activity; F:protein kinase binding
gbr.6.57.t1	1	0	1	0	0	0	0	0	0	0	0	0	0	0	guanine nucleotide-binding protein subunit alpha-13-like	No	342	20	0	79.54	6	P:GO:0007186; P:GO:0007266; F:GO:0001664; F:GO:0003924; F:GO:0019001; F:GO:0031683	P:G protein-coupled receptor signaling pathway; P:Rho protein signal transduction; F:G protein-coupled receptor binding; F:GTPase activity; F:guanyl nucleotide binding; F:G-protein beta/gamma-subunit complex binding	EC:3.6.1.15	Nucleoside-triphosphate phosphatase	IPR001019 (PRINTS); IPR000469 (PRINTS); IPR001019 (SMART); IPR001019 (PFAM); G3DSA:3.40.50.300 (GENE3D); IPR011025 (G3DSA:1.10.400.GENE3D); PTHR10218:SF205 (PANTHER); IPR001019 (PANTHER); SIGNAL_PEPTIDE_C_REGION (PHOBIUS); SIGNAL_PEPTIDE (PHOBIUS); NON_CYTOPLASMIC_DOMAIN (PHOBIUS); SIGNAL_PEPTIDE_H_REGION (PHOBIUS); SIGNAL_PEPTIDE_N_REGION (PHOBIUS); IPR001019 (PROSITE_PROFILES); IPR001019 (CDD);…	P:GO:0007165; P:GO:0007186; P:GO:0007266; F:GO:0001664; F:GO:0003924; F:GO:0019001; F:GO:0031683	P:signal transduction; P:G protein-coupled receptor signaling pathway; P:Rho protein signal transduction; F:G protein-coupled receptor binding; F:GTPase activity; F:guanyl nucleotide binding; F:G-protein beta/gamma-subunit complex binding
gbr.47.67.t1	0	0	1	0	1	0	0	0	0	0	0	0	0	0	diacylglycerol kinase delta-like isoform X1	No	738	20	0	92.37	3	P:GO:0035556; F:GO:0003951; F:GO:0004143	P:intracellular signal transduction; F:NAD+ kinase activity; F:diacylglycerol kinase activity	EC:2.7.1.23; EC:2.7.1.107	NAD(+) kinase; Diacylglycerol kinase (ATP)	Coil (COILS); Coil (COILS); IPR001206 (SMART); IPR002219 (SMART); IPR017438 (G3DSA:3.40.50.GENE3D); IPR001206 (PFAM); G3DSA:3.30.60.20 (GENE3D); G3DSA:3.30.60.20 (GENE3D); IPR002219 (PFAM); IPR011993 (G3DSA:2.30.29.GENE3D); mobidb-lite (MOBIDB_LITE); mobidb-lite (MOBIDB_LITE); mobidb-lite (MOBIDB_LITE); mobidb-lite (MOBIDB_LITE); mobidb-lite (MOBIDB_LITE); mobidb-lite (MOBIDB_LITE); mobidb-lite (…	P:GO:0007165; P:GO:0035556; F:GO:0003951; F:GO:0004143; F:GO:0016301	P:signal transduction; P:intracellular signal transduction; F:NAD+ kinase activity; F:diacylglycerol kinase activity; F:kinase activity
gbr.82.16.t1	0	0	1	0	1	0	0	0	0	0	0	0	0	0	rho GTPase-activating protein 15-like isoform X1	No	449	20	0	62.33	4	P:GO:0007165; P:GO:0043087; F:GO:0005096; F:GO:0005515	P:signal transduction; P:regulation of GTPase activity; F:GTPase activator activity; F:protein binding			IPR001849 (SMART); IPR011993 (G3DSA:2.30.29.GENE3D); G3DSA:1.10.10.60 (GENE3D); IPR001849 (PFAM); IPR008936 (G3DSA:1.10.555.GENE3D); IPR000198 (PFAM); mobidb-lite (MOBIDB_LITE); mobidb-lite (MOBIDB_LITE); mobidb-lite (MOBIDB_LITE); mobidb-lite (MOBIDB_LITE); PTHR23176 (PANTHER); IPR015767 (PTHR23176:PANTHER); IPR001202 (PROSITE_PATTERNS); IPR006600 (PROSITE_PROFILES); IPR000198 (PROSITE_PROFILES)…	P:GO:0007165; P:GO:0043087; F:GO:0005096; F:GO:0005515	P:signal transduction; P:regulation of GTPase activity; F:GTPase activator activity; F:protein binding
gbr.109.19.t1	0	0	1	0	1	0	0	0	0	0	0	0	0	0	disks large-associated protein 1-like	No	988	20	0	61.36	1	P:GO:0023052	P:signaling			Coil (COILS); Coil (COILS); IPR005026 (PFAM); mobidb-lite (MOBIDB_LITE); mobidb-lite (MOBIDB_LITE); mobidb-lite (MOBIDB_LITE); mobidb-lite (MOBIDB_LITE); mobidb-lite (MOBIDB_LITE); mobidb-lite (MOBIDB_LITE); mobidb-lite (MOBIDB_LITE); mobidb-lite (MOBIDB_LITE); mobidb-lite (MOBIDB_LITE); mobidb-lite (MOBIDB_LITE); mobidb-lite (MOBIDB_LITE); mobidb-lite (MOBIDB_LITE); IPR005026 (PANTHER); PTHR1235…	P:GO:0023052	P:signaling
gbr.81.87.t1	0	0	1	0	1	0	0	0	0	0	0	0	0	0	dedicator of cytokinesis protein 9-like isoform X2	No	2182	20	0	90.03	2	P:GO:0007264; F:GO:0005085	P:small GTPase mediated signal transduction; F:guanyl-nucleotide exchange factor activity			Coil (COILS); IPR001849 (SMART); IPR010703 (PFAM); IPR021816 (PFAM); IPR001849 (PFAM); IPR043161 (G3DSA:1.25.40.GENE3D); IPR011993 (G3DSA:2.30.29.GENE3D); IPR035892 (G3DSA:2.60.40.GENE3D); IPR043162 (G3DSA:1.20.58.GENE3D); IPR027007 (PFAM); mobidb-lite (MOBIDB_LITE); mobidb-lite (MOBIDB_LITE); mobidb-lite (MOBIDB_LITE); mobidb-lite (MOBIDB_LITE); mobidb-lite (MOBIDB_LITE); mobidb-lite (MOBIDB_LIT…	P:GO:0007264; F:GO:0005085	P:small GTPase mediated signal transduction; F:guanyl-nucleotide exchange factor activity
gbr.351.7.t1	0	0	1	0	1	0	0	0	0	0	0	0	0	0	protein dispatched homolog 1-like	No	1321	20	0	61.2	2	P:GO:0007224; C:GO:0016021	P:smoothened signaling pathway; C:integral component of membrane			Coil (COILS); IPR003392 (PFAM); IPR028172 (PFAM); IPR000731 (PFAM); G3DSA:1.20.1640.10 (GENE3D); mobidb-lite (MOBIDB_LITE); mobidb-lite (MOBIDB_LITE); mobidb-lite (MOBIDB_LITE); IPR030223 (PTHR45951:PANTHER); PTHR45951 (PANTHER); TRANSMEMBRANE (PHOBIUS); CYTOPLASMIC_DOMAIN (PHOBIUS); TRANSMEMBRANE (PHOBIUS); TRANSMEMBRANE (PHOBIUS); TRANSMEMBRANE (PHOBIUS); TRANSMEMBRANE (PHOBIUS); TRANSMEMBRANE …	P:GO:0007224; C:GO:0016021	P:smoothened signaling pathway; C:integral component of membrane
gbr.37.122.t1	1	0	0	0	1	0	0	0	0	0	0	0	0	0	ras GTPase-activating protein-binding protein 2	No	515	20	0	60.48	2	P:GO:0034063; F:GO:0003676	P:stress granule assembly; F:nucleic acid binding			IPR000504 (SMART); G3DSA:3.10.450.50 (GENE3D); IPR002075 (PFAM); IPR012677 (G3DSA:3.30.70.GENE3D); IPR000504 (PFAM); mobidb-lite (MOBIDB_LITE); mobidb-lite (MOBIDB_LITE); mobidb-lite (MOBIDB_LITE); mobidb-lite (MOBIDB_LITE); mobidb-lite (MOBIDB_LITE); mobidb-lite (MOBIDB_LITE); mobidb-lite (MOBIDB_LITE); IPR039539 (PANTHER); IPR034377 (PTHR10693:PANTHER); IPR018222 (PROSITE_PROFILES); IPR000504 (…	P:GO:0034063; F:GO:0003676	P:stress granule assembly; F:nucleic acid binding
gbr.289.13.t1	0	0	1	0	0	0	1	0	0	0	0	0	0	0	60S ribosomal protein L29	No	89	20	1.28963e-23	87.95	3	P:GO:0006412; F:GO:0003735; C:GO:0005840	P:translation; F:structural constituent of ribosome; C:ribosome			IPR002673 (PFAM); mobidb-lite (MOBIDB_LITE); mobidb-lite (MOBIDB_LITE); IPR002673 (PANTHER)	P:GO:0006412; F:GO:0003735; C:GO:0005840	P:translation; F:structural constituent of ribosome; C:ribosome
gbr.510.6.t1	0	0	1	0	1	0	0	0	0	0	0	0	0	0	eukaryotic translation initiation factor 4E	No	249	20	3.89919e-146	81.59	3	P:GO:0006413; F:GO:0003743; C:GO:0005737	P:translational initiation; F:translation initiation factor activity; C:cytoplasm			IPR001040 (PFAM); IPR023398 (G3DSA:3.30.760.GENE3D); PTHR11960:SF35 (PANTHER); IPR001040 (PANTHER); IPR019770 (PROSITE_PATTERNS); IPR023398 (SUPERFAMILY)	P:GO:0006413; F:GO:0003723; F:GO:0003743; C:GO:0005737	P:translational initiation; F:RNA binding; F:translation initiation factor activity; C:cytoplasm
gbr.17.88.t1	1	0	1	0	0	0	0	0	0	0	0	0	0	0	eukaryotic peptide chain release factor subunit 1 isoform X2	No	464	20	0	89.59	2	P:GO:0006415; F:GO:0003747	P:translational termination; F:translation release factor activity			IPR005140 (SMART); IPR029064 (G3DSA:3.30.1330.GENE3D); IPR024049 (G3DSA:3.30.960.GENE3D); IPR005142 (PFAM); IPR005140 (PFAM); IPR005141 (PFAM); IPR042226 (G3DSA:3.30.420.GENE3D); IPR004403 (TIGRFAM); IPR004403 (PANTHER); IPR024049 (SUPERFAMILY); SSF53137 (SUPERFAMILY); IPR029064 (SUPERFAMILY)	P:GO:0006415; F:GO:0003747	P:translational termination; F:translation release factor activity
gbr.44.103.t1	0	0	1	0	1	0	0	0	0	0	0	0	0	0	egg permeability glycoprotein	No	1334	20	0	76.51	5	P:GO:0055085; F:GO:0005524; F:GO:0016887; F:GO:0042626; C:GO:0016021	P:transmembrane transport; F:ATP binding; F:ATPase; F:ATPase-coupled transmembrane transporter activity; C:integral component of membrane	EC:3.6.1.3; EC:3.6.1.15	Deleted entry; Nucleoside-triphosphate phosphatase	IPR003593 (SMART); IPR011527 (PFAM); IPR003439 (PFAM); G3DSA:3.40.50.300 (GENE3D); IPR003439 (PFAM); mobidb-lite (MOBIDB_LITE); mobidb-lite (MOBIDB_LITE); mobidb-lite (MOBIDB_LITE); IPR039421 (PANTHER); PTHR24221:SF294 (PANTHER); IPR017871 (PROSITE_PATTERNS); IPR017871 (PROSITE_PATTERNS); TRANSMEMBRANE (PHOBIUS); TRANSMEMBRANE (PHOBIUS); CYTOPLASMIC_DOMAIN (PHOBIUS); CYTOPLASMIC_DOMAIN (PHOBIUS);…	P:GO:0055085; F:GO:0005524; F:GO:0016887; F:GO:0042626; C:GO:0016021	P:transmembrane transport; F:ATP binding; F:ATPase; F:ATPase-coupled transmembrane transporter activity; C:integral component of membrane
gbr.84.65.t1	0	0	1	0	1	0	0	0	0	0	0	0	0	0	choline transporter-like protein 2 isoform X1	No	730	20	0	73.86	2	P:GO:0055085; F:GO:0022857	P:transmembrane transport; F:transmembrane transporter activity			IPR007603 (PFAM); mobidb-lite (MOBIDB_LITE); IPR007603 (PANTHER); PTHR12385:SF90 (PANTHER); NON_CYTOPLASMIC_DOMAIN (PHOBIUS); TRANSMEMBRANE (PHOBIUS); TRANSMEMBRANE (PHOBIUS); TRANSMEMBRANE (PHOBIUS); CYTOPLASMIC_DOMAIN (PHOBIUS); NON_CYTOPLASMIC_DOMAIN (PHOBIUS); NON_CYTOPLASMIC_DOMAIN (PHOBIUS); CYTOPLASMIC_DOMAIN (PHOBIUS); TRANSMEMBRANE (PHOBIUS); TRANSMEMBRANE (PHOBIUS); TRANSMEMBRANE (PHOBI…	P:GO:0055085; F:GO:0022857	P:transmembrane transport; F:transmembrane transporter activity
gbr.10.104.t1	0	0	1	0	1	0	0	0	0	0	0	0	0	0	large neutral amino acids transporter small subunit 1-like	No	520	20	0	81.14	3	P:GO:0055085; F:GO:0022857; C:GO:0016020	P:transmembrane transport; F:transmembrane transporter activity; C:membrane			G3DSA:1.20.1740.10 (GENE3D); IPR002293 (PFAM); PIRSF006060 (PIRSF); mobidb-lite (MOBIDB_LITE); PTHR11785 (PANTHER); TRANSMEMBRANE (PHOBIUS); NON_CYTOPLASMIC_DOMAIN (PHOBIUS); CYTOPLASMIC_DOMAIN (PHOBIUS); NON_CYTOPLASMIC_DOMAIN (PHOBIUS); TRANSMEMBRANE (PHOBIUS); TRANSMEMBRANE (PHOBIUS); NON_CYTOPLASMIC_DOMAIN (PHOBIUS); TRANSMEMBRANE (PHOBIUS); TRANSMEMBRANE (PHOBIUS); NON_CYTOPLASMIC_DOMAIN (PH…	P:GO:0055085; F:GO:0022857; C:GO:0016020	P:transmembrane transport; F:transmembrane transporter activity; C:membrane
gbr.48.98.t1	0	0	1	0	1	0	0	0	0	0	0	0	0	0	tRNA (guanine(37)-N1)-methyltransferase-like	No	479	20	0	69.65	2	P:GO:0030488; F:GO:0009019	P:tRNA methylation; F:tRNA (guanine-N1-)-methyltransferase activity			IPR030382 (PFAM); G3DSA:3.40.50.150 (GENE3D); G3DSA:3.30.300.110 (GENE3D); PTHR23245:SF36 (PANTHER); PTHR23245 (PANTHER); IPR030382 (PROSITE_PROFILES); IPR025792 (HAMAP); cd02440 (CDD); IPR029063 (SUPERFAMILY)	P:GO:0030488; F:GO:0009019	P:tRNA methylation; F:tRNA (guanine-N1-)-methyltransferase activity
gbr.173.25.t1	1	0	1	0	0	0	0	0	0	0	0	0	0	0	ubiquitin carboxyl-terminal hydrolase 4 isoform X1	No	944	20	0	74.27	3	P:GO:0006511; P:GO:0016579; F:GO:0004843	P:ubiquitin-dependent protein catabolic process; P:protein deubiquitination; F:thiol-dependent deubiquitinase	EC:3.4.19.9; EC:3.4.19; EC:3.4.19.2; EC:3.4.19.12	Folate gamma-glutamyl hydrolase; Acting on peptide bonds (peptidases); Peptidyl-glycinamidase; Ubiquitinyl hydrolase 1	IPR006615 (SMART); IPR006615 (PFAM); G3DSA:3.90.70.10 (GENE3D); G3DSA:3.10.20.90 (GENE3D); IPR028135 (PFAM); G3DSA:3.30.2230.10 (GENE3D); IPR001394 (PFAM); mobidb-lite (MOBIDB_LITE); mobidb-lite (MOBIDB_LITE); mobidb-lite (MOBIDB_LITE); mobidb-lite (MOBIDB_LITE); mobidb-lite (MOBIDB_LITE); mobidb-lite (MOBIDB_LITE); PTHR21646 (PANTHER); PTHR21646:SF45 (PANTHER); IPR018200 (PROSITE_PATTERNS); IPR0…	P:GO:0006511; P:GO:0016579; F:GO:0004843	P:ubiquitin-dependent protein catabolic process; P:protein deubiquitination; F:thiol-dependent deubiquitinase
gbr.181.27.t1_gbr.181.26.t1	0	0	1	0	1	0	0	0	0	0	0	0	0	0	adenomatous polyposis coli protein isoform X1	No	3368	20	0	63.02						IPR009224 (PFAM); IPR041257 (PFAM); IPR000225 (PFAM); G3DSA:1.10.287.450 (GENE3D); PF11414 (PFAM); IPR009223 (PFAM); IPR011989 (G3DSA:1.25.10.GENE3D); IPR032038 (PFAM); G3DSA:1.20.5.10 (GENE3D); mobidb-lite (MOBIDB_LITE); mobidb-lite (MOBIDB_LITE); mobidb-lite (MOBIDB_LITE); mobidb-lite (MOBIDB_LITE); mobidb-lite (MOBIDB_LITE); mobidb-lite (MOBIDB_LITE); mobidb-lite (MOBIDB_LITE); mobidb-lite (MO…	P:GO:0016055; P:GO:0030178; F:GO:0005515; F:GO:0008013	P:Wnt signaling pathway; P:negative regulation of Wnt signaling pathway; F:protein binding; F:beta-catenin binding
gbr.110.59.t1	0	0	1	0	0	0	0	0	0	0	0	0	0	0	pleckstrin homology domain-containing family H member 1 isoform X1	No	1276	20	0	64.96	1	C:GO:0005856	C:cytoskeleton			Coil (COILS); Coil (COILS); IPR001849 (SMART); IPR000857 (SMART); IPR011993 (G3DSA:2.30.29.GENE3D); IPR000857 (PFAM); IPR001849 (PFAM); IPR038185 (G3DSA:1.25.40.GENE3D); IPR011993 (G3DSA:2.30.29.GENE3D); mobidb-lite (MOBIDB_LITE); mobidb-lite (MOBIDB_LITE); mobidb-lite (MOBIDB_LITE); mobidb-lite (MOBIDB_LITE); mobidb-lite (MOBIDB_LITE); mobidb-lite (MOBIDB_LITE); mobidb-lite (MOBIDB_LITE); mobidb…	C:GO:0005856	C:cytoskeleton
gbr.9.10.t1	0	0	1	0	0	0	0	0	0	0	0	0	0	0	FERM domain-containing protein 4A-like isoform X2	No	1204	20	0	91.51	1	C:GO:0005856	C:cytoskeleton			Coil (COILS); Coil (COILS); IPR019749 (PRINTS); IPR019749 (SMART); IPR018980 (SMART); IPR018979 (PFAM); IPR014352 (G3DSA:1.20.80.GENE3D); G3DSA:3.10.20.90 (GENE3D); IPR019748 (PFAM); IPR018980 (PFAM); IPR021774 (PFAM); mobidb-lite (MOBIDB_LITE); mobidb-lite (MOBIDB_LITE); mobidb-lite (MOBIDB_LITE); mobidb-lite (MOBIDB_LITE); mobidb-lite (MOBIDB_LITE); mobidb-lite (MOBIDB_LITE); mobidb-lite (MOBID…	C:GO:0005856	C:cytoskeleton
gbr.10.30.t1	0	0	0	0	1	0	0	0	0	0	0	0	0	0	FACT complex subunit SPT16	No	1041	20	0	83.36	1	C:GO:0035101	C:FACT complex			Coil (COILS); Coil (COILS); IPR013719 (SMART); IPR029148 (SMART); IPR013953 (SMART); IPR029148 (PFAM); IPR029149 (G3DSA:3.40.350.GENE3D); IPR036005 (G3DSA:3.90.230.GENE3D); G3DSA:2.30.29.150 (GENE3D); IPR013953 (PFAM); IPR013719 (PFAM); IPR000994 (PFAM); IPR011993 (G3DSA:2.30.29.GENE3D); G3DSA:2.30.29.210 (GENE3D); mobidb-lite (MOBIDB_LITE); mobidb-lite (MOBIDB_LITE); mobidb-lite (MOBIDB_LITE); m…	C:GO:0035101	C:FACT complex
gbr.10.1.t1	0	0	1	0	0	0	0	0	0	0	0	0	0	0	Golgi apparatus protein 1	Yes	540	20	0	64.95	1	C:GO:0000139	C:Golgi membrane			IPR001893 (PFAM); mobidb-lite (MOBIDB_LITE); mobidb-lite (MOBIDB_LITE); mobidb-lite (MOBIDB_LITE); IPR039728 (PANTHER); SIGNAL_PEPTIDE_C_REGION (PHOBIUS); SIGNAL_PEPTIDE (PHOBIUS); SIGNAL_PEPTIDE_H_REGION (PHOBIUS); SIGNAL_PEPTIDE_N_REGION (PHOBIUS); NON_CYTOPLASMIC_DOMAIN (PHOBIUS); IPR017873 (PROSITE_PROFILES); IPR017873 (PROSITE_PROFILES); IPR017873 (PROSITE_PROFILES); IPR017873 (PROSITE_PROFI…	C:GO:0000139; C:GO:0016020	C:Golgi membrane; C:membrane
gbr.106.26.t1	1	0	0	0	0	0	0	0	0	0	0	0	0	0	transmembrane 9 superfamily member 1-like	No	571	20	0	88.68	1	C:GO:0016021	C:integral component of membrane			IPR004240 (PFAM); IPR004240 (PANTHER); PTHR10766:SF14 (PANTHER); CYTOPLASMIC_DOMAIN (PHOBIUS); NON_CYTOPLASMIC_DOMAIN (PHOBIUS); TRANSMEMBRANE (PHOBIUS); TRANSMEMBRANE (PHOBIUS); TRANSMEMBRANE (PHOBIUS); TRANSMEMBRANE (PHOBIUS); TRANSMEMBRANE (PHOBIUS); CYTOPLASMIC_DOMAIN (PHOBIUS); TRANSMEMBRANE (PHOBIUS); NON_CYTOPLASMIC_DOMAIN (PHOBIUS); TRANSMEMBRANE (PHOBIUS); NON_CYTOPLASMIC_DOMAIN (PHOBIUS…	C:GO:0016021	C:integral component of membrane
gbr.150.33.t1	0	0	0	0	1	0	0	0	0	0	0	0	0	0	pecanex-like protein 4	No	1237	20	0	65.71	1	C:GO:0016021	C:integral component of membrane			IPR007735 (PFAM); mobidb-lite (MOBIDB_LITE); mobidb-lite (MOBIDB_LITE); mobidb-lite (MOBIDB_LITE); mobidb-lite (MOBIDB_LITE); PTHR12372:SF6 (PANTHER); IPR039797 (PANTHER); NON_CYTOPLASMIC_DOMAIN (PHOBIUS); TRANSMEMBRANE (PHOBIUS); CYTOPLASMIC_DOMAIN (PHOBIUS); CYTOPLASMIC_DOMAIN (PHOBIUS); TRANSMEMBRANE (PHOBIUS); TRANSMEMBRANE (PHOBIUS); NON_CYTOPLASMIC_DOMAIN (PHOBIUS); TRANSMEMBRANE (PHOBIUS);…	C:GO:0016021	C:integral component of membrane
gbr.23.29.t1	0	0	0	0	1	0	0	0	0	0	0	0	0	0	sodium- and chloride-dependent glycine transporter 1-like	No	807	20	0	77.71	1	C:GO:0016021	C:integral component of membrane			Coil (COILS); IPR000175 (PRINTS); IPR000175 (PFAM); IPR013761 (G3DSA:1.10.150.GENE3D); mobidb-lite (MOBIDB_LITE); mobidb-lite (MOBIDB_LITE); mobidb-lite (MOBIDB_LITE); mobidb-lite (MOBIDB_LITE); IPR000175 (PANTHER); IPR000175 (PROSITE_PATTERNS); IPR000175 (PROSITE_PATTERNS); TRANSMEMBRANE (PHOBIUS); NON_CYTOPLASMIC_DOMAIN (PHOBIUS); CYTOPLASMIC_DOMAIN (PHOBIUS); TRANSMEMBRANE (PHOBIUS); CYTOPLASM…	C:GO:0016021	C:integral component of membrane
gbr.37.84.t1	0	0	0	0	1	0	0	0	0	0	0	0	0	0	tetraspanin-17	No	373	20	0	69.9	1	C:GO:0016021	C:integral component of membrane			IPR000301 (PRINTS); IPR008952 (G3DSA:1.10.1450.GENE3D); IPR018499 (PFAM); mobidb-lite (MOBIDB_LITE); mobidb-lite (MOBIDB_LITE); PTHR19282:SF470 (PANTHER); PTHR19282 (PANTHER); TRANSMEMBRANE (PHOBIUS); TRANSMEMBRANE (PHOBIUS); TRANSMEMBRANE (PHOBIUS); NON_CYTOPLASMIC_DOMAIN (PHOBIUS); CYTOPLASMIC_DOMAIN (PHOBIUS); CYTOPLASMIC_DOMAIN (PHOBIUS); CYTOPLASMIC_DOMAIN (PHOBIUS); NON_CYTOPLASMIC_DOMAIN (…	C:GO:0016021	C:integral component of membrane
gbr.405.4.t1	0	0	1	0	0	0	0	0	0	0	0	0	0	0	sodium- and chloride-dependent neutral and basic amino acid transporter B(0+)-like	No	625	20	0	73.01	1	C:GO:0016021	C:integral component of membrane			IPR000175 (PRINTS); IPR000175 (PFAM); mobidb-lite (MOBIDB_LITE); PTHR11616:SF241 (PANTHER); IPR000175 (PANTHER); PTHR11616:SF241 (PANTHER); IPR000175 (PANTHER); IPR000175 (PROSITE_PATTERNS); IPR000175 (PROSITE_PATTERNS); NON_CYTOPLASMIC_DOMAIN (PHOBIUS); TRANSMEMBRANE (PHOBIUS); CYTOPLASMIC_DOMAIN (PHOBIUS); TRANSMEMBRANE (PHOBIUS); CYTOPLASMIC_DOMAIN (PHOBIUS); NON_CYTOPLASMIC_DOMAIN (PHOBIUS); …	C:GO:0016021	C:integral component of membrane
gbr.570.1.t1	0	0	1	0	0	0	0	0	0	0	0	0	0	0	SID1 transmembrane family member 1-like isoform X2	No	315	20	0	86.17	1	C:GO:0016021	C:integral component of membrane			IPR025958 (PFAM); IPR025958 (PANTHER); PTHR12185:SF15 (PANTHER); NON_CYTOPLASMIC_DOMAIN (PHOBIUS); NON_CYTOPLASMIC_DOMAIN (PHOBIUS); CYTOPLASMIC_DOMAIN (PHOBIUS); TRANSMEMBRANE (PHOBIUS); NON_CYTOPLASMIC_DOMAIN (PHOBIUS); TRANSMEMBRANE (PHOBIUS); CYTOPLASMIC_DOMAIN (PHOBIUS); TRANSMEMBRANE (PHOBIUS); TRANSMEMBRANE (PHOBIUS); TRANSMEMBRANE (PHOBIUS); CYTOPLASMIC_DOMAIN (PHOBIUS); TMhelix (TMHMM); …	C:GO:0016021	C:integral component of membrane
gbr.584.4.t1	0	0	1	0	0	0	0	0	0	0	0	0	0	0	proline-rich transmembrane protein 1-like	No	168	20	9.00937e-113	64.31	1	C:GO:0016021	C:integral component of membrane			IPR007593 (PFAM); mobidb-lite (MOBIDB_LITE); mobidb-lite (MOBIDB_LITE); PTHR14948 (PANTHER); PTHR14948:SF25 (PANTHER); TRANSMEMBRANE (PHOBIUS); NON_CYTOPLASMIC_DOMAIN (PHOBIUS); CYTOPLASMIC_DOMAIN (PHOBIUS); TRANSMEMBRANE (PHOBIUS); NON_CYTOPLASMIC_DOMAIN (PHOBIUS); TMhelix (TMHMM); TMhelix (TMHMM)	C:GO:0016021	C:integral component of membrane
gbr.6.229.t1	0	0	1	0	0	0	0	0	0	0	0	0	0	0	protein tweety homolog 1-A-like isoform X2	No	584	20	0	59.55	1	C:GO:0016021	C:integral component of membrane			IPR006990 (PFAM); mobidb-lite (MOBIDB_LITE); mobidb-lite (MOBIDB_LITE); mobidb-lite (MOBIDB_LITE); IPR006990 (PANTHER); CYTOPLASMIC_DOMAIN (PHOBIUS); TRANSMEMBRANE (PHOBIUS); NON_CYTOPLASMIC_DOMAIN (PHOBIUS); TRANSMEMBRANE (PHOBIUS); CYTOPLASMIC_DOMAIN (PHOBIUS); TRANSMEMBRANE (PHOBIUS); CYTOPLASMIC_DOMAIN (PHOBIUS); NON_CYTOPLASMIC_DOMAIN (PHOBIUS); TRANSMEMBRANE (PHOBIUS); NON_CYTOPLASMIC_DOMAI…	C:GO:0016021	C:integral component of membrane
gbr.718.2.t1	0	0	0	0	1	0	0	0	0	0	0	0	0	0	membrane-spanning 4-domains subfamily A member 8-like	No	349	20	0	64.96	1	C:GO:0016021	C:integral component of membrane			IPR007237 (PFAM); mobidb-lite (MOBIDB_LITE); PTHR23320:SF95 (PANTHER); IPR030417 (PANTHER); NON_CYTOPLASMIC_DOMAIN (PHOBIUS); NON_CYTOPLASMIC_DOMAIN (PHOBIUS); CYTOPLASMIC_DOMAIN (PHOBIUS); TRANSMEMBRANE (PHOBIUS); TRANSMEMBRANE (PHOBIUS); CYTOPLASMIC_DOMAIN (PHOBIUS); TRANSMEMBRANE (PHOBIUS); TMhelix (TMHMM); TMhelix (TMHMM); TMhelix (TMHMM)	C:GO:0016021	C:integral component of membrane
gbr.94.50.t1	0	0	1	0	0	0	0	0	0	0	0	0	0	0	transmembrane 9 superfamily member 2-like	No	675	20	0	84.48	1	C:GO:0016021	C:integral component of membrane			IPR004240 (PFAM); PTHR10766:SF36 (PANTHER); IPR004240 (PANTHER); TRANSMEMBRANE (PHOBIUS); CYTOPLASMIC_DOMAIN (PHOBIUS); TRANSMEMBRANE (PHOBIUS); NON_CYTOPLASMIC_DOMAIN (PHOBIUS); NON_CYTOPLASMIC_DOMAIN (PHOBIUS); TRANSMEMBRANE (PHOBIUS); CYTOPLASMIC_DOMAIN (PHOBIUS); TRANSMEMBRANE (PHOBIUS); SIGNAL_PEPTIDE (PHOBIUS); TRANSMEMBRANE (PHOBIUS); CYTOPLASMIC_DOMAIN (PHOBIUS); SIGNAL_PEPTIDE_H_REGION (…	C:GO:0016021	C:integral component of membrane
gbr.93.4.t1	0	0	1	0	0	0	0	0	0	0	0	0	0	0	myosin-11-like isoform X2	No	1487	20	0	74.64	2	C:GO:0005639; C:GO:0034993	C:integral component of nuclear inner membrane; C:meiotic nuclear membrane microtubule tethering complex			Coil (COILS); Coil (COILS); Coil (COILS); Coil (COILS); Coil (COILS); Coil (COILS); Coil (COILS); Coil (COILS); Coil (COILS); Coil (COILS); IPR012919 (PFAM); IPR008979 (G3DSA:2.60.120.GENE3D); mobidb-lite (MOBIDB_LITE); mobidb-lite (MOBIDB_LITE); mobidb-lite (MOBIDB_LITE); mobidb-lite (MOBIDB_LITE); mobidb-lite (MOBIDB_LITE); PTHR12911 (PANTHER); IPR018539 (PTHR12911:PANTHER); TRANSMEMBRANE (PHOB…	C:GO:0005639; C:GO:0034993	C:integral component of nuclear inner membrane; C:meiotic nuclear membrane microtubule tethering complex
gbr.52.71.t1_gbr.52.72.t1	0	0	1	0	0	0	0	0	0	0	0	0	0	0	sarcospan-like	No	335	20	0	59.78	1	C:GO:0005886	C:plasma membrane			IPR007237 (PFAM); mobidb-lite (MOBIDB_LITE); mobidb-lite (MOBIDB_LITE); IPR030429 (PANTHER)	C:GO:0005887; C:GO:0016010; C:GO:0016021	C:integral component of plasma membrane; C:dystrophin-associated glycoprotein complex; C:integral component of membrane
gbr.178.39.t1	0	0	1	0	0	0	0	0	0	0	0	0	0	0	transmembrane channel-like protein 7	No	1034	20	0	66.66	1	C:GO:0005887	C:integral component of plasma membrane			Coil (COILS); IPR018289 (PFAM); IPR012496 (PFAM); mobidb-lite (MOBIDB_LITE); IPR038900 (PANTHER); PTHR23302:SF24 (PANTHER); TRANSMEMBRANE (PHOBIUS); TRANSMEMBRANE (PHOBIUS); TRANSMEMBRANE (PHOBIUS); CYTOPLASMIC_DOMAIN (PHOBIUS); NON_CYTOPLASMIC_DOMAIN (PHOBIUS); NON_CYTOPLASMIC_DOMAIN (PHOBIUS); CYTOPLASMIC_DOMAIN (PHOBIUS); TRANSMEMBRANE (PHOBIUS); CYTOPLASMIC_DOMAIN (PHOBIUS); TRANSMEMBRANE (PH…	C:GO:0005887; C:GO:0016021	C:integral component of plasma membrane; C:integral component of membrane
gbr.10.26.t1	0	0	0	0	1	0	0	0	0	0	0	0	0	0	ileal sodium/bile acid cotransporter-like	No	563	20	0	63.83	1	C:GO:0016020	C:membrane			IPR038770 (G3DSA:1.20.1530.GENE3D); IPR002657 (PFAM); mobidb-lite (MOBIDB_LITE); mobidb-lite (MOBIDB_LITE); PTHR10361:SF28 (PANTHER); IPR004710 (PANTHER); TRANSMEMBRANE (PHOBIUS); CYTOPLASMIC_DOMAIN (PHOBIUS); SIGNAL_PEPTIDE_H_REGION (PHOBIUS); NON_CYTOPLASMIC_DOMAIN (PHOBIUS); NON_CYTOPLASMIC_DOMAIN (PHOBIUS); CYTOPLASMIC_DOMAIN (PHOBIUS); TRANSMEMBRANE (PHOBIUS); CYTOPLASMIC_DOMAIN (PHOBIUS); S…	C:GO:0016020	C:membrane
gbr.10.27.t1	0	0	0	0	1	0	0	0	0	0	0	0	0	0	ileal sodium/bile acid cotransporter-like	No	514	20	0	62.95	1	C:GO:0016020	C:membrane			IPR002657 (PFAM); IPR038770 (G3DSA:1.20.1530.GENE3D); mobidb-lite (MOBIDB_LITE); mobidb-lite (MOBIDB_LITE); mobidb-lite (MOBIDB_LITE); mobidb-lite (MOBIDB_LITE); IPR004710 (PANTHER); PTHR10361:SF28 (PANTHER); TRANSMEMBRANE (PHOBIUS); SIGNAL_PEPTIDE_C_REGION (PHOBIUS); TRANSMEMBRANE (PHOBIUS); CYTOPLASMIC_DOMAIN (PHOBIUS); TRANSMEMBRANE (PHOBIUS); CYTOPLASMIC_DOMAIN (PHOBIUS); SIGNAL_PEPTIDE_H_REG…	C:GO:0016020	C:membrane
gbr.176.17.t1	0	0	1	0	0	0	0	0	0	0	0	0	0	0	synaptotagmin-15-like	No	516	20	0	79.29	1	C:GO:0016020	C:membrane			IPR001565 (PRINTS); IPR000008 (SMART); IPR035892 (G3DSA:2.60.40.GENE3D); IPR035892 (G3DSA:2.60.40.GENE3D); IPR000008 (PFAM); mobidb-lite (MOBIDB_LITE); mobidb-lite (MOBIDB_LITE); mobidb-lite (MOBIDB_LITE); mobidb-lite (MOBIDB_LITE); IPR030539 (PTHR10024:PANTHER); PTHR10024 (PANTHER); TRANSMEMBRANE (PHOBIUS); NON_CYTOPLASMIC_DOMAIN (PHOBIUS); CYTOPLASMIC_DOMAIN (PHOBIUS); IPR000008 (PROSITE_PROFIL…	C:GO:0016020	C:membrane
gbr.202.8.t1	0	0	1	0	0	0	0	0	0	0	0	0	0	0	synaptotagmin-1-like isoform X2	No	464	20	0	71.94	1	C:GO:0016020	C:membrane			IPR001565 (PRINTS); IPR000008 (SMART); IPR000008 (PFAM); IPR035892 (G3DSA:2.60.40.GENE3D); IPR035892 (G3DSA:2.60.40.GENE3D); mobidb-lite (MOBIDB_LITE); PTHR10024 (PANTHER); PTHR10024:SF361 (PANTHER); NON_CYTOPLASMIC_DOMAIN (PHOBIUS); TRANSMEMBRANE (PHOBIUS); CYTOPLASMIC_DOMAIN (PHOBIUS); IPR000008 (PROSITE_PROFILES); IPR000008 (PROSITE_PROFILES); cd00276 (CDD); cd08387 (CDD); SSF49562 (SUPERFAMIL…	C:GO:0016020	C:membrane
gbr.245.11.t1	0	0	1	0	0	0	0	0	0	0	0	0	0	0	Ephrin-B2	No	243	20	2.13683e-167	57.88	1	C:GO:0016020	C:membrane			IPR001799 (PFAM); IPR008972 (G3DSA:2.60.40.GENE3D); mobidb-lite (MOBIDB_LITE); mobidb-lite (MOBIDB_LITE); IPR031328 (PANTHER); PTHR11304:SF29 (PANTHER); NON_CYTOPLASMIC_DOMAIN (PHOBIUS); CYTOPLASMIC_DOMAIN (PHOBIUS); TRANSMEMBRANE (PHOBIUS); IPR001799 (PROSITE_PROFILES); IPR008972 (SUPERFAMILY)	C:GO:0016020	C:membrane
gbr.528.2.t1	0	0	1	0	0	0	0	0	0	0	0	0	0	0	MAM and LDL-receptor class A domain-containing protein 1-like	No	618	20	0	57.03	1	C:GO:0016020	C:membrane			IPR000998 (SMART); IPR000998 (PFAM); G3DSA:2.60.120.200 (GENE3D); mobidb-lite (MOBIDB_LITE); mobidb-lite (MOBIDB_LITE); mobidb-lite (MOBIDB_LITE); mobidb-lite (MOBIDB_LITE); PTHR23282:SF101 (PANTHER); PTHR23282 (PANTHER); CYTOPLASMIC_DOMAIN (PHOBIUS); TRANSMEMBRANE (PHOBIUS); NON_CYTOPLASMIC_DOMAIN (PHOBIUS); IPR000998 (PROSITE_PROFILES); IPR000998 (CDD); IPR013320 (SUPERFAMILY); TMhelix (TMHMM)	C:GO:0016020	C:membrane
gbr.99.43.t1	0	0	1	0	0	0	0	0	0	0	0	0	0	0	cytochrome c oxidase assembly protein COX16 homolog, mitochondrial isoform X2	No	93	20	9.74757e-55	67.97	1	C:GO:0031966	C:mitochondrial membrane			IPR020164 (PFAM); PTHR17130 (PANTHER)	C:GO:0031966	C:mitochondrial membrane
gbr.596.6.t1	0	0	1	0	0	0	0	0	0	0	0	0	0	0	PAX-interacting protein 1	No	1020	20	0	64.46	1	C:GO:0044666	C:MLL3/4 complex			IPR001357 (SMART); IPR001357 (PFAM); IPR036420 (G3DSA:3.40.50.GENE3D); IPR001357 (PFAM); IPR001357 (PFAM); IPR036420 (G3DSA:3.40.50.GENE3D); IPR001357 (PFAM); IPR036420 (G3DSA:3.40.50.GENE3D); IPR036420 (G3DSA:3.40.50.GENE3D); IPR036420 (G3DSA:3.40.50.GENE3D); mobidb-lite (MOBIDB_LITE); mobidb-lite (MOBIDB_LITE); mobidb-lite (MOBIDB_LITE); mobidb-lite (MOBIDB_LITE); mobidb-lite (MOBIDB_LITE); mob…	C:GO:0044666	C:MLL3/4 complex
gbr.81.178.t1	0	0	1	0	0	0	0	0	0	0	0	0	0	0	mechanosensory protein 2-like	No	289	20	0	88.63	1	C:GO:0005886	C:plasma membrane			Coil (COILS); IPR001972 (PRINTS); IPR001107 (SMART); IPR001107 (PFAM); G3DSA:3.30.479.30 (GENE3D); mobidb-lite (MOBIDB_LITE); IPR043202 (PANTHER); PTHR10264:SF124 (PANTHER); IPR018080 (PROSITE_PATTERNS); CYTOPLASMIC_DOMAIN (PHOBIUS); NON_CYTOPLASMIC_DOMAIN (PHOBIUS); TRANSMEMBRANE (PHOBIUS); IPR036013 (SUPERFAMILY); TMhelix (TMHMM)	C:GO:0005886; C:GO:0016020	C:plasma membrane; C:membrane
gbr.70.52.t1	0	0	1	0	0	0	0	0	0	0	0	0	0	0	receptor-type tyrosine-protein phosphatase N2-like	Yes	568	20	0	53.92	1	C:GO:0030141	C:secretory granule			Coil (COILS); Coil (COILS); IPR038112 (G3DSA:3.30.70.GENE3D); mobidb-lite (MOBIDB_LITE); IPR033522 (PANTHER); SIGNAL_PEPTIDE_C_REGION (PHOBIUS); SIGNAL_PEPTIDE_H_REGION (PHOBIUS); SIGNAL_PEPTIDE (PHOBIUS); SIGNAL_PEPTIDE_N_REGION (PHOBIUS); NON_CYTOPLASMIC_DOMAIN (PHOBIUS); SignalP-noTM (SIGNALP_EUK)	C:GO:0030141	C:secretory granule
gbr.139.37.t1	0	0	1	0	0	0	0	0	0	0	0	0	0	0	biogenesis of lysosome-related organelles complex 1 subunit 5	No	184	20	9.51478e-101	67	2	C:GO:0030133; C:GO:0031083	C:transport vesicle; C:BLOC-1 complex			Coil (COILS); Coil (COILS); Coil (COILS); IPR017243 (PFAM); IPR017243 (PANTHER)	C:GO:0030133; C:GO:0031083	C:transport vesicle; C:BLOC-1 complex
gbr.400.7.t1_gbr.400.8.t1	0	0	1	0	0	0	0	0	0	0	0	0	0	0	chondroitin sulfate synthase 1	No	795	20	0	69.81	8	P:GO:0007423; P:GO:0009887; P:GO:0044237; P:GO:0050789; P:GO:0051216; F:GO:0008194; F:GO:0016758; C:GO:0016020	P:sensory organ development; P:animal organ morphogenesis; P:cellular metabolic process; P:regulation of biological process; P:cartilage development; F:UDP-glycosyltransferase activity; F:hexosyltransferase activity; C:membrane			G3DSA:3.90.550.50 (GENE3D); IPR008428 (PFAM); IPR029044 (G3DSA:3.90.550.GENE3D); PTHR12369:SF11 (PANTHER); PTHR12369 (PANTHER); IPR029044 (SUPERFAMILY)	F:GO:0008376; C:GO:0032580	F:acetylgalactosaminyltransferase activity; C:Golgi cisterna membrane
gbr.34.39.t1	0	0	1	0	0	0	0	0	0	0	0	0	0	0	WAS/WASL-interacting protein family member 1	No	457	20	5.12064e-63	84.67	1	F:GO:0003779	F:actin binding			IPR003124 (SMART); IPR003124 (PFAM); mobidb-lite (MOBIDB_LITE); mobidb-lite (MOBIDB_LITE); mobidb-lite (MOBIDB_LITE); mobidb-lite (MOBIDB_LITE); mobidb-lite (MOBIDB_LITE); mobidb-lite (MOBIDB_LITE); mobidb-lite (MOBIDB_LITE); mobidb-lite (MOBIDB_LITE); mobidb-lite (MOBIDB_LITE); PTHR45691 (PANTHER); PTHR45691:SF6 (PANTHER); IPR003124 (PROSITE_PROFILES)	F:GO:0003779	F:actin binding
gbr.131.29.t1	0	0	1	0	0	0	0	0	0	0	0	0	0	0	carnitine O-palmitoyltransferase 1, liver isoform-like	No	795	20	0	71.2	1	F:GO:0016746	F:acyltransferase activity			Coil (COILS); Coil (COILS); IPR039551 (PFAM); IPR042232 (G3DSA:3.30.559.GENE3D); IPR042231 (G3DSA:3.30.559.GENE3D); PTHR22589:SF31 (PANTHER); IPR000542 (PANTHER); NON_CYTOPLASMIC_DOMAIN (PHOBIUS); CYTOPLASMIC_DOMAIN (PHOBIUS); TRANSMEMBRANE (PHOBIUS); CYTOPLASMIC_DOMAIN (PHOBIUS); TRANSMEMBRANE (PHOBIUS); SSF52777 (SUPERFAMILY); SSF52777 (SUPERFAMILY); TMhelix (TMHMM)	F:GO:0016746	F:acyltransferase activity
gbr.75.129.t1	0	0	1	0	0	0	0	0	0	0	0	0	0	0	choline O-acetyltransferase	No	610	20	0	67.87	1	F:GO:0016746	F:acyltransferase activity			IPR039551 (PFAM); IPR042232 (G3DSA:3.30.559.GENE3D); IPR042232 (G3DSA:3.30.559.GENE3D); IPR042231 (G3DSA:3.30.559.GENE3D); PTHR22589:SF14 (PANTHER); IPR000542 (PANTHER); PTHR22589:SF14 (PANTHER); IPR000542 (PROSITE_PATTERNS); IPR000542 (PROSITE_PATTERNS); SSF52777 (SUPERFAMILY); SSF52777 (SUPERFAMILY)	F:GO:0016746	F:acyltransferase activity
gbr.172.41.t1	0	0	0	0	0	0	1	0	0	0	0	0	0	0	S-adenosylhomocysteine hydrolase-like protein 1 isoform X2	No	511	20	0	88.59	1	F:GO:0004013	F:adenosylhomocysteinase activity	EC:3.3.1.1	Adenosylhomocysteinase	IPR015878 (SMART); IPR000043 (SMART); IPR042172 (G3DSA:3.40.50.GENE3D); IPR000043 (PFAM); IPR015878 (PFAM); G3DSA:3.40.50.720 (GENE3D); IPR042172 (G3DSA:3.40.50.GENE3D); IPR000043 (PFAM); IPR042172 (G3DSA:3.40.50.GENE3D); mobidb-lite (MOBIDB_LITE); mobidb-lite (MOBIDB_LITE); PTHR23420:SF2 (PANTHER); IPR000043 (PANTHER); IPR000043 (PANTHER); PTHR23420:SF2 (PANTHER); IPR020082 (PROSITE_PATTERNS); I…	F:GO:0004013	F:adenosylhomocysteinase activity
gbr.396.25.t1	0	0	0	0	1	0	0	0	0	0	0	0	0	0	dynein heavy chain 10, axonemal-like	No	3058	20	0	84.48	1	F:GO:0005524	F:ATP binding			Coil (COILS); Coil (COILS); Coil (COILS); IPR003593 (SMART); IPR024317 (PFAM); G3DSA:1.20.920.30 (GENE3D); IPR043157 (G3DSA:1.10.8.GENE3D); PF12775 (PFAM); IPR041589 (PFAM); IPR042222 (G3DSA:1.20.140.GENE3D); G3DSA:3.40.50.300 (GENE3D); IPR042228 (G3DSA:3.20.180.GENE3D); G3DSA:1.20.58.1120 (GENE3D); IPR041466 (PFAM); G3DSA:3.40.50.300 (GENE3D); IPR035699 (PFAM); G3DSA:1.10.472.130 (GENE3D); IPR01…	F:GO:0005524	F:ATP binding
gbr.84.14.t1	0	0	0	0	1	0	0	0	0	0	0	0	0	0	uridine-cytidine kinase 2-B	No	274	20	0	81.86	2	F:GO:0005524; F:GO:0019206	F:ATP binding; F:nucleoside kinase activity			PR00988 (PRINTS); IPR006083 (PFAM); G3DSA:3.40.50.300 (GENE3D); mobidb-lite (MOBIDB_LITE); mobidb-lite (MOBIDB_LITE); mobidb-lite (MOBIDB_LITE); PTHR10285 (PANTHER); IPR029920 (PTHR10285:PANTHER); IPR000764 (CDD); IPR027417 (SUPERFAMILY)	F:GO:0005524; F:GO:0016301; F:GO:0019206	F:ATP binding; F:kinase activity; F:nucleoside kinase activity
gbr.102.33.t1	0	0	1	0	0	0	0	0	0	0	0	0	0	0	secretagogin-like protein	No	282	20	0	66.38	1	F:GO:0005509	F:calcium ion binding			IPR002048 (SMART); G3DSA:1.10.238.10 (GENE3D); IPR002048 (PFAM); G3DSA:1.10.238.10 (GENE3D); G3DSA:1.10.238.10 (GENE3D); PTHR19972 (PANTHER); IPR018247 (PROSITE_PATTERNS); IPR018247 (PROSITE_PATTERNS); IPR002048 (PROSITE_PROFILES); IPR002048 (PROSITE_PROFILES); IPR002048 (PROSITE_PROFILES); IPR002048 (PROSITE_PROFILES); IPR002048 (PROSITE_PROFILES); IPR011992 (SUPERFAMILY); IPR011992 (SUPERFAMILY)	F:GO:0005509	F:calcium ion binding
gbr.122.8.t1_gbr.122.9.t1	0	0	1	0	0	0	0	0	0	0	0	0	0	0	nucleobindin-2-like isoform X1	Yes	562	20	0	77.46	1	F:GO:0005509	F:calcium ion binding			G3DSA:1.10.238.10 (GENE3D); IPR002048 (PFAM); mobidb-lite (MOBIDB_LITE); mobidb-lite (MOBIDB_LITE); mobidb-lite (MOBIDB_LITE); mobidb-lite (MOBIDB_LITE); mobidb-lite (MOBIDB_LITE); mobidb-lite (MOBIDB_LITE); mobidb-lite (MOBIDB_LITE); IPR040250 (PANTHER); IPR002048 (PROSITE_PROFILES); IPR002048 (PROSITE_PROFILES); IPR011992 (SUPERFAMILY)	F:GO:0005509	F:calcium ion binding
gbr.13.78.t1	0	0	1	0	0	0	0	0	0	0	0	0	0	0	neurogenic locus notch homolog protein 1 isoform X1	Yes	1080	20	0	55.26	1	F:GO:0005509	F:calcium ion binding			IPR001881 (SMART); IPR000742 (SMART); G3DSA:2.10.25.10 (GENE3D); G3DSA:2.10.25.10 (GENE3D); IPR000742 (PFAM); G3DSA:2.10.25.10 (GENE3D); G3DSA:2.10.25.10 (GENE3D); G3DSA:2.10.25.10 (GENE3D); G3DSA:2.10.25.10 (GENE3D); G3DSA:2.10.25.10 (GENE3D); G3DSA:2.10.25.10 (GENE3D); IPR002861 (PFAM); G3DSA:2.10.25.10 (GENE3D); G3DSA:2.10.25.10 (GENE3D); G3DSA:2.10.25.10 (GENE3D); G3DSA:2.10.25.10 (GENE3D); G…	F:GO:0005509	F:calcium ion binding
gbr.16.83.t1	0	0	0	0	0	0	1	0	0	0	0	0	0	0	sushi, von Willebrand factor type A, EGF and pentraxin domain-containing protein 1-like	No	3562	20	0	58.38	1	F:GO:0005509	F:calcium ion binding			PR00010 (PRINTS); IPR011641 (SMART); IPR000884 (SMART); IPR001881 (SMART); IPR000742 (SMART); IPR000436 (SMART); IPR001881 (PFAM); IPR000884 (PFAM); IPR000742 (PFAM); G3DSA:2.10.70.10 (GENE3D); G3DSA:2.10.70.10 (GENE3D); G3DSA:2.10.25.10 (GENE3D); G3DSA:2.10.70.10 (GENE3D); IPR011641 (PFAM); IPR003410 (PFAM); G3DSA:2.10.70.10 (GENE3D); IPR013032 (PFAM); G3DSA:2.10.25.10 (GENE3D); IPR036383 (G3DSA…	F:GO:0005509	F:calcium ion binding
gbr.178.15.t1	0	0	1	0	0	0	0	0	0	0	0	0	0	0	neurogenic locus notch homolog protein 1-like isoform X3	No	1986	20	0	67.09	1	F:GO:0005509	F:calcium ion binding			PR00010 (PRINTS); IPR001881 (SMART); IPR000742 (SMART); IPR000859 (SMART); G3DSA:2.10.25.10 (GENE3D); IPR035914 (G3DSA:2.60.120.GENE3D); G3DSA:2.10.25.10 (GENE3D); G3DSA:2.10.25.10 (GENE3D); IPR000742 (PFAM); G3DSA:2.10.25.10 (GENE3D); IPR000859 (PFAM); G3DSA:2.10.25.10 (GENE3D); G3DSA:2.10.25.10 (GENE3D); G3DSA:2.10.25.10 (GENE3D); G3DSA:2.10.25.10 (GENE3D); G3DSA:2.10.25.10 (GENE3D); IPR035914 …	F:GO:0005509	F:calcium ion binding
gbr.2.183.t1	0	0	0	0	1	0	0	0	0	0	0	0	0	0	protocadherin Fat 4-like isoform X2	Yes	276	20	3.20352e-179	63.35	1	F:GO:0005509	F:calcium ion binding			IPR001881 (SMART); IPR000742 (SMART); IPR000859 (SMART); IPR035914 (G3DSA:2.60.120.GENE3D); IPR000742 (PFAM); G3DSA:2.10.25.10 (GENE3D); G3DSA:2.10.25.10 (GENE3D); IPR000859 (PFAM); PTHR24044 (PANTHER); PTHR24044:SF431 (PANTHER); PTHR24044:SF431 (PANTHER); PTHR24044 (PANTHER); IPR000742 (PROSITE_PATTERNS); IPR000742 (PROSITE_PATTERNS); SIGNAL_PEPTIDE (PHOBIUS); SIGNAL_PEPTIDE_C_REGION (PHOBIUS); …	F:GO:0005509	F:calcium ion binding
gbr.271.11.t1	0	0	1	0	0	0	0	0	0	0	0	0	0	0	neurogenic locus notch homolog protein 1-like isoform X1	No	1570	20	0	58.45	1	F:GO:0005509	F:calcium ion binding			PR00010 (PRINTS); IPR001881 (SMART); IPR000742 (SMART); IPR000859 (SMART); G3DSA:2.10.25.10 (GENE3D); G3DSA:2.10.25.10 (GENE3D); G3DSA:2.10.25.10 (GENE3D); IPR001881 (PFAM); IPR000742 (PFAM); IPR000859 (PFAM); G3DSA:2.10.25.10 (GENE3D); IPR013032 (PFAM); IPR000477 (PFAM); G3DSA:2.10.25.10 (GENE3D); IPR035914 (G3DSA:2.60.120.GENE3D); G3DSA:2.10.25.10 (GENE3D); G3DSA:2.10.25.10 (GENE3D); G3DSA:2.10…	F:GO:0005509	F:calcium ion binding
gbr.3.55.t1_gbr.3.56.t1	0	0	1	0	0	0	0	0	0	0	0	0	0	0	Kv channel-interacting protein 4-like isoform X3	No	679	20	0	89.2	1	F:GO:0005509	F:calcium ion binding			PR00450 (PRINTS); IPR002048 (PFAM); G3DSA:1.10.238.10 (GENE3D); IPR002048 (PFAM); mobidb-lite (MOBIDB_LITE); mobidb-lite (MOBIDB_LITE); mobidb-lite (MOBIDB_LITE); mobidb-lite (MOBIDB_LITE); mobidb-lite (MOBIDB_LITE); mobidb-lite (MOBIDB_LITE); mobidb-lite (MOBIDB_LITE); mobidb-lite (MOBIDB_LITE); PTHR23055:SF65 (PANTHER); IPR028846 (PANTHER); IPR002048 (PROSITE_PROFILES); IPR002048 (PROSITE_PROFI…	F:GO:0005509	F:calcium ion binding
gbr.37.71.t1	0	0	1	0	0	0	0	0	0	0	0	0	0	0	low-density lipoprotein receptor-related protein 4-like	No	1180	20	0	58.32	1	F:GO:0005509	F:calcium ion binding			IPR000742 (SMART); IPR000033 (SMART); IPR001881 (SMART); PF14670 (PFAM); G3DSA:2.10.25.10 (GENE3D); IPR000033 (PFAM); IPR011042 (G3DSA:2.120.10.GENE3D); IPR001881 (PFAM); G3DSA:2.10.25.10 (GENE3D); G3DSA:2.10.25.10 (GENE3D); IPR024731 (PFAM); IPR011042 (G3DSA:2.120.10.GENE3D); mobidb-lite (MOBIDB_LITE); mobidb-lite (MOBIDB_LITE); mobidb-lite (MOBIDB_LITE); mobidb-lite (MOBIDB_LITE); PTHR46513 (PA…	F:GO:0005509	F:calcium ion binding
gbr.41.83.t1	0	0	1	0	0	0	0	0	0	0	0	0	0	0	neuronal calcium sensor 1-like	No	177	20	2.58633e-114	93.73	1	F:GO:0005509	F:calcium ion binding			PR00450 (PRINTS); IPR002048 (SMART); G3DSA:1.10.238.10 (GENE3D); IPR002048 (PFAM); IPR002048 (PFAM); G3DSA:1.10.238.10 (GENE3D); PTHR23055:SF172 (PANTHER); IPR028846 (PANTHER); IPR018247 (PROSITE_PATTERNS); IPR018247 (PROSITE_PATTERNS); IPR018247 (PROSITE_PATTERNS); IPR002048 (PROSITE_PROFILES); IPR002048 (PROSITE_PROFILES); IPR002048 (PROSITE_PROFILES); IPR002048 (CDD); IPR002048 (CDD); IPR01199…	F:GO:0005509	F:calcium ion binding
gbr.47.2.t1	0	0	0	0	1	0	0	0	0	0	0	0	0	0	neurogenic locus notch homolog protein 1-like isoform X2	Yes	1703	20	0	57.34	1	F:GO:0005509	F:calcium ion binding			IPR000742 (SMART); IPR001881 (SMART); G3DSA:2.10.25.10 (GENE3D); IPR003410 (PFAM); G3DSA:2.10.25.10 (GENE3D); IPR000742 (PFAM); G3DSA:2.10.25.10 (GENE3D); G3DSA:2.10.25.10 (GENE3D); G3DSA:2.10.25.10 (GENE3D); G3DSA:2.10.25.10 (GENE3D); mobidb-lite (MOBIDB_LITE); mobidb-lite (MOBIDB_LITE); PTHR24273 (PANTHER); IPR000742 (PROSITE_PATTERNS); IPR000742 (PROSITE_PATTERNS); IPR000742 (PROSITE_PATTERNS)…	F:GO:0005509	F:calcium ion binding
gbr.192.2.t1	0	0	1	0	0	0	0	0	0	0	0	0	0	0	glucosidase 2 subunit beta	Yes	534	20	0	65.33	2	F:GO:0005509; F:GO:0005515	F:calcium ion binding; F:protein binding			Coil (COILS); Coil (COILS); Coil (COILS); Coil (COILS); G3DSA:1.10.238.10 (GENE3D); IPR036607 (PFAM); IPR028146 (PFAM); IPR009011 (G3DSA:2.70.130.GENE3D); IPR036055 (G3DSA:4.10.400.GENE3D); mobidb-lite (MOBIDB_LITE); mobidb-lite (MOBIDB_LITE); mobidb-lite (MOBIDB_LITE); mobidb-lite (MOBIDB_LITE); mobidb-lite (MOBIDB_LITE); mobidb-lite (MOBIDB_LITE); IPR039794 (PANTHER); PTHR12630:SF20 (PANTHER); …	F:GO:0005509; F:GO:0005515	F:calcium ion binding; F:protein binding
gbr.249.2.t1	0	0	0	0	1	0	0	0	0	0	0	0	0	0	slit homolog 2 protein-like isoform X3	No	1389	20	0	71.32	2	F:GO:0005509; F:GO:0005515	F:calcium ion binding; F:protein binding			IPR001791 (SMART); IPR003591 (SMART); IPR000742 (SMART); IPR001881 (SMART); IPR000483 (SMART); IPR006207 (SMART); SM00365 (SMART); IPR000372 (SMART); IPR032675 (G3DSA:3.80.10.GENE3D); G3DSA:2.10.25.10 (GENE3D); IPR001791 (PFAM); G3DSA:2.10.25.10 (GENE3D); IPR000372 (PFAM); IPR000483 (PFAM); IPR001611 (PFAM); G3DSA:2.10.25.10 (GENE3D); IPR000742 (PFAM); IPR032675 (G3DSA:3.80.10.GENE3D); G3DSA:2.60…	F:GO:0005509; F:GO:0005515	F:calcium ion binding; F:protein binding
gbr.117.45.t1	0	0	0	0	1	0	0	0	0	0	0	0	0	0	annexin A7-like isoform X1	No	933	20	0	80.57	3	F:GO:0005509; F:GO:0005515; F:GO:0005544	F:calcium ion binding; F:protein binding; F:calcium-dependent phospholipid binding			Coil (COILS); Coil (COILS); IPR001464 (PRINTS); IPR002110 (SMART); IPR018502 (SMART); IPR018502 (PFAM); IPR037104 (G3DSA:1.10.220.GENE3D); IPR036770 (G3DSA:1.25.40.GENE3D); IPR037104 (G3DSA:1.10.220.GENE3D); IPR026876 (PFAM); IPR037104 (G3DSA:1.10.220.GENE3D); IPR020683 (PFAM); IPR037104 (G3DSA:1.10.220.GENE3D); mobidb-lite (MOBIDB_LITE); mobidb-lite (MOBIDB_LITE); mobidb-lite (MOBIDB_LITE); mobi…	F:GO:0005509; F:GO:0005515; F:GO:0005544	F:calcium ion binding; F:protein binding; F:calcium-dependent phospholipid binding
gbr.8.129.t1	0	0	0	0	0	0	1	0	0	0	0	0	0	0	EF-hand calcium-binding domain-containing protein 6-like	No	1805	20	0	70.12	2	F:GO:0005509; F:GO:0008146	F:calcium ion binding; F:sulfotransferase activity			IPR002048 (SMART); IPR002048 (PFAM); IPR015070 (PFAM); G3DSA:1.10.238.10 (GENE3D); IPR002048 (PFAM); G3DSA:1.10.238.10 (GENE3D); IPR002048 (PFAM); IPR000863 (PFAM); G3DSA:3.40.50.300 (GENE3D); PTHR20875:SF2 (PANTHER); PTHR20875 (PANTHER); PTHR20875 (PANTHER); IPR018247 (PROSITE_PATTERNS); IPR018247 (PROSITE_PATTERNS); IPR018247 (PROSITE_PATTERNS); IPR018247 (PROSITE_PATTERNS); IPR018247 (PROSITE_…	F:GO:0005509; F:GO:0008146	F:calcium ion binding; F:sulfotransferase activity
gbr.422.16.t1	0	0	1	0	0	0	0	0	0	0	0	0	0	0	ER membrane protein complex subunit 7-like	No	222	20	1.20513e-163	75.14	1	F:GO:0030246	F:carbohydrate binding			IPR019008 (PFAM); mobidb-lite (MOBIDB_LITE); PTHR13605:SF4 (PANTHER); IPR039163 (PANTHER); NON_CYTOPLASMIC_DOMAIN (PHOBIUS); SIGNAL_PEPTIDE_N_REGION (PHOBIUS); SIGNAL_PEPTIDE (PHOBIUS); TRANSMEMBRANE (PHOBIUS); CYTOPLASMIC_DOMAIN (PHOBIUS); SIGNAL_PEPTIDE_H_REGION (PHOBIUS); SIGNAL_PEPTIDE_C_REGION (PHOBIUS); SignalP-noTM (SIGNALP_EUK); IPR013784 (SUPERFAMILY); TMhelix (TMHMM)	F:GO:0030246	F:carbohydrate binding
gbr.125.44.t1	0	0	1	0	0	0	0	0	0	0	0	0	0	0	carbonic anhydrase-related protein-like	No	378	20	0	79.41	2	F:GO:0004089; F:GO:0008270	F:carbonate dehydratase activity; F:zinc ion binding	EC:4.2.1.1	Carbonic anhydrase	IPR001148 (SMART); IPR001148 (PFAM); IPR036398 (G3DSA:3.10.200.GENE3D); PTHR18952:SF104 (PANTHER); IPR023561 (PANTHER); IPR018338 (PROSITE_PATTERNS); IPR001148 (PROSITE_PROFILES); IPR036398 (SUPERFAMILY)	F:GO:0004089; F:GO:0008270	F:carbonate dehydratase activity; F:zinc ion binding
gbr.173.26.t1	0	0	0	0	1	0	0	0	0	0	0	0	0	0	monoacylglycerol lipase ABHD6	No	334	20	0	64.33	1	F:GO:0003824	F:catalytic activity			IPR000073 (PRINTS); IPR000639 (PRINTS); IPR000073 (PFAM); IPR029058 (G3DSA:3.40.50.GENE3D); PTHR43798 (PANTHER); TRANSMEMBRANE (PHOBIUS); CYTOPLASMIC_DOMAIN (PHOBIUS); NON_CYTOPLASMIC_DOMAIN (PHOBIUS); IPR029058 (SUPERFAMILY); TMhelix (TMHMM)	F:GO:0003824	F:catalytic activity
gbr.182.64.t1	0	0	0	0	1	0	0	0	0	0	0	0	0	0	NADH dehydrogenase [ubiquinone] 1 alpha subcomplex subunit 9, mitochondrial	No	388	20	0	72.1	1	F:GO:0003824	F:catalytic activity			G3DSA:3.40.50.720 (GENE3D); IPR001509 (PFAM); PTHR12126:SF10 (PANTHER); PTHR12126 (PANTHER); cd05271 (CDD); SignalP-TM (SIGNALP_GRAM_POSITIVE); IPR036291 (SUPERFAMILY)	F:GO:0003824	F:catalytic activity
gbr.39.28.t1	0	0	1	0	0	0	0	0	0	0	0	0	0	0	bis(5'-adenosyl)-triphosphatase	No	186	20	2.03869e-118	71.44	1	F:GO:0003824	F:catalytic activity			IPR036265 (G3DSA:3.30.428.GENE3D); IPR001310 (PFAM); PTHR46243:SF1 (PANTHER); PTHR46243 (PANTHER); IPR019808 (PROSITE_PATTERNS); IPR011146 (PROSITE_PROFILES); IPR039383 (CDD); IPR036265 (SUPERFAMILY)	F:GO:0003824	F:catalytic activity
gbr.59.5.t1	0	0	1	0	0	0	0	0	0	0	0	0	0	0	ectonucleotide pyrophosphatase/phosphodiesterase family member 5-like	No	502	20	0	68.62	1	F:GO:0003824	F:catalytic activity			IPR017850 (G3DSA:3.40.720.GENE3D); G3DSA:3.30.1360.180 (GENE3D); IPR002591 (PFAM); PTHR10151 (PANTHER); PTHR10151:SF103 (PANTHER); CYTOPLASMIC_DOMAIN (PHOBIUS); NON_CYTOPLASMIC_DOMAIN (PHOBIUS); TRANSMEMBRANE (PHOBIUS); cd16018 (CDD); IPR017850 (SUPERFAMILY); TMhelix (TMHMM)	F:GO:0003824	F:catalytic activity
gbr.157.34.t1	0	0	1	0	0	0	0	0	0	0	0	0	0	0	extracellular sulfatase Sulf-1-like isoform X1	Yes	877	20	0	69.34	1	F:GO:0008484	F:sulfuric ester hydrolase activity			IPR024609 (PFAM); IPR000917 (PFAM); IPR017850 (G3DSA:3.40.720.GENE3D); mobidb-lite (MOBIDB_LITE); mobidb-lite (MOBIDB_LITE); PTHR43108:SF1 (PANTHER); PTHR43108:SF1 (PANTHER); PTHR43108:SF1 (PANTHER); PTHR43108 (PANTHER); PTHR43108 (PANTHER); PTHR43108 (PANTHER); IPR024607 (PROSITE_PATTERNS); SIGNAL_PEPTIDE_C_REGION (PHOBIUS); SIGNAL_PEPTIDE (PHOBIUS); SIGNAL_PEPTIDE_N_REGION (PHOBIUS); SIGNAL_PEP…	F:GO:0003824; F:GO:0008484	F:catalytic activity; F:sulfuric ester hydrolase activity
gbr.106.41.t1	1	0	0	0	0	0	0	0	0	0	0	0	0	0	BAG family molecular chaperone regulator 4 isoform X1	No	434	20	0	59.18	1	F:GO:0051087	F:chaperone binding			IPR003103 (SMART); IPR036533 (G3DSA:1.20.58.GENE3D); IPR003103 (PFAM); mobidb-lite (MOBIDB_LITE); mobidb-lite (MOBIDB_LITE); mobidb-lite (MOBIDB_LITE); mobidb-lite (MOBIDB_LITE); mobidb-lite (MOBIDB_LITE); mobidb-lite (MOBIDB_LITE); mobidb-lite (MOBIDB_LITE); mobidb-lite (MOBIDB_LITE); mobidb-lite (MOBIDB_LITE); IPR039773 (PANTHER); PTHR12329:SF5 (PANTHER); IPR003103 (PROSITE_PROFILES); IPR036533…	F:GO:0051087	F:chaperone binding
gbr.363.6.t1	0	0	0	0	1	0	0	0	0	0	0	0	0	0	zonadhesin-like	No	7032	20	0	68.48	2	F:GO:0008061; C:GO:0005576	F:chitin binding; C:extracellular region			Coil (COILS); Coil (COILS); Coil (COILS); Coil (COILS); Coil (COILS); Coil (COILS); Coil (COILS); Coil (COILS); Coil (COILS); Coil (COILS); Coil (COILS); Coil (COILS); Coil (COILS); Coil (COILS); Coil (COILS); Coil (COILS); IPR011641 (SMART); IPR011641 (PFAM); mobidb-lite (MOBIDB_LITE); mobidb-lite (MOBIDB_LITE); mobidb-lite (MOBIDB_LITE); mobidb-lite (MOBIDB_LITE); mobidb-lite (MOBIDB_LITE); mob…	F:GO:0008061; C:GO:0005576	F:chitin binding; C:extracellular region
gbr.10.31.t1	1	0	0	0	0	0	0	0	0	0	0	0	0	0	protein Jumonji-like isoform X3	No	1425	20	0	64.5	1	F:GO:0003677	F:DNA binding			Coil (COILS); IPR001606 (SMART); IPR003349 (SMART); IPR003347 (SMART); SM01014 (SMART); IPR036431 (G3DSA:1.10.150.GENE3D); IPR003349 (PFAM); IPR004198 (PFAM); IPR001606 (PFAM); G3DSA:2.60.120.650 (GENE3D); IPR003347 (PFAM); mobidb-lite (MOBIDB_LITE); mobidb-lite (MOBIDB_LITE); mobidb-lite (MOBIDB_LITE); mobidb-lite (MOBIDB_LITE); mobidb-lite (MOBIDB_LITE); mobidb-lite (MOBIDB_LITE); mobidb-lite (…	F:GO:0003677	F:DNA binding
gbr.109.30.t1	0	0	1	0	0	0	0	0	0	0	0	0	0	0	methyl-CpG-binding domain protein 5-like	No	2595	20	0	81	1	F:GO:0003677	F:DNA binding			Coil (COILS); IPR000313 (SMART); IPR001739 (SMART); IPR000313 (PFAM); G3DSA:2.30.30.140 (GENE3D); mobidb-lite (MOBIDB_LITE); mobidb-lite (MOBIDB_LITE); mobidb-lite (MOBIDB_LITE); mobidb-lite (MOBIDB_LITE); mobidb-lite (MOBIDB_LITE); mobidb-lite (MOBIDB_LITE); mobidb-lite (MOBIDB_LITE); mobidb-lite (MOBIDB_LITE); mobidb-lite (MOBIDB_LITE); mobidb-lite (MOBIDB_LITE); mobidb-lite (MOBIDB_LITE); mobi…	F:GO:0003677	F:DNA binding
gbr.133.10.t1	0	0	0	0	1	0	0	0	0	0	0	0	0	0	SEC14-like protein 2	No	702	20	0	67.81	1	F:GO:0003677	F:DNA binding			Coil (COILS); Coil (COILS); IPR004343 (SMART); IPR001251 (SMART); IPR036128 (G3DSA:2.170.260.GENE3D); IPR001251 (PFAM); IPR009038 (PFAM); G3DSA:2.60.120.680 (GENE3D); IPR036865 (G3DSA:3.40.525.GENE3D); IPR004343 (PFAM); mobidb-lite (MOBIDB_LITE); mobidb-lite (MOBIDB_LITE); mobidb-lite (MOBIDB_LITE); mobidb-lite (MOBIDB_LITE); mobidb-lite (MOBIDB_LITE); mobidb-lite (MOBIDB_LITE); mobidb-lite (MOBI…	F:GO:0003677	F:DNA binding
gbr.167.19.t1	0	0	0	0	1	0	0	0	0	0	0	0	0	0	methyl-CpG-binding domain protein 2-like isoform X1	No	331	20	1.31135e-160	80.05	2	F:GO:0008327; C:GO:0016581	F:methyl-CpG binding; C:NuRD complex			Coil (COILS); IPR001739 (SMART); IPR032343 (PFAM); G3DSA:3.30.890.10 (GENE3D); IPR001739 (PFAM); IPR025884 (PFAM); mobidb-lite (MOBIDB_LITE); PTHR12396 (PANTHER); IPR037965 (PTHR12396:PANTHER); IPR001739 (PROSITE_PROFILES); cd01396 (CDD); IPR016177 (SUPERFAMILY)	F:GO:0003677; F:GO:0008327; C:GO:0016581	F:DNA binding; F:methyl-CpG binding; C:NuRD complex
gbr.110.10.t1	0	0	1	0	0	0	0	0	0	0	0	0	0	0	histone H3.3	No	136	20	5.085e-93	100	3	F:GO:0003677; F:GO:0046982; C:GO:0000786	F:DNA binding; F:protein heterodimerization activity; C:nucleosome			IPR000164 (PRINTS); IPR000164 (SMART); IPR007125 (PFAM); IPR009072 (G3DSA:1.10.20.GENE3D); mobidb-lite (MOBIDB_LITE); IPR000164 (PANTHER); PTHR11426:SF198 (PANTHER); IPR000164 (PROSITE_PATTERNS); IPR000164 (PROSITE_PATTERNS); IPR009072 (SUPERFAMILY)	F:GO:0003677; F:GO:0046982; C:GO:0000786	F:DNA binding; F:protein heterodimerization activity; C:nucleosome
gbr.169.19.t1	0	0	1	0	0	0	0	0	0	0	0	0	0	0	uncharacterized protein LOC110982623 isoform X7	Yes	3221	20	0	75.86	3	F:GO:0004867; F:GO:0005509; C:GO:0005615	F:serine-type endopeptidase inhibitor activity; F:calcium ion binding; C:extracellular space			IPR002223 (PRINTS); IPR001881 (SMART); IPR006150 (SMART); IPR002223 (SMART); IPR001599 (SMART); IPR009048 (SMART); IPR011625 (SMART); IPR000742 (SMART); IPR008197 (SMART); G3DSA:2.20.130.20 (GENE3D); IPR036595 (G3DSA:2.60.40.GENE3D); IPR008197 (PFAM); IPR001599 (PFAM); IPR013783 (G3DSA:2.60.40.GENE3D); IPR009048 (PFAM); IPR036645 (G3DSA:4.10.75.GENE3D); IPR011626 (PFAM); IPR002223 (PFAM); G3DSA:2…	F:GO:0004866; F:GO:0004867; F:GO:0005509; F:GO:0030414; C:GO:0005576; C:GO:0005615	F:endopeptidase inhibitor activity; F:serine-type endopeptidase inhibitor activity; F:calcium ion binding; F:peptidase inhibitor activity; C:extracellular region; C:extracellular space
gbr.121.6.t1	0	0	0	0	1	0	0	0	0	0	0	0	0	0	collagen alpha-1(I) chain-like	Yes	1698	20	0	51.46	1	F:GO:0005201	F:extracellular matrix structural constituent			PR01217 (PRINTS); IPR000885 (SMART); IPR001791 (SMART); G3DSA:2.60.120.200 (GENE3D); G3DSA:2.60.120.1000 (GENE3D); IPR008160 (PFAM); IPR000885 (PFAM); mobidb-lite (MOBIDB_LITE); mobidb-lite (MOBIDB_LITE); mobidb-lite (MOBIDB_LITE); mobidb-lite (MOBIDB_LITE); mobidb-lite (MOBIDB_LITE); mobidb-lite (MOBIDB_LITE); mobidb-lite (MOBIDB_LITE); mobidb-lite (MOBIDB_LITE); mobidb-lite (MOBIDB_LITE); mobid…	F:GO:0005201	F:extracellular matrix structural constituent
gbr.135.62.t1	0	0	0	0	1	0	0	0	0	0	0	0	0	0	collagen alpha-1(XI) chain-like	No	511	20	0	64.66	1	F:GO:0005201	F:extracellular matrix structural constituent			IPR000885 (SMART); IPR000885 (PFAM); G3DSA:2.60.120.1000 (GENE3D); IPR008160 (PFAM); mobidb-lite (MOBIDB_LITE); mobidb-lite (MOBIDB_LITE); mobidb-lite (MOBIDB_LITE); mobidb-lite (MOBIDB_LITE); PTHR24023 (PANTHER); PTHR24023:SF937 (PANTHER); PTHR24023:SF937 (PANTHER); IPR000885 (PROSITE_PROFILES)	F:GO:0005201	F:extracellular matrix structural constituent
gbr.110.4.t1	0	0	1	0	0	0	0	0	0	0	0	0	0	0	Golgi resident protein GCP60-like isoform X2	No	429	20	0	65.31	1	F:GO:0000062	F:fatty-acyl-CoA binding			Coil (COILS); IPR014352 (G3DSA:1.20.80.GENE3D); IPR009038 (PFAM); G3DSA:2.60.120.680 (GENE3D); IPR000582 (PFAM); mobidb-lite (MOBIDB_LITE); mobidb-lite (MOBIDB_LITE); mobidb-lite (MOBIDB_LITE); mobidb-lite (MOBIDB_LITE); PTHR22973:SF12 (PANTHER); PTHR22973 (PANTHER); IPR000582 (PROSITE_PROFILES); IPR009038 (PROSITE_PROFILES); IPR035984 (SUPERFAMILY); IPR036598 (SUPERFAMILY)	F:GO:0000062	F:fatty-acyl-CoA binding
gbr.340.13.t1	0	0	0	0	1	0	0	0	0	0	0	0	0	0	homer protein homolog 2-like isoform X2	No	370	20	0	71.64	1	F:GO:0035256	F:G protein-coupled glutamate receptor binding			Coil (COILS); Coil (COILS); Coil (COILS); IPR000697 (SMART); IPR011993 (G3DSA:2.30.29.GENE3D); IPR000697 (PFAM); mobidb-lite (MOBIDB_LITE); mobidb-lite (MOBIDB_LITE); mobidb-lite (MOBIDB_LITE); mobidb-lite (MOBIDB_LITE); mobidb-lite (MOBIDB_LITE); PTHR10918 (PANTHER); IPR000697 (PROSITE_PROFILES); IPR044100 (CDD); SSF50729 (SUPERFAMILY)	F:GO:0035256	F:G protein-coupled glutamate receptor binding
gbr.458.5.t1	0	0	1	0	0	0	0	0	0	0	0	0	0	0	septin-5 isoform X2	No	355	20	0	89.71	1	F:GO:0005525	F:GTP binding			IPR016491 (PIRSF); G3DSA:3.40.50.300 (GENE3D); IPR030379 (PFAM); mobidb-lite (MOBIDB_LITE); mobidb-lite (MOBIDB_LITE); mobidb-lite (MOBIDB_LITE); PTHR18884 (PANTHER); PTHR18884:SF71 (PANTHER); IPR030379 (PROSITE_PROFILES); IPR016491 (CDD); IPR027417 (SUPERFAMILY)	F:GO:0005525	F:GTP binding
gbr.49.47.t1	1	0	0	0	0	0	0	0	0	0	0	0	0	0	ADP-ribosylation factor 4-like	No	181	20	2.31144e-131	93.51	1	F:GO:0005525	F:GTP binding			Coil (COILS); IPR006689 (PRINTS); SM00178 (SMART); SM00177 (SMART); G3DSA:3.40.50.300 (GENE3D); IPR005225 (TIGRFAM); IPR006689 (PFAM); PTHR11711 (PANTHER); PTHR11711:SF386 (PANTHER); PS51417 (PROSITE_PROFILES); cd04150 (CDD); IPR027417 (SUPERFAMILY)	F:GO:0005525	F:GTP binding
gbr.7.18.t1	0	0	1	0	0	0	0	0	0	0	0	0	0	0	rab-like protein 6 isoform X1	No	738	20	0	62.63	1	F:GO:0005525	F:GTP binding			SM00175 (SMART); G3DSA:3.40.50.300 (GENE3D); PF08477 (PFAM); mobidb-lite (MOBIDB_LITE); mobidb-lite (MOBIDB_LITE); mobidb-lite (MOBIDB_LITE); mobidb-lite (MOBIDB_LITE); mobidb-lite (MOBIDB_LITE); mobidb-lite (MOBIDB_LITE); mobidb-lite (MOBIDB_LITE); mobidb-lite (MOBIDB_LITE); mobidb-lite (MOBIDB_LITE); mobidb-lite (MOBIDB_LITE); mobidb-lite (MOBIDB_LITE); mobidb-lite (MOBIDB_LITE); IPR040385 (PAN…	F:GO:0005525	F:GTP binding
gbr.11.37.t1	0	0	0	0	1	0	0	0	0	0	0	0	0	0	ADP-ribosylation factor GTPase-activating protein 1-like isoform X2	No	549	20	0	70.18	1	F:GO:0005096	F:GTPase activator activity			IPR001164 (SMART); IPR001164 (PFAM); IPR038508 (G3DSA:3.30.40.GENE3D); mobidb-lite (MOBIDB_LITE); mobidb-lite (MOBIDB_LITE); mobidb-lite (MOBIDB_LITE); mobidb-lite (MOBIDB_LITE); mobidb-lite (MOBIDB_LITE); PTHR46395 (PANTHER); cd08830 (CDD); IPR037278 (SUPERFAMILY)	F:GO:0005096	F:GTPase activator activity
gbr.24.23.t1	0	0	0	0	1	0	0	0	0	0	0	0	0	0	arf-GAP with coiled-coil, ANK repeat and PH domain-containing protein 2-like isoform X2	No	745	20	0	72.08	2	F:GO:0005096; F:GO:0005515	F:GTPase activator activity; F:protein binding			Coil (COILS); IPR001164 (PRINTS); IPR002110 (SMART); IPR001849 (SMART); IPR001164 (SMART); IPR027267 (G3DSA:1.20.1270.GENE3D); IPR001164 (PFAM); IPR011993 (G3DSA:2.30.29.GENE3D); PF16746 (PFAM); IPR036770 (G3DSA:1.25.40.GENE3D); IPR038508 (G3DSA:3.30.40.GENE3D); IPR001849 (PFAM); IPR020683 (PFAM); mobidb-lite (MOBIDB_LITE); mobidb-lite (MOBIDB_LITE); mobidb-lite (MOBIDB_LITE); mobidb-lite (MOBIDB…	F:GO:0005096; F:GO:0005515	F:GTPase activator activity; F:protein binding
gbr.540.1.t1	0	0	0	0	0	0	1	0	0	0	0	0	0	0	GPN-loop GTPase 1	No	343	20	0	82.1	1	F:GO:0003924	F:GTPase activity	EC:3.6.1.15	Nucleoside-triphosphate phosphatase	Coil (COILS); G3DSA:3.40.50.300 (GENE3D); IPR004130 (PFAM); mobidb-lite (MOBIDB_LITE); mobidb-lite (MOBIDB_LITE); mobidb-lite (MOBIDB_LITE); mobidb-lite (MOBIDB_LITE); IPR030230 (PTHR21231:PANTHER); IPR004130 (PANTHER); cd17870 (CDD); IPR027417 (SUPERFAMILY)	F:GO:0003924	F:GTPase activity
gbr.104.21.t1	1	0	0	0	0	0	0	0	0	0	0	0	0	0	Rab5 like small GTpase	No	232	20	8.51266e-171	70.51	2	F:GO:0003924; F:GO:0005525	F:GTPase activity; F:GTP binding	EC:3.6.1.15	Nucleoside-triphosphate phosphatase	PR00449 (PRINTS); SM00176 (SMART); SM00175 (SMART); SM00174 (SMART); SM00173 (SMART); IPR005225 (TIGRFAM); IPR001806 (PFAM); G3DSA:3.40.50.300 (GENE3D); mobidb-lite (MOBIDB_LITE); PTHR47977:SF51 (PANTHER); PTHR47977 (PANTHER); PS51419 (PROSITE_PROFILES); cd00154 (CDD); IPR027417 (SUPERFAMILY)	F:GO:0003924; F:GO:0005525	F:GTPase activity; F:GTP binding
gbr.11.70.t1	0	0	1	0	0	0	0	0	0	0	0	0	0	0	ras-related protein Rab-10-like isoform X2	No	325	20	1.01429e-130	86.81	2	F:GO:0003924; F:GO:0005525	F:GTPase activity; F:GTP binding	EC:3.6.1.15	Nucleoside-triphosphate phosphatase	PR00449 (PRINTS); SM00175 (SMART); SM00176 (SMART); SM00174 (SMART); SM00173 (SMART); G3DSA:3.40.50.300 (GENE3D); G3DSA:3.40.50.300 (GENE3D); IPR001806 (PFAM); IPR005225 (TIGRFAM); mobidb-lite (MOBIDB_LITE); mobidb-lite (MOBIDB_LITE); PTHR47980 (PANTHER); PTHR47980:SF36 (PANTHER); CYTOPLASMIC_DOMAIN (PHOBIUS); TRANSMEMBRANE (PHOBIUS); NON_CYTOPLASMIC_DOMAIN (PHOBIUS); PS51419 (PROSITE_PROFILES); …	F:GO:0003924; F:GO:0005525	F:GTPase activity; F:GTP binding
gbr.151.26.t1_gbr.151.22.t1	0	0	1	0	0	0	0	0	0	0	0	0	0	0	eukaryotic translation initiation factor 5B	No	1200	20	0	79.68	4	P:GO:0006413; F:GO:0003743; F:GO:0003924; F:GO:0005525	P:translational initiation; F:translation initiation factor activity; F:GTPase activity; F:GTP binding	EC:3.6.1.15	Nucleoside-triphosphate phosphatase	IPR000795 (PRINTS); IPR000795 (PFAM); G3DSA:3.40.50.300 (GENE3D); G3DSA:2.40.30.10 (GENE3D); IPR005225 (TIGRFAM); G3DSA:2.40.30.10 (GENE3D); IPR023115 (PFAM); IPR004161 (PFAM); IPR036925 (G3DSA:3.40.50.GENE3D); mobidb-lite (MOBIDB_LITE); mobidb-lite (MOBIDB_LITE); mobidb-lite (MOBIDB_LITE); mobidb-lite (MOBIDB_LITE); mobidb-lite (MOBIDB_LITE); mobidb-lite (MOBIDB_LITE); mobidb-lite (MOBIDB_LITE);…	F:GO:0003924; F:GO:0005525	F:GTPase activity; F:GTP binding
gbr.245.14.t1	0	0	1	0	0	0	0	0	0	0	0	0	0	0	EF-hand calcium-binding domain-containing protein 4A isoform X1	No	496	20	0	70.98	2	F:GO:0003924; F:GO:0005525	F:GTPase activity; F:GTP binding	EC:3.6.1.15	Nucleoside-triphosphate phosphatase	Coil (COILS); Coil (COILS); PR00449 (PRINTS); SM00175 (SMART); SM00174 (SMART); SM00173 (SMART); SM00176 (SMART); IPR001806 (PFAM); G3DSA:3.40.50.300 (GENE3D); IPR005225 (TIGRFAM); PTHR47977 (PANTHER); PTHR47977:SF39 (PANTHER); PS51419 (PROSITE_PROFILES); cd00154 (CDD); IPR027417 (SUPERFAMILY)	F:GO:0003924; F:GO:0005525	F:GTPase activity; F:GTP binding
gbr.37.5.t1	0	0	1	0	0	0	0	0	0	0	0	0	0	0	ras-related protein Rab-11A isoform X2	No	190	20	2.30912e-134	86.08	2	F:GO:0003924; F:GO:0005525	F:GTPase activity; F:GTP binding	EC:3.6.1.15	Nucleoside-triphosphate phosphatase	PR00449 (PRINTS); SM00174 (SMART); SM00173 (SMART); SM00176 (SMART); SM00175 (SMART); IPR001806 (PFAM); IPR005225 (TIGRFAM); G3DSA:3.40.50.300 (GENE3D); mobidb-lite (MOBIDB_LITE); mobidb-lite (MOBIDB_LITE); PTHR47979 (PANTHER); PTHR47979:SF41 (PANTHER); PS51419 (PROSITE_PROFILES); cd01868 (CDD); IPR027417 (SUPERFAMILY)	F:GO:0003924; F:GO:0005525	F:GTPase activity; F:GTP binding
gbr.383.1.t1	1	0	0	0	0	0	0	0	0	0	0	0	0	0	eukaryotic peptide chain release factor GTP-binding subunit ERF3A-like	No	597	20	0	75.39	2	F:GO:0003924; F:GO:0005525	F:GTPase activity; F:GTP binding	EC:3.6.1.15	Nucleoside-triphosphate phosphatase	Coil (COILS); IPR000795 (PRINTS); G3DSA:2.40.30.10 (GENE3D); G3DSA:3.40.50.300 (GENE3D); IPR004160 (PFAM); G3DSA:2.40.30.10 (GENE3D); IPR000795 (PFAM); IPR004161 (PFAM); mobidb-lite (MOBIDB_LITE); mobidb-lite (MOBIDB_LITE); mobidb-lite (MOBIDB_LITE); mobidb-lite (MOBIDB_LITE); mobidb-lite (MOBIDB_LITE); PTHR23115 (PANTHER); PTHR23115:SF125 (PANTHER); IPR031157 (PROSITE_PATTERNS); IPR000795 (PROSI…	F:GO:0003924; F:GO:0005525	F:GTPase activity; F:GTP binding
gbr.410.2.t1	0	0	1	0	0	0	0	0	0	0	0	0	0	0	ADP-ribosylation factor 6	No	175	20	3.91352e-127	97.34	2	F:GO:0003924; F:GO:0005525	F:GTPase activity; F:GTP binding	EC:3.6.1.15	Nucleoside-triphosphate phosphatase	IPR006689 (PRINTS); SM00178 (SMART); SM00175 (SMART); SM00177 (SMART); IPR006689 (PFAM); G3DSA:3.40.50.300 (GENE3D); IPR005225 (TIGRFAM); PTHR11711 (PANTHER); PTHR11711:SF394 (PANTHER); SIGNAL_PEPTIDE_N_REGION (PHOBIUS); SIGNAL_PEPTIDE_C_REGION (PHOBIUS); NON_CYTOPLASMIC_DOMAIN (PHOBIUS); SIGNAL_PEPTIDE (PHOBIUS); SIGNAL_PEPTIDE_H_REGION (PHOBIUS); PS51417 (PROSITE_PROFILES); IPR041838 (CDD); IPR…	F:GO:0003924; F:GO:0005525	F:GTPase activity; F:GTP binding
gbr.488.18.t1	0	0	0	0	1	0	0	0	0	0	0	0	0	0	ras-related protein Rab-23	No	245	20	2.21053e-163	82.96	2	F:GO:0003924; F:GO:0005525	F:GTPase activity; F:GTP binding	EC:3.6.1.15	Nucleoside-triphosphate phosphatase	PR00449 (PRINTS); SM00176 (SMART); SM00174 (SMART); SM00173 (SMART); SM00175 (SMART); G3DSA:3.40.50.300 (GENE3D); IPR005225 (TIGRFAM); IPR001806 (PFAM); mobidb-lite (MOBIDB_LITE); mobidb-lite (MOBIDB_LITE); PTHR24073 (PANTHER); PTHR24073:SF209 (PANTHER); PS51419 (PROSITE_PROFILES); IPR034114 (CDD); IPR027417 (SUPERFAMILY)	F:GO:0003924; F:GO:0005525	F:GTPase activity; F:GTP binding
gbr.5.60.t1	0	0	1	0	0	0	0	0	0	0	0	0	0	0	rab-like protein 2A	No	228	20	1.78807e-166	81.77	2	F:GO:0003924; F:GO:0005525	F:GTPase activity; F:GTP binding	EC:3.6.1.15	Nucleoside-triphosphate phosphatase	PR00449 (PRINTS); SM00175 (SMART); SM00174 (SMART); SM00173 (SMART); SM00176 (SMART); IPR005225 (TIGRFAM); IPR001806 (PFAM); G3DSA:3.40.50.300 (GENE3D); mobidb-lite (MOBIDB_LITE); mobidb-lite (MOBIDB_LITE); PTHR24073:SF263 (PANTHER); PTHR24073 (PANTHER); PS51419 (PROSITE_PROFILES); IPR027417 (SUPERFAMILY)	F:GO:0003924; F:GO:0005525	F:GTPase activity; F:GTP binding
gbr.370.26.t1	0	0	1	0	0	0	0	0	0	0	0	0	0	0	DENN domain-containing protein 1B-like isoform X2	No	873	20	0	68.87	1	F:GO:0005085	F:guanyl-nucleotide exchange factor activity			IPR005112 (SMART); IPR005113 (SMART); IPR001194 (SMART); G3DSA:3.30.450.200 (GENE3D); IPR005113 (PFAM); IPR001194 (PFAM); IPR005112 (PFAM); IPR043153 (G3DSA:3.40.50.GENE3D); mobidb-lite (MOBIDB_LITE); mobidb-lite (MOBIDB_LITE); mobidb-lite (MOBIDB_LITE); mobidb-lite (MOBIDB_LITE); mobidb-lite (MOBIDB_LITE); mobidb-lite (MOBIDB_LITE); mobidb-lite (MOBIDB_LITE); IPR040032 (PANTHER); IPR037516 (PROS…	F:GO:0005085	F:guanyl-nucleotide exchange factor activity
gbr.38.2.t1	0	0	0	1	0	0	0	0	0	0	0	0	0	0	pleckstrin homology domain-containing family G member 5-like isoform X2	No	2028	20	0	65.38	1	F:GO:0005085	F:guanyl-nucleotide exchange factor activity			IPR000219 (SMART); IPR000219 (PFAM); IPR035899 (G3DSA:1.20.900.GENE3D); mobidb-lite (MOBIDB_LITE); mobidb-lite (MOBIDB_LITE); mobidb-lite (MOBIDB_LITE); mobidb-lite (MOBIDB_LITE); mobidb-lite (MOBIDB_LITE); IPR040181 (PANTHER); IPR040181 (PANTHER); PTHR13217:SF11 (PANTHER); IPR040181 (PANTHER); PTHR13217:SF11 (PANTHER); PTHR13217:SF11 (PANTHER); IPR040181 (PANTHER); PTHR13217:SF11 (PANTHER); IPR0…	F:GO:0005085	F:guanyl-nucleotide exchange factor activity
gbr.72.62.t1	0	0	1	0	0	0	0	0	0	0	0	0	0	0	putative pleckstrin-likey domain-containing family G member 3	No	1646	20	0	77.22	1	F:GO:0005085	F:guanyl-nucleotide exchange factor activity			Coil (COILS); IPR001849 (SMART); IPR000219 (SMART); IPR011993 (G3DSA:2.30.29.GENE3D); IPR035899 (G3DSA:1.20.900.GENE3D); IPR000219 (PFAM); mobidb-lite (MOBIDB_LITE); mobidb-lite (MOBIDB_LITE); mobidb-lite (MOBIDB_LITE); mobidb-lite (MOBIDB_LITE); mobidb-lite (MOBIDB_LITE); mobidb-lite (MOBIDB_LITE); mobidb-lite (MOBIDB_LITE); mobidb-lite (MOBIDB_LITE); mobidb-lite (MOBIDB_LITE); mobidb-lite (MOBI…	F:GO:0005085	F:guanyl-nucleotide exchange factor activity
gbr.151.28.t1_gbr.151.29.t1	0	0	1	0	0	0	0	0	0	0	0	0	0	0	rho guanine nucleotide exchange factor 17	No	1936	20	0	71.31	1	F:GO:0005085	F:guanyl-nucleotide exchange factor activity			IPR035899 (G3DSA:1.20.900.GENE3D); PF19056 (PFAM); PF19057 (PFAM); IPR000219 (PFAM); mobidb-lite (MOBIDB_LITE); mobidb-lite (MOBIDB_LITE); mobidb-lite (MOBIDB_LITE); mobidb-lite (MOBIDB_LITE); mobidb-lite (MOBIDB_LITE); mobidb-lite (MOBIDB_LITE); mobidb-lite (MOBIDB_LITE); mobidb-lite (MOBIDB_LITE); mobidb-lite (MOBIDB_LITE); mobidb-lite (MOBIDB_LITE); mobidb-lite (MOBIDB_LITE); mobidb-lite (MOBI…	F:GO:0005085; F:GO:0005515	F:guanyl-nucleotide exchange factor activity; F:protein binding
gbr.7.107.t1	0	0	1	0	0	0	0	0	0	0	0	0	0	0	rho guanine nucleotide exchange factor 7-like isoform X1	No	637	20	0	78.59	1	F:GO:0005085	F:guanyl-nucleotide exchange factor activity			Coil (COILS); IPR001452 (PRINTS); IPR000219 (SMART); IPR001452 (SMART); IPR001452 (PFAM); IPR035899 (G3DSA:1.20.900.GENE3D); G3DSA:1.20.5.390 (GENE3D); IPR032409 (PFAM); PF16614 (PFAM); IPR000219 (PFAM); IPR011993 (G3DSA:2.30.29.GENE3D); G3DSA:2.30.30.40 (GENE3D); mobidb-lite (MOBIDB_LITE); mobidb-lite (MOBIDB_LITE); mobidb-lite (MOBIDB_LITE); mobidb-lite (MOBIDB_LITE); mobidb-lite (MOBIDB_LITE);…	F:GO:0005085; F:GO:0005515	F:guanyl-nucleotide exchange factor activity; F:protein binding
gbr.139.16.t1	0	0	1	0	0	0	0	0	0	0	0	0	0	0	NFX1-type zinc finger-containing protein 1-like	No	1465	20	0	64.43	1	F:GO:0004386	F:helicase activity	EC:3.6.1.3; EC:3.6.1.15	Deleted entry; Nucleoside-triphosphate phosphatase	Coil (COILS); Coil (COILS); IPR003593 (SMART); G3DSA:3.40.50.300 (GENE3D); IPR041677 (PFAM); G3DSA:3.40.50.300 (GENE3D); IPR041679 (PFAM); mobidb-lite (MOBIDB_LITE); mobidb-lite (MOBIDB_LITE); mobidb-lite (MOBIDB_LITE); mobidb-lite (MOBIDB_LITE); mobidb-lite (MOBIDB_LITE); mobidb-lite (MOBIDB_LITE); mobidb-lite (MOBIDB_LITE); mobidb-lite (MOBIDB_LITE); PTHR10887 (PANTHER); PTHR10887:SF470 (PANTHE…	F:GO:0004386	F:helicase activity
gbr.42.5.t1_gbr.42.6.t1	0	0	1	0	0	0	0	0	0	0	0	0	0	0	probable helicase senataxin isoform X1	No	3087	20	0	53.92	1	F:GO:0004386	F:helicase activity			G3DSA:3.40.50.300 (GENE3D); IPR041679 (PFAM); IPR024481 (PFAM); IPR041677 (PFAM); G3DSA:3.40.50.300 (GENE3D); mobidb-lite (MOBIDB_LITE); mobidb-lite (MOBIDB_LITE); mobidb-lite (MOBIDB_LITE); mobidb-lite (MOBIDB_LITE); mobidb-lite (MOBIDB_LITE); mobidb-lite (MOBIDB_LITE); mobidb-lite (MOBIDB_LITE); mobidb-lite (MOBIDB_LITE); mobidb-lite (MOBIDB_LITE); mobidb-lite (MOBIDB_LITE); mobidb-lite (MOBIDB…	F:GO:0004386	F:helicase activity
[truncated: 1,465 more rows]

## Sheet: 5.2 GO enrichments
ID	Description	P.adjust	Number of genes	Ontology	Tissue	Season
GO:0006457	protein folding	0.000000000906	11	BP	Co	Summer
GO:0035556	intracellular signal transduction	0.0000338	15	BP	Co	Summer
GO:0035967	cellular response to topologically incorrect protein	0.009600462	3	BP	Co	Summer
GO:0009966	regulation of signal transduction	0.010367992	7	BP	Co	Summer
GO:0006986	response to unfolded protein	0.011460025	3	BP	Co	Summer
GO:0006457	protein folding	0.00000000000158	9	BP	Pa	Summer
[truncated: 35 more rows]

## Sheet: 5.3 KEGG enrichments
Pathway	P.adjust	Number of genes	Tissue	Season
[truncated: 18 more rows]

## Sheet: 5.4 Seasonal TFs
Summary of differentially expressed putative transcription factors between summer and winter.
[truncated: 104 more rows]
[truncated: 11 more columns]

[truncated: 2 more sheets: 5.4 Summer TFs, 5.5 Winter TFs]
