# Supplementary material for: Seasonal tissue-specific gene expression in wild crown-of-thorns starfish reveals reproductive and stress-related transcriptional systems
Source: PLoS Biol. 2024 May 14;22(5):e3002620. doi: 10.1371/journal.pbio.3002620 (PMC11093393; doi:10.1371/journal.pbio.3002620)
Supplement: S6 Table — Protein-coding genes are listed in the same order as in Fig 2D. S6.1 Table. Protein-coding genes significantly up-regulated in gravid females compared to gravid males. S6.2 Table. Average tissue expression levels of genes significantly up-regulated in gravid females compared to gravid males. S6.3 Table. Protein-coding genes significantly up-regulated in gravid males compared to gravid females. S6.4 Table. Average tissue expression levels of genes significantly up-regulated in gravid males compared to gravid females. (XLSX) [file pbio.3002620.s010.xlsx]

## Sheet: S6.1 Female upreg
Sample TPM expression of 183 CDS that significantly upregulate in females compared to males, in at least one tissue.
Sample:	TFf1	TFf2	TFf3	TFf4	TFf5	TFf6	TFf7	TFm1	TFm2	TFm3	TFm4	TFm5	TFm6	TFw1	TFw2	TFw3	TFw4	TFw5	TFw6	TFw7	STf1	STf2	STf3	STf4	STf5	STf6	STf7	STm1	STm2	STm3	STm4	STm5	STm6	STw2	STw3	STw4	STw5	STw6	STw7	RNf1	RNf2	RNf3	RNf4	RNf5	RNf6	RNf7	RNm1	RNm3	RNm4
gbr.1.186.t1	0	0.370253	0	0	1.26148	0	0	0	0	0	1.06596	0	0	0	0	0	0	0	0	0	0	0	0	0	0	0	0	0	0	0	0	0	0	0	0	0	0	0	0	0.186255	0.371054	0	1.58239	0	0	0	0	0	1.0048
gbr.102.54.t1	46.6391	43.3446	41.8947	69.4971	14.7678	31.0753	93.5303	24.3202	9.35871	57.6385	1.61018	108.465	12.7926	29.865	26.8706	53.137	8.11285	48.9993	20.244	47.4155	50.1881	72.1369	118.344	143.713	82.3751	26.1275	94.5973	48.3598	17.6054	85.3104	10.427	178.063	25.7847	24.0953	65.2597	30.9655	105.683	193.872	76.5595	21.1011	23.1905	18.9742	11.9514	138.994	16.0886	56.7703	16.8165	28.0167	5.31231
gbr.104.24.t1	75.9785	85.7918	51.7649	39.6447	36.3441	57.4357	30.7747	53.771	48.353	56.7337	77.4308	40.9518	71.5249	33.2139	38.0565	46.4906	27.9127	44.6633	55.4526	25.3825	156.667	229.784	26.1559	33.4283	29.3805	44.4116	26.7183	30.7959	36.6908	35.7144	32.7932	59.4267	53.2151	46.5002	64.9184	42.376	39.2399	52.2115	16.2159	80.7491	54.93	30.1301	24.0074	44.239	62.6772	38.2331	57.0313	64.9681	44.3475
gbr.107.17.t1	4.64763	12.3121	1.85598	5.8937	4.24195	4.61185	6.13889	3.87208	2.48423	2.08001	4.77929	4.07524	4.9221	10.2221	11.4392	1.24477	2.61743	21.8779	10.0146	2.99441	1.27322	20.8641	2.12567	2.19088	1.59182	0.975484	2.43344	2.94442	2.06661	3.50299	3.86866	3.14971	1.45778	5.82747	1.23802	3.57804	24.0708	7.84699	1.9243	25.6442	12.2694	7.46254	12.4159	14.3811	2.12238	8.36546	18.0246	1.31998	9.85492
gbr.109.12.t1	21.2039	17.6029	16.0531	20.9789	19.9915	17.783	19.8549	18.6317	15.2138	14.1851	15.7005	17.7936	20.4679	17.3349	16.5432	21.667	26.2962	19.7253	22.2381	25.0697	79.2905	52.3654	88.3045	79.917	85.3103	110.74	94.7148	64.2807	32.2633	20.976	67.9955	58.5726	52.4966	97.1952	59.3539	98.981	80.7899	73.6726	53.7147	3172.2	2295.78	1318.93	3047.18	1421.78	1116.8	1094.88	1346.18	1381.89	877.165
gbr.1090.1.t1	0	35.488	1110.94	151.192	120.91	35.8511	1079.04	0	28.9675	0	0	304.917	0	245.839	0	0	0	510.216	0	0	0	0	454.418	196.711	183.759	0	408.166	0	0	0	0	0	0	0	0	0	412.972	0	7.47944	0	0	14.9561	75.8348	0	0	153.286	0	0	0
gbr.110.53.t1	72.4251	105.991	87.57	158.174	173.419	63.5193	156.487	94.8194	96.7811	112.096	71.3737	96.1402	60.2661	116.773	116.639	140.728	193.97	337.7	183.371	99.3741	113.755	107.84	177.586	174.688	213.054	108.942	184.742	154.857	105.431	116.974	78.1488	85.0767	85.8195	215.561	180.309	173.661	296.656	251.356	126.005	98.5042	117.382	94.7889	140.503	207.763	74.4156	139.672	52.9867	85.7062	41.4399
gbr.110.6.t1	12.0873	30.8932	18.7714	1.90748	5.7204	6.10615	0.551899	6.04217	10.4157	3.7867	10.6343	5.77037	8.53407	1.74464	4.62783	0.177736	0	1.20694	0	1.61522	21.0158	53.1517	9.45956	4.25444	4.5079	8.28747	1.81748	19.6547	1.07494	9.31282	16.6944	12.2328	12.9747	4.28647	5.31674	4.88541	5.21017	9.87645	4.10478	3.04059	12.9561	1.41517	2.15269	2.18175	5.15178	0	5.7695	9.61216	2.27823
gbr.112.26.t1	52.2337	53.984	38.1285	37.7182	37.5709	51.361	36.2911	61.5844	37.5868	57.8935	33.7083	30.8645	47.9293	49.0368	44.5216	51.7819	35.2859	71.8801	52.9037	50.6491	135.098	106.955	125.875	109.514	123.061	188.671	126.21	79.4439	52.0703	51.4502	77.889	80.3909	72.7309	146.449	103.482	103.653	102.154	88.0727	75.5529	365.429	424.971	331.562	161.536	328.795	418.935	261.348	446.439	313.408	302.817
gbr.112.29.t1	4.26498	6.51668	1.76626	5.0479	3.58834	2.79293	2.27193	3.55329	2.90144	2.22689	1.70559	0.969557	5.35332	1.93798	2.11675	3.24022	2.73998	2.12934	2.85915	1.89977	22.537	13.4172	25.0335	30.649	26.1314	27.1535	19.7733	11.5586	2.3179	9.76281	12.8857	13.7882	14.9135	24.9559	14.5458	21.7073	19.0406	14.7278	6.07649	108.529	107.659	113.684	67.5179	129.588	81.8011	95.5325	176.15	113.055	82.7987
gbr.122.40.t1	12.0482	4.81147	6.70469	8.51634	7.76096	7.96027	7.10568	11.8501	12.7499	5.76656	3.41287	6.16258	6.61618	9.37935	7.42119	8.08301	6.24497	4.76206	8.32927	9.89484	38.6356	14.9944	47.3237	27.0566	37.1771	77.4442	42.8372	26.5298	13.6167	11.0149	19.934	25.0851	20.8198	60.2619	45.0752	44.5256	29.2126	19.8503	17.7241	74.6643	59.6096	48.372	46.7891	47.5717	38.5136	87.3469	83.5674	41.2521	56.488
gbr.13.93.t1	152.342	284.316	160.15	243.491	145.426	206.648	188.165	124.751	136.411	219.592	87.4782	145.187	109.398	177.286	174.482	199.31	285.397	284.732	227.82	122.667	281.652	294.518	344.608	404.733	276.376	258.258	292.206	199.213	179.483	198.895	148.364	247.076	186.778	237.569	294.333	326.285	256.171	276.427	222.307	205.121	398.849	116.621	229.574	236.198	120.704	285.924	181.013	124.253	113.382
gbr.132.18.t1	356.041	170.17	8.32363	7.55195	10.267	4.29778	366.212	3.18956	0	5.99681	0	3.91639	4.50499	4.91181	1.22148	1.68883	0.670774	1.91137	234.832	5.1159	191.859	629.714	9.53312	8.42192	3.46748	0	326.682	9.90376	0.567445	5.12982	0	4.03592	0.933971	0	0.73216	1.71928	3.53618	304.996	2.46572	81.3238	30.9101	2.24114	6.81822	6.91025	0	50.5332	1.52281	10.1482	1.44317
gbr.133.27.t1	4.79617	17.8139	8.93806	12.834	7.69767	5.17937	39.1327	9.38153	4.25583	25.6957	6.50458	4.69308	5.88918	3.71214	3.19356	24.6989	4.05554	21.7071	1.88721	3.1349	6.23823	26.4062	21.03	30.8269	27.6306	1.2255	50.6778	8.32291	2.59629	26.5096	4.86019	5.67167	5.95208	4.10423	30.927	8.70924	43.3377	25.2844	12.3439	7.38757	6.35719	4.5411	6.87056	66.0572	15.9981	23.2711	3.98141	17.412	1.82763
gbr.14.159.t1	3.05634	1.27362	2.84788	2.71304	0.36161	4.50327	2.61658	1.90975	2.59901	2.79268	1.83337	1.56329	2.69737	2.38952	2.92544	3.20209	2.81139	0	2.30502	2.29736	1.7583	0.950925	2.44627	0.504263	2.07616	2.24522	3.01588	0.847126	0.679516	1.91968	0.989365	3.38311	5.03294	2.84514	3.06867	4.11769	2.11729	2.34124	2.01321	2.4026	3.19093	2.41539	0.680403	0	0	2.75062	2.27946	0	1.51217
gbr.143.14.t1	55.2769	91.5031	96.264	64.9728	75.4137	91.9578	153.002	75.5903	54.7211	102.908	53.0534	120.504	123.812	119.127	114.211	99.5555	65.1238	94.4982	84.5269	65.7158	116.091	141.501	187.347	234.481	74.7026	151.786	144.88	150.041	82.3835	118.764	106.621	165.657	196.42	68.1362	83.988	109.911	134.687	134.832	93.9482	27.6104	33.1939	52.7564	60.4254	53.6719	51.1818	61.7556	77.7897	54.5684	34.1661
gbr.143.45.t1	164.322	1651.26	609.946	1037.79	116.65	870.934	788.723	5.61073	4.58145	5.6261	87.2587	101.962	84.6358	1.94407	6.01633	59.1189	9.20364	8.06948	4.0632	6.7495	220.062	1762.58	1658.76	771.562	318.616	2004.62	609.093	23.8925	2.99457	2.03036	245.906	5.11168	76.8896	0.716471	5.02296	1.81463	8.0866	1.17916	4.49515	374.675	2821.71	2266.55	3286.32	339.146	2445.54	1352.78	27.3234	10.711	504.559
gbr.144.43.t1	142.561	124.812	181.374	144.394	147.262	167.926	150.214	135.331	172.052	139.209	95.3837	110.78	189.209	128.77	127.489	117.915	98.3513	140.126	123.023	146.313	218.18	162.92	190.174	208.07	170.457	271.886	209.464	103.343	119.163	140.168	170.393	159.97	170.049	119.22	188.554	175.445	188.023	164.408	133.272	329.162	344.476	363.27	315.538	410.107	304.539	271.405	347.597	373.353	268.572
gbr.147.27.t1	123.366	82.0941	73.0702	96.2099	62.9101	113.934	106.762	129.073	73.5161	86.3844	68.8395	70.4382	85.0758	112.727	109.234	100.615	129.188	101.699	112.513	107.347	405.661	295.164	491.411	324.404	446.028	1087.51	507.962	287.331	240.261	163.862	324.431	335.719	227.472	469.031	342.924	544.359	397.941	413.172	304.887	207.991	213.866	145.781	170.318	137.231	168.136	179.019	284.156	201.533	251.99
gbr.147.28.t1	26.4985	39.4367	46.7367	59.3652	44.3401	74.5011	52.5014	82.7877	61.806	41.0131	35.1968	38.725	40.7587	50.3131	49.8212	46.9659	51.7341	54.5725	78.5104	55.0119	220.682	179.907	226.736	215.475	302.828	599.276	277.485	143.744	148.548	69.9031	169.105	223.279	183.546	108.738	146.872	204.64	190.125	217.899	175.708	187.872	152.555	125.316	166.86	102.492	105.882	119.239	154.715	161.806	172.845
gbr.148.26.t1	109.3	73.4911	85.3045	93.7645	69.851	113.682	95.1212	69.8363	89.8981	90.9673	97.8044	99.2015	87.8459	143.407	101.367	133.336	94.9459	62.7752	126.684	105.096	188.104	121.248	162.95	183.424	123.103	297.264	176.271	93.4806	103.926	88.6989	156.423	147.418	123.179	129.396	147.955	203.39	139.442	195.62	112.71	361.324	274.112	306.43	374.388	261.218	278.986	365.066	293.119	303.234	335.967
gbr.15.47.t1	31.9619	45.0542	70.5939	26.1534	21.2887	27.2426	45.4024	28.6009	17.4485	37.4973	17.0423	35.5221	26.7452	27.5277	27.0678	17.8418	9.54081	28.6641	10.1181	26.101	36.9264	30.3241	27.1611	47.916	26.5521	17.3922	28.7019	32.8106	16.1422	32.1202	21.4591	42.4299	20.793	7.13656	24.5633	28.7073	46.2879	39.5538	25.0906	8.43714	21.8343	19.4034	5.97338	57.6911	27.7498	29.8301	32.0189	21.9653	10.1519
gbr.15.64.t1	23.1484	21.8137	28.1874	32.6905	16.5573	19.4899	29.7266	21.9155	14.853	22.525	14.517	11.302	15.0436	26.7673	21.0659	22.3376	18.9426	22.8516	26.1869	22.409	20.5811	22.3432	24.0019	18.749	16.3553	21.2563	20.7654	16.0401	11.9307	19.9587	21.1176	11.9797	12.3213	20.4293	15.7712	13.9987	14.2138	16.1203	13.3072	6.50682	10.8755	8.40782	7.72995	10.6831	4.20436	7.5756	11.6142	3.13778	6.61895
gbr.15.8.t1	36.3075	51.5926	14.5473	29.2212	24.7432	25.9838	38.0461	19.6618	8.15092	16.4929	9.58292	12.9997	29.2233	17.119	11.4683	18.8192	8.96963	6.2538	21.3581	54.9463	16.153	74.4433	27.1228	34.2647	35.3993	25.605	40.7401	14.0887	11.624	21.71	10.3427	18.6019	22.3209	23.5624	33.9542	28.6157	8.38403	45.9303	99.5528	11.8732	28.9604	35.4523	41.0604	100.268	13.9273	40.5178	24.6957	38.9783	16.9372
gbr.15.88.t1	26.5242	27.9575	18.1728	21.2365	13.2912	15.4354	13.8918	29.8974	15.3907	13.0345	22.4622	17.5571	19.2779	14.8257	15.9298	18.2392	17.6324	17.5268	8.23688	17.2009	62.2338	46.3596	49.1197	28.3166	36.2848	67.6241	41.7888	20.7577	28.098	13.3278	38.3849	16.7771	27.4057	51.8723	62.2139	25.7502	28.823	38.5875	27.2691	80.8681	91.2214	70.1465	60.4374	42.2436	64.8376	103.909	57.2516	74.4452	68.1525
gbr.150.29.t1	7.69128	7.72128	7.16667	2.48268	5.6254	4.7096	4.54938	5.24278	5.708	4.01588	3.35541	3.93403	8.88601	3.02764	3.79247	6.16884	7.16673	2.09453	2.63662	4.90535	55.7789	44.8144	55.0312	66.9097	55.3757	142.793	30.752	29.8451	11.0373	6.32404	28.9715	39.5827	14.0727	150.448	185.235	111.629	32.7762	31.6776	24.3179	25009.6	21765.2	30994.7	24737.4	14270.2	14768.4	22662.4	16864.4	19883.7	19488.5
gbr.151.56.t1	21.2593	30.8206	56.9308	26.4305	27.1398	31.2111	35.8503	20.0932	46.4261	38.5243	13.5028	32.165	22.9563	25.9147	38.6456	10.6785	5.44642	52.178	8.35346	35.0933	38.507	36.6296	59.2931	54.4703	39.1765	31.2346	26.3923	29.1156	29.0745	48.9233	45.5704	42.262	36.2176	20.1466	39.4615	21.5416	45.6262	20.4103	21.2445	43.1985	97.7349	60.6781	27.8397	112.701	36.5488	99.6833	85.2732	104.42	71.9239
gbr.151.66.t1	148.702	64.0597	96.43	154.594	145.98	112.934	68.1261	117.192	125.085	66.101	91.6112	125.396	175.928	105.382	96.8123	142.497	104.041	91.0461	124.272	96.6702	256.644	119.729	266.455	269.214	217.924	283.429	219.817	138.129	147.881	102.992	158.719	176.04	216.192	141.099	217.324	213.877	182.826	234.417	137.483	640.713	402.603	466.189	523.402	522.306	475.344	358.079	466.397	423.472	429.505
gbr.155.18.t1	65.4793	103.612	68.3234	68.5708	54.5514	87.5229	78.7394	89.2455	41.466	73.4196	46.3376	65.7495	79.466	96.9061	84.4329	82.2622	60.4296	76.1543	71.9123	88.0041	90.5006	122.518	142.978	152.143	60.5764	133	132.543	113.744	64.5383	93.5505	114.088	135.703	112.188	73.354	94.4386	86.9981	104.518	118.347	112.472	72.5848	72.7733	50.2373	89.2085	61.2736	48.2286	60.8304	84.2578	56.3904	63.4714
gbr.157.27.t1	33.5748	64.1325	11.7544	5.7425	12.9505	5.22884	6.646	22.7982	5.01704	5.47196	3.95818	14.6916	3.97369	2.66114	4.45829	1.32699	0.102011	3.77886	0.878195	6.02969	39.152	93.5326	4.5565	13.4485	7.32064	9.1244	6.6753	47.1214	2.24372	4.68086	10.3031	19.8865	9.80063	4.23267	6.9035	2.74542	13.8031	9.08986	4.943	33.9502	33.4324	8.24814	5.35739	66.2073	17.3707	25.1512	56.1603	14.6617	3.18241
gbr.16.18.t1	100.195	181.132	120.82	61.9095	74.9622	71.6433	100.916	26.3929	45.1071	63.4704	9.72249	131.136	53.5761	29.9514	38.7844	54.7612	21.6857	44.1383	21.1135	56.8541	238.478	720.204	231.15	196.914	162.147	44.3789	80.5899	167.442	44.8801	136.599	32.4339	176.612	146.121	56.0408	51.3561	39.7024	177.608	158.341	52.9278	150.345	220.136	122.655	74.1324	351.064	136.592	79.5637	93.1883	61.5159	67.9021
gbr.160.36.t1	55.2725	45.1443	50.4725	81.1194	65.3955	60.9633	85.554	63.548	57.9064	45.0211	41.1131	40.7109	43.7075	74.1941	67.366	50.2278	44.7415	52.9833	80.0355	45.4244	50.877	42.3047	83.7605	89.7346	74.916	66.5902	62.3323	33.091	47.6803	44.9926	30.0589	40.5549	31.553	80.5606	65.3261	37.9779	52.0747	75.4866	41.7477	38.4677	55.86	31.4505	38.3909	41.9021	56.5393	39.7949	44.8506	17.5817	31.5661
gbr.162.23.t1	54.312	162.543	147.222	26.8815	14.9548	19.5384	22.3187	15.6315	12.7639	10.312	8.29297	19.1935	8.36647	7.60166	11.0273	4.57393	1.55717	19.2277	1.48948	8.9072	159.825	390.501	52.6919	56.0463	38.8273	5.80336	8.35214	96.3434	7.02556	12.901	2.55727	15.6153	23.127	3.677	25.495	6.65204	12.7696	12.1031	6.41785	24.1161	109.284	25.6666	17.5868	141.702	9.46989	17.7742	29.4593	35.3377	3.62942
gbr.167.7.t1	0	0	1.09903	1.396	0.2791	0	2.82737	0.491332	0	0.615848	0	3.01648	0	0.141869	0.188161	0	0	0	0	0	0	0	0	8.95169	0	0	2.9928	0	0	0.296332	0	0.373025	0	0.313707	0.845887	0	0.272363	0	0	0.061813	0	0.207141	2.62576	0	0	2.123	0	0	0.166733
gbr.168.7.t1	250.38	159.607	200.514	198.629	277.341	193.716	265.104	103.736	56.1635	142.038	19.4844	269.98	28.6666	52.0923	88.0898	94.3305	18.4962	95.2742	108.195	90.88	321.825	626.577	527.906	150.056	321.884	190.891	283.886	198.065	57.7732	141.451	59.5828	82.1817	64.384	143.986	72.6022	14.5871	123.76	469.793	92.4766	570.826	245.015	281.418	247.062	578.965	168.726	609.012	182.497	285.211	66.9616
gbr.170.28.t1	5.18807	6.48582	3.75993	7.16384	5.45622	3.03341	3.35587	4.56247	6.27451	2.55837	5.18685	5.60216	3.86647	9.15235	5.60959	10.0445	6.06002	5.82797	5.65169	6.93282	10.6122	13.4514	12.6113	13.125	15.0644	29.2193	20.1525	6.39101	11.5346	5.79308	7.4641	7.47469	8.43783	7.05268	14.3041	12.2319	7.72055	9.21005	9.01173	645.317	727.983	415.778	719.416	539.237	352.876	643.3	525.025	380.482	457.392
gbr.173.30.t1	28.4691	114.86	9.0434	16.8476	14.3919	10.0782	12.8512	11.8593	7.92302	8.78368	8.53873	21.8426	7.3092	11.518	11.1476	15.841	10.543	14.052	8.78347	3.8908	58.5644	147.158	10.7027	17.5074	19.2355	15.21	10.5802	11.4775	12.0837	6.82743	16.7558	28.2388	7.10314	4.81851	9.65173	8.71713	8.06812	10.7624	5.79624	52.8974	119.162	13.8629	24.1989	17.5182	8.27317	13.9753	19.3024	15.436	15.1831
gbr.174.49.t1	260.314	264.333	137.31	144.311	238.603	200.278	256.16	130.25	154.699	114.828	97.8192	153.044	151.575	167.171	117.184	150.8	124.247	181.503	135.395	218.911	274.843	232.968	230.705	294.719	275.228	174.744	284.284	150.108	157.661	162.751	158.846	107.877	104.018	160.754	143.772	108.841	170.66	158.478	237.559	229.096	165.566	64.3706	116.568	255.186	105.211	253.125	174.062	83.2797	94.9566
gbr.183.66.t1	248.028	299.304	204.973	256.864	319.306	356.749	317.501	227.55	205.391	279.05	174.465	228.809	198.05	312.359	250.359	390.272	211.465	341.642	338.484	278.174	447.322	275.835	384.829	460.373	379.798	484.793	467.845	260.253	236.004	300.815	276.232	288.554	331.177	179.449	394.084	387.863	350.122	355.436	243.248	152.963	136.412	104.748	176.823	219.848	136.861	93.0076	142.701	167.302	91.6194
gbr.185.16.t1	21.1342	13.8638	14.4837	11.4579	14.519	18.1958	15.5019	22.0379	12.6151	19.1509	15.2131	19.8067	13.5738	14.4978	9.39672	11.9394	12.6139	13.4787	20.155	24.1876	61.1844	38.5199	52.7477	55.6107	43.8046	66.7092	48.8973	26.908	19.0376	23.9109	40.7832	41.9148	32.4321	41.4146	36.5327	50.5172	31.1077	47.2103	27.6385	225.089	199.04	186.777	228.871	160.588	158.652	225.297	253.252	120.357	251.919
gbr.186.5.t1	0	0	0	0	0.986667	0	0	0	0	0	0.833739	0	0.490658	0.334354	0.443454	0	0.365285	0	0	0	6.3968	3.2433	8.15803	17.8867	7.10887	13.2734	3.91854	0	1.23606	0.698389	0	6.59354	2.03446	45.8391	23.7235	14.9804	4.17236	6.08397	5.73725	0	0	0	0	0	0	0	0	0	0
gbr.187.11.t1	2.27264	7.26064	4.94113	2.68983	10.7555	7.97274	3.63187	6.31136	4.12284	3.55987	9.08843	8.52454	1.60457	11.4809	7.97611	4.84557	2.78733	6.80786	6.85587	7.59233	28.4732	24.0411	28.6998	20.9978	33.7818	63.4412	28.1921	15.9577	8.08442	8.3743	21.5798	14.8541	27.7215	27.8049	16.9506	30.6184	19.2424	20.2276	15.8348	121.087	102.66	103.239	104.56	112.808	101.707	160.898	102.15	84.3393	105.803
gbr.192.10.t1	4.52116	10.2444	3.42289	5.68555	4.0119	3.33078	2.70945	4.94382	4.42135	2.80327	2.03405	7.51575	2.7931	4.62237	3.06533	4.79908	4.30734	4.02072	8.95058	5.94724	24.9263	21.3639	4.52338	8.20537	5.78109	6.64258	6.05462	3.75939	2.63862	2.98171	5.48827	4.64708	3.92935	3.90811	4.45834	4.18769	4.30656	10.5137	5.55908	5.62733	8.61448	3.47377	5.53576	9.18078	5.41966	4.06891	2.52896	2.2471	4.31404
gbr.195.26.t1	10.1113	10.5337	1.1777	2.99184	17.9446	20.7509	6.05948	4.212	11.1778	8.57907	6.06532	2.58591	13.3855	2.73642	3.62932	33.4529	21.2591	2.83959	19.0641	7.60032	21.3289	11.0108	0	13.346	6.66651	25.9974	18.5294	2.80254	16.8603	5.71576	14.7289	4.7967	10.1752	3.36161	25.7427	13.6225	8.17203	17.1507	13.0985	5.43147	11.0843	0.443934	6.7529	23.9542	8.08045	0	6.03288	0	5.36002
gbr.197.42.t1	27.2278	24.6332	14.5214	18.0211	20.0069	29.7868	32.0208	34.4742	23.1536	27.7784	21.0608	33.5343	22.8916	18.4864	16.1742	31.4104	19.2079	17.7077	26.2085	23.8774	81.2058	77.1346	104.95	86.6539	81.2551	146.592	118.075	47.6635	43.3307	41.9441	49.1721	66.5094	54.538	188.286	96.0928	87.0013	62.2946	57.3966	40.1175	97.9508	101.925	85.505	86.1364	32.0096	93.3356	101.241	140.759	100.427	113.949
gbr.197.7.t1_gbr.197.8.t1	242.02	253.577	275.993	334.663	218.901	208.951	228.923	173.352	280.022	192.172	198.718	184.928	214.319	229.106	184.854	213.307	165.429	243.323	212.289	191.24	449.627	413.293	497.166	509.508	397.638	486.716	382.76	349.871	287.125	273.142	344.146	439.299	303.324	291.34	536.674	433.07	449.577	408.774	297.829	605.059	598.749	635.79	371.702	598.589	704.014	612.061	560.221	718.217	457.177
gbr.198.18.t1	5.80481	33.8652	16.2266	10.3056	6.86794	8.55291	13.9149	21.7628	0	13.639	24.3745	5.93822	4.09842	6.98206	3.70412	5.76153	0	10.868	8.75568	2.90887	33.3949	46.9576	46.4612	63.2102	28.762	17.0571	57.2795	19.307	7.7435	23.3343	3.75813	16.5225	27.6146	12.3512	26.6433	17.5963	33.5108	26.6798	28.0398	10.3432	8.48461	27.5248	2.58453	70.7243	37.1115	31.3449	13.8538	69.2424	1.64115
gbr.21.12.t1	40.0323	23.3982	26.8864	33.2283	27.5573	32.5016	33.8272	43.9643	25.6422	59.1778	29.6274	55.0464	34.1375	27.64	29.6092	31.8215	36.3457	40.1031	21.9574	36.9951	212.758	129.325	317.78	235.032	294.748	428.901	216.786	174.65	46.0046	114.292	178.394	179.552	105.399	412.207	190.305	237.275	176.96	91.0304	113.376	2762.65	2661.49	3293.82	2396.52	1602.59	1494.07	3463.36	2699.97	1641.36	3313.62
gbr.21.31.t1	212.786	171.564	294.319	331.039	178.298	208.085	280.737	262.654	152.959	309.388	187.304	263.308	213.223	179.811	206.942	199.965	184.088	201.788	189.118	264.007	117.907	87.3974	210.035	188.168	86.3268	116.904	145.814	163.735	123.834	271.995	121.761	182.633	138.968	76.6353	108.595	96.6422	147.826	182.855	115.941	87.8848	74.1361	132.116	68.1704	138.725	134.883	106.329	108.616	191.744	91.3468
gbr.210.12.t1	44.5307	37.8191	38.1108	54.7103	34.8188	50.33	49.229	66.3363	65.6919	54.5893	31.9385	43.0784	36.5666	45.1783	30.2689	54.6613	51.7746	25.7366	40.8848	29.5915	112.312	87.8734	141.535	121.706	115.041	232.189	132.506	79.9585	81.8945	75.3963	87.1167	98.4304	95.2932	151.653	131.007	134.988	95.4524	95.1315	48.8872	909.211	979.763	869.008	710.75	564.83	615.035	865.998	996.926	851.624	894.7
gbr.214.15.t1	2.44735	3.56946	4.56085	0	4.05381	4.63625	15.0856	4.07793	0.83246	1.27785	5.87227	3.7554	4.31981	3.53243	7.0276	5.12811	10.2912	0.916403	7.38293	9.8112	11.2636	20.9398	39.1768	25.0348	34.0318	115.062	60.7187	12.21	18.5001	9.22304	11.0912	19.3501	17.016	14.9712	31.5929	35.4452	27.6917	44.9937	34.1758	0.384774	2.0441	1.28941	5.4483	3.3131	0	0	0.730107	0	4.15153
gbr.215.2.t1	26.8428	9.15197	25.0119	23.1056	6.92922	2.05458	6.68524	14.2313	6.64035	1.27414	2.92761	34.9487	13.7833	0.58703	1.55716	2.69118	1.28267	9.13744	0	29.3482	73.0011	131.348	32.5526	103.069	35.1032	3.58527	1.37597	129.862	1.08508	4.90468	0	37.0444	35.7192	1.29807	2.10008	29.5889	2.25399	38.4541	39.4346	5.11544	5.09543	6.8569	0	138.746	15.6011	0	7.27989	0	7.58906
gbr.219.27.t1	20.961	30.7222	4.04097	5.13286	8.89378	4.86848	11.3859	4.21528	9.34255	4.90614	2.60145	12.5699	7.65481	1.73876	13.1449	8.92772	2.65946	0.541296	2.18045	5.07083	109.777	71.7381	8.87062	28.6208	42.7451	2.12389	8.96626	20.835	7.39215	5.44782	0	15.0871	10.5799	7.30519	10.782	8.27724	3.00431	12.9719	10.0299	8.40923	19.7712	0.761622	3.8618	46.9671	0	2.60198	2.58753	0	1.83915
gbr.22.66.t1	25.5622	17.5145	16.0318	16.8728	21.4033	19.6597	24.4093	24.7779	13.3768	25.7954	22.4108	24.1382	17.0067	20.8721	14.1158	22.932	23.9011	15.8301	22.615	25.6191	46.5685	35.3306	59.0186	50.6098	53.1535	84.8632	55.5754	37.3329	19.7821	18.0316	43.6013	39.7998	32.9195	118.979	110.911	62.255	51.3086	45.618	37.9065	85.2214	100.593	61.3815	92.3637	75.1989	83.284	100.869	110.575	51.7968	99.1629
gbr.22.7.t1	173.27	137.957	92.6546	211.42	171.612	119.817	131.721	165.192	85.8744	115.342	135.726	103.55	130.323	188.071	125.004	108.348	125.191	98.1011	106.876	188.575	252.116	123.937	177.287	230.667	344.802	274.693	246.098	145.231	92.9322	125.062	205.082	104.325	157.317	265.74	269.879	225.82	127.321	150.127	243.483	471.877	242.693	184.251	382.818	446.559	283.601	362.248	178.698	184.667	267.663
gbr.221.49.t1	5.70828	5.23317	4.78703	7.76956	9.45521	4.92625	6.84173	14.9806	9.12577	3.87463	4.45141	5.25552	3.82875	7.68986	7.01186	7.8061	7.95118	3.8474	15.4981	12.0141	22.1119	15.2738	22.5397	15.8223	28.4662	33.1275	16.5762	14.8723	7.99546	5.30632	10.7173	12.9982	11.071	18.5224	22.6796	11.7281	16.0813	16.7412	12.4332	124.268	166.155	193.279	120.978	152.233	190.683	185.97	267.529	166.823	118.699
gbr.225.23.t1	4.93238	13.4742	54.6408	7.78375	2.07493	3.92212	22.521	1.82637	0.74566	28.329	3.94498	17.9404	10.8343	5.80087	3.84685	2.05495	2.59261	17.6483	0.82664	4.94337	17.2357	27.9642	63.4579	50.9975	17.8696	3.22078	21.6315	12.1521	2.43693	51.2205	0	25.3054	4.01099	0.583052	7.2319	9.22946	10.3773	42.7012	12.6107	0.631867	1.14435	7.50727	0.976042	7.41912	1.75188	5.91867	4.25087	10.8955	0.77472
gbr.235.28.t1	1.34625	0.400714	0.716813	0.227625	0.546105	0.242888	0	0.160229	0.26167	0	0.922924	0.196741	0.543144	0.09253	0.0613613	0.0424194	0	0	0.290087	0	0.737611	6.7616	0.307864	0.761541	0.153697	0.565124	0.216885	0.639667	0.598622	0.193274	1.24512	0.48659	0.703775	0.204607	0.220682	0.38866	0.0888206	0.757661	0.20269	0.141105	0.803161	0	0	0	0	0	0	0	0.271867
gbr.236.29.t1	15.3056	2.63095	14.6182	0.452881	7.4246	31.9749	0.262068	0.31879	22.9071	1.09884	0.688591	1.1743	0.540317	13.9453	1.09876	33.9699	7.74341	0.143278	20.7776	8.62857	9.9793	3.09534	14.5985	0.378789	2.47694	30.0768	0.431513	0.848451	7.31623	0.769072	1.48637	0.605072	1.40023	1.62833	26.9478	9.79481	1.0603	20.4341	6.99003	6.65759	0.719083	7.59351	0.851834	5.69799	8.56208	1.37746	0.91321	0	0.486815
gbr.24.35.t1	13.5313	8.1197	3.02601	12.1716	12.8076	11.1649	6.3019	4.50935	3.68211	5.65213	0.649351	4.98324	0.76429	1.43225	4.14457	2.74578	6.25898	8.10681	0	1.62737	10.3794	8.58845	8.66429	16.7886	4.58507	7.15698	8.54539	1.80023	1.44404	7.07115	8.41	5.82003	7.9226	5.18246	2.01848	6.56288	12.2485	1.65846	1.61623	13.3885	14.8053	10.0758	27.4726	21.9816	5.19054	7.79379	8.39641	10.7605	5.20283
gbr.25.120.t1	73.8157	99.1853	56.1476	101.63	88.4041	58.3443	90.7942	94.1298	52.266	51.9133	36.1461	38.5267	52.1167	93.4971	68.2509	119.617	81.5587	92.5095	70.4395	92.0976	76.2653	86.2412	110.125	102.401	90.2929	50.9058	79.8461	63.4662	52.2487	66.6119	58.5178	69.5587	73.8694	107.379	102.419	64.9463	80.0087	94.9557	80.4417	58.1057	54.1037	41.2715	42.9266	73.4164	28.8931	75.9222	66.5127	53.9086	48.9791
gbr.25.231.t1	251.373	274.723	487.236	213.314	274.403	109.815	313.467	226.22	175.04	165.301	130.873	152.834	162.41	222.486	194.074	164.24	64.1948	202.459	82.27	120.024	583.003	579.565	486.541	678.448	703.493	336.222	639.166	412.779	187.698	219.849	233.367	362.997	223.024	172.19	238.781	233.231	346.635	484.769	324.076	144.537	149.543	125.358	84.4687	304.982	79.5961	192.08	272.372	94.292	49.614
gbr.252.17.t1	11.8535	10.0025	9.11215	11.9251	15.9879	11.2276	12.5835	7.15978	8.87028	11.4499	6.04388	9.09448	8.36905	10.907	13.7096	16.6673	9.19011	8.87704	12.5155	11.2859	24.0949	15.7662	22.7699	27.1843	27.2822	19.157	25.5654	13.4703	12.6499	8.04078	18.8018	11.4339	16.7	28.5318	20.7424	19.563	23.9504	19.9763	17.2294	23.9786	19.6152	16.1333	28.4994	17.6514	20.8402	22.4025	26.8752	18.8526	25.2183
gbr.252.2.t1	22.8577	24.0773	10.6493	17.2843	16.2264	17.6413	20.4385	14.8116	13.8222	10.9402	9.14092	7.14481	17.035	18.0234	12.1548	27.3087	12.3484	17.118	12.4502	19.7268	21.4295	20.1499	29.8142	22.2086	24.6607	27.0529	25.7772	19.7103	11.5755	12.4426	11.5099	7.63061	20.9112	18.2384	26.5927	24.3796	18.4738	29.7385	16.3946	22.2942	20.8149	19.6253	9.61175	37.8199	26.3854	18.2855	27.2761	12.623	10.7706
gbr.256.23.t1	1.79543	2.49393	1.39414	4.25003	2.54911	1.88958	0.409892	0.997219	2.44284	1.24994	1.077	1.22446	2.11274	0.791836	1.814	1.78204	3.46035	0.224097	0.451356	1.19962	3.67255	2.88618	1.75639	2.5673	0.860913	2.63788	1.01238	0.995278	1.72977	0.601442	1.16239	4.5426	5.47513	1.43259	0.772574	3.42679	0.552795	1.8338	0.840992	0.909564	1.37463	1.15615	6.12871	3.24075	0	0	1.24978	1.18982	0.930615
gbr.259.14.t1	0	0	0	0	1.34413	0	0	0	0	0	0.681478	0.581088	0.401052	0	0.181234	0	0	1.27619	0	0	0	0	0	0	0.272373	0.834564	0	0	0	0	0	0	0	0.302159	0.16295	0	1.57402	0	0.0997764	0	0	0	0	0	0	0	0	0	0
gbr.26.88.t1	26.4067	32.5629	52.224	64.4217	61.7208	37.8872	65.6992	31.8779	16.1312	37.4241	41.3787	58.9889	24.3515	48.2265	33.357	56.2233	35.9751	86.7713	21.9474	55.0914	68.2075	78.6384	110.136	88.2033	205.522	87.8875	57.7357	65.1254	29.4748	40.3478	34.1923	68.5157	63.501	32.6803	83.018	82.7702	114.489	81.8565	79.7995	22.8201	26.5568	45.9967	29.7532	100.678	27.5631	60.1406	27.0095	19.2851	24.5304
gbr.265.24.t1	1206.81	861.874	586.753	941.097	851.465	630.313	492.891	805.359	373.928	497.961	318.284	648.077	405.303	397.779	407.66	499.739	702.055	425.908	357.618	417.936	2334.41	1523.01	1274.87	961.966	1301.12	567.873	493.913	917.049	558.992	666.917	433.347	461.471	354.297	409.177	292.613	347.156	380.6	705.786	553.448	1847.73	1455.75	1015.91	1213.12	1533.6	765.203	933.091	598.139	594.122	687.556
gbr.277.10.t1	12.5164	8.88607	5.1834	7.68132	12.7245	9.36728	3.80994	8.11049	0.315363	2.1784	6.11767	6.1649	2.29108	9.81347	9.90961	12.5764	12.427	8.67909	10.4884	11.615	27.3801	11.8269	11.8732	30.2876	34.3797	25.8812	11.5011	13.3627	4.32874	2.56226	12.0049	7.03723	8.82114	12.3295	14.4951	13.7401	17.9838	32.2639	34.2808	15.2568	3.77507	2.93082	5.77918	13.8062	1.48185	10.0128	7.1913	0	4.84927
gbr.279.5.t1	13.2228	2.20405	2.46418	0	3.75469	0	0	4.40654	0	4.14245	3.17273	5.41069	5.60149	26.0834	0.843766	1.1666	8.34038	1.9805	0	0	4.05709	4.11404	11.289	0	1.26808	0	1.49117	0	0	0	0	0	3.87099	0	2.27591	5.34438	13.4349	0	2.32262	60.1495	45.2808	55.7325	174.265	200.484	8.45366	47.6006	23.6682	21.0304	2.24303
gbr.282.19.t1	3.41277	2.77319	5.56499	2.22159	1.53437	1.6522	1.86991	1.27948	2.55386	2.67289	1.22831	2.61841	4.21671	1.84721	1.36109	0.112911	0.0896929	1.78906	0.257383	2.22324	5.75918	26.5986	3.27787	6.98208	1.74553	0.752117	2.3092	6.81061	1.44165	4.54433	3.75613	3.02212	4.37102	0.816927	2.74123	1.83916	6.46217	6.12488	3.47689	9.99788	12.542	2.09773	2.73511	18.4802	6.5456	10.4427	3.86884	6.10637	1.20609
gbr.287.17.t1	141.729	224.811	146.004	151.021	158.146	172.87	129.236	172.098	141.092	161.675	93.245	147.538	117.38	157.975	121.337	172.987	116.661	145.359	158.609	123.716	270.991	325.615	287.866	271.828	314.487	369.443	288.025	184.319	184.259	204.876	204.505	233.976	188.901	259.338	207.341	238.823	218.249	223.05	172.733	680.288	867.342	749.049	509.639	687.566	629.758	869.299	865.467	685.829	614.917
gbr.287.2.t1	0	1.33678	0	0	0.607267	0.0675226	0.219707	0	0.109116	0	0.384858	0.656326	0.113245	0	3.58226	0	5.22713	0	0.483864	0	0	0.99808	0	0	0	0	0	0	0	0	0	0	0.117389	3.32751	0.276072	3.34946	0	0	0.169043	0	0.837292	0.169011	0.285657	0	0.512722	0	0.382799	0	0
gbr.293.14.t1	2.48135	7.81254	2.3121	1.9579	4.04488	5.45509	4.15424	7.35037	4.87659	3.45493	2.64615	2.82043	3.69852	8.95376	4.04642	8.1487	6.95613	3.71654	3.74275	6.07903	45.8919	45.6354	69.8797	64.2297	110.609	152.307	64.516	25.3706	16.4278	13.9921	53.192	41.5049	28.8549	156.339	106.298	100.105	66.7212	35.3606	30.9942	289.931	456.295	348.426	244.774	316.504	367.513	323.558	293.633	260.907	276.95
gbr.294.21.t1	14.6899	21.6674	4.72677	6.6294	10.8533	16.0164	15.4896	13.9115	10.9281	19.5891	10.1432	14.7032	8.8047	15.7878	11.397	18.9976	12.3321	8.38939	23.5922	16.6292	69.7972	52.0182	58.873	38.2906	45.1685	67.3878	61.6167	37.3768	18.2803	29.2068	41.7368	41.1108	22.972	65.0993	64.3325	52.6103	48.6616	54.5874	24.9865	536.383	408.644	415.447	243.459	198.578	245.601	386.533	339.87	366.004	430.854
gbr.297.11.t1	10.4363	9.16809	11.0386	6.00914	10.5456	10.9243	10.4319	24.9095	9.21053	10.0147	10.1519	9.23347	6.97016	13.5707	12.3292	12.1938	8.15436	8.23818	12.7635	13.5692	43.7047	32.6463	76.1567	55.4726	46.3908	92.4141	54.0753	32.8354	12.2914	26.0784	35.7921	38.7153	22.5014	63.9174	53.8082	56.6219	29.5705	37.4106	34.1366	180.814	252.844	192.298	174.815	86.2965	165.903	156.371	235.106	177.201	175.6
gbr.3.24.t1	274.119	344.797	116.417	158.278	193.396	86.4642	121.33	209.512	73.0341	118.786	88.2089	153.154	94.7944	117.402	98.8488	105.058	112.72	127.082	125.768	107.329	532.511	528.134	220.042	262.13	345.442	167.907	199.628	253.997	99.6203	100.66	127.626	151.65	112.496	137.171	116.158	114.669	145.914	160.337	132.377	633.376	615.769	362.108	367.688	473.868	225.663	443.052	406.579	251.035	313.99
gbr.30.70.t1	121.845	226.992	252.67	144.212	143.595	149.356	149.721	270.702	221.854	170.276	103.186	233.405	234.467	333.056	291.186	324.606	198.416	290.745	192.794	156.836	419.667	473.131	314.881	532.142	576.232	252.731	167.719	317.853	215.657	120.048	134.568	482.821	361.948	163.942	192.586	328.315	311.705	400.015	198.707	45.1996	71.5874	49.9297	125.521	181.119	68.734	73.1048	104.772	52.2473	55.0499
gbr.301.27.t1	44.2859	113.803	48.1428	43.6795	29.6915	20.197	15.1656	30.7467	27.6168	19.2693	26.5653	18.8766	13.0282	3.55116	5.88738	6.51197	0	0	11.1331	0	56.6168	192.903	53.1692	121.778	46.5995	21.6886	33.2949	28.641	14.7691	33.379	9.55716	4.66865	13.5049	31.41	20.1149	17.4022	23.8616	22.6162	3.88947	18.5671	53.9422	28.5174	23.0042	9.99201	11.7971	0	6.60581	29.3479	2.08677
gbr.308.17.t1	16.1756	14.5385	24.5294	6.00625	22.9657	15.3548	16.7264	5.5491	6.25726	4.47131	5.70769	12.3294	10.9727	13.1233	11.1314	16.2299	52.5147	26.8403	5.74081	0.953623	42.3321	49.9326	56.8644	19.8851	33.2555	18.6396	37.914	20.395	12.8339	7.64975	20.9447	11.6357	15.7847	12.4849	36.1211	95.0761	63.865	12.9116	3.17555	28.1906	18.8747	13.1454	11.0148	36.0667	27.3744	13.7012	9.08345	7.56665	7.98069
gbr.308.23.t1	300.528	83.7455	51.5392	246.587	250.425	89.2593	237.399	47.6182	20.0685	92.4167	15.4837	94.3053	50.768	161.001	52.3546	41.4797	52.3325	55.2303	80.6487	94.2396	90.5124	201.922	178.069	30.4196	33.5948	18.9619	169.457	161.484	7.3785	27.793	21.4859	48.9805	29.6864	30.4034	13.2226	7.45196	104.734	40.3528	155.127	706.323	464.291	431.943	522.094	803.695	188.598	696.907	242.014	234.59	234.048
gbr.314.35.t1	11.9357	19.3425	39.5435	23.5446	15.377	22.0527	15.4411	10.4965	15.7885	33.2376	3.18211	51.5536	14.5133	13.5588	12.2708	9.06788	7.66796	14.8976	9.00162	9.96858	28.4836	32.8033	32.198	35.8844	19.2893	17.5362	12.7124	25.7306	9.73012	61.9735	11.1618	60.397	16.5003	11.2873	8.17947	14.2938	14.3933	29.8965	10.7157	4.86511	9.27678	17.0021	7.08568	26.93	14.8377	9.54827	8.70401	29.0023	3.74944
gbr.314.6.t1	5.07823	4.8161	2.93701	4.76689	5.71823	3.90704	3.59797	9.48289	5.36072	2.56008	2.73109	4.83667	4.5745	3.66487	4.07854	2.97401	2.11701	3.93419	4.22606	3.86102	20.6855	12.0407	22.799	19.4151	20.0959	29.8441	19.3528	14.949	7.24144	6.86317	13.8311	16.8358	9.86829	15.649	22.1028	21.7047	13.8292	15.9435	9.53522	11.3245	16.7466	14.3309	4.67799	33.662	16.2331	10.7165	17.3437	9.74776	6.03996
gbr.315.33.t1	0	10.7159	2.99517	15.2179	3.0425	0	2.20153	0	0	3.35671	0	0	2.2695	7.73264	1.02558	0	0	2.40725	0	0	24.6566	133.014	8.57597	93.3405	30.8264	4.72268	32.6248	0	5.71729	3.23034	0	4.06638	7.05766	5.12963	2.76633	0	23.7525	4.22114	2.25848	39.756	30.8749	1.12903	14.3119	0	0	173.573	3.83577	0	0.908788
gbr.317.18.t1	20.2911	49.1481	25.4064	27.7684	29.409	22.156	21.7144	19.5466	18.549	18.5407	14.454	22.7035	40.7404	27.9147	15.7804	18.8811	22.9978	19.4697	22.9546	34.3175	35.5066	211.098	38.2336	76.1628	93.3437	27.0172	27.1733	13.3572	20.019	17.2055	13.1368	24.0649	18.5632	19.2262	20.9187	26.9103	30.1634	23.8704	35.4191	20.4039	35.8815	39.1987	25.9739	169.965	32.4315	9.1307	17.7817	32.7765	19.1823
gbr.32.19.t1	30.4778	61.443	43.7498	28.2731	29.2376	19.5924	38.081	17.4999	26.3376	30.7518	15.3177	22.3304	20.9369	17.1405	23.1277	11.537	4.32975	20.6655	1.8637	39.6268	45.1771	51.77	33.8442	83.9897	48.1215	26.02	27.1714	25.5709	23.2586	41.1834	33.0642	34.9087	40.3919	11.3925	43.4791	33.0157	50.0259	29.0258	27.5634	16.7927	43.602	9.9817	21.6386	137.159	14.4822	22.2398	31.9459	27.8397	6.98657
gbr.325.1.t1	0	0	0	0	0	0	0	0	0	0	0	0	0	0	0	0	0	0	0	0	1.46984	0.59619	0	1.26461	0	0	0	0	0	0	0	0	0	2.03861	0.549694	0	0	0	0	1.00422	2.80082	0	3.41267	0	0	0	0	0	0
gbr.326.10.t1	1058.25	1487.37	772.935	1431.01	915.679	665.088	3272.66	989.955	624.968	1258.46	305.403	761.207	415.939	1237.18	666.241	1538.78	1411.64	2293.92	830.78	1471.9	2479.32	2075.72	2719.33	1700.9	2423.28	770.052	3429.88	2468.92	989.101	1494.75	483.904	753.694	599.783	939.24	883.715	779.943	2027.48	1647	2137	1308.36	1873.72	1184.16	994.286	1787.93	600.648	3310.12	1216.07	979.045	488.598
gbr.327.11.t1	40.6812	39.3256	20.2755	38.9111	33.6923	40.4249	34.6659	43.7453	25.4226	35.9369	20.7142	31.6961	33.5652	35.3332	30.2606	43.3515	36.7991	35.7797	35.3185	41.7199	164.915	133.71	158.514	139.702	157.717	198.074	152.035	110.134	60.473	59.0661	79.9319	90.8093	89.667	159.28	139.295	160.919	136.213	144.53	88.782	215.553	183.867	219.732	148.273	183.147	231.354	213.711	204.199	253.917	190.109
gbr.33.56.t1	48.4321	15.8393	5.71249	17.4145	23.5012	23.4858	15.1158	17.8767	17.5167	20.1664	20.5941	13.1703	11.6869	8.40634	12.7142	10.1416	8.37838	19.283	19.419	7.37315	8.93492	10.1094	9.48671	18.6114	10.6808	5.40436	12.7903	12.2345	7.36034	13.8623	4.76291	10.47	4.48687	16.6318	5.27604	6.60767	18.4038	21.4685	14.9684	247.585	272.795	603.577	459.12	310.396	278.282	445.806	283.484	504.591	176.447
gbr.337.8.t1	1.16041	1.08801	1.08126	2.06014	3.70693	3.90805	3.37772	1.93355	4.93388	1.36325	2.78433	0.890311	1.43377	1.32596	1.29583	1.15176	0.914921	0.217256	3.50061	1.16299	9.79118	5.32535	11.455	11.1044	9.08819	15.7703	6.37955	4.50284	3.09593	1.74924	3.38072	2.38546	2.76015	31.0178	19.3072	21.6919	9.11061	12.3177	13.1979	1.88522	1.57497	1.32464	1.54998	1.5709	0.927348	0	1.21163	1.15349	1.88643
gbr.34.2.t1	76.876	49.4525	37.5549	55.6529	63.9338	35.8193	58.2749	67.7788	17.7713	28.4484	10.7452	34.3586	22.1325	31.7799	34.2913	24.3642	36.0929	60.3667	34.8994	39.6456	147.708	92.191	48.1893	78.8114	167.729	47.153	66.0734	86.0584	30.533	32.2529	23.1942	38.7118	32.775	40.0994	34.6856	31.1722	61.7012	64.3615	66.7308	50.3018	51.118	34.0801	31.9021	60.6238	26.2444	77.9184	38.743	23.7414	31.6523
gbr.34.79.t1	0	0.29716	1.66116	2.11002	2.19363	2.4016	1.221	0.891163	0.48512	1.48934	1.28328	1.09424	0	0.600408	0.34128	0.471858	0.187414	0.534038	0	1.07204	3.82896	4.88112	8.37117	10.8242	5.243	13.0963	4.22197	4.74362	1.10981	0.358318	5.07843	2.25527	0.782854	34.5189	14.0127	4.32331	4.1167	5.15042	8.20443	4.70881	6.10495	4.88416	8.57255	10.619	0	3.85063	7.87126	0	1.81449
gbr.341.20.t1	19.8342	15.1135	14.2571	16.0973	17.9689	9.54257	9.70309	11.3311	6.16828	9.76435	5.43897	10.4349	7.60202	8.72475	10.8484	12.4993	7.74464	14.4293	5.98339	5.11159	21.2997	25.9184	11.4906	16.4557	24.7275	10.8237	12.4619	7.53937	7.05559	6.2645	5.13641	5.73513	10.7835	12.6608	12.5175	8.78005	13.0859	9.42621	10.1532	6.65248	15.5012	7.36465	5.55091	50.6325	16.3035	6.12008	6.08611	4.50651	3.68499
gbr.342.18.t1	37.7663	29.7062	29.36	27.5071	28.8722	42.0517	39.3345	57.5295	24.324	26.2532	22.5204	38.6344	26.6645	26.0189	30.3736	44.0157	27.2513	29.9565	50.2234	54.424	142.96	97.4789	147.622	131.7	157.231	326.684	187.119	133.045	61.31	37.2797	103.589	90.8878	70.3273	282.916	129.174	137.138	103.825	108.482	125.963	697.715	630.218	505.091	417.89	356.975	544.332	962.943	831.466	313.657	772.248
gbr.35.19.t1	0	2.93668	0	6.95075	2.22345	0.988909	0.804435	0.978547	2.3971	2.45307	1.40912	9.61229	0.829271	0.847647	1.87373	1.03625	1.85212	12.3145	0	0	0	3.65437	3.13364	12.4023	1.68959	1.72566	1.32456	0	2.61136	2.36072	0	4.45755	0	2.49914	0.336937	3.95604	4.33955	6.16958	1.65049	2.70838	2.45253	2.47527	0	3.18007	3.75456	4.22821	0.700791	0	1.99242
gbr.35.43.t1	157.971	375.995	57.464	155.527	147.053	45.9325	92.598	92.4833	37.7586	71.3359	32.4405	84.926	45.5513	86.959	96.1115	75.5455	138.391	142.462	115.202	106.975	982.49	954.216	135.931	362.855	1026.27	55.0615	117.696	436.008	43.032	72.2259	47.2976	109.822	49.9958	65.1053	69.2679	94.5905	173.08	150.757	167.238	471.866	452.289	64.3168	158.835	684.588	47.0096	88.8026	108.972	49.0422	26.2876
gbr.354.8.t1	168.936	225.364	207.706	189.727	157.091	214.264	142.689	187.512	128.145	182.051	125.62	183.31	161.575	190.214	167.556	271.664	232.634	242.117	227.95	159.035	344.869	335.688	241.919	307.045	272.606	241.068	180.775	215.421	142.319	139.941	161.438	192.205	176.573	142.979	186.727	217.785	208.138	301.464	181.268	156.25	204.776	118.674	291.737	184.127	182.884	106.864	109.169	105.157	115.819
gbr.357.10.t1	226.169	247.195	162.235	178.113	183.846	183.61	181.268	173.121	227.072	192.097	125.96	156.184	248.947	191.637	189.544	190.278	167.4	149.392	188.057	227.55	641.596	541.578	657.569	601.667	548.537	903.039	609.522	422.442	345.279	316.096	403.875	547.049	653.787	387.222	508.377	604.998	557.823	529.474	380.214	1300.6	1156.44	1095.41	992.193	1065.99	1199.83	1440.96	1222.59	1184.55	1186.97
gbr.36.4.t1	9.62761	17.6526	7.17674	4.55797	5.46762	5.6742	3.95633	6.41685	2.61984	1.00538	11.5504	17.728	1.35949	1.38962	4.9148	3.82233	5.06056	2.88402	8.71308	3.85962	150.653	94.0573	26.7136	36.8521	34.7773	42.4352	44.5149	42.6957	11.9868	11.6104	9.97293	19.487	4.22773	28.6794	16.0187	11.6738	60.4706	36.2429	39.2339	10.0911	20.1032	6.08687	8.57319	10.4267	0	6.93165	9.19091	0	1.63317
gbr.36.64.t1	66.3607	64.357	44.1273	46.4115	66.5232	56.6345	56.8125	48.502	26.6765	29.1368	19.5417	57.3945	39.3993	27.8641	16.9383	41.3159	19.0261	33.6585	40.0381	42.3236	38.6399	72.2642	33.6392	35.8324	35.4361	20.3861	35.3774	26.7538	15.827	46.5311	24.2156	16.4083	27.8161	9.30635	22.3249	10.3629	19.6424	60.4728	17.3257	11.1921	15.1163	6.03902	9.40114	25.3174	18.3203	11.9445	10.6184	4.79746	5.37266
gbr.360.23.t1	0	0.388842	0	0	1.32482	44.7815	0	0	0.634794	0.487212	1.11948	0	0.658816	0.224472	0	0	0.490475	0	0	0	2.14728	0.580644	0	0	0.596576	27.4191	0	3.10358	0	0.46887	2.41646	0	0.682926	0.496363	0.26768	0	0.430946	0	0.655618	0	0.194842	0.327747	0	0	68.6048	0	0	0	0
gbr.37.128.t1	70.6534	95.5236	8.7779	24.1578	92.1384	29.0825	12.904	7.84847	1.06811	138.544	18.8365	67.4588	11.0853	10.1979	8.01509	17.3152	2.47584	14.1098	18.9458	1.57357	112.004	226.664	20.1068	11.398	236.898	32.295	11.509	52.2213	2.7926	59.9585	0	18.8691	10.3419	14.1982	27.0242	19.0377	11.6019	97.5921	6.8947	60.231	87.862	14.3383	15.3793	46.7607	25.0947	45.2167	40.2818	81.1571	18.1997
gbr.374.3.t1	1.94867	11.7745	0.907876	3.45957	2.76667	0	0	3.24699	0.662833	0	1.16893	0	0	3.04703	1.24347	0.214904	0.512139	1.45934	2.93927	0	39.6108	53.6568	15.0771	27.0067	46.4081	0	1.64817	4.3209	6.06546	0.48958	0	1.23258	2.13927	1.03657	0.838512	0.656341	2.69989	9.38288	1.71144	1.7361	6.71379	6.16004	0.867624	10.552	0	0	2.90668	0	1.10186
gbr.38.60.t1	11.7747	6.92192	7.05316	5.97265	11.0454	5.75352	5.9043	7.00706	6.7229	6.80668	8.07219	6.45286	15.1422	5.51333	4.02514	6.49273	10.9415	5.66871	6.66014	5.68973	87.5775	42.0646	80.4438	61.0562	97.3935	100.709	54.6558	30.5379	22.5324	16.4817	44.6499	36.3079	58.3228	44.7389	41.7999	77.6184	37.9687	37.5516	28.8079	66.7984	43.158	54.4293	49.9916	59.775	40.3278	76.449	76.0247	42.6378	75.5559
gbr.38.9.t1	24.4344	23.6091	18.014	18.4324	16.7738	18.9901	18.7578	30.8711	19.7279	23.9738	15.7846	19.5023	21.2327	18.0214	13.6215	24.1041	24.4167	15.4835	21.0603	21.2595	80.9436	65.4968	73.6434	71.4134	77.1647	104.937	64.3461	42.2721	30.0876	28.603	41.0257	40.931	58.1686	139.26	78.7981	87.9058	63.8636	59.0023	37.9202	829.107	728.98	1008.09	680.485	680.461	484.952	901.84	498.081	768.696	524.564
gbr.383.8.t1	186.304	264.25	1330.55	794.361	215.77	300.566	828.2	129.186	128.316	1528.01	49.9779	755.241	166.669	433.978	181.647	442.571	263.369	574.553	130.906	218.032	372.8	738.065	2099.98	570.469	284.646	136.011	508.937	708.177	106.511	1787.96	130.356	380.606	253.224	147.731	304.733	197.214	918.669	560.725	275.01	2024.77	4187.36	5085.82	3881.65	4289.12	2241.61	3924.06	2405.44	4159.37	2049.64
gbr.384.12.t1	0	0	0.960749	0	0.975931	0	0	0	0	0	0	3.16432	0	0	0	1.59194	0.541965	0	0	0	1.5818	0.641601	0	2.72186	0	0	0	0	0	0	0	0	0	0	2.36625	0	0	0.902665	0	0.648426	0.430593	1.08646	2.75446	0	0	0	0	0	0.874526
gbr.384.13.t1	0	0	0	0	0	0	0	0	0	0	0	0	0	0	0	0	0	0	0	0	0.815135	0.330631	0	0	0.169851	0	0	1.17816	0.472527	0	0	3.36082	0	0.565278	0.304845	0	0	0	0	1.11383	0	0.373252	1.89257	0	0	0	0	0	0
gbr.4.17.t1	189.257	485.656	274.356	254.809	427.527	295.589	432.471	267.873	255.586	218.023	160.374	398.37	214.094	369.893	213.588	757.126	381.461	433.63	323.139	327.53	829.747	676.289	622.813	860.381	1141.84	485.83	589.71	940.705	332.71	281.227	317.025	601.662	340.875	302.395	987.542	445.502	722.477	374.797	733.335	446.511	502.573	325.453	713.275	692.424	236.146	326.722	297.623	275.549	385.69
gbr.40.38.t1	340.792	293.599	269.38	355.765	361.527	291.767	218.982	363.679	261.796	346.881	215.912	313.371	266.296	338.979	294.432	265.618	226.429	328.341	317.661	285.905	306.935	303.202	485.26	290.611	325.597	416.311	324.945	212.264	187.292	265.519	193.365	230.091	276.041	218.963	228.477	199.905	296.211	249.742	170.167	2198.97	2159.98	2284.38	1745.8	1249.27	1071.02	1785.08	1440.47	1887.92	1391.12
gbr.40.93.t1	1.96431	0.818556	0	2.3249	6.50739	1.65386	2.69069	0	2.67262	0	0	0	0	0	0	0	2.06501	0	0	0	0	1.83348	0	7.77817	0	0	4.43041	2.17779	0	0	2.54346	0	1.43763	5.22449	1.69049	0	0	1.71968	5.86563	5.97073	7.7931	1.37989	15.7426	0	0	7.0713	12.8921	0	11.6625
gbr.403.5.t1	77.8402	91.4545	77.0641	94.0486	78.2819	68.9513	103.663	82.8653	58.1026	84.6729	63.5546	73.5465	53.4315	69.9599	96.4098	95.0249	111.096	85.8217	136.163	124.063	230.126	242.017	367.182	215.83	233.192	302.589	351.13	149.826	105.039	111.906	186.882	133.005	140.841	377.545	264.546	248.705	229.177	263.356	224.273	576.04	947.789	920.655	740.324	330.764	286.84	1368	440.567	851.137	1226.14
gbr.41.64.t1	65.9586	63.561	52.9236	53.1286	46.8232	78.2876	38.5866	64.8741	32.0954	50.463	47.2592	51.0745	78.5856	87.5995	52.319	60.1123	34.6698	57.6286	42.1445	43.6112	73.432	60.4253	50.8374	59.8535	51.6872	106.329	46.4895	65.5095	35.4394	36.1347	65.8334	87.207	99.564	45.8068	39.288	62.9449	75.0972	58.3455	46.2627	40.0399	29.9364	21.0758	28.1437	32.2441	55.6395	37.9249	53.2922	38.2464	32.893
gbr.422.4.t1	23.8704	0.765162	17.1094	65.1974	49.5324	33.2386	33.9549	3.05956	1.24914	3.83493	4.4058	33.8109	11.6677	30.4783	8.20185	7.69497	10.6167	13.751	13.848	64.4095	47.8878	70.8405	40.1708	101.791	41.0879	62.0484	36.2374	46.822	0.816477	10.149	9.51021	6.96856	32.2526	0.97674	8.95458	18.5536	20.3523	4.01876	16.7716	24.4421	6.90135	22.5729	122.631	44.7431	11.7391	6.61004	5.4778	7.30094	5.1913
gbr.438.11.t1	38.9195	16.3412	36.5396	46.7619	27.6285	28.6724	38.772	18.669	33.4971	15.2409	9.90446	19.0022	31.4339	30.9247	24.2706	17.3637	13.6382	21.1975	16.455	52.5992	96.7984	40.0885	95.3406	81.5311	73.5641	96.1687	73.8159	54.9173	46.2803	28.8898	24.0519	51.6594	46.179	44.8562	92.8702	43.0998	51.6083	49.0437	54.1727	401.317	132.921	280.34	166.984	359.231	359.095	487.186	213.038	246.193	80.025
gbr.438.9.t1	1.58532	10.3057	8.27225	0.375267	4.05143	3.20343	2.60586	0.528311	8.62786	1.3244	6.08619	4.54091	0.895436	20.3649	21.7497	0.559466	5.49972	48.6766	3.3477	5.71985	4.13453	12.0351	6.42897	0.836993	1.57101	0.931672	4.46951	0.351522	0.704927	1.11522	4.92654	2.60715	6.49743	16.1913	1.18242	9.61127	30.7505	8.46608	1.11386	17.4804	14.4327	1.78184	1.97637	7.72604	1.01353	6.84835	2.08094	2.52138	5.82667
gbr.44.3.t1	3.94244	6.57147	16.5309	29.5523	33.8952	43.4282	19.3511	21.8971	1.34101	12.3509	18.131	27.5592	8.81446	35.0907	22.8511	5.2174	34.5378	61.5097	27.7507	14.4878	7.05622	10.2218	76.4331	43.7976	40.5388	56.9577	28.8989	40.7951	2.33739	6.93345	30.6288	34.0803	5.77075	23.7676	1.13096	66.3937	91.6448	53.2098	18.005	5.78511	6.31128	34.8493	21.064	21.3483	16.8033	14.1923	16.0738	5.22524	13.1896
gbr.44.53.t1	16.8089	10.5989	18.7537	12.565	11.7231	14.1523	13.1786	11.7929	6.62027	11.3171	11.9404	11.0864	10.6185	14.4717	15.4539	8.73207	6.97522	8.44727	5.33763	11.7481	21.885	39.2234	23.367	35.9068	21.5638	25.3459	22.323	13.9768	12.0965	18.1147	15.7508	16.6475	22.1761	17.0591	19.6049	16.5376	17.2624	18.8785	13.8691	36.5575	38.0078	35.113	35.4505	104.194	33.2288	75.6377	40.6441	49.2467	20.3222
gbr.44.78.t1	4.76042	6.85289	19.7591	3.58545	2.86734	5.46553	3.85318	2.52385	1.76645	8.36058	5.71116	7.5261	4.58323	4.47658	6.07537	0.763625	0.45495	6.15781	0.652762	4.33729	2.65566	13.734	7.38948	3.99849	3.04351	1.90748	2.92824	9.59597	1.1546	10.4378	7.28468	7.93829	4.43423	0.230205	1.73805	2.91524	5.19652	9.85058	1.97643	3.7195	2.71094	3.34409	3.46832	9.37369	16.6006	0	2.84031	17.2074	1.34588
gbr.44.80.t1	32.2534	6.10929	2.73214	24.2926	80.484	24.07	9.03688	18.3214	16.955	5.35837	10.5532	11.9981	12.4212	25.3928	16.8393	6.79063	0	5.48963	0	17.6319	83.2176	14.5965	11.7343	28.0586	142.002	6.46192	5.78662	9.75238	9.77851	5.89332	3.79662	13.9098	9.6568	12.4777	60.5614	10.8635	8.12496	13.4765	40.1729	24.5862	2.14288	0.51494	9.13851	127.02	23.4322	0	6.1231	0	0.828979
gbr.441.10.t1	0	0	0	0	2.9184	0	0	0	0	0	1.23303	0	0	0	0	0	1.08045	0	0	0	0.788362	0.319771	0	0	1.97127	0	0	0	0	0.51643	0	0	0	0	0.589665	0	0.47466	0	0.902652	0.107724	0.214606	0.360993	0	0	13.1415	0	0.613219	0	0
gbr.445.5.t1	74.7214	101.419	62.6623	205.302	135.051	65.6831	89.9238	79.7428	38.9716	87.4112	40.5535	126.67	52.8818	125.954	41.4368	183.056	76.962	114.715	59.8415	102.703	322.88	345.568	256.883	494.186	403.419	118.669	195.716	261.15	91.5287	131.142	97.2126	210.095	126.951	109.4	219.914	181.085	254.627	209.875	197.188	140.525	252.536	137.662	195.336	662.799	100.092	229.28	143.195	144.307	97.2273
gbr.450.7.t1	29.0208	24.0114	21.5547	27.3789	24.682	25.4965	24.7731	28.383	31.7599	15.3723	20.1836	26.676	21.0837	25.2945	26.1675	24.1196	29.6241	25.1982	37.4295	44.6819	79.3644	58.1015	92.9119	68.2827	80.6697	148.924	93.9136	52.2257	48.4382	30.4326	39.7555	47.0879	60.025	109.18	97.4881	70.5474	69.5392	62.7799	47.799	33.9886	36.622	23.341	27.7151	13.665	36.3006	36.3379	46.9269	40.136	77.173
gbr.46.59.t1	205.087	176.708	158.77	428.891	189.375	111.654	173.73	140.674	63.9901	66.0209	69.374	239.772	63.1455	174.16	115.125	124.311	100.505	345.862	147.694	250.361	552.374	481.206	343.933	486.949	737.177	81.5597	181.287	176.088	87.4227	99.9522	107.819	113.629	71.6634	75.0534	59.9385	69.5958	305.513	275.055	294.151	410.039	454.478	339.592	420.176	766.108	202.097	277.552	223.569	153.281	171.332
gbr.46.84.t1	152.378	142.779	191.937	128.624	143.263	196.919	198.248	138.359	103.959	172.13	92.8032	197.159	227.922	230.135	234.766	190.377	194.799	221.792	110.085	187.027	196.779	160.268	255.972	266.789	136.584	247.848	247.492	233.218	116.727	196.32	189.193	322.042	291.491	170.326	122.904	259.559	247.114	153.933	216.427	235.08	155.012	176.271	360.108	212.197	193.719	222.878	199.911	236.326	243.203
gbr.465.5.t1	1.62383	4.10837	3.78269	1.3728	1.97612	2.34376	2.54206	1.7394	1.65703	1.8774	0.834918	2.61039	1.47406	2.12057	1.55428	2.43038	0.243867	2.0847	0.349901	1.16246	3.82571	9.45494	5.32259	7.88435	2.2432	3.91948	4.7743	5.14375	2.99136	3.96313	2.25278	12.3253	4.49911	3.08494	9.94867	5.78185	10.1242	6.29566	2.42446	0.206672	2.13129	0.488875	0.20657	0	1.85385	0	0.761248	0	0.491887
gbr.471.3.t1	14.1173	12.385	10.1543	11.7255	13.3623	12.0947	10.0081	11.3489	13.1422	9.82818	11.2912	7.60094	5.24598	16.6229	9.71965	7.48403	7.81105	8.34661	17.1845	8.93605	45.2153	44.617	66.0783	41.5171	51.8979	55.3106	53.4872	14.2787	14.6473	22.6499	27.2591	23.3421	31.5402	41.3685	31.1195	36.5379	29.6254	35.7765	19.838	2081.35	1949.12	1147.6	1569.63	828.827	979.35	1003.93	771.084	1557.93	662.063
gbr.474.16.t1	11.4036	5.61604	1.60997	15.1329	2.45311	13.2381	3.07676	0.575799	5.87712	0.18043	2.07289	12.7262	2.92777	8.81169	6.61526	2.43902	1.08983	5.1758	15.6369	1.73166	14.8438	5.4833	14.7513	66.1365	46.727	34.5242	23.7717	2.68183	8.29754	5.03549	10.7387	7.21303	6.06983	37.6829	21.9079	21.6487	33.0358	35.3956	12.9289	25.0641	42.6443	43.8165	58.774	99.1748	53.0224	124.399	23.9169	108.547	47.4815
gbr.48.12.t1	70.3452	71.6026	30.0872	32.7574	43.661	38.8376	40.2808	73.9791	46.2864	21.0744	41.5055	33.0318	47.2238	41.6123	32.3784	40.1883	24.8525	25.9087	36.528	57.7884	65.4587	58.484	73.2256	86.7611	51.2412	45.7462	73.4779	34.5203	33.3308	29.5523	34.3437	37.2007	37.98	39.8732	36.3897	24.0818	41.5419	46.9455	44.5638	44.118	50.0857	29.1636	36.9685	28.1006	44.2361	33.2111	67.4297	13.7559	34.5598
gbr.480.9.t1	9701.59	1500.08	4827.15	567.2	178.45	676.39	1432.46	651.506	676.041	638.161	828.982	383.834	4111.39	673.382	829.103	49.1634	23.4323	950.087	109.267	1513.49	35894.9	33173.1	8963.85	18273.8	1664.95	10534.1	4746.64	28832.9	2053.3	10543.9	9507.45	7398.31	51204.7	2363.45	2287.52	2271.02	14271.1	51435.7	15128.8	15.3804	88.4308	14.3532	8.27022	1413.18	1116.28	227.347	183.972	376.665	8.4024
gbr.481.4.t1	0.628206	1.4398	2.34143	1.48705	1.04056	2.24791	2.15127	1.83182	1.49578	3.93609	2.26101	1.60661	0.443537	0.906732	1.90412	2.14769	0.660409	0.705689	0.473777	0.944407	2.89124	2.05228	3.51968	2.69483	2.66083	5.99932	3.54222	1.04472	1.39669	0.789148	1.62685	1.98677	0.919537	1.16959	1.80211	1.05795	1.16051	2.33737	1.4345	6.81492	7.54251	5.84724	5.87375	8.50433	8.03254	3.3922	8.24603	2.49784	7.28193
gbr.494.3.t1	12.281	0.930486	2.08061	3.96421	3.17024	1.88001	5.35258	0.930156	0.759519	1.74882	0	2.28424	1.57652	3.49149	22.0852	0.985008	0	0.836108	1.68401	22.3789	43.676	8.68413	1.78721	29.4725	3.21206	9.84193	0.629529	28.4693	2.48222	3.36597	4.33688	2.82474	4.90265	1.78167	6.72577	1.50416	6.70305	23.9466	142.963	0.35106	0.233125	0.392144	1.98837	6.04561	28.5511	36.172	219.158	0	0.631295
gbr.5.38.t1	137.401	147.744	157.715	123.761	106.28	134.692	170.273	123.266	133.894	98.173	72.4558	164.352	130.267	170.768	125.53	107.558	103.248	134.076	149.762	155.924	103.446	153.547	37.3362	111.962	59.9175	34.459	87.6145	120.047	41.7162	107.539	58.4604	121.03	52.0684	63.3163	50.9659	54.376	77.5381	79.6509	90.5659	53.0173	70.6445	30.961	38.4637	119.065	49.9823	28.1439	66.5873	54.3996	37.1887
gbr.50.80.t1	0.903785	1.2554	3.36856	0	0.998022	1.39506	1.85699	1.25495	1.84452	1.41569	2.16857	4.00641	1.70162	0.79719	2.30687	0.465135	0.633409	0.676838	3.18085	0.603864	0.693259	2.15584	2.57202	1.78938	1.05934	0	3.56727	1.67001	1.60751	3.78443	1.17025	2.66777	2.64583	0	2.07413	2.02939	2.22613	1.8462	1.5346	0.978867	0.754868	0.846519	1.07307	2.44699	1.92604	3.25352	2.69622	3.59358	1.6183
gbr.516.11.t1	15.8597	33.4954	16.7932	11.5186	22.3467	11.684	12.0966	3.90391	17.1648	12.7978	12.5407	6.26846	2.79939	27.5738	11.9604	2.46458	7.76797	29.4232	13.0484	15.5338	30.137	40.0365	36.5433	26.1668	24.197	6.88452	19.9179	4.39584	12.3413	15.2138	11.668	4.55984	8.17791	9.01165	2.68842	14.8114	20.9749	22.2468	14.119	20.6656	36.0516	29.3721	22.4681	22.446	5.76108	1.29757	2.58074	11.4656	25.0691
gbr.55.53.t1	0.605778	1.76705	2.8223	4.30188	3.72697	1.53011	9.95744	1.51408	1.23632	1.89778	2.18029	0	1.71081	3.64317	0.193278	1.46975	0.636831	1.81465	0	0.607127	0.929339	3.39258	3.87888	9.5949	1.45236	0	2.73261	2.68646	0.538731	3.0439	1.56877	0.383169	2.21677	0.644476	3.99689	2.04035	7.83355	1.06067	0.63844	0.444457	0.885437	1.06387	1.07887	4.92043	0	4.36146	0.722876	7.22599	0.685069
gbr.564.5.t1	24.7004	12.8662	40.2774	0	11.6897	9.09851	14.8025	10.2893	14.7031	17.7333	14.8168	18.9511	2.17993	6.68471	9.85103	2.04302	0	6.93674	4.6571	58.7941	118.417	98.9454	54.3675	61.1295	22.2073	49.8992	43.5239	109.539	31.5769	83.7769	63.9659	48.8237	167.218	34.4903	46.9429	39.5175	92.686	159.478	52.0643	1.29447	6.44704	2.16894	0	8.35953	0	0	0	0	2.61876
gbr.572.2.t1	18.2908	21.521	10.0254	20.3749	9.16545	5.43528	5.15827	3.58555	4.39168	5.056	0	8.80525	3.79823	3.62357	3.08954	1.18656	0	12.8921	0	1.07832	83.3556	93.7314	7.46341	134.912	25.1076	1.58077	10.9202	26.2429	1.43527	11.3532	2.7863	6.12494	5.51211	1.14466	3.08648	4.34867	19.876	24.0192	26.8365	1.57881	5.16722	0	0.958091	11.6523	10.318	7.74642	2.56781	0	0.304189
gbr.58.144.t1	23.9082	34.4431	13.3665	30.7225	24.8925	22.1426	27.6028	12.5203	10.6882	18.5466	8.19518	21.6625	17.8447	17.5828	16.5638	63.4306	11.4897	35.8094	14.4248	30.123	29.3425	38.6807	66.7024	63.1135	41.4889	33.1192	35.0505	24.2346	15.7947	23.3402	18.5743	24.6281	12.9984	38.88	75.4432	13.3444	34.0714	31.994	26.5171	32.0041	43.9315	73.8981	63.8694	59.183	93.8941	44.2629	27.307	38.0251	51.1783
gbr.58.211.t1	360.097	255.377	379.301	622.092	255.099	163.833	487.128	422.993	54.7763	191.522	139.533	247.107	96.3278	592.388	239.773	424.751	195.156	991.597	519.537	1127.53	1017.37	320.803	383.098	1090.82	1221.9	253.029	462.842	342.199	41.7706	218.028	55.0252	152.789	206.254	159.427	427.315	201.892	758.187	1192.47	1310.22	237.242	82.1963	159.475	302.734	423.896	21.4489	136.877	140.121	62.2521	52.4846
gbr.58.222.t1	121.112	216.007	101.566	167.713	157.049	283.988	64.7	70.6316	43.6676	51.8541	177.266	56.992	144.511	177.723	191.662	94.8316	69.3896	98.863	274.019	104.388	207.168	254.352	233.295	245.381	258.621	435.953	105.167	110.105	82.9346	60.2475	197.593	65.1152	187.915	246.101	161.902	107.692	136.478	529.083	147.214	94.0641	163.62	112.729	110.005	144.281	255.518	26.1593	36.8534	28.8936	335.22
gbr.58.231.t1	24.5939	25.8986	27.5617	33.8289	22.1776	31.0604	29.8188	22.7051	22.6096	26.2033	18.3414	25.1592	27.2196	19.428	22.5862	23.5309	19.0416	32.3564	25.5663	25.3149	35.6907	26.058	38.6602	36.4099	30.8102	26.8563	31.6706	30.9515	19.2118	38.0757	15.9225	34.2658	30.6482	20.5077	22.405	22.3882	36.9914	42.9165	24.1686	15.3622	15.3368	9.4555	15.9814	44.0921	24.4351	21.5356	14.0791	11.8933	7.04723
gbr.58.24.t1	2.35484	31.892	15.3595	8.36134	9.4728	18.3396	18.5473	9.80945	9.61189	1.84431	11.3006	18.0672	23.2765	5.09835	21.0371	8.82973	4.9511	3.52705	7.10384	7.08024	9.03153	26.0096	30.785	22.5343	30.1107	25.9483	26.5561	14.3592	7.85327	0	0	23.8318	27.5752	1.87895	8.44406	1.58629	11.4192	6.1847	11.7886	15.7964	68.1015	26.054	42.9872	35.0664	18.8188	25.4314	33.7204	0	23.9676
gbr.58.39.t1	12.0412	13.9683	10.3102	11.5553	13.2454	15.2072	11.5903	15.9968	13.7264	12.9141	12.4939	9.32169	9.6504	9.5511	11.3178	9.54678	8.72406	4.63064	13.2536	7.50173	32.9513	23.0859	49.1434	30.7128	34.6947	71.7209	28.4428	20.2051	17.6545	15.8619	31.6041	19.3496	26.438	20.2543	29.0341	33.7606	22.0939	31.1974	14.291	167.311	166.419	172.946	170.4	151.553	170.609	197.99	142.328	121.635	154.574
gbr.59.27.t1	6.04472	0	0	0	1.43036	0	0	0	0	0	0	0	0	0	0	1.33326	0	0	0	0	6.95501	11.2842	1.61271	0	0.966153	0	5.11259	3.35083	0	0	0	0	0	0	0	0	0	0	0	49.4184	16.4084	1.06157	8.07405	8.18303	0	10.8801	9.01646	12.0174	0
gbr.59.47.t1	81.7838	75.1877	61.6715	86.8177	78.6068	95.3011	92.9703	120.82	63.9539	81.0019	72.3237	72.0196	82.7444	82.3469	70.8833	115.02	99.7146	64.0887	113.185	147.454	239.292	199.498	369.135	287.118	328.952	571.062	354.419	230.419	106.474	106.126	167.579	147.191	176.481	513.528	493.65	333.676	267.315	250.041	168.166	9178.21	7643.57	7185.27	9286.17	4836.06	4957.77	8625.97	5763.25	6855.7	7243.54
gbr.6.155.t1	76.224	109.501	76.6322	192.303	177.52	110.621	71.4388	63.5046	154.2	97.4031	45.7237	129.276	109.05	120.635	73.5993	53.9766	53.7723	40.5594	72.6142	150.777	83.0869	91.7423	88.8378	144.295	93.9389	185.667	100.663	133.434	140.927	134.053	46.7515	173.822	82.2117	83.2273	104.727	89.1814	145.444	107.999	123.672	111.64	97.5911	38.0457	173.262	309.564	102.593	36.1049	73.0059	47.8544	25.52
gbr.6.16.t1	20.0542	31.3382	35.8155	23.7355	46.6632	14.4224	28.3284	10.7905	15.6323	18.5424	17.0421	19.6603	14.159	8.34196	12.2637	28.5669	28.1096	31.9142	27.728	12.5618	38.7775	29.7676	30.0961	21.5067	70.9851	10.4352	25.4426	14.8225	13.7475	16.3748	10.2786	14.5346	15.5945	10.8899	20.9741	16.8864	32.995	21.9458	19.521	65.73	55.3967	38.4476	37.2039	58.8215	10.6843	39.1045	4.23773	23.2571	28.5851
gbr.6.51.t1	169.475	171.781	142.097	137.63	170.185	138.759	135.643	135.773	125.686	176.238	83.1616	111.142	111.665	138.234	140.28	150.332	125.516	161.244	120.772	167.3	196.624	180.546	174.219	191.389	229.998	180.823	159.693	135.195	111.088	161.216	114.3	106.302	123.827	127.023	134.162	158.571	140.336	128.8	122.355	122.83	116.678	103.748	102.037	202.232	124.809	105.925	149.228	111.372	79.7505
gbr.60.24.t1	6.43909	3.13046	26.9995	2.54037	0.507892	3.16249	5.88011	2.6823	5.84063	2.80172	1.28751	3.29354	9.09248	2.32349	3.42406	0.236707	0	2.41109	0	0	7.40877	6.67801	11.4529	7.79078	3.25909	0	4.84102	4.75926	4.77201	3.77474	11.1167	13.5762	8.63979	2.28347	6.1572	0	3.96506	3.75811	3.77014	1.23733	1.34453	3.76944	3.82258	0	0	0	2.56126	4.26713	0.303413
gbr.60.55.t1	77.3583	89.8074	99.2902	87.6901	101.994	75.3147	85.6669	87.5062	103.177	64.6262	54.1163	69.7736	65.8492	69.0907	71.8202	64.7897	53.4904	68.7038	72.6395	74.4729	121.184	94.9863	126.857	127.705	124.585	162	114.639	95.4293	85.4624	75.6611	93.6766	108.613	96.0091	82.5318	109.645	99.2309	99.0285	98.5337	84.0554	151.841	128.814	120.472	148.25	143.958	135.136	162.382	123.646	146.429	126.359
gbr.63.17.t1	89.7546	70.8249	99.6473	253.145	153.641	49.8435	184.417	108.188	36.3759	37.89	52.6945	70.3283	57.9769	72.5841	87.7382	101.932	40.1513	138.724	129.62	377.043	338.377	76.6465	130.431	279.787	836.637	70.1432	104.449	122.798	56.8933	40.3018	49.4542	48.3164	51.7128	56.8866	105.182	37.306	106.716	173.035	251.915	87.0695	54.2305	40.9159	96.9299	315.396	42.7314	61.8713	56.9703	15.1863	37.2536
gbr.63.8.t1	447.236	421.502	427.186	462.93	402.075	350.908	416.097	327.199	441.656	384.173	217.315	352.565	537.594	295.769	244.471	269.77	216.544	372.147	232.116	300.428	634.472	584.526	595.323	713.03	580.067	866.696	661.633	446.08	295.807	375.349	371.535	455.255	568.999	337.668	356.381	447.048	512.301	481.352	352.808	4544.5	4161.54	5695.1	4042.5	3880.05	4534.89	5199.31	3758.76	5628.02	3990.91
gbr.670.3.t1	294.613	298.321	290.254	262.631	302.39	326.06	415.123	304.469	284.039	244.948	219.501	272.109	415.353	261.483	262.985	298.625	207.381	257.523	293.658	292.448	460.609	429.125	524.68	460.382	459.419	666.508	612.903	257.976	288.915	250.106	433.108	432.342	432.27	435.712	450.969	519.536	429.637	412.346	348.815	1633.91	1524.12	1491.23	1152.57	950.083	1100.72	1952.26	1445.43	1165.83	1501.67
gbr.70.47.t1	70.5073	69.9419	58.8613	68.5242	66.4651	71.7675	68.1556	75.266	67.074	63.5719	54.6045	76.8191	63.5414	62.4949	75.169	61.0933	62.9732	64.6508	64.5015	78.2477	115.642	85.6794	85.0325	92.1556	100.711	140.816	87.3995	76.7719	68.2092	66.5361	70.0673	79.5503	67.8805	71.1693	69.2624	85.6471	73.703	71.0605	65.1863	293.142	278.577	269.354	229.294	192.14	196.067	297.153	301.728	214.705	299.723
gbr.70.68.t1	24.4468	19.6955	15.1863	19.2897	15.4262	21.2692	27.9058	19.0096	26.6097	16.1684	23.4635	11.6707	17.2604	18.035	32.2397	24.0849	11.9933	26.8519	24.5829	32.6684	62.5075	33.9743	69.5717	57.0063	54.1832	95.7808	74.4372	61.4351	29.7128	19.6544	27.434	22.6793	35.7841	50.2832	42.5455	59.2853	54.194	69.9139	52.1024	27.6736	22.4606	21.1805	18.8668	17.6506	52.0982	23.4682	37.9242	12.9606	26.2644
gbr.70.9.t1	3.24171	9.96264	8.68424	5.27559	7.09553	8.18812	5.8281	5.73914	10.7509	13.1177	6.31986	5.80339	7.15242	7.79831	3.87859	4.55819	5.9638	6.37271	6.11205	8.52844	5.90567	9.0774	11.4597	3.74393	6.67101	7.73954	5.02668	4.94178	11.5317	11.1986	4.72217	5.89507	10.973	3.0177	6.50958	4.91337	6.17569	5.85335	8.54124	5.35148	6.85355	7.25869	7.57754	9.87405	11.6578	5.8349	4.35188	6.44477	4.58253
gbr.710.2.t1	10.2472	1.16459	26.0408	11.0257	20.2801	14.118	16.5886	0	0	3.89122	2.23523	3.81191	0	2.46509	13.9695	1.84924	13.2208	0.697644	36.5333	8.40276	2.14371	3.18824	47.7196	15.9846	9.08266	9.58073	7.35386	3.09843	0	4.68091	1.20622	1.17847	1.36358	29.2367	3.7413	24.4737	0.43023	85.6326	2.29085	6.54195	2.72325	8.50727	9.95449	5.04443	0	16.7676	1.66746	0	1.58025
gbr.72.22.t1	53.6286	38.4785	49.2193	35.3159	33.7767	45.1528	49.9858	51.3985	39.775	39.3703	39.6678	47.4364	43.273	59.6549	50.6885	45.3579	31.368	41.068	40.1413	50.1109	148.153	109.146	115.97	136.248	98.5422	181.874	119.365	105.056	60.7817	69.9006	68.9181	117.577	89.7131	57.4835	75.649	92.0803	93.1112	88.4278	73.377	99.1497	103.982	104.946	67.5036	171.401	135.34	148.059	118.607	125.055	105.336
gbr.734.1.t1	12.8378	15.105	7.74023	16.0882	2.50172	0.317907	0.517208	6.92068	0	1.57719	1.81197	4.63513	0	2.90662	0.963763	1.49907	0.793876	0.565539	0	0.756847	49.237	28.1947	8.05905	11.4627	6.39717	1.1095	3.83229	6.6979	0.671584	0.379454	0.977815	4.7766	0	0.401703	0.649896	3.56092	0.348762	0.330559	2.255	23.0332	17.3453	5.57012	1.34492	4.08922	2.41398	2.71851	5.85741	3.00265	3.41604
gbr.74.37.t1	54.246	25.4307	27.6423	49.1561	47.1329	39.2499	40.0552	82.2673	39.7863	37.6174	25.4218	46.3885	39.4966	41.7991	30.2882	54.8698	28.9589	45.0677	51.7779	64.1358	98.4987	57.4895	287.644	136.767	288.967	238.475	139.077	119.343	75.9435	54.5147	58.1672	77.7377	39.081	291.712	367.151	115.62	103.734	90.8991	76.1532	3199.69	2918.11	3050.62	3331.53	1537.55	1773.32	2967.33	2804.45	1381.76	3890.45
gbr.76.53.t1	261.424	316.571	409.105	253.588	265.49	310.515	329.914	352.828	193.206	332.731	161.332	389.599	345.414	370.692	254.389	282.993	248.977	336.318	256.572	298.214	309.452	330.032	447.667	468.906	331.629	401.782	336.688	346.578	237.621	387.271	319.659	675.708	426.36	214.598	254.346	337.672	453.972	447.409	302.93	163.09	219.606	195.277	145.216	400.772	194.081	267.336	339.8	241.41	188.961
gbr.78.30.t1_gbr.78.31.t1	13.0487	11.62	8.16131	5.28906	11.5895	11.0617	10.2836	10.2756	13.0114	9.98643	4.50343	10.7886	9.5915	14.3621	12.0906	14.903	8.45606	8.96891	11.8631	15.9441	24.9544	25.1934	40.441	34.0924	37.9127	63.0294	42.1303	20.6103	20.904	22.5442	21.2935	23.5171	25.6412	24.4366	43.4831	29.6211	31.7828	34.6621	23.1402	31.9813	25.2685	20.5931	31.5162	20.8104	41.1403	48.9043	36.2613	31.2723	35.5272
gbr.8.134.t1	170.978	193.214	211.347	196.839	190.469	210.547	192.051	257.528	186.057	218.534	164.266	167.126	192.854	252.772	217.379	221.39	236.082	218.283	255.547	269.599	316.008	280.022	406.35	379.929	330.783	494.788	398.987	288.843	247.299	252.612	323.24	308.695	288.606	359.018	372.694	348.672	358.968	346.816	250.07	542.082	573.713	462.58	555.128	413.774	604.576	718.809	661.904	555.414	596.836
gbr.8.20.t1	39.0671	47.5542	28.7388	34.0706	58.8724	35.9223	69.7085	38.5438	26.5771	39.1862	17.2677	47.327	25.4053	24.4844	41.9861	33.7872	28.6408	116.259	15.5071	30.9111	143.526	97.5601	171.705	160.124	117.491	151.048	73.0419	68.3889	61.2577	63.0238	54.5791	33.1646	74.4904	57.9691	48.0724	95.5716	194.67	100.805	96.7938	114.546	64.1867	247.717	87.8867	130.826	101.878	107.328	125.748	89.9318	76.1535
gbr.8.88.t1	12.7719	21.0355	15.8677	7.19832	10.074	10.7534	12.4963	8.1072	4.13747	15.5602	7.29654	14.932	5.58225	8.77838	7.76185	10.3292	8.63141	24.1398	5.50416	6.70496	14.462	22.3287	30.5054	24.484	14.0953	25.9133	16.1179	24.9486	7.03135	28.7264	8.66253	35.7764	12.0182	13.2643	15.8767	18.0265	27.2456	28.4857	13.6742	4.14352	7.36566	6.83582	4.33263	3.29333	13.609	4.37881	9.07189	9.67298	1.71948
gbr.8.89.t1	2.63938	5.1327	7.37805	1.04129	4.16369	9.2593	5.42307	2.93193	4.78814	2.75622	1.0555	1.80003	0.621167	3.80959	3.36844	5.43345	2.31223	3.29435	2.65407	2.64525	24.2948	19.7087	20.1865	29.0312	9.56222	36.193	21.3315	13.6557	2.34725	8.84151	5.69593	8.34733	7.72678	177.839	33.3146	33.7813	19.5033	32.3493	23.3352	6.82386	12.4921	12.0517	7.83437	2.38204	8.43708	34.8386	5.24929	6.99637	9.70075
gbr.80.62.t1	3.00012	29.3795	0	0	8.519	95.3551	2.05476	0	1.02048	0	0	0	1.0591	0	382.405	0	1.57696	0	65.6159	0	19.5609	323.901	0	0	37.6425	70.5254	1.69166	1.66309	3.33508	1.50749	0	2.84647	5.48929	343.115	0.430318	4.04195	2.07834	2216.1	88.5326	3.93068	9.08349	1.05376	0	24.3685	14.3854	0	0.895012	0	1.2723
gbr.81.209.t1	120.123	547.679	87.9292	70.9517	92.5549	58.5331	55.1076	91.3424	65.9021	55.6982	57.7	91.1715	61.9588	56.697	52.0708	47.1579	33.7865	56.1603	41.9446	54.1412	623.834	1182.21	100.949	185.177	283.15	63.294	70.0461	157.69	46.2175	62.764	73.1947	141.436	69.064	31.5246	64.9951	61.2645	72.9515	73.4341	65.4616	89.758	300.561	54.3609	53.5848	191.93	45.1748	45.1299	103.223	51.6596	40.4056
gbr.822.1.t1	58.7776	588.313	152.72	858.889	12.8386	702.349	529.526	0.94172	1.53792	3.54113	108.487	8.09422	4.78837	3.80682	2.16385	60.5832	11.2887	0.846503	1.70494	1.13285	77.1665	484.269	297.349	465.488	39.024	958.233	292.546	0	2.01046	1.70391	137.579	11.4394	2.4818	1.20255	4.53959	14.4672	0.52203	0.989565	1.78692	33.7654	406.196	185.805	737.796	24.4831	841.889	439.461	3.37208	17.9776	149.879
gbr.83.55.t1	9.31541	21.9656	4.86928	6.185	9.35483	19.9904	3.73467	8.89671	5.87352	7.35515	4.90648	8.59981	4.01039	13.4456	33.491	3.35761	3.10508	23.481	9.25303	2.0494	20.3908	57.2595	23.7621	16.1941	9.26036	17.6922	4.35583	9.06832	2.62675	6.2791	9.11999	4.02395	8.81316	30.3358	3.97584	4.59157	28.2265	49.8267	1.19728	7.83488	10.4847	1.11725	2.22554	3.07579	2.90515	2.45374	3.11793	1.8068	1.41319
gbr.85.20.t1	0	1.42893	3.19515	2.02925	1.62282	0	0	1.42842	1.16638	1.79042	0	0	0	0	0	0.378164	0	0	0	0	17.0969	36.274	2.74457	5.65754	0.548077	0	0	9.50427	0	6.03055	0	1.08447	1.25481	0	0.491839	0	2.37547	0	1.20464	1.43764	10.7401	4.81765	1.52674	13.9262	0	0	0	0	2.9084
gbr.87.22.t1	32.0743	20.4942	18.5961	28.6825	22.2632	22.5043	26.361	51.6628	25.6991	25.3067	42.7557	26.2492	31.704	25.0336	32.2925	25.4682	24.3523	16.0135	25.8023	35.0032	3.82714	2.21763	6.46555	7.52629	8.88606	1.04721	8.03802	20.5459	21.8687	24.7122	33.2248	11.7218	13.0414	23.128	21.8781	15.3645	12.838	13.1039	21.2838	7.47074	5.35789	4.75666	7.61642	3.85961	18.2275	15.3952	8.08014	0	7.053
gbr.9.126.t1	0	0.65093	0	0	0	1.97277	0	0	1.06266	0	0	7.98979	0	9.01848	7.47576	0	0	0	0	0	1.19819	0.97201	0.833504	0	0	2.295	0	0	0.694583	0	0	1.97607	0	7.47828	0	0	0.721412	0	0	3.11077	4.89253	1.64597	2.78196	4.22926	9.98659	0	0.932001	0	12.8072
gbr.9.53.t1	102.76	78.0864	50.6918	68.6817	104.13	59.0367	66.2398	85.6128	35.3648	29.0366	23.2063	50.7059	28.1675	54.9659	44.358	47.9972	73.0776	52.5115	76.5874	31.5025	155.792	127.136	83.8611	51.0624	113.62	30.1955	52.4892	68.3569	56.4447	47.9899	17.2192	32.1168	23.8895	43.0868	22.5424	20.3595	30.7083	67.7364	50.965	112.522	100.217	53.9278	53.827	94.9232	57.968	143.618	31.0166	57.6833	57.4217
gbr.9.78.t1	84.4283	65.5358	63.2442	72.4958	54.8421	83.9775	103.177	75.8567	86.1541	70.4461	64.5476	71.9739	71.8821	67.7006	80.8122	37.6091	38.722	52.0699	44.9461	61.3882	347.301	210.661	283.553	342.508	278.357	339.296	280.968	144.994	119.251	132.261	184.345	325.652	202.335	258.898	272.827	284.367	201.076	275.364	164.73	194.163	206.712	178.799	98.768	152.393	177.277	280.094	260.266	250.129	184.406
gbr.90.77.t1_gbr.90.78.t1	34.6106	107.915	42.2387	65.2524	48.9943	71.4973	46.57	23.3488	94.7024	35.0232	23.3337	49.3491	41.0877	85.8384	40.3597	52.2213	38.8801	42.7788	25.4094	43.5897	39.9401	162.908	110.073	88.9402	62.467	123.526	64.0734	29.5431	69.9357	43.0158	42.832	64.9978	87.6485	46.8415	71.2576	120.391	64.6448	100.688	46.349	25.7628	106.517	29.9612	32.3201	53.4882	70.9837	65.6048	15.6249	16.4409	12.2098
gbr.93.53.t1	397.303	739.177	351.971	166.143	498.05	300.844	292.504	416.06	282.437	517.947	187.803	724.967	377.218	453.524	290.711	482.066	251.764	359.976	229.699	225.952	731.544	973.026	486.189	292.521	593.688	201.241	222.105	364.081	221.304	301.805	239.045	741.532	351.796	157.035	266.262	240.127	402.731	281.163	228.789	338.047	561	329.896	253.789	615.012	152.294	303.199	516.233	236.791	159.951
gbr.94.31.t1	2.51851	0.87458	2.21635	1.15921	3.17841	3.1807	2.58736	3.61365	1.04703	1.82639	1.67861	3.00579	2.46967	1.98586	3.52668	2.1294	2.42697	2.09566	1.68835	0.841371	11.0545	4.91919	13.4386	12.0964	10.0412	39.8804	17.6723	6.98055	2.92413	1.54671	7.06561	6.63756	7.78254	13.918	9.39219	15.1746	6.33262	8.39068	4.91536	7.30329	4.35314	7.32251	9.59369	7.95533	8.94523	14.1032	11.9379	7.23231	9.92899
gbr.95.29.t1	39.8672	48.5857	31.5407	47.1855	59.0943	26.9164	39.6692	26.321	14.84	21.2087	32.4879	47.709	23.3679	40.1715	32.8797	48.778	35.1893	51.826	63.5374	11.3083	21.9257	53.5944	54.5871	32.7641	53.6221	15.4723	25.8728	49.2037	9.69986	9.07125	12.6619	29.0232	7.70735	19.6064	43.1569	20.2685	47.5934	43.463	40.6954	44.5458	24.8166	21.9291	42.869	26.4759	21.6408	21.663	30.9677	11.9636	22.5427
gbr.95.30.t1	12.6462	13.4674	14.9259	14.3024	19.9497	7.92647	8.46881	6.55569	3.82361	5.57587	7.0802	13.7993	8.73028	17.6447	10.7596	17.3557	16.8396	19.3622	24.1615	3.66148	10.1315	18.3616	15.2953	9.82966	24.2106	4.95468	7.76456	26.4833	2.99907	4.37749	8.00542	11.9096	2.46812	14.351	13.7049	5.67924	20.2469	15.0077	19.7452	50.1921	36.7926	22.4066	37.7875	29.6743	7.18667	23.2682	37.8945	22.3481	25.6632
gbr.99.1.t1	0.41949	0.524421	1.56351	0.496495	1.19116	0.529786	1.14922	1.74745	0	0.438059	0	0.429131	0.592351	0.403652	0.669205	0.3701	0.220496	1.88492	1.26547	0.420423	0.643549	2.08826	0.895349	0.830535	0.871634	1.23264	0.236535	0.930159	0.559591	0.843136	0.54317	1.32668	0.307014	2.00829	0.601688	1.13032	1.35614	2.01985	0.589476	0.351746	1.31389	0.294682	0.373547	5.67883	1.34095	0	3.00346	1.66795	1.30459
[truncated: 85 more columns]

## Sheet: S6.2 Ave tissue express female
Average TPM expression of the 183 female upregulated CDS. Average is of all samples of the same sex, and all the winter sampled individuals.
Sample:	TFf	TFm	TFw	STf	STm	STw	RNf	RNm	RNw	Paf	Pam	Paw	Skf	Skm	Skw	Spf	Spm	Spw	Cof	Com	Cow
gbr.1.186.t1	0.233105	0.17766	0	0	0	0	0.305672	0.200961	0.232246	0	0	0.749279	0.322446	0.023202	0.471405	0	0	0.179381	28.1114	1.60852	36.3386
gbr.102.54.t1	48.6784	35.6976	33.5206	83.926	60.925	82.7392	41.01	24.2345	10.7104	73.9089	33.9783	39.227	20.6464	15.5575	21.7923	80.5016	26.9006	49.9761	5.08906	1.29917	4.49224
gbr.104.24.t1	53.9621	58.1275	38.7389	78.078	41.4394	43.577	47.8523	53.8424	30.6201	117.488	83.4417	47.2737	68.6902	62.6302	55.4129	96.5899	51.4515	34.7076	229.826	31.696	23.3482
gbr.107.17.t1	5.67172	3.70216	8.63006	4.49351	2.8317	7.41426	11.8087	8.28999	9.14538	13.3968	3.63445	10.7838	47.5617	5.94006	19.608	24.6563	4.62044	11.4313	12.6528	14.4127	24.8334
gbr.109.12.t1	19.0669	16.9988	21.2678	84.3775	49.4308	77.2845	1923.94	1232.24	1871.76	3.41505	2.76499	4.08493	19.1983	19.017	14.7454	9.48009	8.41098	11.5468	0.702556	0.444321	7.62026
gbr.1090.1.t1	361.918	55.6473	108.008	177.579	0	70.0752	34.8681	0	13.7589	879.892	22.6376	399.503	194.924	45.9649	82.5688	391.627	0	113.731	111.102	5.58205	27.6622
gbr.110.53.t1	116.798	88.5794	169.794	154.372	104.385	207.258	124.718	53.8788	124.287	131.093	95.7604	198.37	227.325	136.829	195.829	148.014	95.1279	218.091	101.221	128.194	147.08
gbr.110.6.t1	10.8625	7.53055	1.33891	14.642	11.9907	5.61334	3.84258	9.47925	0.973032	46.938	23.5815	13.5915	15.0211	6.03118	6.48719	20.3119	8.24564	3.23507	13.6801	1.35266	1.58783
gbr.112.26.t1	43.8982	44.9278	50.8656	130.769	68.9959	103.227	327.511	378.125	242.68	25.5186	23.0111	18.0389	38.7908	41.5074	46.4296	23.7518	18.0954	16.9717	3.40121	1.66166	6.11705
gbr.112.29.t1	3.74986	2.78501	2.4176	23.5279	10.8711	16.8423	100.616	125.502	35.4475	55.338	35.8265	42.071	35.2299	49.8418	33.0874	138.22	109.392	78.2795	2.41218	1.48567	3.93376
gbr.122.40.t1	7.84395	7.7597	7.73067	40.7812	19.5	36.1083	57.5525	55.7999	60.5159	2.38967	1.39012	1.7623	2.99308	2.45112	2.08474	5.42592	3.72857	5.0978	2.80212	0.967684	5.82765
gbr.13.93.t1	197.22	137.136	210.242	307.479	193.301	268.849	227.57	122.066	161.587	528.437	261.013	281.445	163.509	149.957	117.405	235.717	277.742	297.077	147.408	100.576	198.786
gbr.132.18.t1	131.838	2.93462	35.7646	167.097	3.42849	52.2416	25.5338	2.62283	3.07577	63.8143	3.38921	3.57512	44.412	5.73976	12.1447	88.1123	1.81745	5.64342	3.61513	0.459697	4.80958
gbr.133.27.t1	13.7703	9.40332	8.91277	23.4336	8.98546	20.7844	18.6404	8.32233	2.74944	19.6989	24.3149	20.6547	8.55478	10.8628	9.60154	19.5895	6.75385	3.55799	2.22651	0.844884	2.6502
gbr.14.159.t1	2.48176	2.23258	2.27583	1.85672	2.14196	2.75054	1.63428	3.24637	3.24131	3.07289	5.92296	4.82962	9.65527	7.0827	8.9113	1.14017	1.18359	1.57987	59.5492	1.92779	91.3841
gbr.143.14.t1	89.77	88.4315	91.8227	150.113	136.648	104.25	48.6565	70.2986	40.2131	165.815	149.898	169.111	121.324	105.123	174.827	119.608	63.2955	80.8881	36.6526	34.3437	50.4869
gbr.143.45.t1	748.518	48.279	13.595	1049.33	59.4708	3.55249	1840.96	200.621	89.1769	320.847	23.4911	13.2118	156.466	21.7465	4.0189	168.796	6.2932	0.312355	19.5458	0.566142	6.99272
gbr.144.43.t1	151.22	140.328	125.998	204.45	143.848	161.487	334.071	360.958	264.124	139.094	102.278	115.991	168.079	161.272	188.36	120.527	96.558	109.834	68.1847	63.4765	79.9477
gbr.147.27.t1	94.0495	85.5545	110.475	508.306	263.18	412.052	174.62	234.704	184.376	6.31414	1.67744	1.3283	5.58049	17.8537	7.1517	1.76267	0.965497	3.10459	0.72482	1.46397	2.35106
gbr.147.28.t1	49.0542	50.0479	55.2756	288.913	156.354	173.997	137.174	142.609	140.529	9.93173	5.40616	8.7224	20.6964	34.2159	21.0866	93.3791	83.27	103.859	8.21595	16.1096	21.148
gbr.148.26.t1	91.5021	89.2589	109.659	178.909	118.854	154.752	317.361	303.625	303.321	51.1479	41.1398	41.8992	95.7575	104.286	134.967	83.3369	86.9527	80.8676	5.60495	5.51685	10.3026
gbr.15.47.t1	38.2424	27.1427	20.9802	30.7105	27.6258	28.5566	24.417	27.8182	7.94316	28.3119	20.0515	23.2063	11.1167	10.0411	18.1779	34.8866	29.9493	15.6084	10.8519	1.72374	4.32454
gbr.15.64.t1	24.5163	16.6927	22.9373	20.5789	15.558	15.6401	7.9976	9.2281	6.5329	13.4806	11.5147	12.4171	37.7739	27.3795	25.2793	61.6912	46.7845	119.187	10.3639	2.48987	15.202
gbr.15.8.t1	31.4917	16.0186	19.8478	36.2469	16.448	39.9999	38.8657	26.7625	28.771	263.502	203.576	265.069	157.325	62.6982	184.146	61.547	34.3946	12.4966	7.89722	3.68416	16.5012
gbr.15.88.t1	19.5013	19.6033	15.656	47.3896	24.1252	39.086	73.3805	62.9594	47.9342	17.8155	14.5009	11.5807	32.8318	21.6591	23.1057	21.2128	23.0397	17.3352	2.7709	0.776668	5.58258
gbr.150.29.t1	5.70661	5.19035	4.25603	64.4936	21.6389	89.3473	22029.7	19292.2	20889.2	88.8713	75.8795	59.8268	307.512	235.177	327.935	42.9705	35.102	51.871	13.5187	8.8281	60.4553
gbr.151.56.t1	32.8061	28.9446	25.1871	40.8148	38.5272	28.0718	68.3406	118.847	16.2216	116.986	124.76	50.1742	40.3115	47.919	45.0181	78.9582	91.7279	35.0026	100.45	22.0565	23.7219
gbr.151.66.t1	112.975	116.886	108.674	233.316	156.659	187.838	484.091	506.465	456.743	47.384	62.521	48.2674	111.684	160.445	111.471	96.0162	105.606	109.186	44.9653	78.221	71.6121
gbr.155.18.t1	75.257	65.9474	80.0145	119.18	105.635	98.3547	65.0195	57.0291	48.7265	75.7353	63.8606	101.844	165.43	121.532	137.64	88.8575	45.3207	74.7236	93.5047	120.343	81.673
gbr.157.27.t1	20.0042	9.31844	2.74788	24.83	15.6727	6.95292	27.1025	32.5446	2.52865	44.9261	20.0037	7.12441	44.8034	11.6761	17.0307	29.3183	20.7558	3.81305	41.4792	2.95142	7.27869
gbr.16.18.t1	101.654	54.9009	38.1841	239.123	117.348	89.3293	162.07	117.114	49.5946	593.029	299.271	141.995	868.113	603.772	390.199	204.883	56.0068	37.2743	568.038	285.106	237
gbr.160.36.t1	63.4174	48.6678	59.2818	67.2164	37.9885	58.8623	43.2008	31.3082	28.7106	52.5703	47.0721	52.7775	75.8805	61.0512	87.0106	56.1392	39.8861	46.1515	21.2283	22.5025	22.5544
gbr.162.23.t1	63.9671	12.4267	7.7692	101.721	26.2616	11.1858	49.3713	32.7654	2.33895	244.897	73.7037	40.0461	24.703	5.48672	6.74901	109.154	55.59	6.52904	46.2046	2.73318	2.10035
gbr.167.7.t1	0.800215	0.687277	0.0471471	1.70636	0.111559	0.23866	0.716817	0.337372	0.141883	2.84205	0.984585	0.685187	0.703671	0.421884	0.62055	1.86289	0.204847	0.307939	2.40662	0.0544022	2.21598
gbr.168.7.t1	220.756	103.345	78.1939	346.146	100.573	152.868	385.861	167.757	166.377	343.123	133.865	91.27	235.157	135.372	115.447	227.787	112.223	74.5028	139.794	69.203	121.795
gbr.170.28.t1	4.92045	4.67514	7.03985	16.3194	7.84922	9.92184	577.701	378.097	373.166	9.543	6.96636	2.72812	37.3904	28.561	34.4475	4.78264	1.8565	2.02899	1.35816	1.25806	4.18019
gbr.173.30.t1	29.5059	11.0427	10.8251	39.8511	13.7477	7.96903	35.6982	18.0612	10.0494	39.8717	15.0053	13.6986	35.6655	15.1568	9.56279	52.1448	9.57056	9.50984	48.3731	23.1467	20.8629
gbr.174.49.t1	214.473	133.703	156.459	252.499	140.21	163.344	169.875	109.007	115.979	123.665	78.0925	93.1189	242.515	132.506	110.632	227.269	180.135	181.229	104.057	74.2053	106.225
gbr.183.66.t1	286.104	218.886	303.251	414.399	282.173	318.367	145.809	135.652	111.674	269.984	194.132	266.085	65.082	63.2155	75.6936	510.086	263.535	327.05	20.8359	8.36518	31.9268
gbr.185.16.t1	15.5938	17.0662	15.1813	52.4963	30.8311	39.0702	197.759	205.004	199.034	4.03468	4.11826	2.96305	18.4751	19.4553	19.0361	8.70274	7.26596	7.42543	1.5934	1.8475	4.58587
gbr.186.5.t1	0.140952	0.220733	0.163299	8.56938	1.76041	16.7561	0	0	0	0	0	0	0.0455363	0.847326	0	0	0	0.249826	1.91966	0.123823	0.512264
gbr.187.11.t1	5.64633	5.53527	6.90657	32.5181	16.0953	21.7798	115.28	94.6587	102.667	2.02169	0.930326	0.761063	31.0913	16.9912	28.3331	6.76755	9.55493	8.33589	3.72165	0.600633	8.42903
gbr.192.10.t1	4.84659	4.08522	5.10181	11.071	3.90741	5.48891	5.98867	2.73814	3.28609	12.8186	5.68552	4.91064	8.92892	6.5071	8.48246	12.7155	5.36129	5.5411	9.97763	5.29358	5.62477
gbr.195.26.t1	9.93851	7.66759	12.9403	13.8398	9.17991	13.5247	7.96389	7.25187	9.16573	14.0229	5.33716	7.0989	17.3146	7.53047	11.1266	11.6551	8.43121	6.38589	31.1899	6.40611	44.5753
gbr.197.42.t1	23.7454	27.1488	21.8675	99.4095	50.5263	88.5315	85.4434	111.266	98.0868	6.9028	6.31372	5.0931	7.72182	8.14121	5.95455	2.38798	2.53332	2.78715	1.4555	0.73109	3.16988
gbr.197.7.t1_gbr.197.8.t1	251.861	207.252	205.65	448.101	332.818	402.877	589.424	634.869	424.247	141.93	139.327	134.129	110.122	107.414	146.17	131.261	154.322	93.914	33.0025	14.3627	42.1427
gbr.198.18.t1	13.6483	11.6355	5.5686	41.8746	16.38	24.1369	26.874	33.3301	6.32814	9.99903	8.36233	3.47608	2.21147	4.6996	5.59393	11.6342	0.441834	1.65537	0	0	0
gbr.21.12.t1	31.0616	41.2659	32.0674	262.19	133.049	203.526	2524.93	2261.66	1997.92	56.4525	46.1653	25.9759	118.442	112.15	84.2909	70.7978	54.9484	56.1866	111.55	115.024	138.236
gbr.21.31.t1	239.547	231.473	203.674	136.079	167.154	121.416	106.035	148.37	82.2678	166.341	128.54	96.9072	114.127	111.166	101.194	170.044	179.183	96.3487	50.9757	15.6695	46.9078
gbr.210.12.t1	44.2213	49.7002	39.728	134.738	86.3483	109.52	787.799	845.53	771.463	25.9274	22.5848	23.0939	66.9805	73.129	59.189	86.4344	82.7752	98.9159	2.82143	1.58341	6.08746
gbr.214.15.t1	4.90761	3.35595	6.29856	43.7469	14.5651	31.4784	1.78281	3.0684	2.799	7.42121	3.12303	6.75629	7.46847	6.6537	7.60169	5.87678	3.82752	6.02169	2.04389	1.09464	1.12765
gbr.215.2.t1	14.2545	12.3009	6.37195	54.2909	34.7692	18.855	24.4879	23.0379	0.805974	137.883	41.6767	39.9501	4.41159	6.35891	6.37387	39.9119	30.952	2.55981	114.917	10.5003	4.41023
gbr.219.27.t1	12.2865	6.88169	4.89478	38.9774	9.89033	8.72843	11.7676	1.63057	2.52663	36.3431	19.1858	26.2256	8.43912	4.83951	12.308	24.7797	5.96552	7.60052	4.09006	3.34575	3.06959
gbr.22.66.t1	20.2077	21.251	20.8407	55.0171	31.9112	71.163	85.5587	82.4811	76.2389	0.995205	0.623972	0.988562	3.90055	3.51481	5.86338	0.450964	0.552678	0.485798	2.72988	0.748968	4.52984
gbr.22.7.t1	148.35	122.668	134.309	235.657	138.325	213.728	339.15	210.517	242.381	141.825	100.952	138.032	122.614	91.2278	162.041	156.674	130.225	118.07	90.1092	131.227	94.2603
gbr.221.49.t1	6.38875	6.91944	8.83123	21.9882	10.4934	16.3643	161.938	247.377	87.6966	1.74792	3.12577	1.08997	4.83796	35.5127	7.57212	1.39998	1.58079	1.19542	0.862104	0.462371	1.94036
gbr.225.23.t1	15.6213	10.6035	5.38765	28.911	15.8543	13.789	3.62132	7.76531	0.0957164	32.2438	16.9817	11.3921	1.82302	4.14164	2.79799	26.2421	4.46698	1.41916	2.92998	0	0.0712061
gbr.235.28.t1	0.497199	0.347451	0.0694854	1.35776	0.644508	0.31052	0.134895	0.0543735	0.0991641	0.774596	0.722812	0.434022	0.365207	0.163764	0.161912	0.788439	0.219358	0.148937	0.668063	0.0272487	0.127252
gbr.236.29.t1	10.3813	4.45466	12.3295	8.71959	2.0709	11.1426	4.49422	0.280005	5.97599	19.9663	6.4771	23.7325	21.2855	8.21394	20.466	23.5385	10.8537	27.6151	6.80547	2.34916	11.0061
gbr.24.35.t1	9.58901	3.37341	3.47368	9.24401	5.41134	4.88117	14.3869	8.01534	5.45111	44.636	17.2879	18.335	56.0222	20.8537	21.2507	26.3237	20.8576	14.6079	19.2946	4.99721	17.1615
gbr.25.120.t1	81.1887	54.1831	88.2815	85.1539	64.0455	88.3585	53.5199	48.8418	38.6688	147.306	150.374	186.599	200.681	158.769	195.059	186.558	80.4649	154.022	61.5778	63.0328	54.7687
gbr.25.231.t1	274.904	168.78	149.964	572.348	273.286	299.947	154.366	117.973	46.5656	468.852	446.56	298.292	281.674	229.761	229.779	537.835	320.602	187.214	84.6403	57.9422	44.7231
gbr.252.17.t1	11.8132	8.4979	11.8789	23.1171	13.5161	21.6656	21.3029	21.346	19.2763	15.4926	13.3566	9.74107	40.5548	38.2542	38.6405	27.3896	27.7129	26.2431	0.725677	0.620103	1.52297
gbr.252.2.t1	18.4535	12.1491	17.0186	24.4419	13.9634	22.3029	22.1196	22.9865	13.8825	32.2749	27.1758	35.9265	22.9065	23.7547	20.0545	31.4066	24.2468	26.6133	12.6192	13.0777	16.8925
gbr.256.23.t1	2.11173	1.51737	1.38904	2.19908	2.41777	1.47659	1.82997	0.828307	1.0464	1.7146	3.11575	2.52398	3.50516	3.95295	3.43255	1.94281	1.54509	1.54411	78.9226	2.4179	26.9798
gbr.259.14.t1	0.192019	0.27727	0.208203	0.158134	0	0.356485	0	0	0	0.181385	0	0.0880827	0	0	0.551867	0	0	0.430171	9.07213	0.133212	4.17586
gbr.26.88.t1	48.7032	35.0254	48.2274	99.4757	50.1928	79.1022	44.7869	25.6012	36.47	101.861	57.8637	89.6339	37.8904	31.2137	57.0995	48.5632	37.6132	42.352	28.5801	15.0525	37.1577
gbr.265.24.t1	795.886	508.152	458.385	1208.17	565.345	448.13	1252.06	578.021	484.919	914.439	827.334	485.299	1229.56	1221.13	564.24	1586.37	668.482	415.506	847.042	658.245	425.912
gbr.277.10.t1	8.59555	4.19632	10.787	21.8757	8.01949	20.8489	7.57752	2.40811	7.45593	18.5193	9.38243	18.2707	6.86133	5.03656	7.74486	13.2974	9.50789	19.4714	3.23114	3.00908	8.39504
gbr.279.5.t1	3.09225	3.78898	5.4878	3.1742	0.645164	3.8963	84.5666	21.589	29.4543	17.2835	6.83853	1.78908	59.8853	25.4921	17.9405	56.027	11.459	9.75334	369.171	72.1072	613.931
gbr.282.19.t1	2.71843	2.42828	1.09723	6.77495	3.99098	3.57688	8.97731	4.60692	0.624809	33.8398	13.4678	7.75393	16.0819	6.39874	13.4281	19.8901	9.75937	1.19826	4.5097	0.620648	1.85246
gbr.287.17.t1	160.545	138.838	142.378	304.036	200.139	219.922	713.277	731.772	586.313	76.3725	64.9196	57.5433	218.441	224.333	210.761	119.52	124.323	92.7069	12.4256	7.51034	22.4186
gbr.287.2.t1	0.318753	0.210591	1.32761	0.142583	0.0195649	1.18701	0.257812	0.0765599	1.31254	0.918538	0.262993	1.12751	0.491518	0.110774	1.18805	0.417105	0.0453463	1.10042	17.3687	0.714411	41.2886
gbr.293.14.t1	4.03116	4.14116	5.94905	79.0098	29.8904	82.6363	335.286	304.597	294.097	0	0	0	0.139616	0	0.0676433	0.0786917	0	0.123365	1.64495	0.527792	4.40751
gbr.294.21.t1	12.8676	13.0133	15.3036	56.1646	31.7806	51.7129	347.806	312.279	373.863	2.7295	2.50098	1.9504	22.8373	19.5437	24.5516	7.14361	6.58464	9.10735	2.0146	1.1102	4.66735
gbr.297.11.t1	9.79342	11.7484	11.5456	57.2658	28.0357	45.9109	172.763	203.413	157.273	21.6706	11.7412	11.5219	9.3977	14.7992	9.1941	50.8742	30.2744	25.3532	6.30999	2.03565	5.75804
gbr.3.24.t1	184.972	122.915	113.458	322.256	141.008	134.437	445.932	298.872	312.313	219.397	146.481	88.662	117.177	91.6035	63.525	310.95	125.852	122.575	250.623	170.163	109.142
gbr.30.70.t1	169.77	205.648	255.377	390.929	272.149	265.878	87.885	74.7951	65.3693	405.94	354.501	495.278	235.175	234.976	366.519	274.729	109.441	265.021	53.3252	50.0287	103.029
gbr.301.27.t1	44.9951	22.6838	3.86909	75.15	17.42	19.8824	20.8314	13.3157	3.05822	74.5848	22.6605	12.5485	12.3914	2.3535	4.26602	29.9334	14.6906	10.38	3.7082	0.231968	1.34539
gbr.308.17.t1	16.6138	7.54791	18.0763	36.9747	14.874	37.2724	21.1954	8.45495	15.69	34.2608	18.4541	34.6842	22.2878	12.4714	19.9819	31.1	9.47609	29.9775	16.4302	6.99378	22.4503
gbr.308.23.t1	179.926	53.4434	76.7553	103.277	49.4681	58.5487	544.836	211.526	278.642	407.77	59.9307	100.161	653.486	164.196	259.392	195.492	44.6671	111.946	294.784	114.703	61.3594
gbr.314.35.t1	21.0339	21.4619	10.919	25.5582	30.9156	14.7943	12.7922	21.5708	5.77465	40.1855	35.8732	17.3371	14.9658	16.2344	8.89509	31.3948	13.5665	11.2454	8.36428	5.03224	5.00737
gbr.314.6.t1	4.40307	4.92433	3.55081	20.6047	11.5981	16.4607	15.3845	11.5204	6.49366	0.854712	0.578321	0.760754	9.61323	6.80494	8.85883	2.72531	1.90026	1.61773	0.76076	0.496047	0.375194
gbr.315.33.t1	4.88186	0.937702	1.59507	46.823	3.34528	6.35468	37.0921	0.948911	6.14711	2.1245	1.33014	1.7962	11.1042	2.47874	17.665	4.426	0.0932047	0.818308	0.384213	2.26794	0.848172
gbr.317.18.t1	27.9848	22.4224	23.188	72.6479	17.7244	26.0847	47.5693	27.9379	34.5137	196.492	75.2854	159.466	71.5155	50.6515	56.6844	49.0474	20.3251	26.2211	49.7345	18.8554	33.1946
gbr.32.19.t1	35.8364	22.1957	16.8987	45.1563	33.0629	32.4171	37.9852	17.8024	3.99114	119.057	43.8052	54.3268	24.8905	11.1996	34.6532	35.9344	29.7889	9.91868	17.0743	5.36069	5.07091
gbr.325.1.t1	0	0	0	0.475806	0	0.431383	1.0311	0	2.07972	2.34057	0.333744	4.60406	52.026	8.8733	34.9819	27.3636	6.95586	44.684	16.8877	10.609	10.7558
gbr.326.10.t1	1371.86	725.988	1350.06	2228.35	1131.69	1402.4	1579.89	810.577	972.85	777.614	565.063	622.778	376.203	431.009	312.317	2356.53	809.116	1567.71	652.661	653.923	588.208
gbr.327.11.t1	35.4252	31.8467	36.9375	157.81	81.6802	138.17	199.377	213.349	163.1	32.6003	22.5642	27.4593	154.132	130.37	125.416	45.4702	44.4458	41.0169	4.08959	2.25459	8.65358
gbr.33.56.t1	21.3573	16.8352	12.2451	10.8597	8.86281	13.8927	373.937	448.108	267.065	128.491	99.8019	70.0277	136.735	134.669	118.279	7.96823	11.2423	10.3255	11.6535	2.10646	8.80416
gbr.337.8.t1	2.34036	2.22318	1.36705	9.84485	2.97905	17.7739	1.26187	0.85031	2.12436	0.968972	1.66077	0.633805	1.904	1.82862	0.757767	1.41668	2.39114	0.944261	0.52172	0.328183	0.266173
gbr.34.2.t1	53.9378	30.2058	37.3486	92.5507	40.5876	49.7918	47.4555	32.4986	34.0236	77.1932	52.8291	46.77	48.0612	44.3915	48.1825	122.073	39.3361	45.3261	26.4581	38.3313	22.4431
gbr.34.79.t1	1.41208	0.873858	0.458148	7.20953	2.38805	11.7211	5.5343	2.97251	3.92744	24.0521	37.9348	53.9872	18.0994	15.4183	24.162	3.37097	3.42729	5.94994	11.1031	1.79234	13.7472
gbr.341.20.t1	14.6452	8.4566	9.33449	17.5968	7.08574	11.1039	15.4465	6.82336	6.20937	19.2248	14.969	14.238	16.8183	13.6593	16.475	21.771	12.2135	12.5916	7.5571	7.61048	6.09864
gbr.342.18.t1	33.514	32.6543	37.4662	170.114	82.7399	147.916	587.881	503.109	423.999	18.6345	13.0227	14.9008	39.8587	33.7381	42.7297	24.7778	21.2595	25.5927	5.06863	3.00978	9.34303
gbr.35.19.t1	1.98632	2.94657	2.56061	3.41859	1.5716	3.15862	2.68557	1.74965	2.27848	6.56352	8.5922	5.4778	5.44835	2.84042	3.303	3.57825	4.60419	1.69591	117.003	16.2768	175.37
gbr.35.43.t1	147.506	60.7493	108.807	519.217	126.397	120.007	281.101	60.6252	69.1145	699.131	327.494	186.069	182.934	193.531	67.3018	329.545	145.94	176.51	90.7044	30.3426	46.254
gbr.354.8.t1	186.54	161.369	213.024	274.853	171.316	206.394	177.902	106.849	162.527	202.118	151.516	273.675	235.453	206.109	230.945	230.898	104.771	234.033	141.423	134.362	190.338
gbr.357.10.t1	194.634	187.23	186.265	643.358	448.088	494.685	1178.78	1294.06	1042.39	153.963	161.902	133.413	238.109	253.548	247.94	482.047	565.798	509.208	74.3994	36.8144	86.4689
gbr.36.4.t1	7.73044	6.78	4.37772	61.4291	16.6634	32.0532	8.88752	3.15747	1.87351	0.763872	0.78379	0.123816	1.78195	0	1.75862	0.605348	0	0.129582	6.39794	1.07219	1.79757
gbr.36.64.t1	57.3181	36.7751	31.5949	38.7965	26.2586	23.2392	13.9044	7.93105	6.65828	32.9014	21.1644	26.4234	9.31352	12.4626	11.6899	47.9166	22.9692	17.897	3.08273	0.828752	6.28264
gbr.360.23.t1	6.64217	0.483383	0.102135	4.39194	1.11197	0.308435	9.87534	0.481043	0.0382545	2.54138	0.947477	0.555653	3.363	0.547686	1.21588	0.814524	0.236183	0.307844	10.8879	0.679989	1.45376
gbr.37.128.t1	47.6054	40.8069	10.3762	92.9822	24.0306	29.3915	42.1261	31.9748	16.0162	432.969	127.074	81.7255	132.344	88.026	33.3072	238.398	76.7724	25.4288	25.9435	4.07188	23.0738
gbr.374.3.t1	2.97961	0.846458	1.34517	26.2011	2.37463	2.72094	3.71851	0.801709	1.81197	18.6891	4.89762	4.94575	10.131	6.25462	10.1676	13.8584	8.96351	15.4507	2.74918	2.12906	3.00777
gbr.38.60.t1	7.7751	8.36732	6.42733	74.8429	34.8054	44.7476	55.847	68.3528	44.1543	2.3193	1.67454	0.995433	5.20805	3.41514	4.11606	3.1893	2.80502	1.9366	4.53485	0.922629	1.22888
gbr.38.9.t1	19.8588	21.8488	19.7096	76.8493	40.1814	77.7917	759.131	538.112	574.833	15.4	11.2864	9.9898	76.4515	66.8262	100.389	9.32024	10.9277	10.1739	7.13493	3.58342	13.3754
gbr.383.8.t1	560	459.567	320.722	672.986	561.139	400.68	3662.05	3608.38	1577.91	983.948	908.148	446.384	719.937	595.704	327.719	705.937	772.48	779.673	1590.05	346.295	784.844
gbr.384.12.t1	0.276669	0.527387	0.304843	0.706466	0	0.54482	0.702849	0.174905	0.528911	2.46277	0.583296	4.39293	0.596688	0.16155	3.12486	0	0.298969	0.0532149	1364.26	35.3842	1769.42
gbr.384.13.t1	0	0	0	0.187945	0.835252	0.145021	0.482808	0	0	2.67108	0.101722	3.11133	0.691345	0.851063	2.97575	0	0.299788	0.0669379	1341.17	57.2875	2333.26
gbr.4.17.t1	337.095	252.387	400.91	743.802	469.034	594.341	463.301	283.501	443.652	835.555	714.921	888.2	671.841	588.252	415.988	796.601	719.106	948.706	2475.96	1081.32	2869.04
gbr.40.38.t1	304.545	294.656	293.909	350.409	227.429	227.244	1784.93	1494.25	1352.91	190.888	141.164	123.08	823.178	800.262	431.572	674.647	853.764	688.551	2640.36	2641.69	1944.2
gbr.40.93.t1	2.27996	0.445437	0.295001	2.00601	1.02648	2.41671	5.42252	13.6528	6.17023	1.81056	1.48162	0.751876	24.8394	0.051295	3.4972	0	0	0	1.72482	5.75054	9.54972
gbr.403.5.t1	84.4719	69.3622	102.648	277.438	137.917	267.934	738.63	677.963	888.527	20.7791	15.8565	24.655	32.6996	30.1663	39.7593	31.0613	27.0857	30.5679	5.31749	2.44986	8.10339
gbr.41.64.t1	57.0384	54.0586	54.0121	64.1506	64.948	54.6242	35.0006	41.529	28.4303	62.0952	52.5763	74.6089	87.0916	70.8678	82.2436	86.7237	41.1493	76.0034	67.4018	77.2079	77.0788
gbr.422.4.t1	31.9526	9.67135	21.2858	57.152	17.7531	11.6046	34.2343	7.97933	5.06285	37.5792	3.60727	5.10456	56.5802	41.1253	9.7539	9.66669	14.3568	2.5706	0.884963	0.115414	2.89505
gbr.438.11.t1	33.3764	21.2913	25.207	79.6153	41.9963	55.9418	312.439	221.678	171.734	16.9833	7.51852	10.3093	18.4956	8.26376	20.4433	6.70367	4.41712	4.71424	0.702807	0.327673	1.23469
gbr.438.9.t1	4.34275	3.66718	15.1311	4.34397	2.70047	11.2192	7.32275	2.46442	11.8767	6.38079	1.72138	7.93694	49.4644	4.6765	39.2759	14.26	1.86642	39.0639	4.25164	3.516	10.2388
gbr.44.3.t1	21.8959	15.0156	28.7779	37.7006	20.091	42.3586	17.1934	11.1597	19.1178	48.3712	19.8322	70.4959	45.2721	26.6369	39.4097	39.4936	9.87522	40.4691	34.457	17.8794	48.5541
gbr.44.53.t1	13.9686	10.5626	10.1666	27.0879	16.4604	17.2019	51.1699	32.9117	15.2143	23.9866	13.7869	12.8118	21.2754	16.435	18.7876	22.825	18.0202	10.8816	8.35338	4.90762	7.32166
gbr.44.78.t1	6.73485	5.07856	3.27406	5.09384	6.8076	3.65117	5.60245	10.4915	1.4557	18.0628	17.7719	10.9152	3.86011	7.84249	10.5531	8.55661	7.67904	2.25954	9.81746	1.60178	1.01334
gbr.44.80.t1	25.5683	12.6012	10.3063	41.694	8.7979	24.2795	26.6906	3.65779	8.25598	45.056	19.4994	33.9347	14.2809	6.52963	17.2818	17.4458	11.4984	5.82003	9.68921	2.73903	2.74317
gbr.441.10.t1	0.416914	0.205505	0.15435	0.439915	0.0860717	0.327829	1.97498	0.652482	0.0384678	2.93922	2.67617	7.39957	2.48653	3.7818	13.2525	0.698931	0.0596021	0.164062	1811.5	89.9299	4200.99
gbr.445.5.t1	104.966	71.0385	100.667	305.331	153.013	195.348	245.462	143.076	119.554	167.274	96.6086	147.197	36.931	30.0822	44.5913	108.215	33.0829	34.2201	3.92745	1.19145	9.50345
gbr.450.7.t1	25.2739	23.9098	30.3593	88.8811	46.3275	76.2223	29.71	52.7643	38.2121	0.980235	1.32888	0.653465	7.40823	9.16135	7.57787	6.24073	4.06187	5.46829	0.909942	0.53746	2.99674
gbr.46.59.t1	206.316	107.163	179.717	409.212	109.429	179.885	410.006	186.779	245.82	363.386	151.64	143.731	116.082	89.5897	76.6388	478.927	117.233	169.994	494.26	520.291	359.137
gbr.46.84.t1	164.878	155.389	195.569	215.962	224.832	195.044	222.181	229.991	254.167	196.406	191.845	219.203	255.953	180.224	182.594	240.294	140.554	230.386	209.71	229.26	259.905
gbr.465.5.t1	2.53566	1.69886	1.42088	5.34637	5.19591	6.27663	0.698179	0.508722	0.352401	20.9111	18.7998	16.5176	9.90949	6.22321	13.9208	11.0821	12.1823	5.80758	2.20035	0.412876	0.744108
gbr.471.3.t1	11.9782	9.74291	10.8721	51.1605	22.2862	32.3776	1365.69	1086.05	903.559	4.66629	3.58471	2.93342	4.37164	8.24657	6.50086	17.6928	18.5111	11.692	2.27521	0.755209	5.81698
gbr.474.16.t1	7.50436	4.06004	5.9286	29.4625	6.67274	27.1	63.8421	58.999	48.4273	291.657	262.761	374.974	75.3487	65.7249	90.0584	162.984	38.3096	59.8498	2.97349	5.30187	27.8591
gbr.48.12.t1	46.796	43.8502	37.0367	64.9135	34.488	38.8993	37.9834	35.0088	43.1755	134.647	113.835	130.791	67.1386	48.6377	72.7892	88.5874	46.6001	38.3376	14.5871	11.3922	25.6411
gbr.480.9.t1	2697.62	1214.99	592.561	16178.8	18256.8	14626.3	411.891	506.054	3.11051	34166	26314.1	25647.3	1176.8	2335.42	5993.73	15829.1	10698.5	1276.94	945.913	113.431	16.1463
gbr.481.4.t1	1.61946	1.92914	1.10612	3.3372	1.29395	1.49367	6.5725	6.24723	3.82016	2.51693	2.09374	5.68335	9.01453	4.47909	5.27995	9.14548	8.45687	11.6102	85.7491	115.368	54.2916
gbr.494.3.t1	4.23702	1.21654	7.35153	13.9005	7.73029	30.6041	10.5333	51.8044	0.626266	27.2289	25.226	20.2314	5.88371	1.12267	12.4041	19.6916	30.956	2.22386	165.785	2.3014	0.444129
gbr.5.38.t1	139.695	120.401	135.267	84.0403	83.4769	69.4022	55.754	48.677	33.2998	33.8738	34.4593	25.171	70.5769	70.3964	86.9117	45.2854	35.185	22.8047	30.3833	5.24235	11.4044
gbr.50.80.t1	1.39683	2.06529	1.23774	1.69102	2.25763	1.61841	1.61141	5.44059	1.01414	5.84588	6.74327	2.63184	4.05369	6.56396	9.22414	2.52564	4.11006	1.18114	16.3015	0.574793	1.7198
gbr.516.11.t1	17.6849	9.24583	15.396	26.269	9.3928	13.9754	19.7232	9.61304	13.3041	20.6024	11.227	15.4041	24.3631	14.2438	13.1176	28.4965	5.63567	17.8961	15.7697	13.0888	11.5504
gbr.55.53.t1	3.53022	1.42321	1.19497	3.14009	1.73963	2.7024	1.82207	3.28825	0.803026	15.271	18.1439	28.9777	7.91411	7.93291	24.8922	4.99105	3.39861	1.94803	8.64002	2.49638	0.319687
gbr.564.5.t1	16.205	13.1122	12.7095	64.07	84.1501	70.8633	2.61	5.29886	0.473266	87.5529	93.4113	55.9017	8.7694	21.69	56.036	16.1392	45.9898	14.8124	33.1224	4.74002	0.827074
gbr.572.2.t1	12.853	4.27279	3.12429	51.0102	8.90912	13.2186	5.34583	1.68373	0.817745	19.6659	10.4474	11.3907	0.654221	1.95952	0.994118	2.43406	1.61032	0.999516	0	0	0
gbr.58.144.t1	25.2969	14.9096	27.0606	43.9283	19.9284	36.7084	58.7204	57.1123	57.6007	85.0081	80.0117	91.3877	72.7714	63.2138	60.1482	45.5953	31.9627	29.8648	26.644	6.34076	32.7897
gbr.58.211.t1	360.418	192.043	584.39	678.552	169.344	674.918	194.839	85.0804	189.053	819.086	472.646	941.496	331.247	204.691	336.231	403.819	136.216	540.734	1381.52	2506.9	1807.54
gbr.58.222.t1	158.877	90.8205	144.411	248.563	117.318	221.412	129.482	108.455	96.374	214.287	122.827	199.636	151.711	130.671	174.9	364.787	215.361	262.987	173.134	76.2633	118.304
gbr.58.231.t1	27.8486	23.7064	23.9749	32.308	28.1792	28.2296	20.8855	10.7527	7.31701	45.4782	36.1773	39.1212	42.5554	33.9698	36.9016	46.1974	25.1515	28.0682	39.89	41.5186	25.4494
gbr.58.24.t1	14.9039	12.3183	8.23249	24.4251	12.2699	6.88363	33.1794	24.8604	24.9124	15.0423	6.81159	9.25707	11.8709	7.16483	7.8888	3.88344	0.775452	3.50103	19.9549	2.34207	26.11
gbr.58.39.t1	12.5597	12.3505	9.21796	38.6788	21.8522	25.1052	171.033	146.786	143.733	7.02601	6.6074	4.84776	24.4344	18.4984	17.807	15.6448	13.8787	15.747	1.87463	1.26267	3.68001
gbr.59.27.t1	1.06787	0	0.190465	3.70438	0.558472	0	13.4322	4.20676	7.6102	28.3074	11.4533	3.04421	97.2695	47.6254	26.4405	6.17648	2.34378	0.999588	518.087	55.3698	150.636
gbr.59.47.t1	81.7627	82.1439	98.956	335.64	155.712	337.729	7387.58	6204.3	6669.02	142.663	104.304	128.003	478.671	513.986	388.773	132.592	79.5818	107.968	34.3899	12.4197	72.5421
gbr.6.155.t1	116.32	99.8596	80.8477	112.604	118.533	109.042	124.115	65.9655	65.0989	220.631	120.429	203.823	124.538	42.8366	87.5155	71.8273	102.745	55.5732	10.1885	12.8412	26.4539
gbr.6.16.t1	28.6225	15.9711	21.3552	32.4301	14.2254	20.5354	43.6269	18.3589	31.2651	24.5951	16.4194	22.1295	24.2589	16.8777	21.7278	23.8843	15.9496	17.3345	42.0349	30.3318	37.008
gbr.6.51.t1	152.224	123.944	143.383	187.613	125.321	135.208	125.466	112.906	83.484	185.602	145.655	165.005	132.627	113.074	109.66	175.913	156.419	144.608	91.3009	81.4488	116.325
gbr.60.24.t1	6.95142	4.16636	1.19934	5.91865	7.77313	3.32233	1.45341	1.42636	1.09844	19.3941	23.4905	10.6831	4.86562	2.57917	3.10622	4.84988	4.03877	1.47806	15.4696	1.69812	2.45605
gbr.60.55.t1	88.1602	74.1748	67.8582	124.565	92.4752	95.5042	141.55	131.128	99.1709	78.0304	70.7627	62.954	126.594	88.8575	117.779	93.8556	81.6345	65.3853	56.9955	41.492	46.2307
gbr.63.17.t1	128.753	60.5757	135.399	262.353	61.5795	121.84	99.8778	28.1004	66.3364	404.857	107.437	271.972	152.374	63.8167	81.4703	184.243	93.8474	132.7	97.8833	120.288	172.164
gbr.63.8.t1	418.276	376.75	275.892	662.25	418.837	414.593	4579.7	4564.91	3287.08	183.537	176.49	105.556	841.431	713.547	743.732	323.098	278.507	246.955	22.0547	16.6589	40.088
gbr.670.3.t1	312.77	290.07	267.729	516.232	349.119	432.836	1400.7	1383.93	1435.31	101.247	98.0705	91.4113	241.679	253.388	297.69	122.219	151.98	135.369	17.342	12.1832	33.7023
gbr.70.47.t1	67.7461	66.8128	67.0186	101.062	71.5025	72.6714	250.818	268.207	211.459	64.0347	53.4337	64.4733	42.125	42.3858	53.1678	68.296	68.1325	44.8633	30.267	36.584	23.9402
gbr.70.68.t1	20.4599	19.0304	24.3509	63.923	32.7833	54.7207	26.1998	32.4995	22.3789	9.76026	9.08673	9.31022	13.5185	12.9573	15.7792	8.26064	11.0383	7.06333	0.904043	0.978076	1.93847
gbr.70.9.t1	6.89656	8.14724	6.17316	7.08913	8.21038	5.83515	7.77258	7.44142	8.79798	26.5883	20.7371	19.3221	42.2966	20.9813	49.4566	6.91529	7.87035	3.73881	15.8799	14.6309	22.9693
gbr.710.2.t1	14.2093	1.65639	11.0198	13.5791	1.92127	24.3009	7.07701	1.76196	14.2227	21.6084	6.69379	26.6945	12.8849	2.23865	8.7946	19.9367	3.11042	13.4883	6.97183	0.752097	18.1664
gbr.72.22.t1	43.6511	43.4868	45.4842	129.9	85.3243	80.0215	118.626	127.484	77.4441	53.0334	36.7923	38.2705	25.7286	29.4924	33.2819	46.601	48.3391	25.4513	6.79851	3.44416	4.67036
gbr.734.1.t1	7.87259	2.49083	1.06939	15.4703	2.25056	1.25781	8.0736	2.45522	1.95371	19.7287	6.52258	4.57278	7.05883	1.35001	0.925896	20.5732	3.16045	1.03457	10.9406	2.80532	2.76742
gbr.74.37.t1	40.4161	45.163	45.2711	178.131	70.7979	174.212	2682.59	2366.08	1948.22	47.6139	29.4842	21.4225	57.8278	137.705	55.3245	154.714	170.35	145.284	11.8904	13.2008	16.9536
gbr.76.53.t1	306.658	295.852	292.594	375.165	398.866	335.154	226.483	307.737	160.974	418.387	439.087	425.507	452.501	371.675	459.912	374.049	206.872	261.571	247.419	223.661	245.592
gbr.78.30.t1_gbr.78.31.t1	10.1506	9.69283	12.3697	38.2505	22.4184	31.1877	31.4592	35.1634	38.3505	5.69951	4.34715	5.98126	5.89194	6.95362	8.9173	15.2702	22.3154	18.5317	1.82576	1.32096	2.89226
gbr.8.134.t1	195.064	197.727	238.722	372.409	284.883	339.373	552.952	588.301	517.039	150.696	144.89	171.047	173.704	184.293	185.567	192.847	196.368	184.89	45.2108	52.7503	79.7933
gbr.8.20.t1	44.8477	32.3845	41.6536	130.642	59.1507	98.9803	122.053	71.5628	83.7151	353.031	170.333	244.378	128.493	102.893	109.594	177.373	131.271	116.661	140.09	163.979	322.472
gbr.8.88.t1	12.8853	9.26928	10.2642	21.1295	19.5272	19.4288	6.27983	8.15287	2.73839	25.9443	20.9612	25.3144	11.496	14.1891	14.697	31.151	10.412	15.7773	6.39616	7.76413	6.88004
gbr.8.89.t1	5.00536	2.3255	3.35963	22.9011	7.76909	53.3538	12.1228	9.2118	8.00491	7.23688	5.09575	19.9376	7.62338	3.2392	3.72554	17.958	10.0963	12.863	436.128	1366.78	426.991
gbr.80.62.t1	19.7584	0.346597	64.2282	64.7602	2.47357	442.383	7.54596	0.433463	113.281	228.259	8.46908	1535.59	63.3874	5.55162	574.315	166.372	1.31577	26.5942	13.9338	0.34635	117.404
gbr.81.209.t1	147.554	70.6288	48.8512	358.38	91.7277	61.6052	111.5	73.1696	35.0687	445.634	150.493	102.445	187.471	64.2129	68.032	245.59	72.723	44.9634	123.787	53.54	32.6339
gbr.822.1.t1	414.773	21.2317	11.6467	373.439	25.869	3.91797	381.342	38.5092	18.553	165.947	4.42305	4.04776	60.2325	12.9412	8.69123	97.9497	16.5944	45.9702	9.74701	0.654248	7.92777
gbr.83.55.t1	10.7736	6.60701	12.5975	21.2736	6.65521	19.6923	4.29958	2.24168	4.74158	25.5664	19.3072	25.7849	17.2424	7.48913	15.0968	32.2508	20.734	29.3738	28.6509	28.5712	22.1339
gbr.85.20.t1	1.18231	0.730869	0.0540234	8.90301	2.97902	0.678659	4.63548	0.58168	0.836663	20.4767	5.69483	6.90975	1.48267	0	0.792076	2.17307	1.15587	0.184782	10.9762	0.384197	1.10951
gbr.87.22.t1	24.4251	33.8963	26.2808	5.4297	20.8524	17.9327	8.95485	5.34755	13.1352	4.69723	3.50539	5.18154	35.4666	22.6834	33.1678	2.80807	0.928847	10.2126	591.819	14.0815	217.805
gbr.9.126.t1	0.374814	1.50874	2.35632	0.756959	0.445109	1.36662	3.80673	5.96895	4.07226	1.16988	1.65848	3.69791	0.731048	1.41157	1.14681	0.540954	9.74477	3.5359	126.896	2.99971	465.232
gbr.9.53.t1	75.6609	42.0156	54.4286	87.7365	41.0028	39.2331	88.1433	45.5623	42.9615	68.1987	67.6632	37.1031	94.5667	83.2918	52.1888	250.283	72.7573	71.6583	93.4546	107.307	48.2196
gbr.9.78.t1	75.3858	73.4767	54.7497	297.521	184.806	242.877	184.029	262.181	101.772	210.258	213.417	205.173	193.442	267.552	274.396	81.7059	101.803	80.0144	1526.17	4941.03	2325.64
gbr.90.77.t1_gbr.90.78.t1	59.5826	44.4742	47.0111	93.1326	56.3288	75.0285	54.9483	33.8379	28.1098	132.676	78.2235	122.285	75.4198	38.9411	80.9153	109.277	51.8056	51.574	79.4611	44.8052	59.6005
gbr.93.53.t1	392.284	417.739	327.67	500.045	369.927	262.685	364.748	314.883	257.69	489.542	293.873	447.059	223.393	182.508	252.215	411.697	165.543	300.805	155.575	142.658	257.295
gbr.94.31.t1	2.24502	2.27352	2.09918	15.5861	5.48952	9.68724	8.51091	9.36603	6.49083	22.2847	25.0603	26.0569	15.4615	17.0516	22.8182	9.17495	8.78481	6.02641	1.50509	0.749098	1.61849
gbr.95.29.t1	41.837	27.6558	40.5272	36.8341	19.5612	35.7973	29.1343	24.6691	36.5591	126.442	79.4822	85.6665	482.591	273.789	330.034	245.788	70.4949	199.755	36.1904	27.2781	53.0273
gbr.95.30.t1	13.0981	7.59416	15.6835	12.9354	9.37384	14.7892	29.6154	22.512	43.8559	29.6449	20.5199	23.1997	188.803	106.524	109.116	92.8251	22.4116	108.679	21.2019	14.8496	44.6233
gbr.99.1.t1	0.839155	0.534498	0.747752	0.971216	0.751625	1.2843	1.33623	1.62771	0.590235	2.35568	2.52851	2.57878	1.27772	2.41998	1.9176	3.16076	1.92292	1.59629	6.55687	0.590913	6.93943

## Sheet: S6.3 Male upreg
Sample TPM expression of 100 CDS that significantly upregulate in males compared to females, in at least one tissue.
Sample:	TFf1	TFf2	TFf3	TFf4	TFf5	TFf6	TFf7	TFm1	TFm2	TFm3	TFm4	TFm5	TFm6	TFw1	TFw2	TFw3	TFw4	TFw5	TFw6	TFw7	STf1	STf2	STf3	STf4	STf5	STf6	STf7	STm1	STm2	STm3	STm4	STm5	STm6	STw2	STw3	STw4	STw5	STw6	STw7	RNf1	RNf2	RNf3	RNf4	RNf5	RNf6	RNf7	RNm1	RNm3	RNm4
gbr.1.191.t1	2.09392	3.49026	2.92665	0	5.9458	8.81492	0	4.36128	5.69793	1.63996	5.02423	20.3495	3.69597	11.0818	4.00848	5.54216	6.05346	7.05656	0	1.04929	13.6524	1.30297	2.23461	2.7638	4.1835	3.07643	4.1324	4.64298	7.91421	0.526074	8.13385	31.1247	10.7274	11.1384	9.61083	7.75792	5.31876	4.12457	2.39072	6.47442	5.24672	4.78054	3.72919	8.50393	20.0804	0	3.74802	8.32575	6.51199
gbr.1.204.t1	3.29019	1.18826	5.314	4.9326	5.60559	6.00206	1.80274	6.39603	6.8641	7.44431	8.9472	4.71213	4.49113	8.28428	6.36852	7.7892	5.30356	4.59946	6.28615	5.05618	2.01902	2.04736	7.25658	4.77704	5.81978	11.9239	6.18405	8.75463	6.33973	6.06189	13.3488	6.65958	3.69228	7.11741	9.18676	7.68342	13.6757	4.32064	9.20835	4.62108	2.74806	2.08016	3.90646	8.31429	14.7245	3.94809	13.4799	6.97721	8.49592
gbr.1.4.t1	0	2.90644	0	0	6.60165	0	0	2.32433	0	1.45669	3.34706	0	2.95463	1.34227	4.8957	2.76907	2.19966	1.04466	0	2.79608	7.49001	5.64211	0	0.920597	1.56071	2.04947	1.5731	0	1.24054	2.10277	0	5.29397	6.12552	1.48404	2.40096	5.63803	1.93269	4.88484	2.45024	3.21659	4.95164	4.89956	3.72648	3.77678	4.45907	5.0216	2.49687	0	6.31008
gbr.100.60.t1	13.4396	13.69	9.74006	8.24792	7.53827	16.7637	18.7503	20.3204	16.254	8.57667	4.77741	7.12886	14.0576	10.5374	6.98785	8.23421	9.94231	13.7926	11.262	12.9707	4.19997	3.87175	2.12483	2.95652	4.1371	2.9253	7.85877	9.93349	4.42671	6.50299	7.08974	6.92663	5.82882	11.3856	5.14051	5.70025	3.21839	6.75446	5.68318	3.86076	2.28661	3.14702	7.09197	1.34769	3.18232	1.79189	4.75185	3.95836	7.17718
gbr.108.14.t1	32.8207	42.1051	74.7076	34.1286	41.2725	41.5489	26.9744	52.1488	78.785	54.8377	50.0632	50.1227	54.7868	48.7258	51.0119	38.2122	89.7081	47.5783	49.8587	40.6473	22.8378	31.8017	45.4085	29.2413	29.6017	43.3987	31.7252	43.9251	64.0053	67.7336	60.407	68.9523	62.2822	42.3996	37.3244	76.4341	44.4988	37.3531	25.9015	20.6158	20.7554	32.7722	22.1284	16.5029	29.9758	28.6937	30.7725	39.15	42.4853
gbr.11.143.t1	176.135	204.511	172.538	126.506	150.329	161.607	93.8264	294.742	186.393	164.282	236.598	127.823	249.78	128.563	113.835	112.564	53.8084	81.1733	118.077	73.9304	75.0593	65.5742	81.1323	89.4167	110.685	194.639	87.4323	53.4093	143.253	118.005	179.334	96.1742	176.286	131.331	134.308	135.89	63.964	97.5279	69.5459	160.157	247.39	199.874	104.563	171.19	293.55	233.033	509.289	167.603	243.454
gbr.110.4.t1	53.3086	57.5664	88.1287	61.7375	91.4203	66.3598	57.7104	40.5926	102.557	48.4854	69.4568	76.2301	48.565	48.4002	51.2083	19.5967	18.6804	40.781	19.8858	67.2149	82.6614	44.051	37.0093	60.5271	56.2538	53.0569	48.4818	85.7935	64.4856	57.8931	71.9947	87.0165	55.3765	38.1142	47.0284	26.6431	29.9143	29.1057	45.6108	60.2606	36.6253	30.6028	33.6885	62.0786	47.6407	80.4761	90.2897	54.7001	59.1517
gbr.111.21.t1	29.9765	16.8365	63.1503	30.8515	21.5884	60.9024	10.7117	57.5496	76.2515	23.8179	82.8721	29.3322	40.4887	54.5542	66.5336	49.7321	69.877	40.9942	84.5325	28.737	22.9938	11.3542	40.336	46.4475	25.2062	103.403	28.661	40.4592	100.839	36.674	140.07	37.0973	28.6162	98.4475	22.059	41.2642	36.1153	39.3648	48.0759	25.5454	9.25291	32.0446	18.5694	3.52875	83.3247	18.7673	37.3263	20.7289	71.8536
gbr.119.16.t1	29.6645	29.7802	50.2566	23.1407	21.0585	20.7188	35.5548	29.208	58.2485	72.8679	25.0741	33.105	30.9404	32.5991	32.2659	24.3874	7.44191	17.6715	21.3553	122.976	48.0948	44.0502	48.5657	73.8597	27.9096	72.3093	35.3542	109.13	86.6383	109.422	71.5834	63.9664	102.139	30.125	128.227	30.4285	33.0048	78.2053	65.1331	17.3129	24.2136	13.7346	6.60391	38.3329	23.7065	46.1133	82.4628	50.9332	14.8675
gbr.1220.1.t1	0	0	0	30.7681	0	1.09437	14.2436	121.285	275.885	95.0138	0	93.0773	99.1126	0	0	1.14677	0	85.6603	74.5011	52.1078	1.99406	0	0	39.4594	0	0	0	54.7604	194.198	128.012	0	29.5976	119.863	0	0	0	73.2359	103.551	25.5711	0	0.542816	0	0	0	0	0	18.6127	10.3364	0
gbr.124.81.t1	20.032	13.4903	24.2765	21.0984	17.6063	21.208	13.6789	26.2757	16.7507	16.8409	23.6036	16.2841	27.1923	24.4819	21.4947	22.0261	22.187	19.8685	27.3376	26.47	7.72863	10.6659	10.7526	13.535	9.93892	15.2413	16.8085	23.465	16.3833	16.2069	26.0153	19.4586	21.0751	11.639	17.3251	14.7392	19.3841	17.224	21.6776	5.23658	5.71405	6.78474	6.53002	4.68113	6.28912	3.86319	14.3354	5.6893	9.15262
gbr.13.37.t1	9.44504	8.62865	16.2477	12.0388	12.0345	20.6453	11.6937	19.975	26.443	25.0372	15.6896	16.3513	22.0575	26.1293	30.0191	16.1852	21.5769	23.3964	24.1093	20.3884	12.818	3.95588	13.5687	13.1859	10.2772	22.9502	19.4593	6.84677	24.2298	17.7059	22.578	18.6119	16.7497	26.4737	18.6536	19.5768	18.9581	14.6293	11.9962	21.2463	14.5639	22.0739	32.9955	13.7698	39.4821	28.7701	23.1918	10.1109	43.4441
gbr.134.40.t1	84.4175	88.7126	125.266	108.223	91.6138	102.993	91.4733	102.206	133.722	106.94	114.332	118.136	132.339	112.346	127.446	72.8138	58.4867	59.0138	77.5634	136.67	154.681	108.008	123.803	170.842	127.438	181.014	135.872	119.082	111.206	115.437	193.389	176.395	168.908	90.4636	130.246	150.027	100.588	118.462	104.136	316.49	255.903	218.096	245.52	303.638	253.581	359.491	340.218	281.923	324.806
gbr.139.4.t1	52.2733	59.7016	171.38	66.452	116.364	167.897	75.5813	132.265	281.856	142.534	190.463	152.502	165.398	190.487	260.056	143.054	180.123	76.8444	192.736	122.243	11.8806	8.43313	40.2896	7.66625	13.6157	76.801	38.2083	19.3181	158.403	172.189	120.33	52.6576	131.776	113.285	79.4206	80.8593	59.9071	70.3397	15.9834	25.9744	50.1284	42.1611	27.5842	89.1114	68.0769	62.726	53.1367	100.074	63.4943
gbr.14.106.t1	74.0873	32.7524	82.2405	70.9124	30.1842	34.1723	50.3007	55.2837	67.932	51.1295	54.8761	36.2474	43.2113	43.394	40.0819	37.6556	46.7311	26.0531	45.6716	63.9215	40.522	23.8527	48.4704	43.3672	45.3073	45.4333	51.5832	29.9986	65.0279	51.1469	55.8901	46.0469	44.7927	56.5448	43.8001	29.5105	39.2742	55.5544	55.9021	26.8749	11.1653	12.6718	24.6683	36.6297	35.0095	39.4261	34.2102	25.6158	26.0461
gbr.141.17.t1	7.87719	13.1301	18.9614	13.2079	10.8732	21.8311	13.9372	22.9696	20.0955	24.6777	10.2379	14.7734	24.1002	13.4225	7.5398	9.12153	7.24586	7.37396	11.8815	13.1579	1.00705	3.26779	1.40107	3.46573	7.02966	0.964443	3.70138	12.3721	11.0918	16.822	27.1991	11.2106	12.4911	12.9198	5.08433	8.40166	6.66959	7.47084	2.8826	0.137606	0.411204	0	1.75362	0	2.09836	0	3.52495	0	1.85588
gbr.153.39.t1	46.3656	29.2295	84.1907	60.5053	23.6308	90.5875	97.7092	14.8572	123.743	148.358	61.3309	35.2694	106.602	74.0725	164.622	39.3333	32.4949	62.3232	23.3119	51.2349	80.2499	42.9076	48.2122	28.2455	26.4129	113.536	53.6284	60.6311	109.957	183.395	266.313	115.053	189.682	131.54	184.847	107.314	101.576	132.182	53.4597	15.7008	13.6534	27.56	5.29329	74.0334	79.8071	51.3572	54.6188	42.5439	20.1671
gbr.164.23.t1	8.17469	21.899	13.602	16.5862	22.6598	19.6649	21.1954	28.7018	30.5866	34.1463	23.8178	23.2958	45.3486	28.5145	27.386	18.1593	21.4843	25.3625	29.945	18.7266	12.541	20.7106	34.5842	41.2328	16.7991	24.8787	32.2658	27.1894	33.2339	65.1348	46.8759	30.2854	90.5976	36.9618	32.9982	31.8603	34.7872	71.5661	28.8207	6.36495	5.60851	8.61382	3.6397	26.8757	3.73305	10.51	21.9485	37.1472	22.4514
gbr.164.24.t1	54.4483	62.3957	71.3454	37.592	108.441	40.5901	25.6378	64.7362	96.8465	71.0733	29.2591	147.952	118.131	68.9018	217.694	88.6946	125.211	77.7292	94.104	48.8852	4.7856	2.9999	3.02639	0.748615	3.71678	3.33319	2.23864	27.6677	29.0028	20.2343	10.2815	10.4037	31.1324	22.6276	3.25405	3.05651	5.23878	118.672	12.1542	4.75578	13.3825	7.37086	1.51516	3.07122	7.25211	2.04175	11.8441	4.51031	12.1867
gbr.167.37.t1	175.387	148.089	204.433	391.064	138.028	152.369	200.652	379.257	458.044	162.915	541.405	123.644	353.866	193.417	233.684	211.822	195.081	149.548	614.3	413.439	85.6576	80.3199	133.894	234.097	115.386	173.718	209.641	226.492	426.157	128.066	394.656	108.859	240.858	298.406	208.412	169.033	137.427	331.817	332.187	97.3541	108.906	112.131	234.561	101.375	191.081	170.258	267.687	120.145	448.502
gbr.17.64.t1	1204.55	505.921	3805.97	4094.96	365.226	4043.51	1985.56	373.07	2675.93	7153.51	3303.36	3842.89	4960.52	1209.49	6380.13	821.962	4049.28	702.295	665.162	1055.81	604.491	524.259	726.26	541.643	428.13	1219.82	617.036	1220.77	3854.61	8460.62	1658.38	2420.01	3731.52	3543.3	689.918	2251.81	394.126	884.139	281.153	929.566	983.054	4096.03	732.052	1046.57	1309.6	1367.01	801.526	5314.41	2014.84
gbr.17.71.t1	5.77312	3.80909	19.5749	4.17565	4.32595	6.81848	5.16213	7.74907	6.98208	10.8851	7.3109	14.1083	16.5306	5.13081	6.44684	4.03228	0.67434	3.96317	4.35394	6.91103	9.47173	12.773	7.95797	8.04336	8.12526	5.65466	11.9359	30.7582	9.84046	17.3246	20.7646	24.1413	30.7501	7.42148	21.2075	12.6391	12.8868	21.0589	24.8164	1.0085	0.669706	1.18285	0.714007	2.60512	9.73986	4.61835	2.67908	1.27527	1.04279
gbr.173.5.t1	63.3784	22.6377	28.1217	45.0076	52.2759	42.9435	69.0385	74.4265	58.3092	66.8144	70.243	43.2234	63.0728	82.0401	51.9977	41.0054	46.9564	46.1076	64.6417	55.0503	32.4101	15.5874	36.0729	41.827	33.3809	50.5492	50.0315	53.5363	46.7014	47.921	48.4572	34.7432	52.5698	49.7676	31.8603	32.5285	37.0758	32.2343	36.2605	31.9493	20.9221	13.7806	37.6248	19.6111	27.0129	6.51871	29.1714	33.6003	53.2436
gbr.174.41.t1_gbr.174.42.t1	6.51036	7.13936	10.3766	11.1526	8.02703	8.15001	11.8513	10.1343	11.3055	7.69311	8.22168	7.71157	15.846	11.2515	7.98072	3.85442	4.05242	5.64539	6.46046	14.2517	7.88503	3.73133	8.31906	9.04538	4.08016	8.55829	9.27398	10.447	11.351	9.81393	18.8562	11.7037	19.4353	7.92873	13.5156	10.6177	12.6598	25.198	12.5792	1.65207	1.6456	1.2637	1.67818	5.10249	7.66726	3.70051	4.59996	4.7685	2.325
gbr.183.33.t1	79.1209	62.6741	92.6534	116.424	90.5755	110.577	73.9612	110.16	173.599	122.632	92.7849	85.3145	158.277	114.801	138.729	95.8252	64.8179	87.5452	93.5383	78.5827	19.6835	23.9517	35.9428	52.4516	36.6285	42.4141	51.446	57.6896	118.224	109.778	102.91	55.2307	114.509	50.9981	60.1168	69.6239	71.1064	70.5152	48.7675	9.33892	6.32562	14.0204	20.3115	18.3341	50.1282	10.264	27.2188	38.2617	18.4395
gbr.187.10.t1	21.6217	9.01007	16.4357	7.40786	17.5032	31.3788	10.5219	20.384	17.0316	18.4196	21.1616	22.1187	31.335	17.1097	18.3356	19.829	29.908	12.7835	16.3066	19.9591	16.5852	6.72721	13.0553	8.63675	10.8224	54.3384	17.9667	6.93914	22.7708	12.0081	25.7863	13.6762	23.3202	19.9762	15.6696	34.4962	7.35786	22.4159	16.5909	17.8915	6.41574	8.79352	10.1335	12.3244	23.6451	24.5797	18.3325	11.312	22.5214
gbr.19.165.t1	569.717	393.64	1408.52	442.448	442.419	737.151	572.062	281.979	1387.05	454.584	500.058	926.82	373.812	671.122	507.815	309.409	285.446	531.793	303.68	446.644	437.008	275.62	377.747	381.016	255.264	393.336	315.106	252.171	638.044	322.088	490.384	635.361	322.976	206.668	289.09	310.835	322.925	254.146	224.9	659.707	933.282	661.863	645.902	1714.88	968.854	1006.85	2378.15	1246.23	1790.56
gbr.190.10.t1	15.2459	15.9429	25.9997	19.4065	14.8389	23.9774	17.3374	23.7261	28.5712	17.573	18.981	29.1328	23.9656	21.0367	21.8435	22.3336	23.2852	15.2952	27.769	17.298	11.6946	7.24949	19.0332	13.289	11.1726	38.4597	20.7616	23.2813	23.0239	24.5722	36.1297	23.2897	26.5269	20.0453	31.3576	20.5403	18.4663	23.2946	13.8447	25.1456	18.5602	18.6919	23.3101	17.1344	30.3447	25.8885	28.3193	28.5944	44.6489
gbr.193.24.t1	324.529	78.5009	183.511	204.72	50.2498	60.5594	68.0292	203.317	46.6016	171.236	79.1015	155.921	143.282	32.546	37.4285	16.2424	12.1523	60.2785	34.8723	73.8038	68.9659	70.6	34.7248	53.6851	78.1484	13.8387	83.5284	239.233	43.025	63.6785	73.1767	62.2857	47.6283	25.0519	36.1087	54.7974	55.7597	61.4702	72.346	0.269249	0.178797	0.601517	1.525	2.31837	0	0	95.0271	0	12.5886
gbr.20.25.t1_gbr.20.16.t1_gbr.20.17.t1	0.658467	1.73782	6.95361	4.67604	8.62162	7.76157	5.1111	3.65726	8.21243	7.56377	9.47969	2.24534	8.21328	3.00963	4.27179	3.29199	8.42201	3.45185	5.95919	5.49944	1.51525	0.956059	1.75677	2.89706	1.99966	1.93486	2.84652	0.973372	10.5406	5.84527	16.7679	3.19313	8.67448	5.13722	5.66677	9.31483	3.1424	4.32346	2.93009	0.552131	1.69574	4.85687	3.12721	1.7828	6.3146	3.16054	3.66683	5.23632	5.83312
gbr.207.2.t1	6.98143	9.21265	5.42104	15.1488	10.4627	12.2459	8.76614	5.81645	34.8291	6.0754	13.9596	13.0935	34.5041	16.7946	9.65238	18.9916	6.7277	0.871391	8.77536	19.8248	7.14025	6.15441	4.34613	3.07163	14.3203	11.9668	4.59266	9.0302	26.3871	19.8787	28.626	19.8716	50.2438	10.5222	35.7156	33.7042	9.67281	31.5785	18.3946	2.31721	2.18666	1.63477	3.10841	9.4511	7.43899	0	1.38849	0	3.28968
gbr.208.50.t1	7.37107	3.49048	2.49756	9.51727	4.43981	2.39781	4.35997	18.4232	2.27931	1.7494	18.8923	5.14124	15.8493	3.38519	19.3488	10.0504	7.92503	3.01099	34.8705	6.71589	1.79902	2.08488	3.03926	4.64347	1.44591	2.95356	10.3907	21.5448	8.78997	4.88227	48.1554	5.51007	11.7703	10.5153	5.57463	6.09387	10.0579	16.7193	9.65176	1.33447	1.04941	3.41278	15.8128	7.25714	0	0	18.9911	5.32881	2.08397
gbr.21.21.t1	4.60942	4.29895	6.13574	2.07831	7.16761	7.20741	3.75828	7.6805	7.46609	8.82468	8.16333	4.26628	6.81879	5.86105	12.6057	9.1501	10.6144	7.0683	8.60799	7.47948	1.68367	3.82436	6.09034	4.78031	3.26272	10.6421	4.3318	2.67686	8.9793	6.7278	5.68422	10.2739	6.90768	7.9396	7.87077	9.90657	5.77814	7.59031	4.66516	1.42638	1.4208	1.46482	1.75911	1.18857	4.20987	0	7.46486	8.72749	3.90956
gbr.220.13.t1_gbr.220.14.t1	0.161079	0.872607	0.750459	0.571943	1.06725	0.542483	0.441287	1.7446	0.876647	0.336418	0.193249	1.48303	1.13728	1.04623	1.23344	0.426341	0.169336	1.08568	0.242963	0.807186	0.741344	0.3007	0.429753	1.16935	0.257459	0.23666	0.0908263	0.714339	0.931128	1.45689	1.04285	1.73206	1.1789	1.45663	1.24762	1.4106	1.93419	1.19865	0.565878	0.0506498	0.134538	0.169732	0	0.43612	0	0.579864	1.63383	0.640473	5.41933
gbr.225.27.t1	4417.37	1619.76	1770.32	1813.55	2341.91	1547.94	1444.04	3843.68	3206.28	2053.05	1949.87	2564.18	4546.42	3096.71	2189.42	1631.02	1997.3	2447.91	3084.9	2524.53	315.433	548.623	146.93	609.426	768.755	222.029	978.291	1495.82	1132.34	1177.35	1431.82	1044.11	1191.62	1162.91	388.496	533.958	687.191	597.894	979.348	51.0215	35.4995	58.4385	60.1682	45.2435	102.189	54.9247	1958.51	51.9991	619.515
gbr.232.34.t1	40.4983	0	18.868	35.9493	19.1661	2.1311	6.93424	0	65.433	7.92957	24.2932	98.394	42.89	63.325	11.3061	97.1411	47.896	18.9555	30.5428	187.721	58.2463	11.0253	16.2072	96.8857	42.8837	7.43761	37.1076	28.0623	103.546	63.592	203.199	230.545	122.264	5.38566	119.08	129.584	42.0829	99.716	157.389	56.2433	4.22817	12.4465	22.5393	27.4122	0	54.6709	15.1021	0	58.6801
gbr.24.61.t1	135.419	127.057	147.084	89.4805	100.654	135.351	158.752	132.203	154.861	111.483	158.478	113.885	218.792	184.068	121.137	148.795	80.7878	133.146	145.363	184.847	81.5707	61.7783	80.2386	78.9535	90.9607	230.697	114.771	128.952	144.813	95.5973	169.967	90.9109	156.266	79.9899	262.398	112.489	165.37	135.283	116.453	135.494	138.26	124.018	67.3223	143.96	100.918	230.289	168.536	125.528	202.705
gbr.243.11.t1	10.9446	9.91089	8.62916	8.22061	10.5585	12.1388	9.94646	14.5542	37.3709	9.0114	17.1706	8.61242	17.6836	20.1514	52.5135	3.99239	3.76146	12.2945	9.52401	9.07049	8.71808	3.60167	7.86151	1.66684	4.10418	6.18463	8.66349	5.83368	9.82684	6.34548	32.4308	14.5111	10.6288	20.8244	2.29435	4.82056	6.99868	9.48942	3.10549	1.65454	4.57063	1.62638	0.93711	1.70957	7.40082	2.27304	9.41842	2.51062	8.80681
gbr.25.181.t1	21.9317	49.1716	158.017	59.9585	29.53	169.57	114.032	30.6248	164.54	301.926	81.9002	142.514	313.836	99.1277	168.629	79.6463	231.858	104.099	49.388	84.5166	65.1593	137.434	91.1486	69.5157	79.8843	130.705	69.1477	125.686	323.743	519.345	110.392	295.812	499.398	83.9648	110.677	340.631	111.988	165.907	91.914	20.9801	51.9225	74.4288	27.7817	120.433	73.0695	48.9277	39.4409	164.581	40.3474
gbr.257.2.t1	8.19012	8.02039	16.4077	7.75485	10.8529	12.757	11.3589	8.69989	23.5404	12.5083	18.9147	15.081	14.3118	14.6782	27.6337	10.0258	10.9777	9.50696	7.1033	14.1594	15.3917	5.54235	9.94221	18.6477	9.55614	47.2299	16.0479	8.3992	30.3181	18.8277	38.7077	28.2334	25.3253	23.0903	16.6225	14.8962	11.9148	14.5195	11.1493	4.33511	2.43697	4.89038	1.45863	4.43494	10.4723	6.63378	7.94079	4.88477	8.16225
gbr.26.23.t1	1.91702	3.03562	3.3939	3.40338	1.08869	3.14738	2.36331	4.15253	7.30316	2.60244	1.60992	2.15719	4.87255	1.61406	2.63004	1.43761	0	2.0099	0	2.88193	3.38208	2.92258	3.98935	3.4159	1.53202	2.81652	3.3509	7.01368	4.8588	7.03178	4.96444	4.60772	9.82113	3.36514	3.68452	5.03631	2.83311	3.86002	3.06424	0.622882	2.08149	0.538666	1.19495	9.34257	2.45119	4.14062	6.06208	4.57341	1.13817
gbr.26.24.t1	41.3401	40.5668	50.9463	17.3619	24.6135	33.6837	68.5006	18.8874	53.5253	34.1183	12.7991	54.5681	54.6093	27.9097	21.6994	20.2954	8.41147	32.9567	38.2178	36.0861	48.0771	41.906	31.3094	32.5632	21.1016	29.3892	31.5815	78.3596	39.7295	130.666	53.5286	139.178	91.7435	19.8624	52.4096	36.8312	43.1117	71.2157	37.4787	9.08535	7.23985	6.08915	1.1875	7.22118	17.0514	24.0032	9.54798	31.8144	10.1797
gbr.27.43.t1	1.88545	3.14278	7.46662	1.85964	2.67692	2.24891	3.33595	1.83264	7.16154	4.43007	3.95852	9.16175	5.76854	3.74193	3.65953	1.49019	0.660702	2.23567	0.710981	4.56666	5.544	3.32421	2.09598	5.28835	3.16428	5.30945	3.18941	7.49048	6.49749	6.78969	9.35852	9.04383	8.04952	4.26254	5.49889	3.59862	3.70077	2.88862	6.29252	2.98079	2.98553	1.49005	1.67896	4.25405	1.00451	2.26247	3.56236	8.74632	6.26346
gbr.27.54.t1	17.1121	18.6098	29.5565	17.7834	35.5542	42.2564	20.8673	24.3406	41.4543	37.7005	24.0348	33.0895	25.0476	15.713	17.9772	10.7707	5.37485	13.5966	10.3874	13.5947	10.2447	12.9857	13.8077	11.1555	14.943	11.9575	13.885	18.9719	17.9092	31.248	20.8063	26.0035	33.2953	7.99255	15.3253	10.6838	7.32471	9.95686	5.16849	17.4765	18.6065	17.7382	20.0695	53.6762	53.3667	33.8058	51.0498	30.7011	25.1929
gbr.27.63.t1	16.7859	31.8967	38.7895	20.6619	23.1966	17.8075	26.6719	11.7473	23.7522	17.5289	27.3881	41.212	22.7548	20.3517	18.8519	21.1776	12.7054	48.7748	15.1914	13.4586	42.2326	44.0789	19.7051	27.9164	16.205	20.7162	28.3948	25.3098	23.5862	36.7745	44.3392	42.8945	25.5531	27.5016	27.1583	14.9259	37.8312	22.043	22.1726	78.2576	40.6581	69.8069	52.0172	38.176	57.9506	55.593	69.7064	37.3761	88.4606
gbr.279.21.t1	38.4303	36.7511	21.1182	24.4919	14.4567	35.8826	31.0449	49.6682	18.0996	23.1528	7.09316	17.6407	22.9589	42.1944	19.4926	35.3184	24.3438	33.9459	28.24	49.8731	8.31444	11.1904	16.5627	14.9573	16.5374	13.7537	23.3363	18.026	17.9648	26.2423	7.65553	24.9314	11.8996	28.5673	39.9987	50.4481	26.8503	39.2516	20.6839	2.58207	4.42378	17.9977	2.63242	0	17.3246	19.5102	37.6279	7.83614	11.283
gbr.283.25.t1	13.317	11.6537	59.5619	17.3378	13.2351	21.864	7.2966	4.43794	16.3071	39.6337	15.9767	38.1447	4.70117	36.5206	84.553	15.5676	30.0993	8.97574	22.0954	20.02	10.215	6.62937	25.5813	8.78867	7.02411	21.5222	4.50539	5.90574	11.8431	14.0522	20.6921	27.797	8.77178	27.6271	9.55055	16.1474	12.3006	20.4024	16.6081	19.9601	8.62017	2.33874	8.30099	7.21117	25.5417	4.79398	3.17825	15.8852	9.03607
gbr.3.46.t1	15.3826	6.41012	2.60606	4.96536	11.2508	24.7254	6.70435	17.4759	7.61067	16.0635	11.7439	85.8333	35.544	21.5299	7.13877	14.1883	17.6412	20.9453	10.5465	15.4168	4.29068	2.17546	5.96949	6.46025	7.37598	2.05458	9.46217	46.5118	23.6291	21.0801	14.4857	51.3027	14.3285	14.8775	14.0406	15.0722	25.8335	30.6064	10.3167	0.439719	0.291999	0.491178	0	0	0	0	8.34365	0	1.58145
gbr.316.3.t1	490.15	922.967	952.924	806.31	989.552	1142.45	1140.72	741.442	2305.84	951.47	1835.11	1393	1455.39	1026.77	3162.66	1662.92	801.914	1046.12	1297.73	1043.39	953.126	1028.2	1182.7	1282.3	1443.01	3341.07	2454.03	586.858	4277.94	1393.76	4478.88	3418.94	4016.83	4785.88	5116.02	3630.37	1793.96	2381.44	1597.49	703.152	1040.5	649.883	880.058	1361.72	999.393	1709.79	1134.49	788.466	1281.1
gbr.325.3.t1	4.3363	3.91516	13.4684	3.42154	2.73626	5.1722	1.97994	39.1377	7.86656	11.3206	5.20234	26.6158	1.5308	1.91243	0.922351	12.1149	3.79882	18.4021	49.0549	1.44865	4.98932	2.69832	14.2686	0.953924	0.462059	8.49464	1.22254	40.8644	6.74863	16.3417	7.48639	33.828	1.05788	5.76664	13.2687	1.94738	18.0239	32.2682	2.79284	37.4966	17.5054	69.3001	27.6733	3.91351	13.8615	2.6017	68.1311	40.2308	15.3246
gbr.330.7.t1	963.94	440.205	682.872	433.694	628.046	491.958	440.884	316.285	743.347	470.556	594.07	570.719	533.741	644.041	491.872	452.164	567.408	380.722	647.31	880.065	476.053	291.695	364.627	403.046	376.734	494.714	372.281	669.768	525.507	421.325	474.465	789.287	359.99	417.933	453.61	540.375	500.067	274.553	630.886	146.361	110.289	93.9194	120.524	205.572	126.631	118.838	202.873	170.637	163.33
gbr.338.14.t1	297.284	97.8353	245.755	207.505	110.389	219.493	110.679	276.89	208.464	133.73	281.668	184.03	247.567	466.498	472.793	329.535	462.374	407.592	420.814	229.189	50.2848	24.1909	126.903	44.2696	26.804	76.1558	78.2262	42.2555	111.176	107.246	232.934	73.287	53.557	244.099	132.951	232.096	221.786	155.489	216.105	191.591	115.237	203.481	218.568	41.2767	229.048	175.621	238.319	139.421	481.881
gbr.34.26.t1	3.2896	3.85312	5.13633	2.10458	3.07159	5.57681	4.99319	1.55552	4.17338	3.66734	2.98661	4.63853	8.53707	3.89259	2.41117	1.72569	1.12159	5.26004	2.01157	1.33659	0.477387	0.857527	0.759055	0.586756	0.596844	0.522503	1.05277	2.56284	4.11153	1.20621	1.38146	2.41817	2.60279	0.141882	0.68863	0.718696	1.43713	1.05078	1.57731	0.093188	0.204212	0.187368	0.237513	0	0.284206	0	0.0530471	0	0.100545
gbr.343.8.t1	19.7245	21.2634	17.58	21.3153	21.3077	28.1599	23.2005	24.2924	34.1296	15.2244	21.0917	15.7914	19.9811	36.4124	28.5932	27.2382	28.3988	26.3319	28.4579	30.5121	26.3129	19.0778	15.7873	16.4131	13.5701	29.6096	27.563	12.3603	20.5921	10.5575	13.8804	17.9006	16.3188	13.6856	14.7608	16.7532	23.1697	19.7081	20.1101	12.4943	12.8931	9.63899	16.4188	16.2534	15.0776	194.494	39.911	22.1643	30.5499
gbr.364.1.t1	0.859313	0.447609	0.800701	0.254264	1.11836	1.26613	1.17707	0	2.77678	0.673014	1.5464	1.97789	2.57851	1.34366	0.342712	0.189535	0.11292	0	0	0.430613	0.164787	0.668398	1.26094	0	1.03011	1.26252	1.0902	1.90541	4.01207	3.45428	4.1725	1.76649	3.93069	0	0.616271	0.723574	1.2898	1.0344	0.792438	0.405305	0.628008	1.05639	0.1913	2.90823	2.06017	0	0.384532	0	0.303684
gbr.379.5.t1	17.577	15.5702	29.0294	8.22177	8.5177	16.0396	11.2454	18.2391	36.0873	12.9694	22.6027	14.8585	16.8687	6.73496	18.4025	2.41434	1.99164	4.09875	4.44516	32.4896	14.9359	6.71314	7.91878	8.61321	6.66181	17.0101	9.55492	17.5035	24.3834	13.486	24.9398	20.4382	20.2591	7.22238	10.3864	6.02655	8.3121	10.5043	12.7565	1.24659	1.51643	1.25693	1.21841	1.42484	7.06542	4.16782	3.89349	4.18495	2.7674
gbr.379.9.t1	330.516	319.626	375.166	402.18	322.663	384.991	370.42	415.093	552.643	309.777	519.088	497.947	402.685	537.115	341.634	419.93	552.2	360.031	384.818	607.203	266.517	185.781	307.539	404.164	237.594	485.6	322.52	463.951	395.475	333.526	656.446	421.919	401.028	324.313	574.526	447.131	303.269	224.787	381.442	497.365	326.135	286.484	426.639	485.153	289.892	334.329	442.972	397.512	700.755
gbr.39.14.t1	14.663	7.4386	9.50461	3.01821	12.9736	17.4448	6.11288	10.6228	23.4199	7.98893	9.94301	13.6957	10.3526	8.43497	10.3737	3.23415	1.67551	6.68411	2.88482	11.5009	12.2255	2.57859	10.2054	4.20737	7.33664	16.8599	7.1895	8.4817	10.4888	4.80511	16.5097	16.5331	21.9296	5.42598	15.9109	10.3069	4.41645	3.62781	7.61481	5.41251	3.4611	2.23923	3.9739	3.45218	0	2.29501	7.60756	2.53488	5.76774
gbr.4.16.t1	4.14692	2.33799	4.09137	1.44358	6.46492	5.54535	2.17192	9.7551	11.7824	8.15152	9.07231	3.99269	12.5727	4.45981	8.63909	4.25052	6.92391	2.55756	2.20765	3.42272	1.49692	1.06255	1.30163	1.12691	0.779788	3.94236	3.30112	4.59761	5.85732	6.49635	4.73787	3.08591	5.17741	3.11423	2.93905	4.76537	1.80254	2.4559	0.814115	2.04543	0.96778	1.7136	2.38943	0	2.33932	3.51257	4.07526	10.6692	2.96556
gbr.4.80.t1	22.4717	17.1	23.345	22.9625	14.8295	45.8902	28.6306	36.5135	34.6577	25.5799	27.8807	32.5547	62.7245	20.8511	28.1446	10.6057	10.1978	18.1878	14.8423	29.0265	12.4729	13.9616	7.03807	21.9692	11.5672	28.2994	24.1614	44.644	26.4392	35.5228	27.3803	34.6519	53.3235	16.1114	33.253	20.4499	19.9185	27.0047	28.2802	4.9594	5.66861	3.16209	3.85298	7.18013	16.5083	10.0491	14.7819	14.4294	7.41872
gbr.4.82.t1	18.7204	31.2043	41.5323	21.1018	27.4226	39.0291	9.76877	53.474	40.0256	22.8074	95.1845	27.3582	40.2814	20.1581	70.8213	6.88181	3.74859	8.01121	41.6832	25.9096	29.4033	22.7434	10.9405	16.4729	14.9608	27.5045	7.03718	30.6383	34.4861	23.2925	123.508	56.9501	52.1944	45.523	32.7331	29.4249	15.6447	17.5596	7.04635	4.01776	9.12093	3.75735	3.17527	24.136	11.3985	0	35.6362	14.1782	19.6586
gbr.40.166.t1	29.3896	3.06176	27.385	0	6.95444	5.15514	15.0966	14.2832	23.3258	16.6241	5.87654	60.1302	25.9377	4.12417	42.1963	0	11.5861	3.66828	3.69415	17.1821	13.1505	4.57202	13.0684	3.23265	2.74019	7.19663	8.28586	8.14592	15.2464	59.0705	3.17123	145.619	32.2643	15.6335	5.6206	18.1479	14.7043	47.1706	13.3361	0.256703	0	0	0	6.63103	0	0	4.38383	9.73813	1.38485
gbr.40.174.t1	0	0.521494	0	4.44352	2.36903	1.05366	0	0	0	1.96027	0	0	0	0.301049	1.59713	0.276026	0	0	0	0	0	1.94682	0	0	1.20014	0	0	0	0	0	0	0.791568	0	0	0	0	0.577962	0.547795	0.21982	0.262338	1.82918	0.439557	1.11439	3.38829	0	0	0	0	0.353812
gbr.41.88.t1	3.38598	3.09072	11.1177	5.15254	4.73102	4.61564	3.86505	6.85091	8.66539	5.64055	5.60973	5.773	9.44867	4.11146	6.32758	4.48098	6.35633	2.41499	4.86403	2.90873	4.45243	2.70896	6.88281	3.19228	2.80906	6.63299	3.72754	8.04421	7.38465	5.4282	9.39489	9.99463	11.3285	7.63339	4.67161	7.16853	4.17003	5.85799	2.80385	9.59912	7.33951	5.49338	5.59955	9.16752	7.21578	6.96521	8.36958	5.76992	6.15402
gbr.42.16.t1	16.7084	15.9823	16.2764	22.9216	16.3539	25.4177	16.1248	21.5131	33.5831	22.2065	14.5784	16.3155	28.1513	27.953	24.2314	31.66	42.7145	20.1911	25.202	33.8717	14.8553	8.15219	18.2362	14.2847	15.4771	25.6641	19.2707	18.5242	32.9264	16.2187	19.6678	21.8574	33.6282	24.8456	22.985	28.6498	22.448	21.1101	22.0782	14.0499	12.9245	12.6709	18.9362	9.25319	14.5664	23.2391	19.485	6.03954	17.8217
gbr.420.11.t1	5.44434	4.41805	2.136	0.67829	2.30536	2.05068	4.5138	2.38729	4.48349	0.897687	3.43772	2.63817	9.104	1.72329	2.65129	4.61373	1.20493	4.93559	2.59325	2.87182	2.19797	2.8529	1.22319	0.756427	0.549595	0.841993	3.39301	2.85917	2.93054	2.30371	4.45233	2.3562	7.96916	2.89607	2.7948	1.35118	5.29345	3.8883	1.66097	69.4681	8.19706	10.0646	5.61356	2.32745	16.4875	37.1349	27.6966	5.69671	30.5417
gbr.438.2.t1	8.52732	4.60201	10.9416	5.12906	5.22646	7.415	5.1701	6.87144	7.03738	5.83921	3.52193	7.15025	9.37636	6.96111	7.98368	2.74416	1.02871	3.55944	2.74112	6.02444	5.46869	3.17504	5.29605	6.91925	3.88778	6.57233	4.09882	6.0444	7.21055	6.81351	9.77441	8.84217	13.6073	3.19753	6.09546	7.34512	4.58382	7.89366	4.81275	1.87547	2.91896	1.81672	0.62241	13.247	14.2996	4.52912	5.17123	5.00251	2.17373
gbr.44.23.t1	7.48674	12.4793	13.9522	16.6145	8.85791	28.7597	8.97333	22.6107	78.9444	13.6818	59.5056	36.3794	12.5541	16.8846	45.0866	11.1464	14.2653	11.2135	4.23473	6.56548	23.689	5.24107	14.4815	29.6455	10.321	27.4992	7.9153	13.4882	61.1714	23.0417	90.8821	50.3151	41.0952	33.8513	21.7454	31.5206	23.3391	9.01221	4.43835	4.11975	5.47151	8.54632	2.50005	15.2027	26.9238	6.73785	11.1674	0	10.0542
gbr.451.3.t1	8.30699	5.93423	11.6106	5.61823	8.00311	12.4895	6.70536	6.1793	16.5499	11.3081	11.3898	14.5679	11.3112	6.92282	8.6138	3.46816	2.49509	8.44285	6.26492	4.46008	7.7374	7.93832	7.12376	11.5519	5.59548	7.41006	7.86243	7.89411	10.8175	23.2556	16.5184	20.2668	21.0618	5.83916	9.78732	9.79273	9.72817	11.0385	7.45206	2.05233	1.61066	3.02195	1.32093	8.03256	13.2771	2.13601	4.0713	5.89819	2.09694
gbr.48.81.t1	0.558229	0	7.28214	0	5.01954	2.82002	0	1.86031	11.013	2.62323	0.669717	8.56588	8.67088	0	0.178107	9.4807	6.45529	0	5.05202	6.71366	0	0.173683	2.68081	0	2.40905	1.64032	0.629529	18.5669	10.6735	5.89044	0.722814	16.2423	8.98819	0	17.455	13.5374	0.515619	5.62013	3.4319	0	0.116562	0.196072	0	1.5114	1.78444	0	6.66135	0	0.157824
gbr.486.6.t1_gbr.486.8.t1	20.934	14.1343	23.9506	6.89989	16.93	23.8725	4.53721	26.4923	24.8772	11.8989	30.8373	37.4088	33.3023	8.41444	7.60915	26.0674	6.40714	3.57206	20.7841	5.04597	7.31743	7.83238	29.1276	7.69474	4.23541	27.6421	8.21792	9.98874	12.7256	16.2443	61.4176	20.9513	45.7694	9.16225	26.9097	12.1383	7.83236	29.5782	0.977462	0.88878	1.82594	1.76841	2.83159	2.15236	1.69413	0	9.17009	0	8.99016
gbr.497.3.t1	104.22	25.7237	13.4461	36.0564	55.7727	30.0368	19.7666	30.724	44.7215	25.9525	21.1596	49.2069	75.8471	30.0854	19.4396	4.9511	7.58506	21.6137	30.2307	70.7057	2.45978	3.99089	2.56666	3.70356	7.04755	3.53357	4.97247	12.4434	12.4768	15.7104	9.34249	11.1559	12.3215	3.83806	2.29978	1.62013	11.8479	6.66754	32.2475	2.52084	2.00878	5.06852	2.14166	0	0	0	6.69659	3.18763	6.79967
gbr.50.45.t1	692.372	506.298	1043.51	479.591	412.179	562.797	423.341	426.459	954.298	620.934	529.65	898.86	714.926	526.212	437.087	138.133	76.3738	354.248	217.867	505.916	421.45	374.947	365.667	626.622	221.844	484.659	373.582	808.784	460.183	870.077	564.139	805.019	968.38	233.47	456.281	314.598	423.739	588.2	407.79	27.1744	25.2307	41.6873	12.4226	157.475	152.307	39.4034	273.909	107.525	65.897
gbr.53.32.t1	13.2664	9.37402	10.2117	5.46144	11.192	7.77019	8.29594	9.61097	20.012	16.263	11.7639	10.621	8.95931	8.88034	7.54528	5.34331	0	6.04744	2.61004	9.24931	21.2371	17.2282	17.5432	9.51654	12.3537	16.9489	8.13088	10.8712	18.723	12.1728	7.46858	14.9584	12.2422	6.44327	8.27321	5.43968	7.72518	13.129	9.32109	5.62244	3.49275	3.4441	2.56813	9.37007	12.9066	2.07641	19.6164	20.6409	9.45828
gbr.56.119.t1	91.0635	145.718	71.2759	125.025	65.5068	61.337	89.811	154.77	118.944	58.9587	26.2201	134.145	61.7225	72.7291	44.1627	44.9915	15.317	51.8296	54.9422	83.9649	16.7643	63.4653	36.9292	38.4627	30.8567	32.1102	57.509	28.2689	79.3649	78.7026	42.4484	46.0798	71.9789	56.1908	56.4259	12.2686	35.3273	70.1557	46.0672	12.599	15.2118	7.67642	9.73083	39.4487	0	0	41.2932	14.4833	8.23863
gbr.56.71.t1	5.74696	14.9012	13.6849	6.80192	3.022	22.5805	8.30944	9.57594	23.4577	9.00204	6.89473	4.57259	20.7387	3.22582	11.6128	0.563369	1.34257	1.43462	1.92632	8.95961	0.979616	1.98673	0.681454	0	1.633	0	1.08017	7.07949	18.172	6.41715	2.48045	4.84678	6.54276	0	0.366358	0.430148	0	0.279513	0.224326	0	0	0	0	0	0	0	0	0	0
gbr.58.112.t1	11.2789	6.94487	17.5683	5.57883	7.88724	13.7484	12.1061	4.06727	19.4687	11.4266	11.3099	10.8493	13.0741	13.4043	14.9315	5.90373	2.12365	9.45524	6.09403	7.76095	8.26422	5.02814	9.6114	9.66554	5.03156	11.6246	6.1699	9.14521	13.4739	20.2165	15.9121	19.5923	16.6327	7.43246	15.067	11.34	15.316	13.6323	5.76608	1.95854	1.61695	2.306	0.599619	7.74834	5.91936	4.84808	4.72073	7.36287	2.52248
gbr.59.34.t1	5.76408	3.21586	6.30306	3.3829	5.36562	5.57503	3.65414	6.62788	3.01387	5.19843	4.05772	6.33514	5.68407	3.6327	4.43808	2.54271	2.10331	2.96103	3.80822	3.72396	1.49816	1.86749	2.21144	3.04952	1.88066	2.72958	3.0084	4.70046	2.85961	4.21283	6.04484	5.57433	5.78748	2.50866	3.56669	3.33733	3.36607	3.21123	3.096	5.42741	7.30107	5.18692	5.98119	12.6397	8.37525	7.71694	8.29941	15.1529	5.96635
gbr.6.135.t1_gbr.6.136.t1	2.43055	1.32449	4.52954	2.43415	2.91994	4.01412	2.30493	6.23068	3.68856	1.56194	2.91598	3.63399	7.52428	2.83353	3.63881	2.47429	2.06377	3.2204	4.23014	2.62335	1.57756	1.33793	1.89551	0.987114	1.88266	4.12041	1.15965	5.80398	2.24468	2.16076	5.32597	7.21386	7.79963	2.88418	3.48623	2.64486	3.02216	3.68282	2.95569	0.666284	1.17119	1.24772	0.832446	2.02484	6.57424	4.03833	5.01989	0.743403	1.21577
gbr.615.2.t1_gbr.615.4.t1	19.9919	19.89	22.8197	24.8449	25.0725	35.7685	32.6904	37.0593	47.9413	21.5293	41.3735	28.6319	37.4049	33.184	38.4307	41.1739	35.203	59.1386	29.4009	41.5755	20.1272	14.073	23.202	21.4399	16.616	23.498	25.7863	28.814	32.0025	21.2211	36.2407	37.1457	43.3461	19.9397	39.4282	37.8764	37.5089	27.0189	23.1329	15.2704	13.5148	13.3417	12.2391	20.9746	23.1661	23.3898	26.9875	1.98727	26.4239
gbr.64.3.t1	3.03377	0.158027	2.82685	0.89767	1.97417	2.39465	3.89589	4.10724	6.70754	2.37605	4.09463	2.32763	2.67745	3.64904	3.14582	1.17101	0	2.55597	0	3.80066	2.61798	1.06189	3.03526	0.50054	1.9396	3.34296	1.71063	6.30653	5.05874	3.42991	4.41927	5.51693	6.66104	2.21896	4.46023	4.85365	1.92652	4.48191	2.19817	0.715458	0.158369	0.53279	0	1.02674	0	8.19092	1.8101	0	0.428858
gbr.65.73.t1	5.23715	15.0039	4.87993	17.8208	9.29447	10.1968	7.17377	284.156	4.89885	7.86167	61.2602	4.01814	232.488	813.551	6.05718	13.5728	10.323	4.90258	5.92459	3.93661	4.01722	7.33249	2.09589	19.8737	3.55757	3.84726	8.48997	219.914	3.20203	4.27627	291.593	2.07039	253.932	0.696463	2.25355	5.73284	1.81402	32.9541	3.21972	12.0764	3.41736	2.5293	4.08063	8.86223	4.18529	18.8531	5.8589	13.0148	5.55248
gbr.65.74.t1	1.40513	12.5891	5.89181	10.81	6.64991	6.50681	2.8871	513.334	4.77952	2.201	102.832	4.31228	119.049	989.048	2.6899	14.4115	4.43148	2.63074	3.17915	10.562	0	1.31154	0	1.39099	0.898352	3.09667	1.98075	554.592	2.81163	2.11814	197.406	0	194.364	2.24234	4.43394	0.47327	1.29788	15.6842	4.93631	1.10458	0.146701	0.740307	0.625621	1.9022	0	0	215.043	0	7.15073
gbr.66.14.t1	2.32184	1.16105	8.2212	1.64884	2.19766	20.9173	4.13456	0.38688	7.26587	9.45604	2.78556	4.27537	7.54082	2.90444	4.59296	0.102424	0.244086	0	2.10129	4.65402	3.91819	5.92367	1.48671	13.7908	6.67998	9.55164	4.18944	13.9006	30.7664	16.8001	12.6269	16.4485	28.5482	21.4904	9.45805	9.07158	4.5037	16.2614	3.018	0.0973445	0	0	0.413511	1.25728	0	0	0.831197	3.6928	0.262575
gbr.67.3.t1_gbr.67.4.t1	1.73183	1.6099	3.22742	1.41905	3.08928	1.17771	0.63868	0.55494	4.622	3.26921	2.71701	3.67955	4.42068	1.6344	0.892585	2.96771	3.71124	3.49181	1.80845	3.87192	1.02186	0.663173	2.84337	1.58253	1.21369	0.978632	0.976516	0.147696	1.36244	1.74041	2.41493	4.55022	5.26494	0.850368	2.56046	3.14089	1.96879	1.80772	1.33381	3.78399	2.19753	2.24599	8.30395	2.52481	3.40677	1.91828	1.51021	1.58908	3.50273
gbr.7.162.t1	447.258	223.917	650.367	373.535	293.951	467.266	347.311	230.398	561.394	278.919	264.513	336.387	311.779	391.426	246.008	250.237	239.066	302.397	185.283	333.349	341.142	169.927	383.528	394.947	198.754	767.258	285.936	215.807	352.378	228.219	349.922	315.574	372.058	172.572	198.78	175.68	245.835	168.755	209.462	311.777	361.067	256.883	249.623	361.58	296.011	507.968	401.413	345.654	504.197
gbr.7.43.t1	2.91246	3.26171	5.08838	2.36988	1.63678	1.76248	3.61543	3.48803	4.21032	7.41337	1.74706	10.0555	5.01224	7.26897	6.62082	0.923432	1.81791	3.13536	4.66756	8.20952	2.93217	5.0405	6.6048	8.52929	3.14219	13.372	7.49265	5.24709	8.17502	9.42091	6.12812	30.1659	7.06078	3.48582	9.39923	7.11196	6.22097	7.33049	8.82477	2.06054	1.74841	2.10987	3.40395	3.44989	2.3275	5.89753	5.8648	5.79018	1.23513
gbr.72.43.t1	0	0.631005	7.05479	7.16883	4.29976	7.64952	2.07419	2.52312	21.6327	3.16255	9.08331	4.64713	14.9676	7.28535	6.7638	6.67979	5.57152	2.26801	0	4.55284	0	3.2979	6.46392	0.999333	0.96811	6.67426	5.97677	3.35762	18.1797	0.760872	1.96069	10.5357	9.97413	0.805486	8.68771	5.1002	3.49665	3.97697	0.531961	9.84023	4.74277	10.1054	29.6648	12.2994	19.3618	10.9022	3.61389	6.02085	27.399
gbr.72.73.t1	432.372	512.116	342.699	265.426	309.058	398.023	293.671	475.314	307.565	325.988	228.152	436.803	496.54	247.298	226.675	293.221	314.025	325.144	311.2	199.585	92.2031	242.814	83.2857	162.209	221.948	47.446	229.636	288.413	107.697	267.74	106.859	90.7834	158.878	169.872	161.089	213.912	289.998	237.166	208.303	10.9065	6.36847	9.45224	6.39034	9.71489	22.9399	12.9169	130.593	0	68.9826
gbr.75.66.t1	7.05279	7.34748	3.28587	2.78249	7.23188	7.17523	5.23294	6.85522	6.79712	2.76187	5.64091	7.21489	2.90473	5.08988	6.00064	5.31497	6.48753	2.20074	7.09205	7.65753	7.21324	4.02297	8.46749	4.26666	7.3273	13.8161	2.9826	7.16768	8.10157	6.79241	28.1576	8.9221	7.74265	16.8825	14.6683	16.2325	7.05732	6.4317	5.67802	5.79063	3.31352	2.27078	4.18691	4.77385	1.87876	4.23154	9.11744	2.33691	8.47443
gbr.755.1.t1	22.4454	30.9066	40.0103	16.1704	28.1727	21.363	24.73	48.7826	51.7835	30.5726	17.5619	18.968	29.6276	21.8328	28.0227	33.1481	30.7774	15.3476	16.1918	27.3857	14.9713	14.2706	21.8706	19.9654	18.8736	15.7717	26.4128	23.8028	25.1684	38.2482	40.4357	52.4681	40.711	11.9396	36.1135	47.3319	21.6336	29.0479	23.9984	16.5704	13.0415	12.6825	4.34504	60.7709	24.9563	14.0523	44.8343	38.8028	10.2085
gbr.76.46.t1	19.6369	17.0775	23.8663	23.2416	10.1014	27.6754	23.3899	30.5863	23.2328	31.2051	36.8746	35.8094	78.9668	29.5756	14.165	24.1042	27.3751	12.7878	24.4681	13.6909	11.1333	8.76604	15.945	15.7768	15.2838	68.9913	25.5149	11.3588	104.022	32.1753	219.995	58.3237	84.356	36.7869	34.7787	56.3629	15.3779	25.787	16.6465	18.8819	12.4793	18.8925	19.0068	18.4928	19.1044	30.735	19.3575	23.7632	52.1386
gbr.76.47.t1	1.13945	1.32951	1.48642	1.88807	1.83347	2.49435	2.34121	2.65807	2.01542	2.02282	4.64787	4.42943	5.63147	2.13804	2.10859	1.05556	0.119786	1.19466	1.03121	1.14199	0.349612	0.779942	2.79682	4.21113	1.42056	2.34375	1.02799	2.02126	5.77602	4.35137	18.59	6.77485	10.3408	2.06081	3.13796	3.99136	2.73644	1.39656	2.40177	0.668809	0.475852	1.68092	0.202932	1.85104	2.91391	0	1.49568	2.71838	1.7396
gbr.8.39.t1	17.8495	18.3887	27.72	19.9524	13.1404	23.5863	7.47083	20.2411	37.1033	15.7919	11.302	22.3175	22.4043	14.0744	13.6047	6.56164	8.07915	9.28289	17.201	12.4231	9.5081	4.01089	5.5559	8.18048	4.27944	10.1985	3.91404	6.04676	29.1022	14.9483	25.0382	25.403	16.3295	15.8248	14.6501	21.7099	5.03771	11.9369	3.2224	10.8615	9.52483	9.40417	6.18124	12.0819	12.6796	7.13957	9.46659	7.88581	14.7188
gbr.817.1.t1	0	0	0	19.5508	14.5183	0	1.61621	0	1.60535	14.7855	56.6217	96.5612	84.9713	0	36.8925	1.04098	8.68266	22.974	21.3564	52.031	0	0	1.25917	14.0163	12.824	0	0	0	0	17.7861	61.1109	134.336	69.083	25.1054	1.35389	27.0237	29.4256	20.659	45.5955	0.247339	0	0	4.2027	6.38914	0	0	0	9.38289	13.3433
gbr.82.22.t1	0.458639	11.4673	8.11976	0.542831	5.20931	1.35153	2.51295	0	4.68014	3.11312	2.20095	2.81508	6.47633	0.441323	17.9988	0.10116	0	0.343472	0	0	1.40722	0.142697	0.244727	0	0.806368	0	0.258609	0.508484	0.611815	0.691367	0	1.7406	0.671333	9.75874	0.394705	0.92686	0.423631	0	0.402806	0.721075	0.287302	0.161092	0	0	0	0	3.01012	0	1.81535
gbr.865.1.t1	0	0.951971	110.69	0	0	0	0.78231	45.6784	0.777057	1.1928	0	46.7396	1.61292	0	1.45775	0.251938	2.40158	10.265	0	2.28956	1.75233	9.95081	375.446	0	0.547705	0	0	331.79	0	0.573948	1.47901	104.039	5.01585	0.607602	0.32767	13.85	52.7525	9.49983	1.00318	0	0.238507	7.62277	0	0	0	0	19.764	0	0
gbr.87.22.t1	32.0743	20.4942	18.5961	28.6825	22.2632	22.5043	26.361	51.6628	25.6991	25.3067	42.7557	26.2492	31.704	25.0336	32.2925	25.4682	24.3523	16.0135	25.8023	35.0032	3.82714	2.21763	6.46555	7.52629	8.88606	1.04721	8.03802	20.5459	21.8687	24.7122	33.2248	11.7218	13.0414	23.128	21.8781	15.3645	12.838	13.1039	21.2838	7.47074	5.35789	4.75666	7.61642	3.85961	18.2275	15.3952	8.08014	0	7.053
gbr.88.43.t1	18.8492	24.0733	72.0431	16.1123	14.372	72.0035	19.245	8.72437	53.6667	97.2334	36.0145	52.6696	91.6791	22.7559	85.3092	5.31234	14.3112	12.0248	5.26504	13.4687	20.6168	32.7439	44.1427	61.1617	35.5393	53.5923	23.9138	48.9549	79.3137	112.252	77.7396	179.17	147.788	60.8098	37.1496	93.8197	21.9243	47.6716	16.5239	4.71963	9.73031	13.7316	4.50704	43.9461	69.7381	22.6183	14.6828	29.8401	42.8795
gbr.93.39.t1	10.5401	1.99645	4.16656	3.78028	7.10439	3.22701	2.18753	7.45078	10.6469	7.17102	16.8602	8.16844	3.83361	2.07453	4.28004	3.59284	4.19712	4.54469	12.044	2.24075	3.42996	1.19249	4.60156	4.84812	4.03299	8.91602	5.22278	5.66574	5.96496	2.56783	12.407	9.09116	3.03886	4.7572	3.20685	4.08795	3.09768	6.99047	2.30022	4.95462	1.20046	1.23403	5.40391	4.32383	6.12594	5.74895	4.38307	2.53994	10.7458
gbr.95.47.t1	29.926	23.636	40.2059	22.652	20.256	22.12	20.4961	29.8607	44.5045	24.8916	20.4562	25.6301	18.4263	23.1038	20.8725	20.9532	12.0719	19.8054	16.7958	28.9463	30.6957	22.6277	25.8093	21.3574	16.7968	32.7202	24.1339	22.7619	42.7058	33.3964	45.9583	38.2979	37.9466	19.6209	35.4371	30.7074	20.7313	22.391	10.452	10.2488	8.3559	13.2001	5.88745	10.3636	15.5729	8.76872	24.4992	8.30163	11.8057
[truncated: 85 more columns]

## Sheet: S6.4 Ave tissue express male
Average TPM expression of the 100 male upregulated CDS. Average is of all samples of the same sex, and all the winter sampled individuals.
Sample:	TFf	TFm	TFw	STf	STm	STw	RNf	RNm	RNw	Paf	Pam	Paw	Skf	Skm	Skw	Spf	Spm	Spw	Cof	Com	Cow
gbr.1.191.t1	3.32451	6.79481	4.97025	4.47802	10.5115	6.72354	6.9736	23.9464	7.43004	3.42787	9.07788	4.88156	5.48037	15.8436	7.01763	4.75207	4.98574	6.0284	5.61144	33.2154	5.03599
gbr.1.204.t1	4.01935	6.47582	6.24105	5.71825	7.47615	8.53205	5.76323	10.5526	7.26791	6.98944	12.7057	11.2675	8.933	12.7464	10.4509	6.19359	16.4404	9.90839	1.28594	1.27333	2.15717
gbr.1.4.t1	1.3583	1.68045	2.14963	2.748	2.46047	3.1318	4.2931	3.19963	7.27101	10.7627	22.4313	7.57544	3.24666	12.1258	3.46186	13.8879	52.6976	17.3624	6.70981	8.74327	2.99998
gbr.100.60.t1	12.5957	11.8525	10.5324	4.01061	6.78473	6.31373	3.24404	5.13611	6.9901	13.3988	16.3987	20.4862	34.1724	21.3873	38.737	5.03019	7.27288	10.858	6.41491	20.119	16.5526
gbr.108.14.t1	41.9368	56.7907	52.2489	33.4307	61.2176	43.9853	24.492	36.3813	33.5388	32.594	39.0084	42.5547	52.1687	50.7381	45.066	39.8497	53.4605	47.8936	120.258	194.792	83.2682
gbr.11.143.t1	155.065	209.936	97.4216	100.563	127.744	105.428	201.394	348.086	109.899	45.2842	50.0964	39.7186	76.2286	91.8587	83.8332	72.0582	170.563	53.621	73.2132	53.9525	117.217
gbr.110.4.t1	68.0331	64.3145	37.9668	54.5773	70.4266	36.0694	50.1961	79.823	19.5936	67.9516	101.733	61.3842	72.553	94.193	43.2312	68.5599	156.792	40.4575	40.0316	45.2229	25.5014
gbr.111.21.t1	33.431	51.7187	56.4229	39.7717	63.9594	47.5545	27.2904	34.8948	50.4028	28.7424	64.5934	77.4718	28.4956	53.5369	55.2034	13.9824	32.7025	51.2487	37.9665	123.415	75.9115
gbr.119.16.t1	30.0249	41.574	36.9568	50.0205	90.4798	60.8539	24.2882	52.794	9.03265	119.736	156.532	140.494	48.9182	79.1198	151.274	56.7909	138.003	33.696	40.1814	24.8763	11.7659
gbr.1220.1.t1	6.58658	114.062	30.488	5.92192	87.7384	33.7263	0.0775452	8.47012	12.8393	11.5869	123.076	37.5858	4.06738	51.0839	15.0309	22.0429	117.767	20.8169	1.67941	37.3069	17.5908
gbr.124.81.t1	18.7701	21.1579	23.4094	12.0958	20.434	16.9981	5.58555	10.4884	9.52327	25.0221	29.8347	33.6069	27.7393	29.121	29.918	44.7627	51.6809	69.4443	3.88913	2.94227	5.63498
gbr.13.37.t1	12.9619	20.9256	23.115	13.745	17.787	18.3813	24.7002	24.7437	41.6682	16.1104	19.0898	22.7362	14.9079	18.5117	17.7863	10.7682	26.6327	22.4206	9.53091	15.2584	13.2064
gbr.134.40.t1	98.9571	117.946	92.0486	143.094	147.403	115.654	278.96	330.982	175.291	88.932	97.1614	83.6193	103.283	125.939	143.125	138.515	205.701	112.742	51.4422	50.7567	43.6477
gbr.139.4.t1	101.378	177.503	166.506	28.1278	109.112	69.9658	52.2518	69.9226	73.4045	44.5012	94.382	102.249	28.7859	80.7897	61.2387	84.1957	218.215	136.605	5.98949	10.8628	4.8902
gbr.14.106.t1	53.5214	51.4467	43.3584	42.648	48.8172	46.7643	26.6351	30.7575	16.6121	54.2858	92.5277	69.7926	73.9895	88.3579	99.8707	53.4326	112.97	77.0688	49.5338	39.3001	40.2101
gbr.141.17.t1	14.2597	19.4757	9.9633	2.97673	15.1978	7.23813	0.628684	1.07617	0.191656	54.8448	81.3102	79.4462	74.9413	100.155	137.239	1.83586	2.25458	3.997	0.572487	0.66301	2.95303
gbr.153.39.t1	61.7455	81.6933	63.9133	56.1703	154.172	118.486	38.2007	78.9511	12.0851	93.5533	96.1525	129.089	20.2449	24.1514	52.6945	170.193	163.793	147.925	14.6222	18.2467	14.1714
gbr.164.23.t1	17.6831	30.9828	24.2255	26.1446	48.8862	39.4991	9.33511	30.1256	16.3507	23.5732	30.511	32.1687	13.4472	21.8282	14.8787	45.6367	69.8067	56.6434	3.948	3.50726	7.7013
gbr.164.24.t1	57.2072	87.9997	103.031	2.97845	21.4537	27.5005	5.62706	46.9532	24.2703	21.9078	54.5052	74.3801	15.1681	19.8893	31.9578	4.53625	4.90975	2.57862	0.200142	0.331822	5.46918
gbr.167.37.t1	201.432	336.522	287.327	147.531	254.181	246.214	145.095	234.964	219.683	133.252	216.299	221.347	269.312	389.506	343.78	110.017	260.029	178.271	67.522	146.174	99.8889
gbr.17.64.t1	2286.53	3718.21	2126.3	665.949	3557.65	1340.74	1494.84	2840.69	1061.96	1633.53	7086.49	2877.62	4646.52	8945.45	5780.03	4131.67	4737.34	3863.29	16850.8	27495.9	19959.8
gbr.17.71.t1	7.09133	10.5944	4.50177	9.13741	22.2632	16.6717	2.93406	2.59214	0.370335	3.04196	4.60258	3.40828	3.19117	3.28356	4.43063	1.60526	2.93119	1.20421	0.202887	0.356824	0.102062
gbr.173.5.t1	46.2005	62.6816	55.3999	37.1227	47.3215	36.6212	22.4885	32.932	31.3289	19.6837	31.2594	31.2054	26.9266	34.36	27.2186	26.9105	51.4713	39.8412	30.7271	38.2896	52.7429
gbr.174.41.t1_gbr.174.42.t1	9.02961	10.152	7.64236	7.27046	13.6012	13.7498	3.24426	5.0118	0.955175	5.73952	5.07018	4.98007	3.02289	3.65518	6.32233	8.26474	10.5434	4.23546	1.12159	0.640098	0.606083
gbr.183.33.t1	89.4265	123.795	96.2626	37.5026	93.0569	61.8547	18.389	30.9428	20.4387	35.57	49.8301	56.3994	38.287	49.2174	47.1964	30.6485	47.449	21.8751	6.1256	2.44123	10.9999
gbr.187.10.t1	16.2685	21.7417	19.1759	18.3046	17.4168	19.4178	14.8262	19.0027	17.8883	10.7873	16.2795	14.4915	16.3913	19.0089	20.8933	12.8961	14.0633	18.3182	5.19771	16.6906	16.826
gbr.19.165.t1	652.28	654.051	436.558	347.871	443.504	268.094	941.619	1975.64	540.119	602.054	974.172	410.848	133.932	183.907	151.1	546.396	849.515	229.107	840.807	443.343	358.664
gbr.190.10.t1	18.9641	23.6583	21.2659	17.38	26.1373	21.2581	22.7251	34.2933	32.5551	24.0046	37.5233	35.1784	30.1968	32.1111	31.3999	15.0769	35.9072	24.0852	14.5978	23.1811	19.9016
gbr.193.24.t1	138.586	133.243	38.1891	57.6416	88.1712	50.9223	0.69899	21.9646	0.26144	240.31	183.347	264.758	71.684	35.9728	71.1003	0	0	0.090336	0.85394	0.685902	10.4697
gbr.20.25.t1_gbr.20.16.t1_gbr.20.17.t1	5.07432	6.56196	4.8437	1.9866	7.66579	5.08579	3.06998	5.24033	5.6448	4.0019	7.07888	5.64515	1.11134	2.73154	2.97092	0.491207	0.346724	0.919704	0.0931219	0.0462785	0.862006
gbr.207.2.t1	9.74839	18.0464	11.6625	7.37032	25.6729	23.2646	3.73388	13.0918	3.5759	8.00181	11.9358	15.9353	10.7194	21.188	12.2759	9.4946	15.8744	6.15468	0.0347699	0.599215	0.151181
gbr.208.50.t1	4.86771	10.3891	12.1867	3.76525	16.7755	9.7688	4.12379	8.31761	3.67183	53.9069	77.3997	81.8895	13.6004	20.7429	19.0734	71.3451	102.641	112.741	4.90306	4.56386	8.02138
gbr.21.21.t1	5.03653	7.20328	8.76957	4.94504	6.87496	7.29176	1.63851	5.67615	3.89428	7.26489	8.54388	10.3361	8.74283	8.77115	11.4431	6.02884	6.99388	7.82265	5.43178	5.1506	11.2045
gbr.220.13.t1_gbr.220.14.t1	0.629586	0.961869	0.715881	0.460871	1.17603	1.30226	0.195843	1.9802	2.37528	2.91756	4.92284	3.83282	1.07389	1.72211	2.07088	1.07499	1.12262	0.676782	0.361974	0.236004	0.270591
gbr.225.27.t1	2136.41	3027.25	2424.54	512.784	1245.51	724.966	58.2121	565.437	150.835	130.755	195.757	145.347	412.317	1185.28	617.231	75.537	99.0475	160.093	10.4299	17.5064	65.5381
gbr.232.34.t1	17.6496	39.8233	65.2697	38.5419	125.201	92.2064	25.3629	33.8501	26.1798	68.7364	141.444	192.459	48.1179	117.473	188.956	25.5551	183.59	64.3973	21.4765	18.1017	32.4108
gbr.24.61.t1	127.686	148.284	142.592	105.567	131.084	145.331	134.323	181.525	128.602	89.7659	129.672	141.825	129.734	121.491	164.405	30.1479	78.9236	51.8988	69.3437	91.2249	78.3649
gbr.243.11.t1	10.0499	17.4005	15.9011	5.82863	13.2628	7.92215	2.88173	18.7443	1.82724	6.46447	17.1795	17.6109	10.0993	5.09644	10.7151	7.92993	10.8737	14.6778	5.89197	2.82399	15.7781
gbr.25.181.t1	86.0301	172.557	116.752	91.8564	312.396	150.847	59.649	144.942	40.2566	211.926	344.916	250.493	104.393	182.067	139.776	218.87	241.782	172.747	200.821	305.832	199.954
gbr.257.2.t1	10.7631	15.5094	13.4407	17.4797	24.9686	15.3654	4.95173	8.7537	3.33605	33.3068	54.7196	39.1136	22.3504	32.0161	22.9555	26.5568	66.2284	20.4675	10.3934	9.85549	8.19565
gbr.26.23.t1	2.62133	3.78296	1.51051	3.05848	6.38293	3.64056	2.91034	5.4446	0.947758	5.82663	8.18722	6.55678	3.04031	4.17927	10.7986	2.30228	2.92159	1.48911	1.57392	2.30487	0.628127
gbr.26.24.t1	39.5733	38.0846	26.5109	33.704	88.8675	43.4849	10.2682	24.6755	6.17953	102.196	99.7779	88.6184	49.4842	58.0616	73.0362	100.056	70.8281	33.6077	14.1163	4.76413	1.91327
gbr.27.43.t1	3.23089	5.38551	2.43795	3.98795	7.87159	4.37366	2.37948	5.78655	1.34662	7.67011	6.85795	4.87108	3.66763	3.60712	5.7327	2.95451	2.90935	0.698954	1.89551	0.590528	0.454157
gbr.27.54.t1	25.9628	30.9446	12.4878	12.7113	24.7057	9.40862	30.677	40.0301	6.7928	25.4009	22.3626	23.4475	27.0281	20.0949	44.0165	13.2142	15.0084	4.42864	8.74583	8.11066	3.47705
gbr.27.63.t1	25.1157	24.0639	21.5016	28.4641	33.0762	25.2721	56.0656	64.8539	51.977	76.1573	84.0491	88.5347	167.08	169.228	130.96	82.6683	184.628	109.09	1029.09	1821.52	1066.31
gbr.279.21.t1	28.8822	23.1022	33.344	14.9503	17.7866	34.3	9.2101	14.3041	25.3349	68.8855	205.059	164.854	61.6175	75.0978	101.643	56.5846	41.5997	32.9518	8.4929	5.94264	32.0873
gbr.283.25.t1	20.6094	19.8669	31.1188	12.038	14.8436	17.106	10.9667	10.6428	13.7336	13.8493	16.077	24.2415	11.2248	4.18371	10.4862	21.3249	77.2121	52.3264	34.8095	39.3397	49.2623
gbr.3.46.t1	10.2921	29.0452	15.3438	5.39837	28.5563	18.4578	0.1747	1.98502	4.45424	34.6614	36.9898	42.5051	73.7295	73.0242	115.274	1.31562	0.648772	3.5693	3.28645	2.4704	13.8054
gbr.316.3.t1	920.726	1447.04	1434.5	1669.21	3028.87	3217.52	1049.21	1550.7	1072.33	1267.81	1709.64	2577.43	1281.46	1809.16	2495.13	1477.68	4501.52	3053.43	908.62	1466.56	1174.65
gbr.325.3.t1	5.00426	15.279	12.522	4.72706	17.7212	12.3446	24.6217	33.9949	40.4576	110.7	166.519	111.688	149.488	145.056	94.0627	3.86935	7.35479	9.89643	4.75913	20.1193	25.4404
gbr.330.7.t1	583.086	538.12	580.512	397.021	540.057	469.571	131.734	192.286	88.9427	601.422	1100.29	626.347	744.471	641.788	709.451	275.378	877.408	376.578	427.604	256.219	187.029
gbr.338.14.t1	184.135	222.058	398.399	60.9764	103.409	200.421	167.832	240.269	597.196	56.4906	96.3481	139.17	331.376	338.494	736.816	18.4268	24.3539	141.527	8.84382	54.7714	47.1128
gbr.34.26.t1	4.0036	4.25974	2.53703	0.693263	2.3805	0.935739	0.143784	1.07791	0.0687672	0.352236	0.835467	0.245258	2.20862	2.99852	2.24227	0.200047	0.0868463	0.133739	0.0491504	0.0519237	0.0998353
gbr.343.8.t1	21.7931	21.7518	29.4206	21.1906	15.2683	18.0312	39.6101	33.8139	23.23	25.5083	19.6586	13.0389	6.10994	4.39556	3.79837	52.2749	28.3907	10.1967	7.6055	6.92425	8.56571
gbr.364.1.t1	0.846207	1.5921	0.345635	0.782422	3.20691	0.742747	1.03563	1.7582	0.15352	1.9689	0.807358	1.42065	0.383934	0.202035	0.260339	0.544908	0.334316	0.147215	0.242952	0.019113	0.0558244
gbr.379.5.t1	15.1716	20.271	10.0824	10.2011	20.1683	9.20138	2.55663	4.11699	0.63257	11.91	16.5078	10.0538	4.73811	7.12832	11.882	6.64609	14.4377	3.43944	5.14564	1.38462	0.630545
gbr.379.9.t1	357.937	449.539	457.562	315.674	445.391	375.911	377.999	572.665	383.196	290.253	373.564	369.755	661.534	750.263	669.692	345.441	695.337	451.109	362.664	425.578	386.108
gbr.39.14.t1	10.1651	12.6705	6.39831	8.65755	13.1247	7.88381	2.97628	9.75518	2.10045	21.7849	28.5508	18.399	14.1848	13.8315	14.094	5.4148	18.6827	4.17426	6.76097	2.28316	4.68746
gbr.4.16.t1	3.74315	9.22111	4.63732	1.85876	4.99208	2.64853	1.85259	7.09653	2.15406	2.62422	5.57449	3.22466	2.61221	3.81864	3.24868	3.77433	5.86096	3.70459	1.11494	0.765104	1.19219
gbr.4.80.t1	25.0328	36.6519	18.8365	17.0671	36.9936	24.1696	7.3401	17.2224	4.16628	19.7826	22.2122	17.4271	27.1717	21.1302	53.0712	13.6411	19.7481	8.8902	6.45067	4.76175	5.76965
gbr.4.82.t1	26.9685	46.5218	25.3163	18.4375	53.5116	24.6553	7.94368	21.3696	2.98673	7.73802	15.8551	7.87193	11.3228	18.4739	41.6992	13.6705	15.8914	9.36485	2.93271	2.08167	2.2575
gbr.40.166.t1	12.4346	24.3629	11.7787	7.46375	43.9195	19.1022	0.983961	5.62653	1.01202	64.4672	152.077	93.9764	3.44662	24.5402	19.6302	7.91286	31.4098	5.4928	2.39511	1.64857	0.32803
gbr.40.174.t1	1.19824	0.326711	0.3106	0.449566	0.131928	0.224263	1.00482	0.715911	1.62648	1.90449	3.46599	2.53011	4.16879	9.05862	7.16143	9.76749	38.366	68.2394	0.500994	0.627553	4.22942
gbr.41.88.t1	5.13695	6.99804	4.49487	4.34372	8.59585	5.38423	7.34001	7.04684	5.53163	9.18155	18.3033	10.4263	9.03695	9.58316	7.82253	6.31364	8.50389	4.86186	3.60958	5.55895	6.26581
gbr.42.16.t1	18.5407	22.7247	29.4034	16.5629	23.8038	23.6861	15.0915	18.4994	18.3077	15.2002	20.8909	19.2215	17.1676	23.4305	19.6372	18.2933	37.2915	29.3986	9.03818	11.0364	16.79
gbr.420.11.t1	3.07808	3.82473	2.94199	1.68787	3.81185	2.98079	21.3276	24.6997	27.7676	9.39475	21.4359	11.5555	100.235	134.923	105.465	12.7336	23.2179	23.0956	34.5743	69.3261	32.7779
gbr.438.2.t1	6.71593	6.63276	4.43467	5.05971	8.71539	5.65472	5.61561	7.17292	1.12649	6.17729	11.1811	6.29871	2.46332	4.03635	5.17559	4.77098	8.57779	2.7375	1.30057	0.639363	0.850242
gbr.44.23.t1	13.8748	37.2793	15.6281	16.9704	46.6656	20.6512	9.92886	11.481	5.72289	15.0366	27.6371	15.0982	6.01824	17.032	10.0494	10.821	30.2222	9.66996	16.2684	5.54786	11.4536
gbr.451.3.t1	8.38114	11.8844	5.80968	7.88848	16.6357	8.93966	4.49308	7.70239	1.03457	18.935	25.2659	15.1358	5.44569	9.53859	8.97899	12.8708	15.6546	4.50191	7.92534	5.41837	1.74426
gbr.48.81.t1	2.23999	5.56717	3.98282	1.0762	10.1807	6.76001	0.515497	4.60581	1.0857	2.86855	9.51722	12.1399	0.847193	3.64696	4.03124	4.15876	8.51548	3.227	0.0680907	0.307715	1.01836
gbr.486.6.t1_gbr.486.8.t1	15.8941	27.4695	11.1286	13.1525	27.8495	14.433	1.59446	6.09098	1.7822	7.67018	66.4335	13.8295	5.1874	25.1166	8.48857	23.0975	53.0461	24.3105	2.51753	3.68087	3.56821
gbr.497.3.t1	40.7174	41.2686	26.373	4.03921	12.2417	9.75349	1.67712	4.29411	7.12414	26.5962	76.0529	65.725	53.4038	64.9705	70.5963	9.70455	15.5185	25.2324	3.62483	6.55447	14.5076
gbr.50.45.t1	588.585	690.854	322.262	409.824	746.097	404.013	65.1001	167.245	11.5872	547.947	625.86	378.408	199.155	218.578	337.228	388.136	491.695	80.2865	29.4167	14.3692	11.0568
gbr.53.32.t1	9.36737	12.8717	5.66796	14.7084	12.7394	8.38858	5.64008	24.8746	2.41004	26.3439	33.9008	23.9298	12.5711	18.4201	15.7668	13.2774	22.8753	5.78489	7.12611	5.83953	4.1766
gbr.56.119.t1	92.8196	92.4602	52.5624	39.4425	57.8073	46.0726	12.0952	17.1527	10.0334	21.2278	19.3145	28.6008	25.9025	33.4612	26.8136	20.5938	42.3887	41.7496	68.7838	241.199	76.4938
gbr.56.71.t1	10.721	12.3736	4.15216	0.908709	7.58978	0.216724	0	0	0	0	0	0	0	0	0	0.348502	0	0.0776949	0	0	0
gbr.58.112.t1	10.7304	11.6993	8.52478	7.91362	15.8288	11.4256	3.57098	7.48006	1.41898	25.8634	34.6977	25.1759	6.40769	7.79956	10.7911	11.4182	10.3748	4.46352	6.19798	4.16818	4.43309
gbr.59.34.t1	4.75153	5.15285	3.31572	2.32075	4.86326	3.181	7.51836	9.53565	4.51178	16.054	19.221	14.9889	27.393	22.1959	36.5144	16.4297	14.2237	11.1498	0.854063	0.484416	1.28322
gbr.6.135.t1_gbr.6.136.t1	2.8511	4.25924	3.01204	1.85155	5.09148	3.11266	2.36501	3.86643	1.89555	4.09666	5.64333	5.78762	1.53712	2.51765	3.93358	2.72913	5.75688	2.77645	1.13112	1.99012	2.8313
gbr.615.2.t1_gbr.615.4.t1	25.8683	35.6567	39.7295	20.6775	33.1283	30.8175	17.4138	20.8103	20.555	20.6927	36.3866	35.7165	19.1915	24.7988	31.5458	19.7051	36.4302	24.022	10.759	16.2973	19.1454
gbr.64.3.t1	2.16872	3.71509	2.04607	2.02984	5.23207	3.35657	1.51775	0.447792	0.104768	4.03992	5.78626	6.73902	3.00031	3.29411	7.23846	1.39459	3.90573	1.21919	2.76197	1.87139	0.406334
gbr.65.73.t1	9.94383	99.1138	122.61	7.03058	129.165	7.77844	7.7149	11.1735	8.89731	3.62779	7.86907	23.7061	22.6577	20.8212	19.19	4.19106	4.48565	4.86301	59.3701	40.3829	119.458
gbr.65.74.t1	6.67711	124.418	146.707	1.23976	158.549	4.84466	0.645629	46.974	4.5383	1.76924	89.4621	88.4182	9.53484	53.1183	18.7659	1.66445	16.0793	40.0655	6.22866	5.38058	9.95238
gbr.66.14.t1	5.80034	5.28509	2.0856	6.50578	19.8485	10.6339	0.25259	1.99062	0.0573657	4.51348	7.69539	3.59289	5.50662	14.3273	14.258	0.559167	1.17319	1.09531	0	0	0
gbr.67.3.t1_gbr.67.4.t1	1.84198	3.21056	2.62545	1.32568	2.58011	1.94367	3.48305	3.46413	5.61065	1.13184	1.23771	0.888802	4.43152	8.45624	5.02497	2.0751	8.35339	6.90096	1.28339	1.34795	3.0842
gbr.7.162.t1	400.515	330.565	278.253	363.07	305.66	195.181	334.987	475.555	287.825	204.319	321.725	169.827	74.9434	139.09	71.1861	289.167	665.164	258.506	413.9	291.643	304.641
gbr.7.43.t1	2.94959	5.32108	4.66337	6.73051	11.033	7.06221	2.99967	10.4367	2.43633	9.21058	12.6317	13.1429	4.00535	5.481	10.2901	5.05604	12.5604	2.18887	1.93089	1.3751	2.10813
gbr.72.43.t1	4.12544	9.33606	4.73162	3.4829	7.46145	3.7665	13.8452	13.1181	15.9372	8.13491	7.00579	6.80593	10.7958	8.25936	4.41147	5.6984	25.9778	6.11379	16.2555	42.6484	18.6932
gbr.72.73.t1	364.766	378.394	273.878	154.22	170.062	213.39	11.2413	55.2514	15.2415	58.0954	43.3038	52.376	191.986	194.337	423.476	27.2344	34.9717	33.7523	0.602893	0.539315	8.62347
gbr.75.66.t1	5.72981	5.36246	5.69191	6.87091	11.1473	11.1584	3.778	5.80369	2.42984	15.1353	20.5331	16.1833	11.3625	10.5281	8.87395	5.65095	15.3844	7.25784	4.62368	5.08501	5.00998
gbr.755.1.t1	26.2569	32.8827	24.6723	18.8766	36.8057	28.3442	20.917	38.5233	10.6057	31.056	48.2376	40.1559	24.6318	27.5047	34.2661	29.0114	42.5462	20.6167	19.5235	12.7018	17.9314
gbr.76.46.t1	20.7127	39.4458	20.8809	23.0588	85.0384	30.9566	19.6561	40.8301	22.0314	17.1825	20.6188	41.3153	40.9768	51.5491	45.9581	32.2139	56.2946	103.751	27.2456	60.071	47.3779
gbr.76.47.t1	1.7875	3.56751	1.25569	1.84711	7.97572	2.62082	1.11335	2.82951	0.0755459	2.90474	4.50609	3.55889	2.0433	2.53205	3.0074	4.83908	8.01098	2.65492	0.807318	0.841026	0.604279
gbr.8.39.t1	18.3012	21.5267	11.6038	6.52106	19.478	12.0636	9.6961	12.5228	8.4908	12.3121	19.1329	15.232	9.91747	12.7504	17.0225	9.67487	19.1893	8.6786	10.2922	15.3998	21.3781
gbr.817.1.t1	5.09791	42.4242	20.4254	4.0142	47.0527	24.8605	1.54845	42.1338	0.476583	1.69457	25.9284	14.4217	0	6.4296	8.20931	4.9106	22.9387	8.71715	4.79636	26.4956	3.08495
gbr.82.22.t1	4.23747	3.21427	2.69782	0.408517	0.703933	1.98446	0.167067	0.965093	0.696445	1.34713	54.789	0.719491	1.33156	4.7728	14.1519	0.126868	0.670129	0.798769	1.95448	16.8745	15.3662
gbr.865.1.t1	16.0606	16.0001	2.38083	55.3853	73.8163	13.0068	1.12304	5.31679	0.282212	243.691	149.304	87.4266	13.3134	18.3737	7.94468	36.6489	33.7362	2.14017	9.6546	0.85059	4.45225
gbr.87.22.t1	24.4251	33.8963	26.2808	5.4297	20.8524	17.9327	8.95485	5.34755	13.1352	4.69723	3.50539	5.18154	35.4666	22.6834	33.1678	2.80807	0.928847	10.2126	591.819	14.0815	217.805
gbr.88.43.t1	33.814	56.6646	22.6353	38.8158	107.536	46.3165	24.1416	59.7428	4.31524	102.431	148.359	80.0026	45.3132	96.7378	89.8842	41.5147	39.3167	9.75702	21.6334	19.3618	6.50447
gbr.93.39.t1	4.71461	9.02182	4.71057	4.60628	6.45592	4.0734	4.14168	4.29657	3.02309	5.37485	11.054	8.94199	4.81668	6.29763	7.24118	3.12588	9.29084	5.72822	0.868237	1.41903	2.85264
gbr.95.47.t1	25.6131	27.2949	20.3641	24.8773	36.8445	23.2233	10.3425	15.5313	7.67806	45.0842	59.4954	55.0573	67.7846	65.9859	62.316	35.5998	84.4277	28.1563	18.7071	22.6492	15.9652
