# Supplementary material for: Seasonal tissue-specific gene expression in wild crown-of-thorns starfish reveals reproductive and stress-related transcriptional systems
Source: PLoS Biol. 2024 May 14;22(5):e3002620. doi: 10.1371/journal.pbio.3002620 (PMC11093393; doi:10.1371/journal.pbio.3002620)
Supplement: S7 Table — S7.1 Table. Overall results and statistics output from Orthofinder. S7.2 Table. Orthofinder statistics for the sea urchin S. purpuratus; the sea cucumber A. japonicus; and starfish A. rubens, P. miniata, and COTS. S7.3 Table. Orthogroups present in the echinoderm genomes. S7.4 Table. Gene duplications present in the echinoderm genomes. S7.5 Table. Number of differentially expressed lineage-specific protein-coding genes expressed in each COTS tissue. S7.6 Table. All significantly differentially expressed lineage-specific genes, across both season and sex. Samples were compared pairwise, female summer (F) vs. male summer (M); F summer vs. winter; and M summer vs. winter, where 1 depicts significant up-regulation. S7.7 Table. Significant GO enrichments based on differentially expressed lineage-specific protein-coding genes. (XLSX) [file pbio.3002620.s011.xlsx]

## Sheet: 7.1 Overall stats
Overall results and statistics output from Orthofinder.
Number of species	5
Number of genes	152183
Number of genes in orthogroups	140714
Number of unassigned genes	11469
Percentage of genes in orthogroups	92.5
Percentage of unassigned genes	7.5
Number of orthogroups	19830
Number of species-specific orthogroups	5589
Number of genes in species-specific orthogroups	27870
Percentage of genes in species-specific orthogroups	18.3
Mean orthogroup size	7.1
Median orthogroup size	6
G50 (assigned genes)	8
G50 (all genes)	8
O50 (assigned genes)	4649
O50 (all genes)	5366
Number of orthogroups with all species present	8162
Number of single-copy orthogroups	1354
Date	2022-09-06
Orthogroups file	Orthogroups.tsv
Unassigned genes file	Orthogroups_UnassignedGenes.tsv
Per-species statistics	Statistics_PerSpecies.tsv
Overall statistics	Statistics_Overall.tsv
Orthogroups shared between species	Orthogroups_SpeciesOverlaps.tsv
Average number of genes per-species in orthogroup	Number of orthogroups	Percentage of orthogroups	Number of genes	Percentage of genes
<1	7080	35.7	19775	14.1
'1	9133	46.1	59819	42.5
'2	2250	11.3	25902	18.4
'3	646	3.3	10764	7.6
'4	258	1.3	5623	4
'5	153	0.8	4098	2.9
'6	107	0.5	3408	2.4
'7	56	0.3	2058	1.5
'8	36	0.2	1510	1.1
'9	28	0.1	1310	0.9
'10	18	0.1	936	0.7
2015-11-01	37	0.2	2409	1.7
16-20	17	0.1	1550	1.1
21-50	11	0.1	1552	1.1
51-100	0	0	0	0
101-150	0	0	0	0
151-200	0	0	0	0
201-500	0	0	0	0
501-1000	0	0	0	0
'1001+	0	0	0	0
Number of species in orthogroup	Number of orthogroups
1	5589
2	2062
3	1927
4	2090
5	8162

## Sheet: 7.2 Species stats
	S. purpuratus	A. japonicus	A. rubens	COTS	P. miniata
Number of genes	38439	30221	24049	24071	35403
Number of genes in orthogroups	36076	25984	23343	21362	33949
Number of unassigned genes	2363	4237	706	2709	1454
Percentage of genes in orthogroups	93.9	86	97.1	88.7	95.9
Percentage of unassigned genes	6.1	14	2.9	11.3	4.1
Number of orthogroups containing species	12955	11966	12628	13252	13863
Percentage of orthogroups containing species	65.3	60.3	63.7	66.8	69.9
Number of species-specific orthogroups	2142	1812	397	506	732
Number of genes in species-specific orthogroups	11462	8005	1673	2784	3946
Percentage of genes in species-specific orthogroups	29.8	26.5	7	11.6	11.1
Number of genes per-species in orthogroup	Number of orthogroups	Number of orthogroups	Number of orthogroups	Number of orthogroups	Number of orthogroups
'0	6875	7864	7202	6578	5967
'1	5274	6548	7744	10933	7018
'2	3851	3421	2609	1198	3154
'3	1368	881	1117	408	1423
'4	885	369	496	209	820
'5	420	197	239	114	410
'6	304	123	132	87	278
'7	185	80	93	63	173
'8	141	67	53	35	129
'9	95	45	35	32	104
'10	65	35	23	23	55
2015-11-01	184	78	54	76	160
16-20	67	55	20	19	51
21-50	99	50	12	42	84
51-100	15	14	1	10	4
101-150	2	2	0	1	0
151-200	0	0	0	2	0
201-500	0	1	0	0	0
501-1000	0	0	0	0	0
'1001+	0	0	0	0	0
Number of genes per-species in orthogroup	Percentage of orthogroups	Percentage of orthogroups	Percentage of orthogroups	Percentage of orthogroups	Percentage of orthogroups
'0	34.7	39.7	36.3	33.2	30.1
'1	26.6	33	39.1	55.1	35.4
'2	19.4	17.3	13.2	6	15.9
'3	6.9	4.4	5.6	2.1	7.2
'4	4.5	1.9	2.5	1.1	4.1
'5	2.1	1	1.2	0.6	2.1
'6	1.5	0.6	0.7	0.4	1.4
'7	0.9	0.4	0.5	0.3	0.9
'8	0.7	0.3	0.3	0.2	0.7
'9	0.5	0.2	0.2	0.2	0.5
'10	0.3	0.2	0.1	0.1	0.3
2015-11-01	0.9	0.4	0.3	0.4	0.8
16-20	0.3	0.3	0.1	0.1	0.3
21-50	0.5	0.3	0.1	0.2	0.4
51-100	0.1	0.1	0	0.1	0
101-150	0	0	0	0	0
151-200	0	0	0	0	0
201-500	0	0	0	0	0
501-1000	0	0	0	0	0
'1001+	0	0	0	0	0
Number of genes per-species in orthogroup	Number of genes	Number of genes	Number of genes	Number of genes	Number of genes
'0	0	0	0	0	0
'1	5274	6548	7744	10933	7018
'2	7702	6842	5218	2396	6308
'3	4104	2643	3351	1224	4269
'4	3540	1476	1984	836	3280
'5	2100	985	1195	570	2050
'6	1824	738	792	522	1668
'7	1295	560	651	441	1211
'8	1128	536	424	280	1032
'9	855	405	315	288	936
'10	650	350	230	230	550
2015-11-01	2294	1000	655	963	2000
16-20	1194	965	363	333	894
21-50	2917	1491	370	1213	2462
51-100	957	1011	51	684	271
101-150	242	211	0	106	0
151-200	0	0	0	343	0
201-500	0	223	0	0	0
501-1000	0	0	0	0	0
'1001+	0	0	0	0	0
Number of genes per-species in orthogroup	Percentage of genes	Percentage of genes	Percentage of genes	Percentage of genes	Percentage of genes
'0	0	0	0	0	0
'1	13.7	21.7	32.2	45.4	19.8
'2	20	22.6	21.7	10	17.8
'3	10.7	8.7	13.9	5.1	12.1
'4	9.2	4.9	8.2	3.5	9.3
'5	5.5	3.3	5	2.4	5.8
'6	4.7	2.4	3.3	2.2	4.7
'7	3.4	1.9	2.7	1.8	3.4
'8	2.9	1.8	1.8	1.2	2.9
'9	2.2	1.3	1.3	1.2	2.6
'10	1.7	1.2	1	1	1.6
2015-11-01	6	3.3	2.7	4	5.6
16-20	3.1	3.2	1.5	1.4	2.5
21-50	7.6	4.9	1.5	5	7
51-100	2.5	3.3	0.2	2.8	0.8
101-150	0.6	0.7	0	0.4	0
151-200	0	0	0	1.4	0
201-500	0	0.7	0	0	0
501-1000	0	0	0	0	0
'1001+	0	0	0	0	0

## Sheet: 7.3 Total orthogroups
Orthogroup	GCA_002754855.1_ASM275485v1_protein	arub1_3_GCF_proteins	gbr	pm3_0_GCF_proteins	sp5_0_GCF_proteins
OG0000000	PIK33437.1_putative_NLR_family_CARD_domain-containing_protein_4__partial_[Apostichopus_japonicus], PIK33522.1_hypothetical_protein_BSL78_29664__partial_[Apostichopus_japonicus], PIK33556.1_hypothetical_protein_BSL78_29626_[Apostichopus_japonicus], PIK33557.1_hypothetical_protein_BSL78_29627_[Apostichopus_japonicus], PIK33929.1_hypothetical_protein_BSL78_29252__partial_[Apostichopus_japonicus], PI…		gbr.115.29.t1
OG0000001		XP_033627338.1_uncharacterized_protein_LOC117290190_[Asterias_rubens], XP_033629703.1_uncharacterized_protein_LOC117291844_[Asterias_rubens]	gbr.106.18.t1, gbr.106.39.t1, gbr.106.55.t1, gbr.108.7.t1, gbr.109.28.t1, gbr.1093.1.t1, gbr.11.208.t1, gbr.1100.1.t1, gbr.116.31.t1, gbr.116.46.t1, gbr.121.27.t1, gbr.121.28.t1, gbr.135.38.t1, gbr.135.71.t1, gbr.135.72.t1, gbr.139.13.t1, gbr.139.15.t1, gbr.139.85.t1, gbr.147.17.t1, gbr.1476.1.t1, gbr.1497.1.t1, gbr.15.109.t1, gbr.15.111.t1, gbr.15.24.t1, gbr.15.52.t1, gbr.158.25.t1, gbr.158.26.t…	XP_038060123.1_uncharacterized_protein_LOC119731150_[Patiria_miniata]
OG0000002			gbr.1.72.t1, gbr.102.71.t1, gbr.1020.1.t1, gbr.1021.2.t1, gbr.104.7.t1, gbr.106.8.t1, gbr.108.3.t1, gbr.1157.1.t1, gbr.116.29.t1, gbr.129.51.t1, gbr.13.116.t1, gbr.13.28.t1, gbr.130.37.t1, gbr.133.3.t1, gbr.135.16.t1, gbr.135.22.t1, gbr.135.28.t1, gbr.135.34.t1, gbr.135.35.t1, gbr.135.50.t1, gbr.135.55.t1, gbr.135.67.t1, gbr.135.78.t1, gbr.142.19.t1, gbr.143.21.t1, gbr.149.35.t1, gbr.149.36.t1, g…
OG0000003	PIK34659.1_putative_deleted_in_malignant_brain_tumors_1_protein_[Apostichopus_japonicus], PIK34660.1_hypothetical_protein_BSL78_28517_[Apostichopus_japonicus], PIK34661.1_putative_deleted_in_malignant_brain_tumors_1_protein-like_[Apostichopus_japonicus], PIK37132.1_hypothetical_protein_BSL78_26038_[Apostichopus_japonicus], PIK38168.1_putative_deleted_in_malignant_brain_tumors_1_protein-like__part…	XP_033625558.1_uncharacterized_protein_LOC117288817_[Asterias_rubens], XP_033626188.1_deleted_in_malignant_brain_tumors_1_protein-like_[Asterias_rubens], XP_033636271.1_deleted_in_malignant_brain_tumors_1_protein-like_[Asterias_rubens], XP_033636443.1_deleted_in_malignant_brain_tumors_1_protein-like_[Asterias_rubens], XP_033636524.1_deleted_in_malignant_brain_tumors_1_protein-like_[Asterias_ruben…	gbr.1.87.t1_gbr.1.88.t1, gbr.102.1.t1, gbr.125.15.t1, gbr.156.36.t1, gbr.177.44.t1_gbr.177.43.t1, gbr.223.14.t1, gbr.223.32.t1, gbr.224.21.t1, gbr.224.22.t1_gbr.224.25.t1, gbr.253.12.t1, gbr.2629.1.t1, gbr.38.19.t1, gbr.38.20.t1, gbr.38.21.t1, gbr.38.22.t1, gbr.38.23.t1, gbr.38.24.t1, gbr.464.5.t1, gbr.504.1.t1, gbr.504.3.t1, gbr.54.6.t1, gbr.645.1.t1_gbr.645.3.t1_gbr.645.4.t1, gbr.76.65.t1, gbr.…	XP_038045821.1_deleted_in_malignant_brain_tumors_1_protein-like_isoform_X1_[Patiria_miniata], XP_038045824.1_deleted_in_malignant_brain_tumors_1_protein-like_isoform_X2_[Patiria_miniata], XP_038045825.1_deleted_in_malignant_brain_tumors_1_protein-like_isoform_X3_[Patiria_miniata], XP_038045989.1_LOW_QUALITY_PROTEIN__deleted_in_malignant_brain_tumors_1_protein-like_[Patiria_miniata], XP_038046695.…	NP_999647.2_scavenger_receptor_cysteine-rich_protein_[Strongylocentrotus_purpuratus], NP_999762.1_scavenger_receptor_cysteine-rich_protein_type_12_precursor_[Strongylocentrotus_purpuratus], XP_030829863.1_LOW_QUALITY_PROTEIN__deleted_in_malignant_brain_tumors_1_protein-like_[Strongylocentrotus_purpuratus], XP_030831017.1_deleted_in_malignant_brain_tumors_1_protein_isoform_X1_[Strongylocentrotus_p…
OG0000004	PIK33163.1_hypothetical_protein_BSL78_30021_[Apostichopus_japonicus], PIK34506.1_hypothetical_protein_BSL78_28672_[Apostichopus_japonicus], PIK34507.1_hypothetical_protein_BSL78_28673_[Apostichopus_japonicus], PIK34646.1_hypothetical_protein_BSL78_28535_[Apostichopus_japonicus], PIK35424.1_hypothetical_protein_BSL78_27752_[Apostichopus_japonicus], PIK35689.1_hypothetical_protein_BSL78_27487_[Apos…		gbr.1.74.t1, gbr.107.6.t1, gbr.116.30.t1, gbr.118.19.t1, gbr.129.49.t1, gbr.13.29.t1, gbr.133.1.t1, gbr.135.51.t1, gbr.135.66.t1, gbr.148.34.t1, gbr.149.34.t1, gbr.168.1.t1, gbr.178.25.t1, gbr.186.33.t1, gbr.186.34.t1, gbr.189.30.t1, gbr.191.11.t1, gbr.194.13.t1, gbr.194.35.t1, gbr.194.75.t1, gbr.196.20.t1, gbr.196.4.t1, gbr.196.6.t1, gbr.220.4.t1, gbr.232.26.t1, gbr.232.4.t1, gbr.251.22.t1, gbr.…		XP_030845320.1_uncharacterized_protein_LOC115925496_[Strongylocentrotus_purpuratus]
OG0000005					XP_003724773.3_E3_ubiquitin-protein_ligase_TRIM71_[Strongylocentrotus_purpuratus], XP_003725621.1_E3_ubiquitin-protein_ligase_Midline-1_[Strongylocentrotus_purpuratus], XP_003726762.2_E3_ubiquitin-protein_ligase_TRIM71_[Strongylocentrotus_purpuratus], XP_003728065.1_tripartite_motif-containing_protein_45_[Strongylocentrotus_purpuratus], XP_003729738.2_E3_ubiquitin-protein_ligase_TRIM33-like_[Stro…
OG0000006			gbr.118.2.t1, gbr.160.20.t1, gbr.206.24.t1, gbr.206.25.t1, gbr.206.26.t1, gbr.208.19.t1, gbr.208.21.t1, gbr.208.22.t1, gbr.208.48.t1, gbr.263.10.t1, gbr.351.16.t1, gbr.351.20.t1, gbr.351.21.t1, gbr.396.1.t1, gbr.396.2.t1, gbr.396.20.t1, gbr.396.21.t1, gbr.396.22.t1, gbr.396.23.t1, gbr.396.24.t1, gbr.396.4.t1_gbr.396.7.t1, gbr.396.5.t1, gbr.396.8.t1, gbr.53.3.t1, gbr.53.4.t1_gbr.53.5.t1, gbr.53.6.…	XP_038053680.1_E3_ubiquitin-protein_ligase_TRIM71-like_[Patiria_miniata], XP_038053681.1_E3_ubiquitin-protein_ligase_TRIM71-like__partial_[Patiria_miniata], XP_038053687.1_E3_ubiquitin-protein_ligase_TRIM56-like__partial_[Patiria_miniata], XP_038053688.1_E3_ubiquitin-protein_ligase_TRIM56-like__partial_[Patiria_miniata], XP_038053690.1_protein_PML-like_[Patiria_miniata], XP_038053691.1_E3_ubiquit…
OG0000007					NP_999670.1_toll-like_receptor_Tlr1.1_precursor_[Strongylocentrotus_purpuratus], NP_999671.1_toll-like_receptor_Tlr1.2_precursor_[Strongylocentrotus_purpuratus], XP_001185843.2_toll-like_receptor_13_[Strongylocentrotus_purpuratus], XP_003723962.1_toll-like_receptor_4_[Strongylocentrotus_purpuratus], XP_003727622.3_toll-like_receptor_3_[Strongylocentrotus_purpuratus], XP_003730883.2_toll-like_rece…
OG0000008	PIK33923.1_hypothetical_protein_BSL78_29258_[Apostichopus_japonicus], PIK34233.1_hypothetical_protein_BSL78_28947_[Apostichopus_japonicus], PIK34668.1_hypothetical_protein_BSL78_28507_[Apostichopus_japonicus], PIK35492.1_hypothetical_protein_BSL78_27683_[Apostichopus_japonicus], PIK35966.1_hypothetical_protein_BSL78_27203_[Apostichopus_japonicus], PIK36040.1_hypothetical_protein_BSL78_27133_[Apos…	XP_033624573.1_uncharacterized_protein_K02A2.6-like_[Asterias_rubens], XP_033627295.1_uncharacterized_protein_K02A2.6-like_[Asterias_rubens], XP_033628930.1_uncharacterized_protein_K02A2.6-like_[Asterias_rubens], XP_033628965.1_uncharacterized_protein_K02A2.6-like_[Asterias_rubens], XP_033633054.1_uncharacterized_protein_K02A2.6-like_[Asterias_rubens], XP_033634841.1_uncharacterized_protein_K02A2…	gbr.241.20.t1, gbr.487.10.t1	XP_038051180.1_uncharacterized_protein_K02A2.6-like_[Patiria_miniata], XP_038055804.1_uncharacterized_protein_K02A2.6-like_[Patiria_miniata], XP_038060249.1_uncharacterized_protein_K02A2.6-like_[Patiria_miniata], XP_038060489.1_uncharacterized_protein_K02A2.6-like_[Patiria_miniata], XP_038061207.1_uncharacterized_protein_K02A2.6-like_[Patiria_miniata], XP_038061711.1_uncharacterized_protein_K02A2…	XP_003729104.1_uncharacterized_protein_K02A2.6-like_[Strongylocentrotus_purpuratus], XP_003729725.2_uncharacterized_protein_K02A2.6-like_[Strongylocentrotus_purpuratus], XP_011661336.2_uncharacterized_protein_K02A2.6-like_[Strongylocentrotus_purpuratus], XP_011662136.2_uncharacterized_protein_K02A2.6_[Strongylocentrotus_purpuratus], XP_011664712.2_uncharacterized_protein_K02A2.6-like_[Strongyloce…
OG0000009	PIK33804.1_fibrinogen-like_protein__partial_[Apostichopus_japonicus], PIK33805.1_hypothetical_protein_BSL78_29380__partial_[Apostichopus_japonicus], PIK35646.1_tenascin_[Apostichopus_japonicus], PIK35695.1_putative_zonadhesin_[Apostichopus_japonicus], PIK35696.1_hypothetical_protein_BSL78_27477__partial_[Apostichopus_japonicus], PIK36755.1_putative_IgGFc-binding_protein-like__partial_[Apostichopu…
OG0000010			gbr.1.264.t1, gbr.1.266.t1, gbr.1.267.t1, gbr.1027.1.t1, gbr.1027.2.t1, gbr.103.62.t1, gbr.13.118.t1, gbr.13.19.t1, gbr.1310.1.t1, gbr.1310.2.t1, gbr.1310.3.t1, gbr.1310.4.t1, gbr.1316.1.t1, gbr.1316.2.t1, gbr.135.11.t1, gbr.135.12.t1, gbr.135.14.t1, gbr.137.10.t1, gbr.137.36.t1, gbr.137.37.t1, gbr.137.38.t1, gbr.137.39.t1, gbr.137.40.t1, gbr.137.44.t1, gbr.137.45.t1, gbr.137.46.t1, gbr.137.9.t1,…
OG0000011	PIK33394.1_hypothetical_protein_BSL78_29793_[Apostichopus_japonicus], PIK33710.1_hypothetical_protein_BSL78_29468_[Apostichopus_japonicus], PIK34125.1_hypothetical_protein_BSL78_29048_[Apostichopus_japonicus], PIK34552.1_hypothetical_protein_BSL78_28626_[Apostichopus_japonicus], PIK34638.1_reverse_transcriptase_[Apostichopus_japonicus], PIK35038.1_hypothetical_protein_BSL78_28124_[Apostichopus_ja…
OG0000012	PIK33933.1_tenascin_[Apostichopus_japonicus], PIK34208.1_putative_ficolin-2-like_[Apostichopus_japonicus], PIK35026.1_Fibrinogen-like_protein_A_[Apostichopus_japonicus], PIK35502.1_putative_veficolin-1-like_isoform_X2__partial_[Apostichopus_japonicus], PIK36292.1_hypothetical_protein_BSL78_26872_[Apostichopus_japonicus], PIK37276.1_putative_fibrinogen-like_protein_1_[Apostichopus_japonicus], PIK3…	XP_033624524.1_ryncolin-1-like_[Asterias_rubens], XP_033632064.1_ficolin-1-like_[Asterias_rubens], XP_033635630.1_ficolin-2-like_isoform_X1_[Asterias_rubens], XP_033635632.1_ficolin-2-like_isoform_X2_[Asterias_rubens], XP_033639050.1_fibrinogen_C_domain-containing_protein_1-A-like_[Asterias_rubens], XP_033639621.1_ficolin-2-like_[Asterias_rubens], XP_033640569.1_ficolin-2-like_[Asterias_rubens], …	gbr.128.11.t1, gbr.143.44.t1, gbr.143.45.t1, gbr.1465.1.t1, gbr.158.2.t1_gbr.158.4.t1, gbr.18.82.t1, gbr.18.86.t1, gbr.325.1.t1, gbr.325.2.t1, gbr.325.3.t1, gbr.33.13.t1, gbr.365.18.t1, gbr.484.14.t1, gbr.484.17.t1, gbr.626.7.t1, gbr.626.8.t1, gbr.626.9.t1, gbr.768.2.t1, gbr.768.3.t1, gbr.79.54.t1, gbr.822.1.t1, gbr.874.1.t1, gbr.99.47.t1	XP_038047543.1_fibrinogen-like_protein_A_[Patiria_miniata], XP_038047544.1_fibrinogen_C_domain-containing_protein_1-like__partial_[Patiria_miniata], XP_038065799.1_microfibril-associated_glycoprotein_4-like_[Patiria_miniata], XP_038079161.1_ficolin-2-like_[Patiria_miniata]	XP_001188867.1_ryncolin-1-like_[Strongylocentrotus_purpuratus], XP_011660855.2_microfibril-associated_glycoprotein_4-like_isoform_X2_[Strongylocentrotus_purpuratus], XP_011669273.2_ficolin-2-like_[Strongylocentrotus_purpuratus], XP_011672459.2_ryncolin-1-like_[Strongylocentrotus_purpuratus], XP_030833935.1_microfibril-associated_glycoprotein_4-like_isoform_X1_[Strongylocentrotus_purpuratus], XP_0…
OG0000013	PIK35563.1_alpha-tubulin_[Apostichopus_japonicus], PIK37164.1_Tubulin_alpha-3_chain_[Apostichopus_japonicus], PIK38137.1_putative_tubulin_alpha-1B_chain-like_[Apostichopus_japonicus], PIK38171.1_hypothetical_protein_BSL78_24982__partial_[Apostichopus_japonicus], PIK40757.1_Tubulin_alpha-1D_chain_[Apostichopus_japonicus], PIK41580.1_putative_tubulin_alpha_chain_[Apostichopus_japonicus], PIK41582.1…	XP_033635004.1_tubulin_alpha-1_chain-like_[Asterias_rubens], XP_033635006.1_tubulin_alpha-1C_chain-like_[Asterias_rubens], XP_033635045.1_tubulin_alpha-1_chain-like_[Asterias_rubens], XP_033635072.1_tubulin_alpha-2/alpha-4_chain-like_isoform_X3_[Asterias_rubens], XP_033635073.1_tubulin_alpha_chain-like_[Asterias_rubens], XP_033635074.1_tubulin_alpha-1C_chain-like_[Asterias_rubens], XP_033635076.1…	gbr.147.22.t1, gbr.25.171.t1, gbr.25.182.t1, gbr.25.183.t1, gbr.25.185.t1, gbr.25.186.t1, gbr.25.188.t1, gbr.25.189.t1, gbr.25.190.t1, gbr.25.191.t1, gbr.25.192.t1, gbr.25.193.t1, gbr.25.208.t1, gbr.25.209.t1, gbr.46.36.t1	XP_038044500.1_tubulin_alpha-1A_chain-like_[Patiria_miniata], XP_038063980.1_tubulin_alpha_chain__testis-specific_[Patiria_miniata], XP_038077675.1_tubulin_alpha_chain-like_[Patiria_miniata], XP_038077678.1_tubulin_alpha_chain-like_[Patiria_miniata], XP_038077680.1_tubulin_alpha-1_chain-like_[Patiria_miniata], XP_038077684.1_tubulin_alpha-1A_chain-like_isoform_X2_[Patiria_miniata], XP_038077685.1…	XP_011667441.1_tubulin_alpha_chain_[Strongylocentrotus_purpuratus], XP_011667443.1_tubulin_alpha-1_chain_isoform_X2_[Strongylocentrotus_purpuratus], XP_011667450.2_tubulin_alpha-2/alpha-4_chain_isoform_X1_[Strongylocentrotus_purpuratus], XP_011669972.1_tubulin_alpha-1_chain_[Strongylocentrotus_purpuratus], XP_030828843.1_tubulin_alpha-1A_chain_[Strongylocentrotus_purpuratus], XP_030837644.1_tubul…
OG0000014	PIK33214.1_putative_fibrinogen_C_domain-containing_protein_1__partial_[Apostichopus_japonicus], PIK35368.1_putative_fibrinogen_C_domain-containing_protein_1-B-like_[Apostichopus_japonicus], PIK35369.1_fibrinogen-like_protein_A_[Apostichopus_japonicus], PIK35537.1_putative_tenascin-R_[Apostichopus_japonicus], PIK36680.1_Tenascin-R_[Apostichopus_japonicus], PIK36827.1_putative_ficolin-2-like_[Apost…
OG0000015	PIK37130.1_putative_cytochrome_P450_2J6_[Apostichopus_japonicus], PIK43873.1_putative_cytochrome_P450_2J6_[Apostichopus_japonicus], PIK53304.1_putative_cytochrome_P450_2J6_[Apostichopus_japonicus], PIK57040.1_putative_cytochrome_P450_2U1_[Apostichopus_japonicus]	XP_033624193.1_cytochrome_P450_2J6-like_[Asterias_rubens], XP_033624596.1_cytochrome_P450_2J6-like_[Asterias_rubens], XP_033624772.1_cytochrome_P450_2J6-like_[Asterias_rubens], XP_033624773.1_cytochrome_P450_2J6-like_[Asterias_rubens], XP_033624950.1_LOW_QUALITY_PROTEIN__cytochrome_P450_2J6-like_[Asterias_rubens], XP_033625410.1_cytochrome_P450_2J6-like_[Asterias_rubens], XP_033626927.1_cytochrom…	gbr.10.69.t1, gbr.10.70.t1, gbr.10.71.t1, gbr.113.27.t1, gbr.113.28.t1, gbr.120.1.t1, gbr.120.3.t1, gbr.120.6.t1, gbr.131.11.t1, gbr.131.12.t1, gbr.268.11.t1, gbr.268.12.t1, gbr.268.17.t1, gbr.412.9.t1, gbr.47.13.t1, gbr.56.31.t1, gbr.56.32.t1, gbr.56.33.t1, gbr.60.25.t1, gbr.60.99.t1, gbr.72.136.t1, gbr.751.1.t1, gbr.751.2.t1, gbr.78.22.t1, gbr.78.23.t1, gbr.78.24.t1, gbr.906.1.t1, gbr.98.72.t1,…	XP_038044902.1_cytochrome_P450_2U1-like_[Patiria_miniata], XP_038044903.1_cytochrome_P450_2U1-like_[Patiria_miniata], XP_038044904.1_cytochrome_P450_2U1-like_[Patiria_miniata], XP_038044905.1_cytochrome_P450_2U1-like_[Patiria_miniata], XP_038044906.1_cytochrome_P450_2U1-like_[Patiria_miniata], XP_038044907.1_cytochrome_P450_2U1-like_[Patiria_miniata], XP_038045220.1_cytochrome_P450_2J5-like_[Pati…	XP_011674523.1_cytochrome_P450_2J6_[Strongylocentrotus_purpuratus], XP_030829183.1_cytochrome_P450_2J6_[Strongylocentrotus_purpuratus], XP_030835181.1_cytochrome_P450_2J6_[Strongylocentrotus_purpuratus], XP_030835224.1_cytochrome_P450_2J6-like_[Strongylocentrotus_purpuratus], XP_030835225.1_cytochrome_P450_2J6-like_[Strongylocentrotus_purpuratus], XP_030835226.1_cytochrome_P450_2J6-like_[Strongyl…
OG0000016					XP_011660871.2_uncharacterized_protein_LOC100892949_[Strongylocentrotus_purpuratus], XP_011664765.1_uncharacterized_protein_LOC105438533_[Strongylocentrotus_purpuratus], XP_011667342.2_uncharacterized_protein_LOC105439719_[Strongylocentrotus_purpuratus], XP_011675479.2_uncharacterized_protein_LOC105443689_[Strongylocentrotus_purpuratus], XP_011677157.2_uncharacterized_protein_LOC105444516_[Strong…
OG0000017	PIK33321.1_hypothetical_protein_BSL78_29866_[Apostichopus_japonicus], PIK33392.1_putative_zinc_finger_CCHC_domain-containing_protein_3-like_[Apostichopus_japonicus], PIK33781.1_putative_zinc_finger_CCHC_domain-containing_protein_3-like_[Apostichopus_japonicus], PIK33881.1_putative_zinc_finger_CCHC_domain-containing_protein_3-like_[Apostichopus_japonicus], PIK34104.1_hypothetical_protein_BSL78_290…			XP_038055857.1_uncharacterized_protein_LOC119727856_[Patiria_miniata]
OG0000018	PIK33467.1_Retrovirus-related_Pol_polyprotein_from_transposon_[Apostichopus_japonicus], PIK34107.1_Retrovirus-related_Pol_polyprotein_from_transposon_[Apostichopus_japonicus], PIK34111.1_Retrovirus-related_Pol_polyprotein_from_transposon_[Apostichopus_japonicus], PIK34112.1_Retrovirus-related_Pol_polyprotein_from_transposon_[Apostichopus_japonicus], PIK34686.1_hypothetical_protein_BSL78_28492_[Ap…		gbr.231.9.t1, gbr.513.3.t1, gbr.565.9.t1, gbr.567.14.t1, gbr.60.89.t1	XP_038053996.1_uncharacterized_protein_LOC119726413_[Patiria_miniata], XP_038064778.1_uncharacterized_protein_LOC119735148_[Patiria_miniata], XP_038064919.1_uncharacterized_protein_LOC119735292_[Patiria_miniata], XP_038066604.1_uncharacterized_protein_LOC119736660_[Patiria_miniata]	XP_011666718.2_uncharacterized_protein_LOC105439434_[Strongylocentrotus_purpuratus], XP_030835086.1_uncharacterized_protein_LOC115921611_[Strongylocentrotus_purpuratus], XP_030839462.1_uncharacterized_protein_LOC115923222_[Strongylocentrotus_purpuratus], XP_030845295.1_uncharacterized_protein_LOC115925484_[Strongylocentrotus_purpuratus], XP_030853818.1_uncharacterized_protein_LOC115929269_[Strong…
OG0000019	PIK33470.1_putative_TBC1_domain_family_member_2A_[Apostichopus_japonicus], PIK38301.1_hypothetical_protein_BSL78_24866_[Apostichopus_japonicus], PIK42865.1_putative_TBC1_domain_family_member_2A_[Apostichopus_japonicus], PIK44256.1_putative_TBC1_domain_family_member_2A_[Apostichopus_japonicus], PIK45634.1_hypothetical_protein_BSL78_17514_[Apostichopus_japonicus], PIK46609.1_hypothetical_protein_BS…		gbr.1.73.t1, gbr.106.13.t1, gbr.107.10.t1, gbr.107.5.t1, gbr.129.17.t1, gbr.129.50.t1, gbr.1295.1.t1, gbr.13.5.t1, gbr.135.76.t1, gbr.137.11.t1, gbr.142.2.t1, gbr.143.22.t1, gbr.148.32.t1, gbr.157.10.t1, gbr.191.37.t1, gbr.192.31.t1, gbr.201.12.t1, gbr.208.7.t1, gbr.218.17.t1, gbr.218.6.t1, gbr.230.31.t1, gbr.230.9.t1, gbr.232.3.t1, gbr.241.3.t1, gbr.250.5.t1, gbr.251.18.t1, gbr.251.29.t1, gbr.25…
OG0000020	PIK33521.1_hypothetical_protein_BSL78_29663_[Apostichopus_japonicus], PIK33558.1_hypothetical_protein_BSL78_29628_[Apostichopus_japonicus], PIK33928.1_hypothetical_protein_BSL78_29251_[Apostichopus_japonicus], PIK34039.1_putative_NLR_family_CARD_domain-containing_protein_4_[Apostichopus_japonicus], PIK34420.1_putative_NLR_family_CARD_domain-containing_protein_4_[Apostichopus_japonicus], PIK34862.…
OG0000021	PIK33816.1_hypothetical_protein_BSL78_29367_[Apostichopus_japonicus], PIK42690.1_hypothetical_protein_BSL78_20459_[Apostichopus_japonicus], PIK59809.1_hypothetical_protein_BSL78_03264_[Apostichopus_japonicus]	XP_033635540.1_uncharacterized_protein_LOC117296627_[Asterias_rubens], XP_033636750.1_uncharacterized_protein_LOC117297709_[Asterias_rubens], XP_033638549.1_uncharacterized_protein_LOC117299199_[Asterias_rubens], XP_033646759.1_uncharacterized_protein_LOC117306017_[Asterias_rubens]	gbr.618.3.t1, gbr.778.1.t1, gbr.943.1.t1	XP_038047056.1_uncharacterized_protein_LOC119721198_[Patiria_miniata], XP_038047643.1_uncharacterized_protein_LOC119721749_[Patiria_miniata], XP_038047708.1_uncharacterized_protein_LOC119721827_[Patiria_miniata], XP_038048069.1_uncharacterized_protein_LOC119722112_[Patiria_miniata], XP_038053894.1_uncharacterized_protein_LOC119726311_[Patiria_miniata], XP_038055172.1_uncharacterized_protein_LOC11…	XP_003725633.3_uncharacterized_protein_LOC100892397_[Strongylocentrotus_purpuratus], XP_003729471.2_uncharacterized_protein_LOC100892663_[Strongylocentrotus_purpuratus], XP_003729472.2_uncharacterized_protein_LOC100892746_[Strongylocentrotus_purpuratus], XP_003731251.2_uncharacterized_protein_LOC100888208_[Strongylocentrotus_purpuratus], XP_003731252.2_uncharacterized_protein_LOC100888275_[Strong…
OG0000022	PIK35195.1_putative_piggyBac_transposable_element-derived_protein_4-like_[Apostichopus_japonicus]		gbr.102.30.t1, gbr.102.73.t1, gbr.116.53.t1, gbr.116.54.t1, gbr.117.51.t1, gbr.13.27.t1, gbr.1365.1.t1, gbr.1365.2.t1, gbr.151.1.t1, gbr.183.7.t1, gbr.186.20.t1, gbr.186.38.t1, gbr.186.39.t1, gbr.186.40.t1, gbr.194.18.t1, gbr.196.37.t1, gbr.2008.1.t1, gbr.21.74.t1, gbr.21.75.t1, gbr.21.76.t1, gbr.211.34.t1, gbr.218.1.t1, gbr.230.35.t1, gbr.230.36.t1, gbr.251.45.t1, gbr.251.46.t1, gbr.2530.1.t1, g…	XP_038052932.1_piggyBac_transposable_element-derived_protein_4-like_isoform_X1_[Patiria_miniata]
OG0000023		XP_033642602.1_protein_NLRC5-like_[Asterias_rubens], XP_033642711.1_leucine-rich_repeat-containing_protein_31-like_[Asterias_rubens], XP_033646084.1_NLR_family_CARD_domain-containing_protein_4-like_[Asterias_rubens]	gbr.1296.1.t1, gbr.139.65.t1, gbr.1628.1.t1, gbr.187.24.t1, gbr.187.25.t1, gbr.187.26.t1, gbr.1950.1.t1, gbr.216.29.t1, gbr.24.21.t1, gbr.274.15.t1, gbr.29.80.t1, gbr.297.19.t1, gbr.297.23.t1, gbr.361.18.t1, gbr.40.166.t1, gbr.457.3.t1, gbr.468.11.t1, gbr.468.15.t1, gbr.468.16.t1, gbr.594.2.t1, gbr.69.12.t1, gbr.69.14.t1, gbr.69.5.t1, gbr.69.8.t1, gbr.69.9.t1, gbr.725.4.t1, gbr.752.1.t1, gbr.767.…	XP_038044221.1_protein_NLRC5-like_[Patiria_miniata], XP_038044222.1_protein_NLRC5-like_[Patiria_miniata], XP_038050677.1_NLR_family_CARD_domain-containing_protein_4-like_isoform_X1_[Patiria_miniata], XP_038050678.1_NLR_family_CARD_domain-containing_protein_4-like_isoform_X2_[Patiria_miniata], XP_038050679.1_NLR_family_CARD_domain-containing_protein_4-like_isoform_X3_[Patiria_miniata], XP_03805068…
OG0000024					XP_003724405.1_uncharacterized_protein_LOC100888256_[Strongylocentrotus_purpuratus], XP_003728633.2_uncharacterized_protein_LOC585395_[Strongylocentrotus_purpuratus], XP_003730311.1_transcription_intermediary_factor_1-beta_[Strongylocentrotus_purpuratus], XP_011661272.1_tripartite_motif-containing_protein_45-like_[Strongylocentrotus_purpuratus], XP_011664000.2_uncharacterized_protein_LOC105438187…
OG0000025	PIK34063.1_hypothetical_protein_BSL78_29124_[Apostichopus_japonicus], PIK39639.1_hypothetical_protein_BSL78_23516_[Apostichopus_japonicus], PIK41441.1_hypothetical_protein_BSL78_21711_[Apostichopus_japonicus], PIK41443.1_hypothetical_protein_BSL78_21713_[Apostichopus_japonicus], PIK41444.1_hypothetical_protein_BSL78_21714_[Apostichopus_japonicus], PIK43455.1_hypothetical_protein_BSL78_19700_[Apos…	XP_033625677.1_uncharacterized_protein_LOC117288913_[Asterias_rubens], XP_033630257.1_uncharacterized_protein_LOC117292342_[Asterias_rubens], XP_033634872.1_uncharacterized_protein_LOC117296109_[Asterias_rubens], XP_033643441.1_uncharacterized_protein_LOC117303376_[Asterias_rubens], XP_033644368.1_uncharacterized_protein_LOC117304000_[Asterias_rubens], XP_033645275.1_uncharacterized_protein_LOC11…	gbr.158.31.t1, gbr.158.32.t1, gbr.18.3.t1, gbr.186.47.t1, gbr.323.26.t1, gbr.50.20.t1, gbr.75.112.t1	XP_038047687.1_uncharacterized_protein_LOC119721802_[Patiria_miniata], XP_038055192.1_uncharacterized_protein_LOC119727399_[Patiria_miniata], XP_038072988.1_uncharacterized_protein_LOC119741309_[Patiria_miniata], XP_038073434.1_uncharacterized_protein_LOC119741667_[Patiria_miniata]	XP_003729152.2_uncharacterized_protein_LOC100889568_[Strongylocentrotus_purpuratus], XP_003729153.2_uncharacterized_protein_LOC100889629_[Strongylocentrotus_purpuratus], XP_003729155.1_uncharacterized_protein_LOC100889806_[Strongylocentrotus_purpuratus], XP_003729318.2_uncharacterized_protein_LOC100891598_[Strongylocentrotus_purpuratus], XP_003729536.2_uncharacterized_protein_LOC100892110_[Strong…
OG0000026	PIK34217.1_hypothetical_protein_BSL78_28962__partial_[Apostichopus_japonicus], PIK35080.1_hypothetical_protein_BSL78_28094_[Apostichopus_japonicus], PIK35116.1_hypothetical_protein_BSL78_28055_[Apostichopus_japonicus], PIK35117.1_putative_tripartite_motif-containing_protein_2-like_[Apostichopus_japonicus], PIK35976.1_hypothetical_protein_BSL78_27190_[Apostichopus_japonicus], PIK35978.1_hypothetic…
OG0000027	PIK46085.1_reverse_transcriptase_[Apostichopus_japonicus]		gbr.1.77.t1, gbr.102.66.t1, gbr.104.13.t1, gbr.106.16.t1, gbr.108.1.t1, gbr.13.22.t1, gbr.135.24.t1, gbr.135.56.t1, gbr.135.69.t1, gbr.142.1.t1, gbr.148.33.t1, gbr.179.28.t1, gbr.186.26.t1, gbr.186.27.t1, gbr.189.29.t1, gbr.191.45.t1, gbr.194.73.t1, gbr.196.7.t1, gbr.208.5.t1, gbr.220.3.t1, gbr.230.3.t1, gbr.231.3.t1, gbr.239.22.t1, gbr.240.19.t1, gbr.251.36.t1, gbr.258.16.t1, gbr.26.7.t1, gbr.26…	XP_038054779.1_uncharacterized_protein_LOC119726989_[Patiria_miniata], XP_038055784.1_uncharacterized_protein_LOC119727792_[Patiria_miniata]
OG0000028	PIK33173.1_receptor_interacting_protein_kinase_1b__partial_[Apostichopus_japonicus], PIK33735.1_hypothetical_protein_BSL78_29451_[Apostichopus_japonicus], PIK33892.1_hypothetical_protein_BSL78_29287__partial_[Apostichopus_japonicus], PIK34583.1_hypothetical_protein_BSL78_28590__partial_[Apostichopus_japonicus], PIK34584.1_hypothetical_protein_BSL78_28591__partial_[Apostichopus_japonicus], PIK3505…
OG0000029	PIK33146.1_hypothetical_protein_BSL78_30039__partial_[Apostichopus_japonicus], PIK33501.1_hypothetical_protein_BSL78_29687__partial_[Apostichopus_japonicus], PIK33793.1_hypothetical_protein_BSL78_29394__partial_[Apostichopus_japonicus], PIK34468.1_putative_vascular_endothelial_growth_factor_receptor_kdr-like_[Apostichopus_japonicus], PIK35058.1_hypothetical_protein_BSL78_28115_[Apostichopus_japon…
OG0000030	PIK33192.1_hypothetical_protein_BSL78_29992__partial_[Apostichopus_japonicus], PIK34986.1_hypothetical_protein_BSL78_28185_[Apostichopus_japonicus], PIK34987.1_hypothetical_protein_BSL78_28186_[Apostichopus_japonicus], PIK35148.1_hypothetical_protein_BSL78_28025_[Apostichopus_japonicus], PIK35149.1_hypothetical_protein_BSL78_28026_[Apostichopus_japonicus], PIK35205.1_hypothetical_protein_BSL78_27…
OG0000031	PIK34545.1_putative_short-chain_collagen_C4-like_[Apostichopus_japonicus], PIK34546.1_putative_short-chain_collagen_C4__partial_[Apostichopus_japonicus], PIK38184.1_putative_short-chain_collagen_C4_[Apostichopus_japonicus], PIK38185.1_putative_short-chain_collagen_C4_[Apostichopus_japonicus], PIK38530.1_hypothetical_protein_BSL78_24623_[Apostichopus_japonicus], PIK38534.1_hypothetical_protein_BSL…	XP_033625613.1_short-chain_collagen_C4-like_[Asterias_rubens], XP_033625626.1_short-chain_collagen_C4-like_[Asterias_rubens], XP_033630340.1_collagen_alpha-1_XVII__chain-like_[Asterias_rubens], XP_033630705.1_short-chain_collagen_C4-like_[Asterias_rubens], XP_033633397.1_short-chain_collagen_C4-like_[Asterias_rubens], XP_033640368.1_short-chain_collagen_C4-like_[Asterias_rubens]	gbr.500.1.t1, gbr.500.10.t1, gbr.500.11.t1, gbr.500.2.t1, gbr.500.3.t1, gbr.500.5.t1, gbr.500.6.t1, gbr.500.8.t1, gbr.500.9.t1	XP_038060661.1_short-chain_collagen_C4-like_[Patiria_miniata], XP_038068803.1_short-chain_collagen_C4-like_[Patiria_miniata], XP_038072946.1_short-chain_collagen_C4-like_[Patiria_miniata], XP_038072947.1_short-chain_collagen_C4-like_[Patiria_miniata], XP_038073458.1_short-chain_collagen_C4-like_isoform_X1_[Patiria_miniata], XP_038073459.1_short-chain_collagen_C4-like_isoform_X2_[Patiria_miniata],…	XP_001182123.2_short-chain_collagen_C4_[Strongylocentrotus_purpuratus], XP_001199449.1_uncharacterized_protein_LOC763464_[Strongylocentrotus_purpuratus], XP_003726699.3_uncharacterized_protein_LOC100890487_[Strongylocentrotus_purpuratus], XP_003728438.2_short-chain_collagen_C4_[Strongylocentrotus_purpuratus], XP_011669378.2_scavenger_receptor_class_A_member_5_[Strongylocentrotus_purpuratus], XP_0…
OG0000032					XP_011665533.2_protein_NLRC5-like_[Strongylocentrotus_purpuratus], XP_011678047.1_uncharacterized_protein_LOC105444906_[Strongylocentrotus_purpuratus], XP_030833362.1_uncharacterized_protein_LOC105439151_[Strongylocentrotus_purpuratus], XP_030833364.1_uncharacterized_protein_LOC115920854_[Strongylocentrotus_purpuratus], XP_030833367.1_NACHT__LRR_and_PYD_domains-containing_protein_12-like_isoform_…
OG0000033	PIK55627.1_sulfotransferase_[Apostichopus_japonicus]	XP_033630616.1_estrogen_sulfotransferase-like_[Asterias_rubens], XP_033630665.1_sulfotransferase_1E1-like_isoform_X1_[Asterias_rubens], XP_033630666.1_sulfotransferase_1E1-like_isoform_X1_[Asterias_rubens], XP_033630668.1_sulfotransferase_1E1-like_isoform_X2_[Asterias_rubens], XP_033630684.1_amine_sulfotransferase-like_[Asterias_rubens], XP_033630918.1_cytosolic_sulfotransferase_15-like_[Asterias…	gbr.11.46.t1, gbr.11.47.t1, gbr.128.28.t1, gbr.20.31.t1, gbr.20.33.t1, gbr.20.35.t1, gbr.20.37.t1, gbr.283.15.t1, gbr.283.17.t1, gbr.283.18.t1, gbr.283.19.t1, gbr.613.8.t1, gbr.680.4.t1_gbr.680.5.t1, gbr.7.145.t1	XP_038054884.1_sulfotransferase_1A1-like_[Patiria_miniata], XP_038054885.1_sulfotransferase_1A1-like_[Patiria_miniata], XP_038054976.1_sulfotransferase_1A1-like_[Patiria_miniata], XP_038056128.1_uncharacterized_protein_LOC119728124_[Patiria_miniata], XP_038057704.1_sulfotransferase_1A1-like_[Patiria_miniata], XP_038064361.1_sulfotransferase_1A3-like_[Patiria_miniata], XP_038064362.1_sulfotransfer…	NP_001032400.1_sulfotransferase_[Strongylocentrotus_purpuratus], XP_030846427.1_sulfotransferase_1C4_[Strongylocentrotus_purpuratus]
OG0000034		XP_033626061.1_uncharacterized_protein_LOC117289173_[Asterias_rubens], XP_033626063.1_uncharacterized_protein_LOC117289174_[Asterias_rubens], XP_033639581.1_uncharacterized_protein_LOC117300034_[Asterias_rubens], XP_033646299.1_uncharacterized_protein_LOC117305532_[Asterias_rubens]	gbr.103.50.t1, gbr.110.35.t1, gbr.115.33.t1, gbr.137.21.t1, gbr.139.14.t1, gbr.1497.2.t1, gbr.156.38.t1, gbr.161.15.t1, gbr.182.59.t1, gbr.186.29.t1, gbr.186.3.t1, gbr.190.16.t1, gbr.194.63.t1, gbr.194.78.t1, gbr.204.7.t1, gbr.211.14.t1, gbr.212.1.t1, gbr.213.4.t1, gbr.22.40.t1, gbr.225.10.t1, gbr.225.15.t1, gbr.231.11.t1, gbr.232.33.t1, gbr.241.24.t1, gbr.26.5.t1, gbr.272.15.t1, gbr.283.65.t1, g…	XP_038049730.1_uncharacterized_protein_LOC119723238_[Patiria_miniata], XP_038055956.1_uncharacterized_protein_LOC119727948_[Patiria_miniata], XP_038061747.1_uncharacterized_protein_LOC119732358_[Patiria_miniata], XP_038062371.1_uncharacterized_protein_LOC119732839_[Patiria_miniata], XP_038062504.1_uncharacterized_protein_LOC119732994_[Patiria_miniata], XP_038063890.1_uncharacterized_protein_LOC11…	XP_003724294.3_uncharacterized_protein_LOC100890239_[Strongylocentrotus_purpuratus], XP_030834545.1_uncharacterized_protein_LOC115921322_[Strongylocentrotus_purpuratus], XP_030839664.1_uncharacterized_protein_LOC115923348_[Strongylocentrotus_purpuratus], XP_030844952.1_uncharacterized_protein_LOC115925370__partial_[Strongylocentrotus_purpuratus]
OG0000035	PIK35303.1_hypothetical_protein_BSL78_27872_[Apostichopus_japonicus], PIK36459.1_hypothetical_protein_BSL78_26701_[Apostichopus_japonicus], PIK36940.1_hypothetical_protein_BSL78_26226_[Apostichopus_japonicus], PIK37340.1_hypothetical_protein_BSL78_25839_[Apostichopus_japonicus], PIK37377.1_hypothetical_protein_BSL78_25784_[Apostichopus_japonicus], PIK37813.1_hypothetical_protein_BSL78_25346_[Apos…	XP_033624413.1_uncharacterized_protein_LOC117287905_[Asterias_rubens], XP_033633133.1_uncharacterized_protein_LOC117294729_[Asterias_rubens], XP_033641171.1_uncharacterized_protein_LOC117301354_[Asterias_rubens], XP_033641172.1_uncharacterized_protein_LOC117301354_[Asterias_rubens], XP_033641173.1_uncharacterized_protein_LOC117301354_[Asterias_rubens], XP_033641174.1_uncharacterized_protein_LOC11…	gbr.128.45.t1, gbr.140.47.t1, gbr.191.39.t1, gbr.21.51.t1, gbr.258.15.t1, gbr.271.28.t1, gbr.273.11.t1, gbr.494.7.t1, gbr.499.15.t1, gbr.54.21.t1, gbr.64.59.t1, gbr.77.75.t1, gbr.81.181.t1	XP_038062839.1_uncharacterized_protein_LOC119733315_[Patiria_miniata], XP_038075657.1_uncharacterized_protein_LOC119743326_[Patiria_miniata]	XP_030842371.1_uncharacterized_protein_LOC115924431__partial_[Strongylocentrotus_purpuratus]
OG0000036		XP_033635088.1_uncharacterized_protein_LOC117296331_[Asterias_rubens], XP_033642420.1_uncharacterized_protein_LOC117302554_[Asterias_rubens]		XP_038073383.1_uncharacterized_protein_LOC119741628_[Patiria_miniata]	XP_011663441.1_uncharacterized_protein_LOC105437939_[Strongylocentrotus_purpuratus], XP_030828103.1_uncharacterized_protein_LOC105440478_[Strongylocentrotus_purpuratus], XP_030828344.1_uncharacterized_protein_LOC105445261_[Strongylocentrotus_purpuratus], XP_030828827.1_uncharacterized_protein_LOC115919368_[Strongylocentrotus_purpuratus], XP_030829262.1_uncharacterized_protein_LOC115919475_[Strong…
OG0000037	PIK33473.1_hypothetical_protein_BSL78_29711_[Apostichopus_japonicus], PIK34530.1_hypothetical_protein_BSL78_28646_[Apostichopus_japonicus], PIK35132.1_hypothetical_protein_BSL78_28043_[Apostichopus_japonicus], PIK35133.1_hypothetical_protein_BSL78_28044_[Apostichopus_japonicus], PIK36582.1_hypothetical_protein_BSL78_26593__partial_[Apostichopus_japonicus], PIK38279.1_hypothetical_protein_BSL78_24…	XP_033638470.1_uncharacterized_protein_LOC117299119_[Asterias_rubens], XP_033638738.1_uncharacterized_protein_LOC117299328_[Asterias_rubens], XP_033638782.1_uncharacterized_protein_LOC117299361_[Asterias_rubens], XP_033638925.1_uncharacterized_protein_LOC117299491_[Asterias_rubens], XP_033638996.1_uncharacterized_protein_LOC117299554_[Asterias_rubens], XP_033639066.1_uncharacterized_protein_LOC11…	gbr.13.102.t1, gbr.13.112.t1_gbr.13.111.t1, gbr.13.113.t1, gbr.13.114.t1, gbr.165.11.t1, gbr.165.12.t1, gbr.165.13.t1, gbr.202.36.t1_gbr.202.38.t1, gbr.202.41.t1, gbr.217.17.t1, gbr.486.6.t1_gbr.486.8.t1, gbr.896.2.t1, gbr.896.3.t1	XP_038046709.1_uncharacterized_protein_LOC119720914_[Patiria_miniata], XP_038046805.1_uncharacterized_protein_LOC119721014_[Patiria_miniata], XP_038046806.1_uncharacterized_protein_LOC119721014_[Patiria_miniata], XP_038048143.1_uncharacterized_protein_LOC119722169_[Patiria_miniata], XP_038058634.1_uncharacterized_protein_LOC119729924_[Patiria_miniata], XP_038059544.1_uncharacterized_protein_LOC11…	XP_030844673.1_uncharacterized_protein_LOC115925220_[Strongylocentrotus_purpuratus]
OG0000038	PIK34190.1_putative_retrovirus-related_Pol_polyprotein_from_transposon_[Apostichopus_japonicus], PIK34191.1_hypothetical_protein_BSL78_28990_[Apostichopus_japonicus], PIK35096.1_hypothetical_protein_BSL78_28078_[Apostichopus_japonicus], PIK37134.1_hypothetical_protein_BSL78_26031_[Apostichopus_japonicus], PIK37646.1_hypothetical_protein_BSL78_25517_[Apostichopus_japonicus], PIK37647.1_hypothetica…	XP_033633296.1_uncharacterized_protein_LOC117294862_[Asterias_rubens], XP_033639864.1_uncharacterized_protein_K02A2.6-like_[Asterias_rubens]	gbr.1201.1.t1, gbr.565.14.t1, gbr.565.15.t1	XP_038049737.1_uncharacterized_protein_LOC119723244_[Patiria_miniata], XP_038050656.1_uncharacterized_protein_LOC119723850_isoform_X1_[Patiria_miniata], XP_038050657.1_uncharacterized_protein_LOC119723850_isoform_X2_[Patiria_miniata], XP_038052264.1_uncharacterized_protein_LOC119724977_[Patiria_miniata], XP_038052273.1_uncharacterized_protein_LOC119724977_[Patiria_miniata], XP_038054655.1_unchara…	XP_030835976.1_uncharacterized_protein_LOC115921856_[Strongylocentrotus_purpuratus], XP_030837234.1_uncharacterized_protein_LOC115922470_[Strongylocentrotus_purpuratus], XP_030837432.1_uncharacterized_protein_LOC115922548_[Strongylocentrotus_purpuratus], XP_030839510.1_uncharacterized_protein_LOC763830_[Strongylocentrotus_purpuratus], XP_030839543.1_uncharacterized_protein_LOC115923268_[Strongylo…
OG0000039	PIK41492.1_putative_laminin_subunit_gamma-1_[Apostichopus_japonicus]		gbr.102.69.t1, gbr.104.33.t1, gbr.104.4.t1, gbr.13.24.t1, gbr.135.20.t1, gbr.135.64.t1, gbr.135.65.t1, gbr.1374.1.t1, gbr.1428.1.t1, gbr.1428.2.t1, gbr.183.5.t1, gbr.194.23.t1, gbr.211.28.t1, gbr.230.10.t1, gbr.230.11.t1, gbr.239.17.t1, gbr.2429.1.t1, gbr.257.9.t1, gbr.271.35.t1, gbr.276.26.t1, gbr.278.14.t1, gbr.278.45.t1, gbr.283.50.t1, gbr.298.4.t1, gbr.310.1.t1, gbr.313.29.t1, gbr.313.38.t1, …
OG0000040			gbr.1.268.t1, gbr.110.63.t1, gbr.137.34.t1, gbr.137.4.t1, gbr.137.42.t1, gbr.137.5.t1, gbr.137.6.t1, gbr.137.8.t1, gbr.1413.1.t1, gbr.149.43.t1, gbr.151.7.t1, gbr.161.44.t1, gbr.1650.1.t1, gbr.166.10.t1, gbr.178.43.t1, gbr.183.17.t1, gbr.183.41.t1, gbr.183.42.t1, gbr.183.43.t1, gbr.186.54.t1, gbr.194.68.t1, gbr.194.69.t1, gbr.194.70.t1, gbr.20.26.t1, gbr.215.5.t1, gbr.247.10.t1, gbr.247.11.t1, gb…
OG0000041				XP_038044150.1_complement_C1q_subcomponent_subunit_B-like_[Patiria_miniata], XP_038044228.1_collagen_alpha-1_X__chain-like_[Patiria_miniata], XP_038076044.1_collagen_alpha-1_X__chain-like_[Patiria_miniata], XP_038076112.1_complement_C1q_and_tumor_necrosis_factor-related_protein_9-like_[Patiria_miniata], XP_038076117.1_complement_C1q_subcomponent_subunit_B-like__partial_[Patiria_miniata], XP_03807…
OG0000042	PIK41700.1_putative_gamma-aminobutyric_acid_type_B_receptor_subunit_2-like_[Apostichopus_japonicus], PIK47639.1_putative_gamma-aminobutyric_acid_type_B_receptor_subunit_2_[Apostichopus_japonicus], PIK54849.1_putative_gamma-aminobutyric_acid_type_B_receptor_subunit_2_isoform_X1_[Apostichopus_japonicus], PIK62322.1_hypothetical_protein_BSL78_00753_[Apostichopus_japonicus]	XP_033627144.1_LOW_QUALITY_PROTEIN__uncharacterized_protein_LOC117290004_[Asterias_rubens], XP_033627262.1_uncharacterized_protein_LOC117290084_[Asterias_rubens], XP_033627692.1_gamma-aminobutyric_acid_type_B_receptor_subunit_1-like_isoform_X1_[Asterias_rubens], XP_033627693.1_gamma-aminobutyric_acid_type_B_receptor_subunit_1-like_isoform_X2_[Asterias_rubens], XP_033627694.1_gamma-aminobutyric_ac…	gbr.122.42.t1, gbr.122.44.t1, gbr.122.45.t1, gbr.139.24.t1, gbr.14.129.t1, gbr.14.131.t1, gbr.170.23.t1, gbr.170.25.t1, gbr.183.69.t1, gbr.327.6.t1, gbr.339.9.t1, gbr.382.2.t1, gbr.60.26.t1, gbr.69.26.t1, gbr.8.16.t1	XP_038050632.1_gamma-aminobutyric_acid_type_B_receptor_subunit_2-like_[Patiria_miniata], XP_038051541.1_gamma-aminobutyric_acid_type_B_receptor_subunit_2-like_[Patiria_miniata], XP_038051812.1_gamma-aminobutyric_acid_type_B_receptor_subunit_1-like_[Patiria_miniata], XP_038051856.1_gamma-aminobutyric_acid_type_B_receptor_subunit_1-like_[Patiria_miniata], XP_038052112.1_gamma-aminobutyric_acid_type…	XP_011680778.1_gamma-aminobutyric_acid_type_B_receptor_subunit_2-like_[Strongylocentrotus_purpuratus], XP_030830879.1_gamma-aminobutyric_acid_type_B_receptor_subunit_2_[Strongylocentrotus_purpuratus], XP_030836689.1_gamma-aminobutyric_acid_type_B_receptor_subunit_2_[Strongylocentrotus_purpuratus], XP_030849459.1_gamma-aminobutyric_acid_type_B_receptor_subunit_2_[Strongylocentrotus_purpuratus]
OG0000043	PIK33341.1_putative_RNA-directed_DNA_polymerase_from_mobile_element_jockey-like_[Apostichopus_japonicus], PIK33996.1_putative_RNA-directed_DNA_polymerase_from_mobile_element_jockey-like_[Apostichopus_japonicus], PIK35045.1_putative_RNA-directed_DNA_polymerase_from_mobile_element_jockey-like_[Apostichopus_japonicus], PIK35228.1_putative_RNA-directed_DNA_polymerase_from_mobile_element_jockey-like_[…	XP_033632052.1_uncharacterized_protein_LOC117293733_[Asterias_rubens]		XP_038064885.1_uncharacterized_protein_LOC119735252_[Patiria_miniata]	XP_030829278.1_uncharacterized_protein_LOC115919479_[Strongylocentrotus_purpuratus], XP_030830069.1_uncharacterized_protein_LOC115919821_[Strongylocentrotus_purpuratus], XP_030847120.1_uncharacterized_protein_LOC585740_[Strongylocentrotus_purpuratus]
OG0000044	PIK33393.1_reverse_transcriptase_[Apostichopus_japonicus], PIK34101.1_pol-like_protein_[Apostichopus_japonicus], PIK34547.1_pol-like_protein_[Apostichopus_japonicus], PIK34549.1_pol-like_protein_[Apostichopus_japonicus], PIK34666.1_reverse_transcriptase_[Apostichopus_japonicus], PIK35462.1_hypothetical_protein_BSL78_27710_[Apostichopus_japonicus], PIK35955.1_hypothetical_protein_BSL78_27219_[Apos…
OG0000045			gbr.168.5.t1, gbr.168.6.t1	XP_038062332.1_uncharacterized_protein_LOC119732800_[Patiria_miniata], XP_038062333.1_uncharacterized_protein_LOC119732801_[Patiria_miniata], XP_038062334.1_uncharacterized_protein_LOC119732802_[Patiria_miniata], XP_038062351.1_uncharacterized_protein_LOC119732820_[Patiria_miniata], XP_038062369.1_uncharacterized_protein_LOC119732837_[Patiria_miniata], XP_038062373.1_nucleotide-binding_oligomeriz…
OG0000046	PIK33053.1_actin_isoform_2_[Apostichopus_japonicus], PIK38478.1_actin_[Apostichopus_japonicus], PIK38743.1_actin_[Apostichopus_japonicus], PIK41534.1_hypothetical_protein_BSL78_21614__partial_[Apostichopus_japonicus], PIK41535.1_beta-actin__partial_[Apostichopus_japonicus], PIK47940.1_actin_[Apostichopus_japonicus], PIK49311.1_non-muscle_actin_II_[Apostichopus_japonicus], PIK49312.1_actin_[Aposti…	XP_033630871.1_actin-42A-like_[Asterias_rubens], XP_033633264.1_actin__muscle_[Asterias_rubens], XP_033636460.1_actin__cytoplasmic-like_[Asterias_rubens], XP_033639453.1_actin__cytoplasmic-like_[Asterias_rubens], XP_033640031.1_actin__cytoplasmic_[Asterias_rubens], XP_033641904.1_actin__cytoplasmic-like_[Asterias_rubens], XP_033645197.1_actin-5-like_[Asterias_rubens]	gbr.11.164.t1, gbr.3.50.t1, gbr.327.12.t1, gbr.33.10.t1, gbr.33.9.t1, gbr.44.10.t1_gbr.44.11.t1_gbr.44.12.t1, gbr.44.13.t1, gbr.44.14.t1, gbr.44.7.t1, gbr.44.8.t1, gbr.498.6.t1	XP_038044475.1_actin__cytoplasmic_[Patiria_miniata], XP_038044644.1_actin__clone_302-like_isoform_X2_[Patiria_miniata], XP_038044649.1_actin__cytoplasmic-like_[Patiria_miniata], XP_038044883.1_actin__cytoplasmic-like_[Patiria_miniata], XP_038046443.1_actin__muscle_[Patiria_miniata], XP_038053406.1_actin__cytoplasmic-like_[Patiria_miniata], XP_038053409.1_actin__cytoplasmic-like_[Patiria_miniata],…	NP_001032234.2_actin__cytoskeletal_1B_[Strongylocentrotus_purpuratus], NP_001119777.1_actin__muscle_[Strongylocentrotus_purpuratus], NP_999634.1_actin_related_protein_1_[Strongylocentrotus_purpuratus], NP_999692.1_actin__cytoskeletal_3B_[Strongylocentrotus_purpuratus], NP_999694.1_actin__cytoskeletal_3A_[Strongylocentrotus_purpuratus], XP_001176242.1_actin-15B_[Strongylocentrotus_purpuratus], XP_…
OG0000047		XP_033644792.1_tripartite_motif-containing_protein_35-like_[Asterias_rubens]	gbr.1.205.t1, gbr.1.206.t1, gbr.10.159.t1, gbr.188.26.t1, gbr.188.30.t1, gbr.188.31.t1, gbr.188.32.t1, gbr.196.8.t1, gbr.204.34.t1, gbr.23.83.t1, gbr.246.14.t1, gbr.254.10.t1, gbr.254.6.t1, gbr.254.7.t1, gbr.254.8.t1, gbr.254.9.t1, gbr.312.18.t1, gbr.423.5.t1, gbr.602.1.t1, gbr.674.3.t1, gbr.674.5.t1, gbr.88.15.t1, gbr.891.1.t1	XP_038044318.1_E3_ubiquitin-protein_ligase_TRIM56-like_[Patiria_miniata], XP_038050292.1_E3_ubiquitin-protein_ligase_TRIM56-like_[Patiria_miniata], XP_038050325.1_E3_ubiquitin-protein_ligase_TRIM71-like_[Patiria_miniata], XP_038053170.1_uncharacterized_protein_LOC119725709_[Patiria_miniata], XP_038054592.1_E3_ubiquitin-protein_ligase_TRIM50-like_[Patiria_miniata], XP_038055887.1_mitogen-activated…
OG0000048	PIK33581.1_hypothetical_protein_BSL78_29604_[Apostichopus_japonicus], PIK36690.1_hypothetical_protein_BSL78_26480_[Apostichopus_japonicus], PIK37302.1_hypothetical_protein_BSL78_25862_[Apostichopus_japonicus], PIK39513.1_hypothetical_protein_BSL78_23647_[Apostichopus_japonicus], PIK40067.1_hypothetical_protein_BSL78_23085_[Apostichopus_japonicus], PIK40122.1_hypothetical_protein_BSL78_23023_[Apos…	XP_033631737.1_uncharacterized_protein_LOC117293500_[Asterias_rubens], XP_033631738.1_uncharacterized_protein_K02A2.6-like_[Asterias_rubens], XP_033639210.1_uncharacterized_protein_K02A2.6-like_[Asterias_rubens]	gbr.13.6.t1, gbr.182.19.t1, gbr.285.7.t1, gbr.795.3.t1, gbr.97.12.t1	XP_038045165.1_uncharacterized_protein_K02A2.6-like_[Patiria_miniata], XP_038046793.1_uncharacterized_protein_K02A2.6-like_[Patiria_miniata], XP_038052799.1_uncharacterized_protein_LOC119725464_[Patiria_miniata], XP_038052821.1_uncharacterized_protein_LOC119725487_[Patiria_miniata], XP_038052823.1_uncharacterized_protein_K02A2.6-like_[Patiria_miniata], XP_038053941.1_uncharacterized_protein_K02A2…	XP_011671788.2_uncharacterized_protein_K02A2.6-like_[Strongylocentrotus_purpuratus], XP_011672513.2_uncharacterized_protein_K02A2.6-like_[Strongylocentrotus_purpuratus], XP_030828575.1_uncharacterized_protein_LOC115919297_[Strongylocentrotus_purpuratus], XP_030829260.1_uncharacterized_protein_LOC115919474_[Strongylocentrotus_purpuratus], XP_030831434.1_uncharacterized_protein_LOC115920236_[Strong…
OG0000049	PIK34126.1_hypothetical_protein_BSL78_29049_[Apostichopus_japonicus], PIK34548.1_putative_zinc_finger_CCHC_domain-containing_protein_3-like_[Apostichopus_japonicus], PIK35008.1_putative_zinc_finger_CCHC_domain-containing_protein_3-like_[Apostichopus_japonicus], PIK35894.1_putative_zinc_finger_CCHC_domain-containing_protein_3-like_[Apostichopus_japonicus], PIK36349.1_putative_zinc_finger_CCHC_doma…	XP_033630231.1_uncharacterized_protein_LOC117292320_[Asterias_rubens]
OG0000050	PIK42344.1_hypothetical_protein_BSL78_20827_[Apostichopus_japonicus]		gbr.102.67.t1, gbr.11.225.t1, gbr.128.4.t1, gbr.128.5.t1, gbr.135.2.t1, gbr.1533.1.t1, gbr.169.3.t1, gbr.182.23.t1, gbr.207.17.t1, gbr.207.18.t1, gbr.207.19.t1, gbr.238.29.t1, gbr.239.20.t1, gbr.250.3.t1, gbr.2520.1.t1, gbr.253.4.t1, gbr.271.29.t1, gbr.276.6.t1, gbr.2976.1.t1, gbr.305.16.t1, gbr.305.17.t1, gbr.31.9.t1, gbr.319.16.t1, gbr.319.24.t1, gbr.362.2.t1, gbr.362.3.t1, gbr.378.4.t1, gbr.39…	XP_038071191.1_uncharacterized_protein_LOC119740058_[Patiria_miniata]	XP_011666156.2_uncharacterized_protein_LOC105439168_[Strongylocentrotus_purpuratus], XP_030835027.1_uncharacterized_protein_LOC115921582_[Strongylocentrotus_purpuratus], XP_030849609.1_uncharacterized_protein_LOC115927635_[Strongylocentrotus_purpuratus], XP_030849779.1_uncharacterized_protein_LOC115927715_[Strongylocentrotus_purpuratus], XP_030849793.1_uncharacterized_protein_LOC115927720_[Strong…
OG0000051					XP_030841450.1_uncharacterized_protein_LOC105440790_[Strongylocentrotus_purpuratus], XP_030841809.1_uncharacterized_protein_LOC105440798_[Strongylocentrotus_purpuratus], XP_030841810.1_uncharacterized_protein_LOC105441420_[Strongylocentrotus_purpuratus], XP_030841812.1_uncharacterized_protein_LOC105440782_[Strongylocentrotus_purpuratus], XP_030841820.1_baculoviral_IAP_repeat-containing_protein_1e…
OG0000052					XP_003725094.2_uncharacterized_protein_LOC100891156_[Strongylocentrotus_purpuratus], XP_011668643.1_uncharacterized_protein_LOC105440336_[Strongylocentrotus_purpuratus], XP_011672405.2_uncharacterized_protein_LOC105442200_[Strongylocentrotus_purpuratus], XP_011675812.2_uncharacterized_protein_LOC105443863_isoform_X2_[Strongylocentrotus_purpuratus], XP_030834257.1_NACHT__LRR_and_PYD_domains-contai…
OG0000053					XP_011661702.1_adhesion_G-protein_coupled_receptor_G2-like_[Strongylocentrotus_purpuratus], XP_030828985.1_adhesion_G-protein_coupled_receptor_G2-like_[Strongylocentrotus_purpuratus], XP_030829447.1_adhesion_G-protein_coupled_receptor_G2-like_[Strongylocentrotus_purpuratus], XP_030829461.1_uncharacterized_protein_LOC115919531_[Strongylocentrotus_purpuratus], XP_030829468.1_adhesion_G-protein_coup…
OG0000054					XP_011668208.2_uncharacterized_protein_LOC100891341_[Strongylocentrotus_purpuratus], XP_011670492.2_uncharacterized_protein_LOC105441254_[Strongylocentrotus_purpuratus], XP_011672208.2_serine/threonine-protein_phosphatase_6_regulatory_ankyrin_repeat_subunit_B-like_[Strongylocentrotus_purpuratus], XP_011682873.2_LOW_QUALITY_PROTEIN__serine/threonine-protein_phosphatase_6_regulatory_ankyrin_repeat_…
OG0000055	PIK36174.1_putative_fibroblast_growth_factor_receptor_3__partial_[Apostichopus_japonicus], PIK50337.1_putative_fibroblast_growth_factor_receptor_3__partial_[Apostichopus_japonicus], PIK50338.1_putative_fibroblast_growth_factor_receptor_3__partial_[Apostichopus_japonicus]	XP_033641410.1_uncharacterized_protein_LOC117301498_[Asterias_rubens], XP_033641448.1_proto-oncogene_tyrosine-protein_kinase_receptor_Ret-like_[Asterias_rubens], XP_033641557.1_tyrosine_kinase_receptor_Cad96Ca-like_isoform_X1_[Asterias_rubens], XP_033641558.1_tyrosine_kinase_receptor_Cad96Ca-like_isoform_X2_[Asterias_rubens], XP_033641559.1_tyrosine_kinase_receptor_Cad96Ca-like_isoform_X3_[Asteri…	gbr.111.34.t1, gbr.111.4.t1, gbr.111.5.t1, gbr.20.12.t1, gbr.235.24.t1, gbr.332.13.t1, gbr.332.14.t1	XP_038054868.1_uncharacterized_protein_LOC119727021_[Patiria_miniata], XP_038054952.1_tyrosine-protein_kinase_receptor_Tie-1-like_[Patiria_miniata], XP_038055050.1_tyrosine_kinase_receptor_Cad96Ca-like_[Patiria_miniata], XP_038055246.1_fibroblast_growth_factor_receptor_2-like_[Patiria_miniata], XP_038056025.1_fibroblast_growth_factor_receptor_3-like_[Patiria_miniata], XP_038056478.1_tyrosine_kina…	XP_030830350.1_tyrosine_kinase_receptor_Cad96Ca-like_[Strongylocentrotus_purpuratus], XP_030833437.1_fibropellin-1_[Strongylocentrotus_purpuratus]
OG0000056					XP_011665765.2_zinc_finger_protein_260_isoform_X1_[Strongylocentrotus_purpuratus], XP_011665766.2_zinc_finger_protein_501_isoform_X3_[Strongylocentrotus_purpuratus], XP_011670598.2_gastrula_zinc_finger_protein_XlCGF57.1_isoform_X1_[Strongylocentrotus_purpuratus], XP_030835731.1_zinc_finger_protein_271_isoform_X1_[Strongylocentrotus_purpuratus], XP_030835732.1_zinc_finger_protein_271_isoform_X2_[S…
OG0000057	PIK34110.1_hypothetical_protein_BSL78_29076__partial_[Apostichopus_japonicus], PIK34763.1_putative_RNA-directed_DNA_polymerase_from_transposon_BS_[Apostichopus_japonicus], PIK34764.1_hypothetical_protein_BSL78_28413_[Apostichopus_japonicus], PIK34796.1_reverse_transcriptase-like_protein_[Apostichopus_japonicus], PIK34797.1_hypothetical_protein_BSL78_28381_[Apostichopus_japonicus], PIK35477.1_hypo…	XP_033628915.1_uncharacterized_protein_LOC117291374_[Asterias_rubens], XP_033631811.1_uncharacterized_protein_LOC117293560_[Asterias_rubens], XP_033634209.1_uncharacterized_protein_LOC117295613_[Asterias_rubens], XP_033636732.1_uncharacterized_protein_LOC117297694_[Asterias_rubens], XP_033641004.1_uncharacterized_protein_LOC117301244_[Asterias_rubens], XP_033642439.1_uncharacterized_protein_LOC11…	gbr.196.15.t1, gbr.89.39.t1	XP_038049729.1_uncharacterized_protein_LOC119723237_[Patiria_miniata], XP_038060902.1_uncharacterized_protein_LOC119731734_[Patiria_miniata], XP_038061112.1_uncharacterized_protein_LOC119731897_[Patiria_miniata], XP_038062322.1_uncharacterized_protein_LOC119732790_[Patiria_miniata], XP_038071089.1_uncharacterized_protein_LOC119739982_[Patiria_miniata]	XP_003729308.1_uncharacterized_protein_LOC100889877_[Strongylocentrotus_purpuratus], XP_011672413.2_uncharacterized_protein_LOC105442203_[Strongylocentrotus_purpuratus], XP_030834146.1_uncharacterized_protein_LOC115921145_[Strongylocentrotus_purpuratus], XP_030834356.1_uncharacterized_protein_LOC115921230_[Strongylocentrotus_purpuratus], XP_030834407.1_uncharacterized_protein_LOC115921252_[Strong…
OG0000058	PIK45762.1_hypothetical_protein_BSL78_17367_[Apostichopus_japonicus]		gbr.1019.1.t1, gbr.1019.2.t1, gbr.1042.1.t1, gbr.1042.2.t1, gbr.1042.3.t1, gbr.126.11.t1, gbr.1419.1.t1, gbr.18.88.t1, gbr.18.89.t1, gbr.1854.1.t1, gbr.1998.1.t1, gbr.302.1.t1, gbr.302.2.t1, gbr.302.3.t1, gbr.302.31.t1, gbr.302.32.t1, gbr.302.4.t1, gbr.302.5.t1, gbr.302.6.t1, gbr.302.7.t1, gbr.302.8.t1, gbr.307.15.t1, gbr.315.24.t1, gbr.341.1.t1, gbr.341.2.t1, gbr.341.3.t1, gbr.37.45.t1, gbr.376.…	XP_038044095.1_perlucin-like_protein_[Patiria_miniata], XP_038075809.1_galactose-specific_lectin_nattectin-like_[Patiria_miniata], XP_038077045.1_type-2_ice-structuring_protein-like_[Patiria_miniata], XP_038078964.1_E-selectin-like__partial_[Patiria_miniata]	XP_030846891.1_perlucin-like_protein_[Strongylocentrotus_purpuratus]
OG0000059					XP_011682713.2_uncharacterized_protein_LOC105446948_[Strongylocentrotus_purpuratus], XP_030833766.1_uncharacterized_protein_LOC105441861_[Strongylocentrotus_purpuratus], XP_030833866.1_uncharacterized_protein_LOC105444093_[Strongylocentrotus_purpuratus], XP_030833867.1_uncharacterized_protein_LOC105440264_isoform_X1_[Strongylocentrotus_purpuratus], XP_030833868.1_uncharacterized_protein_LOC105440…
OG0000060	PIK35034.1_putative_dynein_heavy_chain_3__axonemal-like__partial_[Apostichopus_japonicus], PIK38159.1_putative_dynein_heavy_chain_3__axonemal_[Apostichopus_japonicus], PIK40096.1_putative_dynein_heavy_chain_7__axonemal_isoform_X1_[Apostichopus_japonicus], PIK40097.1_putative_dynein_heavy_chain_7__axonemal_isoform_X4_[Apostichopus_japonicus], PIK40275.1_putative_dynein_heavy_chain_12__axonemal-lik…	XP_033628552.1_dynein_heavy_chain_7__axonemal-like_isoform_X1_[Asterias_rubens], XP_033628553.1_dynein_heavy_chain_7__axonemal-like_isoform_X2_[Asterias_rubens], XP_033628554.1_dynein_heavy_chain_7__axonemal-like_isoform_X3_[Asterias_rubens], XP_033628556.1_dynein_heavy_chain_7__axonemal-like_isoform_X4_[Asterias_rubens], XP_033628557.1_dynein_heavy_chain_7__axonemal-like_isoform_X5_[Asterias_rub…	gbr.36.75.t1, gbr.45.10.t1, gbr.62.56.t1, gbr.64.92.t1_gbr.64.94.t1	XP_038060887.1_dynein_heavy_chain_12__axonemal-like_isoform_X1_[Patiria_miniata], XP_038060888.1_dynein_heavy_chain_12__axonemal-like_isoform_X1_[Patiria_miniata], XP_038060889.1_dynein_heavy_chain_12__axonemal-like_isoform_X2_[Patiria_miniata], XP_038060890.1_dynein_heavy_chain_12__axonemal-like_isoform_X3_[Patiria_miniata], XP_038064123.1_LOW_QUALITY_PROTEIN__dynein_heavy_chain_3__axonemal-like…	XP_030828315.1_dynein_heavy_chain_12__axonemal-like_isoform_X1_[Strongylocentrotus_purpuratus], XP_030828316.1_dynein_heavy_chain_12__axonemal-like_isoform_X2_[Strongylocentrotus_purpuratus], XP_030830748.1_dynein_heavy_chain_7__axonemal_isoform_X1_[Strongylocentrotus_purpuratus], XP_030830749.1_dynein_heavy_chain_7__axonemal_isoform_X2_[Strongylocentrotus_purpuratus], XP_030838659.1_dynein_heavy…
OG0000061	PIK34177.1_hypothetical_protein_BSL78_28999_[Apostichopus_japonicus], PIK34185.1_hypothetical_protein_BSL78_28991_[Apostichopus_japonicus], PIK34751.1_hypothetical_protein_BSL78_28423_[Apostichopus_japonicus], PIK36215.1_Retrovirus_polyprotein_[Apostichopus_japonicus], PIK37349.1_hypothetical_protein_BSL78_25824__partial_[Apostichopus_japonicus], PIK37421.1_hypothetical_protein_BSL78_25750_[Apost…		gbr.1632.2.t1		XP_030830382.1_uncharacterized_protein_LOC115919900_[Strongylocentrotus_purpuratus]
OG0000062	PIK36489.1_putative_CUB_and_sushi_domain-containing_protein_3-like_[Apostichopus_japonicus], PIK38813.1_putative_sushi__von_Willebrand_factor_type_A_[Apostichopus_japonicus], PIK43760.1_putative_sushi__von_Willebrand_factor_[Apostichopus_japonicus], PIK52467.1_putative_sushi__von_Willebrand_factor_type_A_[Apostichopus_japonicus], PIK55546.1_putative_sushi__von_Willebrand_factor_type_A_[Apostichop…	XP_033624108.1_sushi__von_Willebrand_factor_type_A__EGF_and_pentraxin_domain-containing_protein_1-like_[Asterias_rubens], XP_033634014.1_sushi__von_Willebrand_factor_type_A__EGF_and_pentraxin_domain-containing_protein_1-like_[Asterias_rubens], XP_033634078.1_fibropellin-1-like_[Asterias_rubens], XP_033636703.1_sushi__von_Willebrand_factor_type_A__EGF_and_pentraxin_domain-containing_protein_1-like…	gbr.129.47.t1, gbr.151.9.t1, gbr.153.51.t1, gbr.16.83.t1, gbr.176.32.t1_gbr.176.31.t1, gbr.176.35.t1, gbr.2076.1.t1, gbr.37.67.t1, gbr.407.10.t1, gbr.407.4.t1, gbr.407.5.t1, gbr.407.8.t1, gbr.579.2.t1	XP_038047604.1_sushi__von_Willebrand_factor_type_A__EGF_and_pentraxin_domain-containing_protein_1-like_[Patiria_miniata], XP_038050781.1_sushi__von_Willebrand_factor_type_A__EGF_and_pentraxin_domain-containing_protein_1-like_[Patiria_miniata], XP_038054961.1_sushi__von_Willebrand_factor_type_A__EGF_and_pentraxin_domain-containing_protein_1-like_[Patiria_miniata], XP_038055058.1_sushi__von_Willebr…	XP_011675150.2_sushi__von_Willebrand_factor_type_A__EGF_and_pentraxin_domain-containing_protein_1_[Strongylocentrotus_purpuratus], XP_030838559.1_P-selectin-like__partial_[Strongylocentrotus_purpuratus], XP_030845744.1_sushi__von_Willebrand_factor_type_A__EGF_and_pentraxin_domain-containing_protein_1-like_[Strongylocentrotus_purpuratus], XP_030845903.1_sushi__von_Willebrand_factor_type_A__EGF_and…
OG0000063	PIK43523.1_putative_late_histone_H2A.1-like_[Apostichopus_japonicus], PIK51158.1_hypothetical_protein_BSL78_11947__partial_[Apostichopus_japonicus], PIK51162.1_histone_L3_H2a_[Apostichopus_japonicus], PIK53554.1_hypothetical_protein_BSL78_09575_[Apostichopus_japonicus]	XP_033627464.1_histone_H2A_[Asterias_rubens], XP_033627532.1_late_histone_H2A.2.1-like_[Asterias_rubens], XP_033630546.1_histone_H2A-like_[Asterias_rubens], XP_033633917.1_histone_H2A-like_[Asterias_rubens], XP_033634159.1_histone_H2A-like_[Asterias_rubens], XP_033634328.1_histone_H2A-like_[Asterias_rubens], XP_033637525.1_histone_H2A_[Asterias_rubens], XP_033637526.1_histone_H2A_[Asterias_rubens…	gbr.1356.1.t1, gbr.142.31.t1, gbr.243.14.t1, gbr.260.13.t1, gbr.36.82.t1, gbr.43.47.t1, gbr.448.6.t1_gbr.448.7.t1, gbr.81.61.t1	XP_038049949.1_histone_H2A_[Patiria_miniata], XP_038058965.1_histone_H2A-like_[Patiria_miniata], XP_038059687.1_histone_H2A-like_[Patiria_miniata], XP_038063638.1_histone_H2A-like_[Patiria_miniata], XP_038066254.1_histone_H2A-like_[Patiria_miniata], XP_038068211.1_histone_H2A-like_[Patiria_miniata]	NP_001014426.1_histone_H2A__embryonic_[Strongylocentrotus_purpuratus], NP_001116979.1_histone_H2a-beta_[Strongylocentrotus_purpuratus], NP_999718.1_late_histone_H2A.L3_[Strongylocentrotus_purpuratus], XP_001175793.2_histone_H2A__embryonic-like_[Strongylocentrotus_purpuratus], XP_001176802.2_histone_H2A__embryonic-like_[Strongylocentrotus_purpuratus], XP_001178526.1_histone_H2A__embryonic_[Strongy…
OG0000064	PIK55950.1_putative_G-protein_coupled_receptor_[Apostichopus_japonicus]	XP_033629974.1_adhesion_G-protein_coupled_receptor_G2-like_[Asterias_rubens], XP_033630259.1_uncharacterized_protein_LOC117292345_[Asterias_rubens], XP_033630630.1_uncharacterized_protein_LOC117292619_[Asterias_rubens], XP_033630631.1_adhesion_G-protein_coupled_receptor_G4-like_isoform_X1_[Asterias_rubens], XP_033630633.1_adhesion_G-protein_coupled_receptor_G4-like_isoform_X2_[Asterias_rubens], X…	gbr.1327.1.t1, gbr.16.120.t1, gbr.170.1.t1, gbr.170.10.t1, gbr.170.11.t1, gbr.170.13.t1, gbr.170.17.t1, gbr.170.18.t1, gbr.170.19.t1, gbr.170.21.t1, gbr.170.4.t1, gbr.1876.1.t1, gbr.22.12.t1, gbr.326.6.t1_gbr.326.7.t1, gbr.545.11.t1, gbr.990.2.t1, gbr.990.4.t1	XP_038044139.1_adhesion_G-protein_coupled_receptor_G6-like_[Patiria_miniata], XP_038047601.1_adhesion_G-protein_coupled_receptor_G6-like_[Patiria_miniata], XP_038051558.1_hyalin-like_[Patiria_miniata], XP_038051559.1_uncharacterized_protein_LOC119724533_isoform_X1_[Patiria_miniata], XP_038051560.1_adhesion_G-protein_coupled_receptor_G6-like_isoform_X2_[Patiria_miniata], XP_038051561.1_adhesion_G-…	XP_030843390.1_uncharacterized_protein_LOC105446783_[Strongylocentrotus_purpuratus]
OG0000065	PIK33603.1_putative_hydroxyacid_oxidase_1-like_[Apostichopus_japonicus], PIK36714.1_hypothetical_protein_BSL78_26464_[Apostichopus_japonicus], PIK45597.1_putative_hydroxyacid_oxidase_1_[Apostichopus_japonicus], PIK54184.1_putative_dynactin_subunit_4_isoform_X1_[Apostichopus_japonicus], PIK56294.1_putative_hydroxyacid_oxidase_1_[Apostichopus_japonicus], PIK62158.1_Dynactin_subunit_4_[Apostichopus_…	XP_033625487.1_hydroxyacid_oxidase_1-like_[Asterias_rubens], XP_033628444.1_hydroxyacid_oxidase_1-like_isoform_X1_[Asterias_rubens], XP_033628452.1_hydroxyacid_oxidase_1-like_isoform_X1_[Asterias_rubens], XP_033628460.1_hydroxyacid_oxidase_1-like_isoform_X2_[Asterias_rubens], XP_033631454.1_hydroxyacid_oxidase_1-like_[Asterias_rubens], XP_033633900.1_hydroxyacid_oxidase_1-like_isoform_X1_[Asteria…	gbr.113.34.t1, gbr.113.37.t1, gbr.113.39.t1, gbr.327.13.t1, gbr.327.16.t1, gbr.48.24.t1, gbr.518.11.t1, gbr.68.60.t1, gbr.75.50.t1, gbr.75.52.t1, gbr.75.53.t1, gbr.75.54.t1, gbr.8.33.t1	XP_038051622.1_hydroxyacid_oxidase_1-like_[Patiria_miniata], XP_038051623.1_hydroxyacid_oxidase_1-like_[Patiria_miniata], XP_038051624.1_hydroxyacid_oxidase_1-like_[Patiria_miniata], XP_038051625.1_hydroxyacid_oxidase_1-like_[Patiria_miniata], XP_038051626.1_hydroxyacid_oxidase_1-like_[Patiria_miniata], XP_038051627.1_hydroxyacid_oxidase_1-like_[Patiria_miniata], XP_038051628.1_hydroxyacid_oxidas…	XP_011668584.2_hydroxyacid_oxidase_1_[Strongylocentrotus_purpuratus], XP_782559.1_dynactin_subunit_4_[Strongylocentrotus_purpuratus], XP_799303.3_hydroxyacid_oxidase_1_[Strongylocentrotus_purpuratus]
OG0000066				XP_038053943.1_ficolin-2-like_[Patiria_miniata], XP_038053945.1_ficolin-2-like_[Patiria_miniata], XP_038058663.1_microfibril-associated_glycoprotein_4-like_[Patiria_miniata], XP_038058740.1_ficolin-3-like_[Patiria_miniata], XP_038058741.1_ficolin-3-like_[Patiria_miniata], XP_038058743.1_microfibril-associated_glycoprotein_4-like_[Patiria_miniata], XP_038058766.1_ficolin-2-like_[Patiria_miniata], …
OG0000067	PIK33269.1_hypothetical_protein_BSL78_29914_[Apostichopus_japonicus], PIK34050.1_hypothetical_protein_BSL78_29129_[Apostichopus_japonicus], PIK34143.1_hypothetical_protein_BSL78_29037_[Apostichopus_japonicus], PIK36482.1_endonuclease-reverse_transcriptase_[Apostichopus_japonicus], PIK40142.1_putative_craniofacial_development_protein_2-like_[Apostichopus_japonicus], PIK41455.1_putative_craniofacia…	XP_033637013.1_uncharacterized_protein_LOC117297930_[Asterias_rubens], XP_033643509.1_craniofacial_development_protein_2-like_[Asterias_rubens]	gbr.122.37.t1, gbr.308.1.t1, gbr.62.26.t1	XP_038052354.1_uncharacterized_protein_LOC119725064_[Patiria_miniata], XP_038055161.1_craniofacial_development_protein_2-like_[Patiria_miniata], XP_038056050.1_craniofacial_development_protein_2-like_[Patiria_miniata], XP_038060241.1_uncharacterized_protein_LOC119731224_[Patiria_miniata], XP_038060353.1_uncharacterized_protein_LOC119731285_[Patiria_miniata], XP_038064803.1_craniofacial_developmen…	XP_003730261.1_craniofacial_development_protein_2-like_[Strongylocentrotus_purpuratus], XP_011667362.1_craniofacial_development_protein_2-like_[Strongylocentrotus_purpuratus], XP_011670813.2_craniofacial_development_protein_2-like_[Strongylocentrotus_purpuratus], XP_030828392.1_uncharacterized_protein_LOC115919236_[Strongylocentrotus_purpuratus], XP_030828715.1_craniofacial_development_protein_2-…
OG0000068	PIK43280.1_hypothetical_protein_BSL78_19871_[Apostichopus_japonicus]				XP_011674715.2_uncharacterized_protein_LOC105443357_isoform_X1_[Strongylocentrotus_purpuratus], XP_011674716.2_uncharacterized_protein_LOC105443358_isoform_X1_[Strongylocentrotus_purpuratus], XP_011680102.2_uncharacterized_protein_LOC105445801_isoform_X1_[Strongylocentrotus_purpuratus], XP_030828732.1_uncharacterized_protein_LOC115919349_isoform_X1_[Strongylocentrotus_purpuratus], XP_030828733.1_…
OG0000069	PIK60190.1_kinesin_light_chain_isoform_4_[Apostichopus_japonicus]	XP_033633116.1_kinesin_light_chain-like_isoform_X1_[Asterias_rubens], XP_033633124.1_kinesin_light_chain-like_isoform_X1_[Asterias_rubens], XP_033633131.1_kinesin_light_chain-like_isoform_X2_[Asterias_rubens], XP_033633138.1_kinesin_light_chain-like_isoform_X3_[Asterias_rubens], XP_033633145.1_kinesin_light_chain-like_isoform_X4_[Asterias_rubens], XP_033633152.1_kinesin_light_chain-like_isoform_X…	gbr.85.7.t1	XP_038072660.1_kinesin_light_chain-like_isoform_X1_[Patiria_miniata], XP_038072661.1_kinesin_light_chain-like_isoform_X2_[Patiria_miniata], XP_038072662.1_kinesin_light_chain-like_isoform_X3_[Patiria_miniata], XP_038072663.1_kinesin_light_chain-like_isoform_X4_[Patiria_miniata], XP_038072665.1_kinesin_light_chain-like_isoform_X4_[Patiria_miniata], XP_038072666.1_kinesin_light_chain-like_isoform_X…	NP_999735.1_kinesin_light_chain_isoform_4_[Strongylocentrotus_purpuratus], NP_999736.1_kinesin_light_chain_isoform_3_[Strongylocentrotus_purpuratus], NP_999737.1_kinesin_light_chain_isoform_2_[Strongylocentrotus_purpuratus], NP_999738.1_kinesin_light_chain_isoform_1_[Strongylocentrotus_purpuratus], XP_011674960.1_kinesin_light_chain_isoform_X15_[Strongylocentrotus_purpuratus], XP_030854135.1_kine…
OG0000070			gbr.1015.1.t1, gbr.188.1.t1, gbr.2181.1.t1, gbr.222.22.t1, gbr.227.27.t1, gbr.227.28.t1, gbr.254.11.t1, gbr.254.13.t1, gbr.272.29.t1, gbr.272.3.t1, gbr.320.1.t1, gbr.321.15.t1, gbr.321.16.t1, gbr.321.18.t1, gbr.321.19.t1, gbr.342.1.t1, gbr.342.2.t1, gbr.342.9.t1, gbr.346.3.t1, gbr.368.14.t1, gbr.387.1.t1, gbr.387.10.t1, gbr.387.3.t1, gbr.387.5.t1, gbr.387.6.t1, gbr.387.7.t1, gbr.387.8.t1, gbr.410…	XP_038045380.1_complement_C1q_tumor_necrosis_factor-related_protein_2-like_[Patiria_miniata], XP_038048689.1_adiponectin-like_[Patiria_miniata], XP_038063465.1_adiponectin-like_[Patiria_miniata]
OG0000071			gbr.109.8.t1, gbr.110.62.t1, gbr.1276.1.t1, gbr.161.12.t1, gbr.161.17.t1, gbr.17.141.t1, gbr.17.142.t1, gbr.17.8.t1, gbr.182.42.t1, gbr.183.20.t1, gbr.183.21.t1, gbr.194.41.t1, gbr.194.45.t1, gbr.194.46.t1, gbr.197.27.t1, gbr.20.43.t1, gbr.223.12.t1, gbr.224.1.t1, gbr.225.12.t1, gbr.278.3.t1, gbr.278.4.t1, gbr.283.41.t1, gbr.29.23.t1, gbr.306.21.t1, gbr.323.28.t1, gbr.347.10.t1, gbr.347.14.t1, gb…	XP_038046798.1_uncharacterized_protein_LOC119721005_[Patiria_miniata], XP_038053938.1_uncharacterized_protein_LOC119726355_[Patiria_miniata], XP_038059385.1_uncharacterized_protein_LOC119730498_[Patiria_miniata]	XP_030841738.1_uncharacterized_protein_LOC115917903_isoform_X2_[Strongylocentrotus_purpuratus], XP_030852488.1_uncharacterized_protein_LOC115928755_[Strongylocentrotus_purpuratus]
OG0000072					XP_001199819.3_ankyrin_repeat_domain-containing_protein_50-like_[Strongylocentrotus_purpuratus], XP_030838412.1_ankyrin_repeat_domain-containing_protein_50-like_[Strongylocentrotus_purpuratus], XP_030838416.1_uncharacterized_protein_LOC105446509_[Strongylocentrotus_purpuratus], XP_030841001.1_ankyrin-3-like_[Strongylocentrotus_purpuratus], XP_030841002.1_uncharacterized_protein_LOC105442735_[Stro…
OG0000073	PIK38146.1_putative_tubulin_beta_chain-like_[Apostichopus_japonicus], PIK50736.1_putative_tubulin_beta_chain_isoform_X2_[Apostichopus_japonicus], PIK50738.1_hypothetical_protein_BSL78_12377_[Apostichopus_japonicus], PIK50739.1_Tubulin_beta-1_chain_[Apostichopus_japonicus], PIK50740.1_putative_tubulin_beta_chain_[Apostichopus_japonicus], PIK50741.1_hypothetical_protein_BSL78_12380_[Apostichopus_ja…	XP_033625694.1_tubulin_beta_chain_[Asterias_rubens], XP_033626510.1_tubulin_beta_chain-like_[Asterias_rubens], XP_033626511.1_tubulin_beta_chain-like_[Asterias_rubens], XP_033626795.1_tubulin_beta-4B_chain-like_isoform_X1_[Asterias_rubens], XP_033626796.1_tubulin_beta_chain-like_isoform_X2_[Asterias_rubens], XP_033626797.1_tubulin_beta_chain-like_[Asterias_rubens], XP_033638930.1_tubulin_beta-4B_…	gbr.10.46.t1_gbr.10.42.t1_gbr.10.43.t1_gbr.10.44.t1_gbr.10.45.t1_gbr.10.46.t1_gbr.10.39.t1_gbr.10.40.t1_gbr.10.41.t1, gbr.124.26.t1	XP_038068464.1_tubulin_beta-4B_chain_[Patiria_miniata], XP_038068466.1_tubulin_beta_chain-like_[Patiria_miniata], XP_038068467.1_tubulin_beta-4_chain-like_isoform_X1_[Patiria_miniata], XP_038068468.1_tubulin_beta-4_chain-like_isoform_X2_[Patiria_miniata], XP_038068470.1_tubulin_beta_chain-like_[Patiria_miniata], XP_038068471.1_tubulin_beta-4B_chain-like_isoform_X1_[Patiria_miniata], XP_038068472.…	XP_001192875.1_tubulin_beta_chain_[Strongylocentrotus_purpuratus], XP_003727238.1_tubulin_beta_chain_isoform_X1_[Strongylocentrotus_purpuratus], XP_003727239.1_tubulin_beta_chain_isoform_X2_[Strongylocentrotus_purpuratus], XP_011661715.2_tubulin_beta-4B_chain-like_[Strongylocentrotus_purpuratus], XP_011668804.2_tubulin_beta-4B_chain_[Strongylocentrotus_purpuratus], XP_011681169.2_tubulin_beta_cha…
OG0000074	PIK41815.1_sigma_class_glutathione-s-transferase_2_[Apostichopus_japonicus], PIK42242.1_putative_glutathione_S-transferase-like__partial_[Apostichopus_japonicus], PIK46236.1_hypothetical_protein_BSL78_16895_[Apostichopus_japonicus], PIK46238.1_putative_S-crystallin_SL11-like_[Apostichopus_japonicus], PIK56346.1_sigma_class_glutathione-s-transferase_2_[Apostichopus_japonicus], PIK56347.1_Glutathio…	XP_033635905.1_S-crystallin_4-like_[Asterias_rubens], XP_033643971.1_hematopoietic_prostaglandin_D_synthase-like_[Asterias_rubens], XP_033644109.1_glutathione_S-transferase-like_[Asterias_rubens], XP_033644444.1_glutathione_S-transferase-like_[Asterias_rubens]	gbr.31.101.t1, gbr.31.63.t1, gbr.31.64.t1, gbr.31.99.t1, gbr.32.96.t1, gbr.32.98.t1, gbr.511.10.t1, gbr.511.4.t1, gbr.511.5.t1, gbr.511.6.t1, gbr.511.7.t1, gbr.511.8.t1, gbr.511.9.t1, gbr.75.15.t1	XP_038060758.1_S-crystallin_SL11-like_[Patiria_miniata], XP_038060759.1_S-crystallin_SL11-like_[Patiria_miniata], XP_038060999.1_uncharacterized_protein_LOC119731798_[Patiria_miniata], XP_038061003.1_S-crystallin_SL11-like_[Patiria_miniata], XP_038061006.1_uncharacterized_protein_LOC119731806_[Patiria_miniata], XP_038061209.1_hematopoietic_prostaglandin_D_synthase-like_[Patiria_miniata], XP_03806…	XP_011679509.2_S-crystallin_SL11_[Strongylocentrotus_purpuratus], XP_030835656.1_hematopoietic_prostaglandin_D_synthase-like_[Strongylocentrotus_purpuratus], XP_795664.2_S-crystallin_SL11_[Strongylocentrotus_purpuratus]
OG0000075			gbr.1002.1.t1, gbr.1012.1.t1, gbr.1060.1.t1, gbr.1118.1.t1, gbr.1120.1.t1, gbr.114.28.t1, gbr.1144.1.t1, gbr.1165.1.t1, gbr.1238.1.t1, gbr.128.48.t1, gbr.1343.1.t1, gbr.1361.1.t1, gbr.1423.1.t1, gbr.206.31.t1, gbr.251.14.t1, gbr.291.11.t1, gbr.31.7.t1, gbr.310.12.t1, gbr.313.11.t1, gbr.313.24.t1, gbr.313.41.t1, gbr.346.2.t1, gbr.40.1.t1, gbr.433.14.t1, gbr.463.16.t1, gbr.466.5.t1, gbr.472.6.t1, g…
OG0000076					XP_011662554.2_caldesmon-like_[Strongylocentrotus_purpuratus], XP_011665094.2_trichohyalin-like_[Strongylocentrotus_purpuratus], XP_011670981.1_calponin_homology_domain-containing_protein_DDB_G0272472-like_[Strongylocentrotus_purpuratus], XP_011671526.2_apical_junction_molecule-like_[Strongylocentrotus_purpuratus], XP_011674218.2_trichohyalin-like__partial_[Strongylocentrotus_purpuratus], XP_0116…
OG0000077		XP_033629715.1_neurogenic_locus_notch_homolog_protein_1-like_[Asterias_rubens], XP_033629716.1_mucin-19-like_isoform_X1_[Asterias_rubens], XP_033629717.1_mucin-19-like_isoform_X2_[Asterias_rubens], XP_033629718.1_neurogenic_locus_notch_homolog_protein_1-like_isoform_X3_[Asterias_rubens], XP_033629719.1_neurogenic_locus_notch_homolog_protein_1-like_isoform_X4_[Asterias_rubens], XP_033629720.1_muci…
OG0000078					XP_011663400.1_uncharacterized_protein_LOC105437924_[Strongylocentrotus_purpuratus], XP_011667169.2_uncharacterized_protein_LOC105439649_[Strongylocentrotus_purpuratus], XP_011668652.1_probable_serine/threonine-protein_kinase_DDB_G0291918_[Strongylocentrotus_purpuratus], XP_011677817.1_uncharacterized_protein_LOC105444805_[Strongylocentrotus_purpuratus], XP_030833357.1_AT-rich_interactive_domain-…
OG0000079	PIK37082.1_putative_sodium-_and_chloride-dependent_neutral_and_basic_amino_acid_transporter_B_0+__isoform_X5_[Apostichopus_japonicus], PIK45211.1_putative_sodium-_and_chloride-dependent_glycine_transporter_1_isoform_X1_[Apostichopus_japonicus], PIK47108.1_putative_sodium-_and_chloride-dependent_neutral_and_basic_amino_acid_transporter_B_0+__isoform_X1_[Apostichopus_japonicus], PIK47109.1_putative…	XP_033636219.1_sodium-_and_chloride-dependent_neutral_and_basic_amino_acid_transporter_B_0+_-like_[Asterias_rubens], XP_033636428.1_sodium-_and_chloride-dependent_glycine_transporter_1-like_isoform_X1_[Asterias_rubens], XP_033636429.1_sodium-_and_chloride-dependent_glycine_transporter_1-like_isoform_X2_[Asterias_rubens], XP_033643310.1_sodium-_and_chloride-dependent_neutral_and_basic_amino_acid_t…	gbr.2056.1.t1, gbr.354.13.t1, gbr.381.6.t1, gbr.381.7.t1, gbr.405.4.t1, gbr.405.5.t1, gbr.493.6.t1, gbr.7.1.t1, gbr.94.26.t1	XP_038045587.1_sodium-_and_chloride-dependent_glycine_transporter_1-like_[Patiria_miniata], XP_038045589.1_sodium-_and_chloride-dependent_glycine_transporter_1-like_[Patiria_miniata], XP_038046149.1_sodium-_and_chloride-dependent_glycine_transporter_1-like_isoform_X1_[Patiria_miniata], XP_038046532.1_sodium-_and_chloride-dependent_glycine_transporter_2-like_isoform_X1_[Patiria_miniata], XP_038046…	XP_003726159.2_sodium-_and_chloride-dependent_neutral_and_basic_amino_acid_transporter_B_0+__isoform_X1_[Strongylocentrotus_purpuratus], XP_003729242.1_sodium-_and_chloride-dependent_glycine_transporter_1_isoform_X1_[Strongylocentrotus_purpuratus], XP_011664133.2_sodium-_and_chloride-dependent_neutral_and_basic_amino_acid_transporter_B_0+__[Strongylocentrotus_purpuratus], XP_030831959.1_sodium-_a…
OG0000080	PIK40959.1_hypothetical_protein_BSL78_22188_[Apostichopus_japonicus], PIK41117.1_hypothetical_protein_BSL78_22027_[Apostichopus_japonicus], PIK41390.1_hypothetical_protein_BSL78_21758_[Apostichopus_japonicus], PIK49019.1_hypothetical_protein_BSL78_14125_[Apostichopus_japonicus], PIK49963.1_hypothetical_protein_BSL78_13170__partial_[Apostichopus_japonicus], PIK51191.1_hypothetical_protein_BSL78_11…	XP_033636794.1_craniofacial_development_protein_2-like_[Asterias_rubens], XP_033637877.1_uncharacterized_protein_LOC117298668_[Asterias_rubens]	gbr.189.10.t1, gbr.42.59.t1	XP_038050883.1_uncharacterized_protein_LOC119724034_[Patiria_miniata], XP_038052822.1_craniofacial_development_protein_2-like_[Patiria_miniata], XP_038053581.1_craniofacial_development_protein_2-like_[Patiria_miniata], XP_038055801.1_uncharacterized_protein_LOC119727807_[Patiria_miniata], XP_038055810.1_uncharacterized_protein_LOC119727814_[Patiria_miniata], XP_038056051.1_uncharacterized_protein…	XP_011674750.2_uncharacterized_protein_LOC105443376_[Strongylocentrotus_purpuratus], XP_011677104.2_uncharacterized_protein_LOC105444490_[Strongylocentrotus_purpuratus], XP_011680333.1_uncharacterized_protein_LOC105445899_[Strongylocentrotus_purpuratus], XP_030831518.1_uncharacterized_protein_LOC115920254_[Strongylocentrotus_purpuratus], XP_030834486.1_uncharacterized_protein_LOC115921289_[Strong…
OG0000081					XP_011667749.2_lactadherin-like_[Strongylocentrotus_purpuratus], XP_011669610.1_lactadherin-like_[Strongylocentrotus_purpuratus], XP_011672708.2_lactadherin-like_[Strongylocentrotus_purpuratus], XP_011680197.1_lactadherin-like_[Strongylocentrotus_purpuratus], XP_030828735.1_lactadherin-like_[Strongylocentrotus_purpuratus], XP_030828885.1_lactadherin-like_[Strongylocentrotus_purpuratus], XP_030831…
OG0000082					XP_030844542.1_uncharacterized_protein_LOC579853_isoform_X1_[Strongylocentrotus_purpuratus], XP_030844543.1_uncharacterized_protein_LOC579853_isoform_X2_[Strongylocentrotus_purpuratus], XP_030844544.1_uncharacterized_protein_LOC579853_isoform_X3_[Strongylocentrotus_purpuratus], XP_030844546.1_uncharacterized_protein_LOC579853_isoform_X4_[Strongylocentrotus_purpuratus], XP_030844547.1_uncharacteri…
OG0000083	PIK33461.1_hypothetical_protein_BSL78_29726_[Apostichopus_japonicus], PIK33726.1_hypothetical_protein_BSL78_29454_[Apostichopus_japonicus], PIK33727.1_hypothetical_protein_BSL78_29455_[Apostichopus_japonicus], PIK34453.1_putative_NLR_family_CARD_domain-containing_protein_4_[Apostichopus_japonicus], PIK34873.1_putative_NLR_family_CARD_domain-containing_protein_4_[Apostichopus_japonicus], PIK35246.…
OG0000084	PIK33712.1_hypothetical_protein_BSL78_29470_[Apostichopus_japonicus], PIK34175.1_hypothetical_protein_BSL78_29002_[Apostichopus_japonicus], PIK37152.1_hypothetical_protein_BSL78_26008_[Apostichopus_japonicus], PIK40430.1_hypothetical_protein_BSL78_22713_[Apostichopus_japonicus], PIK44827.1_hypothetical_protein_BSL78_18306_[Apostichopus_japonicus], PIK48035.1_hypothetical_protein_BSL78_15097_[Apos…	XP_033634579.1_uncharacterized_protein_LOC117295899_[Asterias_rubens], XP_033636893.1_uncharacterized_protein_LOC117297843_[Asterias_rubens], XP_033636895.1_uncharacterized_protein_LOC117297843_[Asterias_rubens], XP_033636896.1_uncharacterized_protein_LOC117297843_[Asterias_rubens], XP_033636897.1_uncharacterized_protein_LOC117297843_[Asterias_rubens], XP_033636898.1_uncharacterized_protein_LOC11…	gbr.465.18.t1, gbr.771.1.t1, gbr.92.1.t1	XP_038045354.1_uncharacterized_protein_LOC119719941_[Patiria_miniata], XP_038057922.1_uncharacterized_protein_LOC119729372_[Patiria_miniata], XP_038064502.1_uncharacterized_protein_LOC119734934_[Patiria_miniata], XP_038065175.1_uncharacterized_protein_LOC119735519_[Patiria_miniata], XP_038065596.1_uncharacterized_protein_LOC119735752_[Patiria_miniata], XP_038069867.1_uncharacterized_protein_LOC11…	XP_011675382.1_uncharacterized_protein_LOC105443655_[Strongylocentrotus_purpuratus], XP_030828871.1_uncharacterized_protein_LOC115919379_[Strongylocentrotus_purpuratus], XP_030830946.1_uncharacterized_protein_LOC115920141_[Strongylocentrotus_purpuratus], XP_030831315.1_uncharacterized_protein_LOC115920210_[Strongylocentrotus_purpuratus], XP_030836401.1_uncharacterized_protein_LOC100893343_[Strong…
OG0000085	PIK38408.1_putative_ATP-binding_cassette_sub-family_C_member_9_[Apostichopus_japonicus]	XP_033639430.1_ATP-binding_cassette_sub-family_C_member_9-like_isoform_X1_[Asterias_rubens], XP_033639431.1_ATP-binding_cassette_sub-family_C_member_9-like_isoform_X1_[Asterias_rubens], XP_033639432.1_ATP-binding_cassette_sub-family_C_member_9-like_isoform_X1_[Asterias_rubens], XP_033639433.1_ATP-binding_cassette_sub-family_C_member_9-like_isoform_X2_[Asterias_rubens], XP_033639434.1_ATP-binding_…	gbr.145.26.t1_gbr.145.27.t1, gbr.158.22.t1_gbr.158.23.t1, gbr.158.24.t1, gbr.404.4.t1, gbr.404.6.t1, gbr.404.8.t1, gbr.404.9.t1, gbr.43.51.t1_gbr.43.52.t1, gbr.43.56.t1, gbr.45.34.t1	XP_038059425.1_ATP-binding_cassette_sub-family_C_member_9-like_[Patiria_miniata], XP_038059426.1_ATP-binding_cassette_sub-family_C_member_9-like_[Patiria_miniata], XP_038059427.1_ATP-binding_cassette_sub-family_C_member_9-like_[Patiria_miniata], XP_038059428.1_ATP-binding_cassette_sub-family_C_member_9-like_[Patiria_miniata], XP_038066901.1_ATP-binding_cassette_sub-family_C_member_9-like_[Patiria…	XP_030827900.1_ATP-binding_cassette_sub-family_C_member_9-like_isoform_X2_[Strongylocentrotus_purpuratus], XP_030828552.1_ATP-binding_cassette_sub-family_C_member_9_isoform_X1_[Strongylocentrotus_purpuratus], XP_030828553.1_ATP-binding_cassette_sub-family_C_member_9_isoform_X2_[Strongylocentrotus_purpuratus], XP_030838902.1_ATP-binding_cassette_sub-family_C_member_9_isoform_X1_[Strongylocentrotus…
OG0000086	PIK51157.1_hypothetical_protein_BSL78_11946_[Apostichopus_japonicus], PIK51164.1_hypothetical_protein_BSL78_11955__partial_[Apostichopus_japonicus]	XP_033627463.1_histone_H2B__gonadal_[Asterias_rubens], XP_033630412.1_late_histone_H2B.L4-like_[Asterias_rubens], XP_033630725.1_histone_H2B-like_[Asterias_rubens], XP_033633916.1_histone_H2B__gonadal-like_[Asterias_rubens], XP_033634567.1_histone_H2B__gonadal-like_[Asterias_rubens], XP_033637527.1_histone_H2B__gonadal_[Asterias_rubens], XP_033637528.1_histone_H2B__gonadal_[Asterias_rubens], XP_0…	gbr.1356.4.t1, gbr.142.30.t1, gbr.260.12.t1, gbr.2697.1.t1, gbr.43.46.t1, gbr.6.81.t1, gbr.81.62.t1	XP_038047263.1_late_histone_H2B.L4-like_[Patiria_miniata], XP_038049951.1_histone_H2B_[Patiria_miniata], XP_038049952.1_histone_H2B_[Patiria_miniata], XP_038059689.1_histone_H2B_[Patiria_miniata], XP_038066869.1_histone_H2B_[Patiria_miniata], XP_038067396.1_histone_H2B_[Patiria_miniata], XP_038069388.1_histone_H2B_[Patiria_miniata], XP_038069691.1_histone_H2B_[Patiria_miniata]	NP_001229615.1_histone_H2B-like_[Strongylocentrotus_purpuratus], NP_999717.1_late_histone_H2B.L1_[Strongylocentrotus_purpuratus], NP_999719.1_late_histone_H2B.L3_[Strongylocentrotus_purpuratus], XP_003724619.1_late_histone_H2B.2.2_[Strongylocentrotus_purpuratus], XP_011667593.1_late_histone_H2B.L4-like_[Strongylocentrotus_purpuratus], XP_011669701.1_late_histone_H2B.L1_isoform_X1_[Strongylocentro…
OG0000087	PIK54548.1_putative_CUGBP_Elav-like_family_member_2-like_[Apostichopus_japonicus]	XP_033629155.1_CUGBP_Elav-like_family_member_1_isoform_X1_[Asterias_rubens], XP_033629156.1_CUGBP_Elav-like_family_member_1_isoform_X1_[Asterias_rubens], XP_033629157.1_CUGBP_Elav-like_family_member_1_isoform_X2_[Asterias_rubens], XP_033629158.1_CUGBP_Elav-like_family_member_1_isoform_X3_[Asterias_rubens], XP_033629159.1_CUGBP_Elav-like_family_member_2_isoform_X4_[Asterias_rubens], XP_033629160.1…	gbr.114.27.t1	XP_038065489.1_CUGBP_Elav-like_family_member_2_isoform_X1_[Patiria_miniata], XP_038065490.1_CUGBP_Elav-like_family_member_2_isoform_X1_[Patiria_miniata], XP_038065491.1_CUGBP_Elav-like_family_member_2_isoform_X1_[Patiria_miniata], XP_038065492.1_CUGBP_Elav-like_family_member_2_isoform_X1_[Patiria_miniata], XP_038065493.1_CUGBP_Elav-like_family_member_2_isoform_X1_[Patiria_miniata], XP_038065494.1…
OG0000088	PIK62739.1_putative_1-phosphatidylinositol_4_5-bisphosphate_phosphodiesterase_beta-4_isoform_X4_[Apostichopus_japonicus], PIK62741.1_phospholipase_C_beta__partial_[Apostichopus_japonicus]	XP_033625025.1_1-phosphatidylinositol_4_5-bisphosphate_phosphodiesterase_beta-4-like_isoform_X1_[Asterias_rubens], XP_033625032.1_1-phosphatidylinositol_4_5-bisphosphate_phosphodiesterase_beta-4-like_isoform_X2_[Asterias_rubens], XP_033625039.1_1-phosphatidylinositol_4_5-bisphosphate_phosphodiesterase_beta-4-like_isoform_X3_[Asterias_rubens], XP_033625048.1_1-phosphatidylinositol_4_5-bisphosphate…	gbr.110.82.t1	XP_038076174.1_1-phosphatidylinositol_4_5-bisphosphate_phosphodiesterase_beta-4-like_isoform_X1_[Patiria_miniata], XP_038076176.1_1-phosphatidylinositol_4_5-bisphosphate_phosphodiesterase_beta-4-like_isoform_X2_[Patiria_miniata], XP_038076177.1_1-phosphatidylinositol_4_5-bisphosphate_phosphodiesterase_beta-4-like_isoform_X3_[Patiria_miniata], XP_038076178.1_1-phosphatidylinositol_4_5-bisphosphate…	XP_011677129.1_1-phosphatidylinositol_4_5-bisphosphate_phosphodiesterase_beta-4_isoform_X3_[Strongylocentrotus_purpuratus], XP_030854666.1_1-phosphatidylinositol_4_5-bisphosphate_phosphodiesterase_beta-4_isoform_X1_[Strongylocentrotus_purpuratus], XP_030854667.1_1-phosphatidylinositol_4_5-bisphosphate_phosphodiesterase_beta-4_isoform_X2_[Strongylocentrotus_purpuratus], XP_792233.2_1-phosphatidyli…
OG0000089		XP_033624598.1_low_affinity_immunoglobulin_epsilon_Fc_receptor-like_[Asterias_rubens], XP_033627342.1_C-type_lectin_domain_family_4_member_M-like_[Asterias_rubens], XP_033627343.1_perlucin-like_protein_[Asterias_rubens], XP_033638189.1_echinoidin-like_[Asterias_rubens], XP_033644547.1_snaclec_macrovipecetin_subunit_beta-like_[Asterias_rubens], XP_033644652.1_perlucin-like_protein_[Asterias_rubens…	gbr.126.12.t1	XP_038047776.1_C-type_lectin_domain_family_4_member_E-like_[Patiria_miniata], XP_038054873.1_C-type_lectin_domain_family_6_member_A-like_[Patiria_miniata], XP_038054874.1_perlucin-like_protein_[Patiria_miniata], XP_038054875.1_lactose-binding_lectin_l-2-like_[Patiria_miniata], XP_038054944.1_lactose-binding_lectin_l-2-like_[Patiria_miniata], XP_038054979.1_hepatic_lectin-like_[Patiria_miniata], X…
OG0000090	PIK34030.1_hypothetical_protein_BSL78_29151_[Apostichopus_japonicus], PIK34998.1_hypothetical_protein_BSL78_28183_[Apostichopus_japonicus], PIK35049.1_hypothetical_protein_BSL78_28135_[Apostichopus_japonicus], PIK35050.1_putative_RNA-directed_DNA_polymerase_from_mobile_element_jockey-like_[Apostichopus_japonicus], PIK35734.1_hypothetical_protein_BSL78_27430_[Apostichopus_japonicus], PIK36311.1_hy…	XP_033624687.1_uncharacterized_protein_LOC117288096_[Asterias_rubens], XP_033636771.1_uncharacterized_protein_LOC117297731_[Asterias_rubens], XP_033641791.1_collagen_alpha-1_X__chain-like_isoform_X2_[Asterias_rubens]	gbr.1228.1.t1, gbr.130.3.t1, gbr.135.46.t1, gbr.157.11.t1, gbr.167.13.t1, gbr.187.28.t1, gbr.334.15.t1, gbr.340.11.t1, gbr.361.15.t1, gbr.37.59.t1, gbr.40.37.t1, gbr.432.8.t1, gbr.455.8.t1, gbr.55.97.t1	XP_038054698.1_uncharacterized_protein_LOC119726920_[Patiria_miniata], XP_038059111.1_uncharacterized_protein_LOC119730338_[Patiria_miniata], XP_038060192.1_uncharacterized_protein_LOC119731192_[Patiria_miniata], XP_038064799.1_uncharacterized_protein_LOC119735166_[Patiria_miniata], XP_038069811.1_uncharacterized_protein_LOC119739049_[Patiria_miniata], XP_038073012.1_uncharacterized_protein_LOC11…	XP_030843485.1_uncharacterized_protein_LOC115924795_[Strongylocentrotus_purpuratus]
OG0000091		XP_033626943.1_uncharacterized_protein_LOC117289868_[Asterias_rubens]	gbr.208.40.t1	XP_038053402.1_uncharacterized_protein_LOC119725874_[Patiria_miniata], XP_038053408.1_uncharacterized_protein_LOC119725874_[Patiria_miniata], XP_038053413.1_uncharacterized_protein_LOC119725874_[Patiria_miniata], XP_038059257.1_uncharacterized_protein_LOC119730440_[Patiria_miniata], XP_038074235.1_uncharacterized_protein_LOC119742402_[Patiria_miniata], XP_038074262.1_uncharacterized_protein_LOC11…
OG0000092					XP_011664626.1_uncharacterized_protein_LOC105438478_[Strongylocentrotus_purpuratus], XP_011665287.1_ankyrin_repeat_domain-containing_protein_50-like_[Strongylocentrotus_purpuratus], XP_011669560.2_spidroin-2-like_[Strongylocentrotus_purpuratus], XP_011682849.2_uncharacterized_protein_LOC105446997_[Strongylocentrotus_purpuratus], XP_030833876.1_uncharacterized_protein_LOC105443178_isoform_X1_[Stro…
OG0000093					XP_030848756.1_uncharacterized_protein_LOC105442945_isoform_X1_[Strongylocentrotus_purpuratus], XP_030848757.1_uncharacterized_protein_LOC105442945_isoform_X2_[Strongylocentrotus_purpuratus], XP_030848758.1_uncharacterized_protein_LOC105442945_isoform_X3_[Strongylocentrotus_purpuratus], XP_030848759.1_uncharacterized_protein_LOC105442945_isoform_X4_[Strongylocentrotus_purpuratus], XP_030848760.1_…
OG0000094	PIK33170.1_hypothetical_protein_BSL78_30017_[Apostichopus_japonicus], PIK40124.1_hypothetical_protein_BSL78_23025_[Apostichopus_japonicus], PIK40169.1_hypothetical_protein_BSL78_22997_[Apostichopus_japonicus], PIK40324.1_hypothetical_protein_BSL78_22828_[Apostichopus_japonicus], PIK41879.1_hypothetical_protein_BSL78_21276_[Apostichopus_japonicus], PIK44429.1_hypothetical_protein_BSL78_18706_[Apos…	XP_033625673.1_uncharacterized_protein_LOC117288909_[Asterias_rubens], XP_033627235.1_uncharacterized_protein_LOC117290093_[Asterias_rubens], XP_033633153.1_uncharacterized_protein_LOC117294746_[Asterias_rubens], XP_033636760.1_uncharacterized_protein_LOC117297721_[Asterias_rubens], XP_033641651.1_uncharacterized_protein_LOC117301734_[Asterias_rubens]	gbr.303.10.t1, gbr.72.4.t1	XP_038049496.1_uncharacterized_protein_LOC119723067_[Patiria_miniata], XP_038049739.1_uncharacterized_protein_LOC119723246_[Patiria_miniata], XP_038049740.1_uncharacterized_protein_LOC119723247_[Patiria_miniata], XP_038062578.1_uncharacterized_protein_LOC119733069_[Patiria_miniata], XP_038062679.1_uncharacterized_protein_LOC119733173_[Patiria_miniata], XP_038063022.1_uncharacterized_protein_LOC11…	XP_003731706.1_uncharacterized_protein_LOC100891056_[Strongylocentrotus_purpuratus], XP_030828101.1_uncharacterized_protein_LOC115919169_[Strongylocentrotus_purpuratus], XP_030837222.1_uncharacterized_protein_LOC115922463_[Strongylocentrotus_purpuratus], XP_030841521.1_uncharacterized_protein_LOC115924052_[Strongylocentrotus_purpuratus], XP_030841811.1_uncharacterized_protein_LOC115924133_[Strong…
OG0000095	PIK34685.1_Retrovirus-related_Pol_polyprotein_from_transposon_[Apostichopus_japonicus], PIK35202.1_Retrovirus-related_Pol_polyprotein_from_transposon_[Apostichopus_japonicus], PIK36626.1_Retrovirus-related_Pol_polyprotein_from_transposon_[Apostichopus_japonicus], PIK37115.1_Retrovirus-related_Pol_polyprotein_from_transposon_[Apostichopus_japonicus], PIK38531.1_hypothetical_protein_BSL78_24624_[Ap…		gbr.135.9.t1, gbr.56.4.t1	XP_038045162.1_uncharacterized_protein_LOC119719738_[Patiria_miniata], XP_038058673.1_uncharacterized_protein_LOC119729953_[Patiria_miniata], XP_038060519.1_uncharacterized_protein_LOC119731418_[Patiria_miniata], XP_038063133.1_uncharacterized_protein_LOC119733836_[Patiria_miniata], XP_038077289.1_serine/threonine-protein_kinase_LMTK3-like_[Patiria_miniata]
OG0000096	PIK38209.1_hypothetical_protein_BSL78_24948_[Apostichopus_japonicus], PIK38210.1_hypothetical_protein_BSL78_24949_[Apostichopus_japonicus], PIK39062.1_hypothetical_protein_BSL78_24089_[Apostichopus_japonicus], PIK40093.1_hypothetical_protein_BSL78_23075_[Apostichopus_japonicus], PIK41754.1_hypothetical_protein_BSL78_21395_[Apostichopus_japonicus], PIK41995.1_hypothetical_protein_BSL78_21147_[Apos…	XP_033646692.1_uncharacterized_protein_LOC117305912_[Asterias_rubens]	gbr.143.23.t1, gbr.54.29.t1, gbr.81.170.t1	XP_038045553.1_uncharacterized_protein_LOC119720093_[Patiria_miniata], XP_038062706.1_uncharacterized_protein_LOC119733191_[Patiria_miniata], XP_038062969.1_uncharacterized_protein_LOC119733637_[Patiria_miniata], XP_038063921.1_uncharacterized_protein_LOC119734467_[Patiria_miniata], XP_038065777.1_uncharacterized_protein_LOC119735904_[Patiria_miniata]	XP_001199031.3_uncharacterized_protein_LOC763146_[Strongylocentrotus_purpuratus], XP_011661467.2_uncharacterized_protein_LOC105437022_[Strongylocentrotus_purpuratus], XP_011667196.2_uncharacterized_protein_LOC105439664_[Strongylocentrotus_purpuratus], XP_011671482.2_uncharacterized_protein_LOC105441753_[Strongylocentrotus_purpuratus], XP_011673963.2_uncharacterized_protein_LOC105442958_[Strongylo…
OG0000097	PIK38751.1_putative_fibrillin-1_[Apostichopus_japonicus], PIK51324.1_putative_neurogenic_locus_Notch_protein-like__partial_[Apostichopus_japonicus], PIK51636.1_putative_neurogenic_locus_Notch_protein-like__partial_[Apostichopus_japonicus], PIK59576.1_hypothetical_protein_BSL78_03494_[Apostichopus_japonicus], PIK61724.1_putative_fibrillin-2-like_[Apostichopus_japonicus]	XP_033630091.1_fibrillin-2-like_isoform_X1_[Asterias_rubens], XP_033630092.1_fibrillin-2-like_isoform_X2_[Asterias_rubens], XP_033630093.1_fibrillin-2-like_isoform_X2_[Asterias_rubens], XP_033630736.1_fibrillin-2-like_[Asterias_rubens], XP_033630921.1_fibropellin-1-like_[Asterias_rubens]	gbr.13.78.t1, gbr.13.79.t1, gbr.45.12.t1	XP_038064417.1_fibrillin-2-like_isoform_X1_[Patiria_miniata], XP_038064418.1_fibrillin-2-like_isoform_X2_[Patiria_miniata], XP_038064419.1_fibrillin-2-like_isoform_X3_[Patiria_miniata], XP_038064421.1_fibrillin-2-like_isoform_X4_[Patiria_miniata], XP_038064422.1_fibrillin-2-like_isoform_X5_[Patiria_miniata], XP_038064423.1_neurogenic_locus_notch_homolog_protein_1-like_isoform_X6_[Patiria_miniata]…	XP_030840768.1_fibrillin-2_[Strongylocentrotus_purpuratus], XP_030840936.1_fibropellin-3-like_[Strongylocentrotus_purpuratus]
OG0000098	PIK46246.1_putative_zinc_finger_protein_[Apostichopus_japonicus], PIK54349.1_putative_zinc_finger_protein_[Apostichopus_japonicus], PIK60085.1_hypothetical_protein_BSL78_02990_[Apostichopus_japonicus]	XP_033645613.1_zinc_finger_protein_260-like_isoform_X1_[Asterias_rubens], XP_033645615.1_gastrula_zinc_finger_protein_XlCGF26.1-like_isoform_X2_[Asterias_rubens], XP_033645730.1_gastrula_zinc_finger_protein_XlCGF26.1-like_[Asterias_rubens], XP_033645731.1_gastrula_zinc_finger_protein_XlCGF26.1-like_[Asterias_rubens], XP_033645732.1_gastrula_zinc_finger_protein_XlCGF26.1-like_[Asterias_rubens], XP…	gbr.151.86.t1	XP_038045928.1_endothelial_zinc_finger_protein_induced_by_tumor_necrosis_factor_alpha-like_[Patiria_miniata], XP_038046464.1_gastrula_zinc_finger_protein_XlCGF26.1-like_[Patiria_miniata], XP_038053505.1_zinc_finger_protein_595-like_[Patiria_miniata], XP_038057235.1_gastrula_zinc_finger_protein_XlCGF7.1-like_[Patiria_miniata], XP_038058827.1_oocyte_zinc_finger_protein_XlCOF6-like_[Patiria_miniata]…
OG0000099			gbr.103.22.t1	XP_038054889.1_monocarboxylate_transporter_12-like_[Patiria_miniata], XP_038055905.1_monocarboxylate_transporter_11-like_[Patiria_miniata], XP_038056153.1_monocarboxylate_transporter_12-like_[Patiria_miniata], XP_038056154.1_monocarboxylate_transporter_12-like_[Patiria_miniata], XP_038057524.1_monocarboxylate_transporter_12-like_[Patiria_miniata], XP_038062951.1_monocarboxylate_transporter_12-lik…
OG0000100			gbr.1123.1.t1, gbr.1785.1.t1, gbr.182.52.t1, gbr.182.53.t1, gbr.182.54.t1, gbr.184.29.t1, gbr.186.18.t1, gbr.194.32.t1, gbr.196.32.t1, gbr.205.55.t1, gbr.205.56.t1, gbr.205.57.t1, gbr.209.2.t1, gbr.218.10.t1, gbr.262.24.t1, gbr.281.5.t1, gbr.281.7.t1, gbr.286.17.t1, gbr.303.11.t1, gbr.303.12.t1, gbr.310.29.t1, gbr.310.30.t1, gbr.338.1.t1, gbr.347.39.t1, gbr.347.40.t1, gbr.358.6.t1, gbr.372.16.t1,…
OG0000101			gbr.135.29.t1, gbr.178.27.t1, gbr.189.25.t1, gbr.194.17.t1, gbr.202.2.t1, gbr.230.30.t1, gbr.230.5.t1, gbr.230.6.t1, gbr.232.28.t1, gbr.233.16.t1, gbr.250.30.t1, gbr.251.20.t1, gbr.264.17.t1, gbr.273.14.t1, gbr.313.34.t1, gbr.323.9.t1, gbr.356.20.t1, gbr.358.25.t1, gbr.358.32.t1, gbr.358.38.t1, gbr.360.28.t1, gbr.371.16.t1, gbr.371.8.t1, gbr.395.6.t1, gbr.423.1.t1, gbr.423.2.t1, gbr.433.9.t1, gbr…
OG0000102			gbr.98.38.t1, gbr.98.39.t1, gbr.98.42.t1	XP_038058640.1_uncharacterized_protein_LOC119729931_isoform_X1_[Patiria_miniata], XP_038058641.1_uncharacterized_protein_LOC119729931_isoform_X2_[Patiria_miniata], XP_038058680.1_uncharacterized_protein_LOC119729959_[Patiria_miniata], XP_038058838.1_uncharacterized_protein_LOC119730138_[Patiria_miniata], XP_038058839.1_uncharacterized_protein_LOC119730139_[Patiria_miniata], XP_038058840.1_unchara…
OG0000103					XP_003723847.2_uncharacterized_protein_LOC100891416_[Strongylocentrotus_purpuratus], XP_003724888.2_uncharacterized_protein_LOC100889737_[Strongylocentrotus_purpuratus], XP_003727663.1_uncharacterized_protein_LOC100888478_[Strongylocentrotus_purpuratus], XP_003727664.2_uncharacterized_protein_LOC100888558_[Strongylocentrotus_purpuratus], XP_003728842.1_uncharacterized_protein_LOC100889105_[Strong…
OG0000104	PIK33979.1_hypothetical_protein_BSL78_29196_[Apostichopus_japonicus], PIK33980.1_hypothetical_protein_BSL78_29197_[Apostichopus_japonicus], PIK40701.1_hypothetical_protein_BSL78_22456_[Apostichopus_japonicus], PIK41568.1_hypothetical_protein_BSL78_21574_[Apostichopus_japonicus], PIK43598.1_hypothetical_protein_BSL78_19539__partial_[Apostichopus_japonicus], PIK43601.1_hypothetical_protein_BSL78_19…	XP_033639857.1_uncharacterized_protein_LOC117300239_[Asterias_rubens], XP_033644277.1_uncharacterized_protein_LOC117303925_[Asterias_rubens], XP_033644645.1_uncharacterized_protein_LOC117304351_[Asterias_rubens]	gbr.394.1.t1, gbr.633.7.t1, gbr.71.46.t1		XP_030830090.1_uncharacterized_protein_LOC100893887_[Strongylocentrotus_purpuratus], XP_030831361.1_uncharacterized_protein_LOC115920213_[Strongylocentrotus_purpuratus], XP_030831857.1_uncharacterized_protein_LOC115920350_[Strongylocentrotus_purpuratus], XP_030832283.1_uncharacterized_protein_LOC105442970_[Strongylocentrotus_purpuratus], XP_030832917.1_uncharacterized_protein_LOC115920674__partia…
OG0000105	PIK35922.1_putative_arachidonate_5-lipoxygenase_[Apostichopus_japonicus], PIK38943.1_putative_arachidonate_5-lipoxygenase_[Apostichopus_japonicus], PIK38944.1_putative_arachidonate_5-lipoxygenase_[Apostichopus_japonicus], PIK61528.1_hypothetical_protein_BSL78_01541_[Apostichopus_japonicus], PIK62335.1_putative_arachidonate_5-lipoxygenase_[Apostichopus_japonicus]	XP_033639491.1_allene_oxide_synthase-lipoxygenase_protein-like_[Asterias_rubens], XP_033639493.1_allene_oxide_synthase-lipoxygenase_protein-like_[Asterias_rubens], XP_033639708.1_arachidonate_5-lipoxygenase-like_[Asterias_rubens], XP_033639994.1_arachidonate_5-lipoxygenase-like_[Asterias_rubens]	gbr.2.90.t1, gbr.46.32.t1, gbr.46.33.t1, gbr.46.34.t1, gbr.46.35.t1, gbr.46.66.t1, gbr.46.67.t1, gbr.46.68.t1	XP_038044497.1_polyunsaturated_fatty_acid_5-lipoxygenase-like_isoform_X1_[Patiria_miniata], XP_038044498.1_polyunsaturated_fatty_acid_5-lipoxygenase-like_isoform_X2_[Patiria_miniata], XP_038044499.1_polyunsaturated_fatty_acid_5-lipoxygenase-like_isoform_X3_[Patiria_miniata], XP_038045097.1_uncharacterized_protein_LOC119719671_[Patiria_miniata], XP_038060325.1_allene_oxide_synthase-lipoxygenase_pr…	XP_001200684.3_allene_oxide_synthase-lipoxygenase_protein_[Strongylocentrotus_purpuratus], XP_011660532.1_arachidonate_5-lipoxygenase-like_[Strongylocentrotus_purpuratus], XP_011668666.2_allene_oxide_synthase-lipoxygenase_protein-like_[Strongylocentrotus_purpuratus], XP_030842350.1_arachidonate_5-lipoxygenase_isoform_X1_[Strongylocentrotus_purpuratus], XP_030842351.1_arachidonate_5-lipoxygenase_i…
OG0000106	PIK36343.1_hypothetical_protein_BSL78_26820_[Apostichopus_japonicus], PIK45548.1_hypothetical_protein_BSL78_17587_[Apostichopus_japonicus], PIK46811.1_hypothetical_protein_BSL78_16310_[Apostichopus_japonicus]	XP_033624084.1_uncharacterized_protein_LOC117287542_[Asterias_rubens], XP_033624871.1_uncharacterized_protein_LOC117288212_[Asterias_rubens], XP_033630879.1_uncharacterized_protein_LOC117292826_[Asterias_rubens], XP_033630880.1_uncharacterized_protein_LOC117292826_[Asterias_rubens], XP_033633146.1_uncharacterized_protein_LOC117294740_[Asterias_rubens], XP_033633603.1_uncharacterized_protein_LOC11…	gbr.136.32.t1, gbr.146.13.t1, gbr.1683.1.t1, gbr.186.21.t1, gbr.238.26.t1, gbr.275.25.t1, gbr.28.26.t1, gbr.313.39.t1, gbr.320.5.t1, gbr.329.32.t1, gbr.353.3.t1, gbr.356.22.t1, gbr.378.15.t1, gbr.386.20.t1, gbr.443.8.t1, gbr.482.17.t1, gbr.483.7.t1, gbr.492.8.t1, gbr.555.3.t1, gbr.682.1.t1, gbr.77.67.t1, gbr.96.4.t1
OG0000107	PIK36952.1_putative_ficolin-2-like_[Apostichopus_japonicus], PIK38028.1_hypothetical_protein_BSL78_25140_[Apostichopus_japonicus], PIK38029.1_putative_ficolin-2-like_[Apostichopus_japonicus], PIK38231.1_angiopoietin-like_1_precursor_[Apostichopus_japonicus], PIK38232.1_Angiopoietin-4__partial_[Apostichopus_japonicus], PIK38844.1_hypothetical_protein_BSL78_24310_[Apostichopus_japonicus], PIK38845.…
OG0000108	PIK49100.1_core_histone_H2A/H2B/H3/H4_[Apostichopus_japonicus], PIK49769.1_hypothetical_protein_BSL78_13356_[Apostichopus_japonicus], PIK57498.1_H3_histone_[Apostichopus_japonicus]	XP_033625884.1_histone_H3__embryonic-like_[Asterias_rubens], XP_033626934.1_histone_H3.3A_[Asterias_rubens], XP_033628260.1_histone_H3__embryonic_[Asterias_rubens], XP_033629942.1_histone_H3.3A_[Asterias_rubens], XP_033630047.1_histone_H3.3A_[Asterias_rubens], XP_033640654.1_histone_H3-like_centromeric_protein_cnp1_[Asterias_rubens]	gbr.10.19.t1, gbr.110.10.t1, gbr.1356.3.t1, gbr.14.53.t1, gbr.142.32.t1, gbr.1801.1.t1, gbr.19.192.t1, gbr.226.13.t1, gbr.292.26.t1, gbr.81.64.t1	XP_038051975.1_histone_H3-like_[Patiria_miniata], XP_038059737.1_histone_H3__embryonic_[Patiria_miniata], XP_038062626.1_uncharacterized_protein_LOC119733122_[Patiria_miniata], XP_038063577.1_histone_H3.3A_[Patiria_miniata], XP_038068021.1_histone_H3__embryonic-like_[Patiria_miniata], XP_038069407.1_histone_H3.3A_[Patiria_miniata], XP_038072255.1_histone_H3.3A_[Patiria_miniata], XP_038072256.1_hi…	NP_999712.1_histone_H3__embryonic_[Strongylocentrotus_purpuratus], XP_003723879.1_putative_histone_H3.3-like_type_3_[Strongylocentrotus_purpuratus], XP_003724461.1_histone_H3__embryonic_[Strongylocentrotus_purpuratus], XP_003725435.1_histone_H3__embryonic_[Strongylocentrotus_purpuratus], XP_011668421.1_LOW_QUALITY_PROTEIN__histone_H3__embryonic_[Strongylocentrotus_purpuratus], XP_011678156.1_hist…
OG0000109		XP_033631652.1_uncharacterized_protein_LOC117293432_[Asterias_rubens], XP_033631723.1_E3_ubiquitin-protein_ligase_TRIM71-like_[Asterias_rubens], XP_033631724.1_E3_ubiquitin-protein_ligase_TRIM71-like_[Asterias_rubens], XP_033631735.1_uncharacterized_protein_LOC117293498_[Asterias_rubens], XP_033631897.1_E3_ubiquitin-protein_ligase_TRIM71-like_[Asterias_rubens], XP_033631898.1_E3_ubiquitin-protein…
OG0000110		XP_033631696.1_uncharacterized_protein_LOC117293461_[Asterias_rubens], XP_033632429.1_uncharacterized_protein_LOC117294026_[Asterias_rubens], XP_033641189.1_uncharacterized_protein_LOC117301367_[Asterias_rubens], XP_033641695.1_uncharacterized_protein_LOC117301798_[Asterias_rubens], XP_033641696.1_uncharacterized_protein_LOC117301799_[Asterias_rubens], XP_033641715.1_neural_cell_adhesion_molecule…	gbr.1074.1.t1, gbr.1074.2.t1, gbr.1340.1.t1, gbr.1522.1.t1, gbr.20.41.t1, gbr.2317.1.t1, gbr.280.4.t1, gbr.443.5.t1, gbr.443.6.t1, gbr.456.1.t1, gbr.456.2.t1, gbr.456.4.t1, gbr.637.2.t1, gbr.649.1.t1, gbr.649.2.t1, gbr.649.3.t1, gbr.675.2.t1, gbr.675.3.t1, gbr.675.4.t1, gbr.684.1.t1, gbr.684.2.t1, gbr.803.2.t1, gbr.804.1.t1, gbr.804.2.t1	XP_038064832.1_vascular_endothelial_growth_factor_receptor_2-like_[Patiria_miniata], XP_038064833.1_tyrosine-protein_kinase_receptor_Tie-1-like_[Patiria_miniata], XP_038064947.1_uncharacterized_protein_LOC119735320_[Patiria_miniata], XP_038064948.1_uncharacterized_protein_LOC119735322_[Patiria_miniata], XP_038064951.1_tyrosine_kinase_receptor_Cad96Ca-like_[Patiria_miniata], XP_038064952.1_nephrin…
OG0000111	PIK33171.1_hypothetical_protein_BSL78_30018__partial_[Apostichopus_japonicus], PIK33728.1_hypothetical_protein_BSL78_29456_[Apostichopus_japonicus], PIK34027.1_hypothetical_protein_BSL78_29148__partial_[Apostichopus_japonicus], PIK34040.1_hypothetical_protein_BSL78_29140_[Apostichopus_japonicus], PIK34268.1_hypothetical_protein_BSL78_28907__partial_[Apostichopus_japonicus], PIK34870.1_hypothetica…
OG0000112	PIK33224.1_hypothetical_protein_BSL78_29963__partial_[Apostichopus_japonicus], PIK34693.1_hypothetical_protein_BSL78_28483__partial_[Apostichopus_japonicus], PIK34869.1_putative_hyalin-like_isoform_X1_[Apostichopus_japonicus], PIK34892.1_putative_receptor-type_tyrosine-protein_phosphatase_alpha_[Apostichopus_japonicus], PIK36038.1_putative_receptor-type_tyrosine-protein_phosphatase_mu-like_[Apost…
OG0000113	PIK36447.1_hypothetical_protein_BSL78_26725_[Apostichopus_japonicus], PIK40395.1_hypothetical_protein_BSL78_22748_[Apostichopus_japonicus], PIK48263.1_hypothetical_protein_BSL78_14866_[Apostichopus_japonicus], PIK50430.1_hypothetical_protein_BSL78_12669_[Apostichopus_japonicus], PIK54731.1_hypothetical_protein_BSL78_08377_[Apostichopus_japonicus], PIK61772.1_hypothetical_protein_BSL78_01326_[Apos…	XP_033646393.1_uncharacterized_protein_LOC117305623_[Asterias_rubens]	gbr.17.101.t1, gbr.355.1.t1, gbr.355.2.t1, gbr.969.2.t1	XP_038045135.1_uncharacterized_protein_LOC119719710_[Patiria_miniata], XP_038045890.1_uncharacterized_protein_LOC119720320_[Patiria_miniata], XP_038046020.1_uncharacterized_protein_LOC119720428_[Patiria_miniata], XP_038046699.1_uncharacterized_protein_LOC119720905_[Patiria_miniata], XP_038046745.1_uncharacterized_protein_LOC119720950_[Patiria_miniata], XP_038046760.1_uncharacterized_protein_LOC11…	XP_030836005.1_uncharacterized_protein_LOC115921857_[Strongylocentrotus_purpuratus], XP_030841091.1_uncharacterized_protein_LOC115923849_[Strongylocentrotus_purpuratus], XP_030841112.1_uncharacterized_protein_LOC115923863_[Strongylocentrotus_purpuratus], XP_030846942.1_uncharacterized_protein_LOC115926400_[Strongylocentrotus_purpuratus]
OG0000114	PIK37697.1_putative_CLIP-associating_protein_1-like_[Apostichopus_japonicus], PIK37698.1_putative_CLIP-associating_protein_2_isoform_X10_[Apostichopus_japonicus], PIK56898.1_putative_CLIP-associating_protein_1-like__partial_[Apostichopus_japonicus]	XP_033624849.1_CLIP-associating_protein_1-like_isoform_X1_[Asterias_rubens], XP_033624850.1_CLIP-associating_protein_1-like_isoform_X1_[Asterias_rubens], XP_033624851.1_CLIP-associating_protein_1-like_isoform_X2_[Asterias_rubens], XP_033624852.1_CLIP-associating_protein_1-like_isoform_X3_[Asterias_rubens], XP_033624853.1_CLIP-associating_protein_1-like_isoform_X4_[Asterias_rubens], XP_033624854.1…	gbr.225.20.t1	XP_038058524.1_CLIP-associating_protein_1-like_isoform_X1_[Patiria_miniata], XP_038058525.1_CLIP-associating_protein_1-like_isoform_X2_[Patiria_miniata], XP_038058526.1_CLIP-associating_protein_1-like_isoform_X3_[Patiria_miniata], XP_038058527.1_CLIP-associating_protein_1-like_isoform_X4_[Patiria_miniata], XP_038058528.1_CLIP-associating_protein_1-like_isoform_X5_[Patiria_miniata], XP_038058529.1…	XP_030829288.1_CLIP-associating_protein_1-A_isoform_X1_[Strongylocentrotus_purpuratus], XP_030829289.1_CLIP-associating_protein_1-A_isoform_X2_[Strongylocentrotus_purpuratus], XP_030829290.1_CLIP-associating_protein_1-A_isoform_X3_[Strongylocentrotus_purpuratus], XP_030829291.1_CLIP-associating_protein_1-A_isoform_X4_[Strongylocentrotus_purpuratus], XP_030829292.1_CLIP-associating_protein_1-A_iso…
OG0000115	PIK54408.1_hypothetical_protein_BSL78_08684_[Apostichopus_japonicus]				XP_003723799.2_uncharacterized_protein_LOC100888353_[Strongylocentrotus_purpuratus], XP_011663681.2_monocarboxylate_transporter_12-like_[Strongylocentrotus_purpuratus], XP_011664346.2_monocarboxylate_transporter_12-like_[Strongylocentrotus_purpuratus], XP_011665605.2_monocarboxylate_transporter_7_[Strongylocentrotus_purpuratus], XP_011667257.1_uncharacterized_protein_LOC583857_[Strongylocentrotus…
OG0000116			gbr.1.190.t1, gbr.1055.1.t1, gbr.108.38.t1, gbr.11.20.t1, gbr.122.13.t1, gbr.141.56.t1, gbr.15.124.t1, gbr.15.25.t1, gbr.15.94.t1, gbr.17.103.t1, gbr.17.140.t1, gbr.18.2.t1, gbr.2.101.t1, gbr.2270.1.t1, gbr.236.4.t1, gbr.249.1.t1, gbr.28.28.t1, gbr.281.37.t1, gbr.3.154.t1, gbr.302.26.t1, gbr.303.13.t1, gbr.309.6.t1, gbr.359.19.t1, gbr.382.3.t1, gbr.399.13.t1, gbr.406.1.t1, gbr.409.12.t1, gbr.422.…
OG0000117				XP_038052384.1_tripartite_motif-containing_protein_3-like_[Patiria_miniata], XP_038052386.1_E3_ubiquitin-protein_ligase_TRIM56-like_[Patiria_miniata], XP_038052387.1_tripartite_motif-containing_protein_2-like_[Patiria_miniata], XP_038052388.1_E3_ubiquitin-protein_ligase_TRIM32-like_[Patiria_miniata], XP_038052446.1_tripartite_motif-containing_protein_2-like_[Patiria_miniata], XP_038052741.1_tripa…
OG0000118					XP_030830610.1_neogenin-like_[Strongylocentrotus_purpuratus], XP_030832287.1_angiopoietin-1_receptor-like_[Strongylocentrotus_purpuratus], XP_030832288.1_protein_sidekick-1-like_[Strongylocentrotus_purpuratus], XP_030832291.1_angiopoietin-1_receptor-like_[Strongylocentrotus_purpuratus], XP_030832293.1_receptor-type_tyrosine-protein_phosphatase_mu-like_[Strongylocentrotus_purpuratus], XP_030832295…
OG0000119	PIK41505.1_neuralized_PATS1_[Apostichopus_japonicus]	XP_033633829.1_uncharacterized_protein_LOC117295345_[Asterias_rubens], XP_033634204.1_putative_protein_FAM47C_[Asterias_rubens]	gbr.802.1.t1	XP_038060814.1_uncharacterized_protein_LOC119731680_isoform_X1_[Patiria_miniata], XP_038060815.1_uncharacterized_protein_LOC119731680_isoform_X2_[Patiria_miniata], XP_038060816.1_uncharacterized_protein_LOC119731681_[Patiria_miniata], XP_038061111.1_uncharacterized_protein_LOC119731896_[Patiria_miniata], XP_038061113.1_probable_serine/threonine-protein_kinase_pats1_[Patiria_miniata], XP_038061116…	XP_001176471.3_uncharacterized_protein_LOC752124_isoform_X1_[Strongylocentrotus_purpuratus], XP_011664873.2_uncharacterized_protein_LOC105438579_[Strongylocentrotus_purpuratus], XP_030831178.1_uncharacterized_protein_LOC100889840_isoform_X1_[Strongylocentrotus_purpuratus], XP_030831180.1_uncharacterized_protein_LOC100889840_isoform_X2_[Strongylocentrotus_purpuratus], XP_030834083.1_uncharacterize…
OG0000120	PIK50261.1_putative_echinoderm_microtubule-associated_protein-like_6_[Apostichopus_japonicus]		gbr.106.7.t1, gbr.13.4.t1, gbr.18.91.t1, gbr.194.8.t1, gbr.230.34.t1, gbr.231.8.t1, gbr.251.38.t1, gbr.251.39.t1, gbr.251.40.t1, gbr.258.10.t1, gbr.310.25.t1, gbr.310.6.t1, gbr.310.7.t1, gbr.329.16.t1, gbr.345.4.t1, gbr.347.22.t1, gbr.352.28.t1, gbr.355.6.t1, gbr.356.21.t1, gbr.356.23.t1, gbr.369.15.t1, gbr.371.13.t1, gbr.375.2.t1, gbr.447.16.t1, gbr.462.7.t1, gbr.466.35.t1, gbr.482.13.t1, gbr.48…	XP_038050865.1_piggyBac_transposable_element-derived_protein_4-like_[Patiria_miniata], XP_038071966.1_piggyBac_transposable_element-derived_protein_4-like_[Patiria_miniata]	XP_011662903.2_piggyBac_transposable_element-derived_protein_4-like_[Strongylocentrotus_purpuratus]
OG0000121				XP_038065411.1_uncharacterized_protein_LOC119735676_isoform_X1_[Patiria_miniata], XP_038065413.1_uncharacterized_protein_LOC119735676_isoform_X2_[Patiria_miniata], XP_038065414.1_uncharacterized_protein_LOC119735676_isoform_X3_[Patiria_miniata], XP_038065415.1_uncharacterized_protein_LOC119735676_isoform_X4_[Patiria_miniata], XP_038065416.1_uncharacterized_protein_LOC119735676_isoform_X5_[Patiria…
OG0000122					XP_001177083.2_uncharacterized_protein_LOC753104_[Strongylocentrotus_purpuratus], XP_001177488.1_uncharacterized_protein_LOC753194_[Strongylocentrotus_purpuratus], XP_011661284.1_uncharacterized_protein_LOC105436924_[Strongylocentrotus_purpuratus], XP_011682711.2_uncharacterized_protein_LOC105446949_[Strongylocentrotus_purpuratus], XP_030829009.1_uncharacterized_protein_LOC115919420_[Strongylocen…
OG0000123	PIK32960.1_betaine_homocysteine_S-methyltransferase_1_[Apostichopus_japonicus], PIK50520.1_betaine_homocysteine_S-methyltransferase_1_[Apostichopus_japonicus], PIK61256.1_betaine_homocysteine_S-methyltransferase_1_[Apostichopus_japonicus]	XP_033635501.1_betaine--homocysteine_S-methyltransferase_1-like_[Asterias_rubens], XP_033635590.1_betaine--homocysteine_S-methyltransferase_1-like_[Asterias_rubens], XP_033636094.1_betaine--homocysteine_S-methyltransferase_1-like_[Asterias_rubens]	gbr.1132.1.t1, gbr.14.159.t1, gbr.14.160.t1, gbr.145.39.t1, gbr.180.24.t1_gbr.180.23.t1, gbr.180.26.t1, gbr.289.7.t1, gbr.290.14.t1, gbr.494.13.t1, gbr.494.14.t1, gbr.903.2.t1	XP_038059374.1_betaine--homocysteine_S-methyltransferase_1-like_isoform_X1_[Patiria_miniata], XP_038059375.1_betaine--homocysteine_S-methyltransferase_1-like_isoform_X1_[Patiria_miniata], XP_038059376.1_betaine--homocysteine_S-methyltransferase_1-like_isoform_X2_[Patiria_miniata], XP_038059378.1_betaine--homocysteine_S-methyltransferase_1-like_isoform_X1_[Patiria_miniata], XP_038059379.1_betaine-…	XP_011673815.2_betaine--homocysteine_S-methyltransferase_1_[Strongylocentrotus_purpuratus], XP_030855741.1_betaine--homocysteine_S-methyltransferase_1_[Strongylocentrotus_purpuratus]
OG0000124	PIK33164.1_hypothetical_protein_BSL78_30022_[Apostichopus_japonicus], PIK34505.1_reverse_transcriptase/ribonuclease_H/putative_methyltransferase_[Apostichopus_japonicus], PIK34647.1_putative_TBC1_domain_family_member_2A_[Apostichopus_japonicus], PIK35057.1_hypothetical_protein_BSL78_28123_[Apostichopus_japonicus], PIK35423.1_putative_zinc_finger_protein_[Apostichopus_japonicus], PIK35428.1_putati…
OG0000125	PIK33893.1_hypothetical_protein_BSL78_29288_[Apostichopus_japonicus], PIK34160.1_hypothetical_protein_BSL78_29029_[Apostichopus_japonicus], PIK34585.1_hypothetical_protein_BSL78_28592_[Apostichopus_japonicus], PIK34813.1_hypothetical_protein_BSL78_28362_[Apostichopus_japonicus], PIK34814.1_hypothetical_protein_BSL78_28363__partial_[Apostichopus_japonicus], PIK35055.1_hypothetical_protein_BSL78_28…
OG0000126	PIK35170.1_fibrinogen-like_protein_A_[Apostichopus_japonicus], PIK37566.1_fibrinogen-like_protein_A_[Apostichopus_japonicus], PIK38025.1_fibrinogen-like_protein_A_[Apostichopus_japonicus], PIK38026.1_fibrinogen-like_protein_A_[Apostichopus_japonicus], PIK38709.1_fibrinogen-like_protein_A__partial_[Apostichopus_japonicus], PIK38710.1_fibrinogen-like_protein_A_[Apostichopus_japonicus], PIK38719.1_F…
OG0000127	PIK36405.1_hypothetical_protein_BSL78_26765__partial_[Apostichopus_japonicus], PIK40338.1_putative_arylsulfatase_J_[Apostichopus_japonicus], PIK51092.1_putative_arylsulfatase_J_[Apostichopus_japonicus], PIK53483.1_putative_arylsulfatase_J_[Apostichopus_japonicus], PIK54318.1_putative_arylsulfatase_B-like_[Apostichopus_japonicus], PIK55359.1_putative_arylsulfatase_B-like_[Apostichopus_japonicus]	XP_033642366.1_arylsulfatase_B-like_[Asterias_rubens], XP_033646949.1_arylsulfatase_B-like_[Asterias_rubens], XP_033646954.1_arylsulfatase_B-like_[Asterias_rubens]	gbr.215.42.t1, gbr.601.4.t1, gbr.68.53.t1, gbr.9.59.t1	XP_038052570.1_arylsulfatase_B-like_[Patiria_miniata], XP_038054946.1_arylsulfatase_I-like_[Patiria_miniata], XP_038054953.1_arylsulfatase_I-like_[Patiria_miniata], XP_038054960.1_arylsulfatase_I-like_[Patiria_miniata], XP_038060734.1_arylsulfatase_B-like_isoform_X1_[Patiria_miniata], XP_038060735.1_arylsulfatase_B-like_isoform_X2_[Patiria_miniata], XP_038060736.1_arylsulfatase_B-like_isoform_X1_…	XP_011667458.2_arylsulfatase_J_[Strongylocentrotus_purpuratus], XP_030832635.1_arylsulfatase_J-like_[Strongylocentrotus_purpuratus], XP_030842602.1_arylsulfatase_B_[Strongylocentrotus_purpuratus], XP_030842976.1_arylsulfatase_J-like_[Strongylocentrotus_purpuratus], XP_030844517.1_arylsulfatase_B_[Strongylocentrotus_purpuratus], XP_030844518.1_arylsulfatase_B_[Strongylocentrotus_purpuratus], XP_03…
OG0000128	PIK39987.1_putative_cytochrome_P450_3A24_[Apostichopus_japonicus], PIK42886.1_putative_cytochrome_P450_3A24_[Apostichopus_japonicus], PIK42887.1_putative_cytochrome_P450_3A24_[Apostichopus_japonicus]	XP_033626197.1_cytochrome_P450_3A9-like_[Asterias_rubens], XP_033633521.1_cytochrome_P450_3A29-like_[Asterias_rubens], XP_033645947.1_cytochrome_P450_3A24-like_[Asterias_rubens]	gbr.10.82.t1_gbr.10.83.t1, gbr.10.84.t1, gbr.10.84.t1_gbr.10.86.t1, gbr.10.85.t1, gbr.10.87.t1, gbr.29.82.t1	XP_038066483.1_cytochrome_P450_3A29-like_[Patiria_miniata], XP_038066485.1_cytochrome_P450_3A24-like_[Patiria_miniata], XP_038067028.1_cytochrome_P450_3A6-like_isoform_X1_[Patiria_miniata], XP_038067029.1_cytochrome_P450_3A6-like_isoform_X2_[Patiria_miniata], XP_038067030.1_cytochrome_P450_3A24-like_isoform_X1_[Patiria_miniata], XP_038067031.1_cytochrome_P450_3A9-like_isoform_X2_[Patiria_miniata]…	XP_030828796.1_cytochrome_P450_3A24-like_[Strongylocentrotus_purpuratus], XP_030830143.1_cytochrome_P450_3A24_[Strongylocentrotus_purpuratus], XP_030834081.1_cytochrome_P450_3A6_[Strongylocentrotus_purpuratus], XP_030834094.1_cytochrome_P450_3A9_[Strongylocentrotus_purpuratus], XP_030845798.1_cytochrome_P450_3A29-like__partial_[Strongylocentrotus_purpuratus], XP_030853350.1_cytochrome_P450_3A24_[…
OG0000129	PIK42440.1_putative_neuronal_cell_adhesion_molecule_isoform_X3_[Apostichopus_japonicus]	XP_033644338.1_neurofascin-like_isoform_X1_[Asterias_rubens], XP_033644346.1_neurofascin-like_isoform_X1_[Asterias_rubens], XP_033644354.1_neurofascin-like_isoform_X1_[Asterias_rubens], XP_033644361.1_neurofascin-like_isoform_X2_[Asterias_rubens], XP_033644370.1_neurofascin-like_isoform_X3_[Asterias_rubens], XP_033644377.1_neurofascin-like_isoform_X4_[Asterias_rubens]	gbr.289.10.t1, gbr.289.12.t1	XP_038054188.1_neuronal_cell_adhesion_molecule-like_[Patiria_miniata], XP_038054227.1_neuronal_cell_adhesion_molecule-like_isoform_X1_[Patiria_miniata], XP_038054228.1_neuronal_cell_adhesion_molecule-like_isoform_X2_[Patiria_miniata], XP_038054229.1_neuronal_cell_adhesion_molecule-like_isoform_X3_[Patiria_miniata], XP_038054230.1_neuronal_cell_adhesion_molecule-like_isoform_X4_[Patiria_miniata]	XP_030828556.1_neuronal_cell_adhesion_molecule_isoform_X1_[Strongylocentrotus_purpuratus], XP_030828558.1_neuronal_cell_adhesion_molecule_isoform_X1_[Strongylocentrotus_purpuratus], XP_030828559.1_neuronal_cell_adhesion_molecule_isoform_X1_[Strongylocentrotus_purpuratus], XP_030828560.1_neuronal_cell_adhesion_molecule_isoform_X2_[Strongylocentrotus_purpuratus], XP_030828561.1_neuronal_cell_adhesi…
OG0000130	PIK46036.1_hypothetical_protein_BSL78_17077_[Apostichopus_japonicus]	XP_033624560.1_leucine-rich_repeat-containing_protein_71-like_isoform_X1_[Asterias_rubens], XP_033624561.1_leucine-rich_repeat-containing_protein_71-like_isoform_X2_[Asterias_rubens], XP_033624562.1_leucine-rich_repeat-containing_protein_71-like_isoform_X3_[Asterias_rubens], XP_033624563.1_leucine-rich_repeat-containing_protein_71-like_isoform_X4_[Asterias_rubens], XP_033624564.1_leucine-rich_rep…	gbr.225.63.t1	XP_038058479.1_leucine-rich_repeat-containing_protein_71-like_isoform_X3_[Patiria_miniata], XP_038058480.1_leucine-rich_repeat-containing_protein_71-like_isoform_X4_[Patiria_miniata], XP_038058481.1_leucine-rich_repeat-containing_protein_71-like_isoform_X5_[Patiria_miniata], XP_038058482.1_leucine-rich_repeat-containing_protein_71-like_isoform_X6_[Patiria_miniata], XP_038058484.1_leucine-rich_rep…	XP_011676732.1_leucine-rich_repeat-containing_protein_71_isoform_X10_[Strongylocentrotus_purpuratus], XP_011676742.1_leucine-rich_repeat-containing_protein_71_isoform_X12_[Strongylocentrotus_purpuratus], XP_011676755.1_leucine-rich_repeat-containing_protein_71_isoform_X13_[Strongylocentrotus_purpuratus], XP_030829379.1_leucine-rich_repeat-containing_protein_71_isoform_X15_[Strongylocentrotus_purp…
OG0000131	PIK55650.1_Dedicator_of_cytokinesis_protein_9__partial_[Apostichopus_japonicus]	XP_033637354.1_dedicator_of_cytokinesis_protein_9-like_isoform_X1_[Asterias_rubens], XP_033637355.1_dedicator_of_cytokinesis_protein_9-like_isoform_X2_[Asterias_rubens], XP_033637357.1_dedicator_of_cytokinesis_protein_9-like_isoform_X3_[Asterias_rubens], XP_033637358.1_dedicator_of_cytokinesis_protein_9-like_isoform_X4_[Asterias_rubens], XP_033637359.1_dedicator_of_cytokinesis_protein_9-like_isof…	gbr.81.87.t1	XP_038049991.1_dedicator_of_cytokinesis_protein_9-like_isoform_X19_[Patiria_miniata], XP_038049992.1_dedicator_of_cytokinesis_protein_9-like_isoform_X20_[Patiria_miniata]	XP_030838031.1_dedicator_of_cytokinesis_protein_9_isoform_X1_[Strongylocentrotus_purpuratus], XP_030838032.1_dedicator_of_cytokinesis_protein_9_isoform_X2_[Strongylocentrotus_purpuratus], XP_030838033.1_dedicator_of_cytokinesis_protein_9_isoform_X3_[Strongylocentrotus_purpuratus], XP_030838034.1_dedicator_of_cytokinesis_protein_9_isoform_X4_[Strongylocentrotus_purpuratus], XP_030838035.1_dedicato…
OG0000132	PIK34627.1_hypothetical_protein_BSL78_28546_[Apostichopus_japonicus], PIK34788.1_hypothetical_protein_BSL78_28391_[Apostichopus_japonicus], PIK34789.1_hypothetical_protein_BSL78_28392_[Apostichopus_japonicus], PIK34859.1_gag_pol_polyprotein_[Apostichopus_japonicus], PIK35198.1_putative_choline/ethanolamine_kinase_[Apostichopus_japonicus], PIK35199.1_pol_polyprotein_[Apostichopus_japonicus], PIK35…		gbr.77.77.t1, gbr.9.91.t1	XP_038054690.1_uncharacterized_protein_LOC119726909_[Patiria_miniata]	XP_011677725.1_uncharacterized_protein_LOC105444759_[Strongylocentrotus_purpuratus], XP_030843531.1_uncharacterized_protein_LOC115924818_[Strongylocentrotus_purpuratus]
OG0000133	PIK42092.1_neogenin/DCC_[Apostichopus_japonicus], PIK42093.1_putative_neogenin_isoform_X2_[Apostichopus_japonicus], PIK49997.1_hypothetical_protein_BSL78_13129__partial_[Apostichopus_japonicus]	XP_033624339.1_neogenin-like_isoform_X1_[Asterias_rubens], XP_033624340.1_neogenin-like_isoform_X2_[Asterias_rubens], XP_033624341.1_neogenin-like_isoform_X3_[Asterias_rubens], XP_033624342.1_neogenin-like_isoform_X4_[Asterias_rubens], XP_033624343.1_neogenin-like_isoform_X5_[Asterias_rubens], XP_033624344.1_neogenin-like_isoform_X6_[Asterias_rubens], XP_033624345.1_neogenin-like_isoform_X7_[Aste…	gbr.73.37.t1	XP_038078545.1_neogenin-like_isoform_X1_[Patiria_miniata], XP_038078546.1_neogenin-like_isoform_X2_[Patiria_miniata], XP_038078547.1_neogenin-like_isoform_X3_[Patiria_miniata], XP_038078548.1_neogenin-like_isoform_X4_[Patiria_miniata], XP_038078549.1_neogenin-like_isoform_X5_[Patiria_miniata], XP_038078550.1_neogenin-like_isoform_X6_[Patiria_miniata], XP_038078551.1_neogenin-like_isoform_X7_[Pati…	XP_030838870.1_neogenin_[Strongylocentrotus_purpuratus], XP_030855842.1_neogenin-like_[Strongylocentrotus_purpuratus]
OG0000134	PIK48260.1_putative_USP6_N-terminal-like_protein-like_[Apostichopus_japonicus]		gbr.107.4.t1, gbr.116.32.t1, gbr.129.48.t1, gbr.179.8.t1, gbr.186.32.t1, gbr.194.22.t1, gbr.212.4.t1, gbr.218.16.t1, gbr.232.25.t1, gbr.250.33.t1, gbr.251.15.t1, gbr.257.3.t1, gbr.264.21.t1, gbr.283.62.t1, gbr.285.23.t1, gbr.285.26.t1, gbr.292.3.t1, gbr.292.6.t1, gbr.313.32.t1, gbr.329.20.t1, gbr.348.15.t1, gbr.358.33.t1, gbr.371.4.t1, gbr.372.15.t1, gbr.380.10.t1, gbr.383.6.t1, gbr.466.28.t1, gb…
OG0000135	PIK51557.1_putative_voltage-dependent_P/Q-type_calcium_channel_subunit_alpha-1A-like_[Apostichopus_japonicus]	XP_033643012.1_voltage-dependent_calcium_channel_type_A_subunit_alpha-1-like_isoform_X1_[Asterias_rubens], XP_033643013.1_voltage-dependent_calcium_channel_type_A_subunit_alpha-1-like_isoform_X2_[Asterias_rubens], XP_033643014.1_voltage-dependent_calcium_channel_type_A_subunit_alpha-1-like_isoform_X3_[Asterias_rubens], XP_033643015.1_voltage-dependent_calcium_channel_type_A_subunit_alpha-1-like_i…	gbr.41.2.t1	XP_038063760.1_voltage-dependent_calcium_channel_type_A_subunit_alpha-1-like_isoform_X8_[Patiria_miniata], XP_038063766.1_voltage-dependent_calcium_channel_type_A_subunit_alpha-1-like_isoform_X14_[Patiria_miniata], XP_038063769.1_voltage-dependent_calcium_channel_type_A_subunit_alpha-1-like_isoform_X17_[Patiria_miniata], XP_038063770.1_voltage-dependent_calcium_channel_type_A_subunit_alpha-1-like…	XP_030853649.1_voltage-dependent_calcium_channel_type_A_subunit_alpha-1_isoform_X1_[Strongylocentrotus_purpuratus], XP_030853650.1_voltage-dependent_calcium_channel_type_A_subunit_alpha-1_isoform_X1_[Strongylocentrotus_purpuratus], XP_030853652.1_voltage-dependent_calcium_channel_type_A_subunit_alpha-1_isoform_X3_[Strongylocentrotus_purpuratus], XP_030853653.1_voltage-dependent_calcium_channel_ty…
OG0000136			gbr.1014.1.t1, gbr.1104.1.t1, gbr.124.19.t1, gbr.126.28.t1, gbr.129.15.t1, gbr.148.38.t1, gbr.163.41.t1, gbr.172.14.t1, gbr.205.1.t1, gbr.207.9.t1, gbr.262.14.t1, gbr.272.9.t1, gbr.28.85.t1, gbr.306.20.t1, gbr.31.42.t1, gbr.339.14.t1, gbr.345.22.t1, gbr.352.25.t1, gbr.369.11.t1, gbr.386.29.t1, gbr.386.9.t1, gbr.4.22.t1, gbr.423.13.t1, gbr.43.32.t1, gbr.449.14.t1, gbr.464.4.t1, gbr.56.12.t1, gbr.5…	XP_038055998.1_transcriptional_regulator_of_yeast_form_adherence_4-like_[Patiria_miniata]
OG0000137			gbr.105.1.t1	XP_038060276.1_ankyrin-2-like_isoform_X1_[Patiria_miniata], XP_038060277.1_ankyrin-2-like_isoform_X2_[Patiria_miniata], XP_038060278.1_ankyrin-2-like_isoform_X3_[Patiria_miniata], XP_038060279.1_ankyrin-2-like_isoform_X4_[Patiria_miniata], XP_038060280.1_ankyrin-2-like_isoform_X5_[Patiria_miniata], XP_038060281.1_ankyrin-2-like_isoform_X6_[Patiria_miniata], XP_038060282.1_ankyrin-2-like_isoform_X…
OG0000138			gbr.243.1.t1, gbr.469.14.t1	XP_038044430.1_lactadherin-like_[Patiria_miniata], XP_038045166.1_retinoschisin-like_[Patiria_miniata], XP_038045263.1_lactadherin-like_[Patiria_miniata], XP_038046744.1_lactadherin-like_[Patiria_miniata], XP_038047485.1_lactadherin-like_[Patiria_miniata], XP_038047486.1_uncharacterized_protein_LOC119721477_[Patiria_miniata], XP_038047492.1_lactadherin-like_[Patiria_miniata], XP_038047493.1_lacta…
OG0000139				XP_038044340.1_NLR_family_CARD_domain-containing_protein_4-like_[Patiria_miniata], XP_038044782.1_NLR_family_CARD_domain-containing_protein_4-like_[Patiria_miniata], XP_038044830.1_NACHT__LRR_and_PYD_domains-containing_protein_3-like_[Patiria_miniata], XP_038044882.1_NLR_family_CARD_domain-containing_protein_4-like_[Patiria_miniata], XP_038044960.1_NACHT__LRR_and_PYD_domains-containing_protein_3-…
OG0000140	PIK33105.1_hypothetical_protein_BSL78_30081_[Apostichopus_japonicus]	XP_033628472.1_branched-chain-amino-acid_aminotransferase-like_protein_2_[Asterias_rubens], XP_033633779.1_branched-chain-amino-acid_aminotransferase-like_protein_1_isoform_X1_[Asterias_rubens], XP_033633787.1_branched-chain-amino-acid_aminotransferase-like_protein_2_isoform_X2_[Asterias_rubens], XP_033633794.1_branched-chain-amino-acid_aminotransferase-like_protein_2_isoform_X3_[Asterias_rubens]…	gbr.128.13.t1, gbr.224.26.t1_gbr.224.27.t1, gbr.2469.1.t1, gbr.401.11.t1, gbr.553.8.t1, gbr.553.9.t1, gbr.702.1.t1	XP_038045564.1_branched-chain-amino-acid_aminotransferase-like_protein_1_isoform_X1_[Patiria_miniata], XP_038045565.1_branched-chain-amino-acid_aminotransferase-like_protein_1_isoform_X2_[Patiria_miniata], XP_038045566.1_branched-chain-amino-acid_aminotransferase-like_protein_1_isoform_X1_[Patiria_miniata], XP_038045567.1_branched-chain-amino-acid_aminotransferase-like_protein_1_isoform_X2_[Patir…
OG0000141	PIK35056.1_hypothetical_protein_BSL78_28122_[Apostichopus_japonicus], PIK35150.1_hypothetical_protein_BSL78_28027_[Apostichopus_japonicus], PIK38293.1_hypothetical_protein_BSL78_24873_[Apostichopus_japonicus], PIK41999.1_hypothetical_protein_BSL78_21151_[Apostichopus_japonicus], PIK42001.1_hypothetical_protein_BSL78_21153_[Apostichopus_japonicus], PIK43647.1_glycosyl_transferase_GT2_family_[Apost…
OG0000142	PIK36552.1_hypothetical_protein_BSL78_26617_[Apostichopus_japonicus]	XP_033629513.1_anoctamin-4-like_isoform_X1_[Asterias_rubens], XP_033629514.1_anoctamin-4-like_isoform_X2_[Asterias_rubens], XP_033629515.1_anoctamin-4-like_isoform_X3_[Asterias_rubens], XP_033629516.1_anoctamin-4-like_isoform_X4_[Asterias_rubens], XP_033629517.1_anoctamin-4-like_isoform_X5_[Asterias_rubens], XP_033629518.1_anoctamin-4-like_isoform_X6_[Asterias_rubens], XP_033629519.1_anoctamin-4-…	gbr.114.30.t1	XP_038065838.1_anoctamin-4-like_isoform_X1_[Patiria_miniata], XP_038065839.1_anoctamin-4-like_isoform_X2_[Patiria_miniata], XP_038065840.1_anoctamin-4-like_isoform_X3_[Patiria_miniata], XP_038065841.1_anoctamin-4-like_isoform_X4_[Patiria_miniata], XP_038065842.1_anoctamin-4-like_isoform_X5_[Patiria_miniata], XP_038065843.1_anoctamin-4-like_isoform_X6_[Patiria_miniata], XP_038065845.1_anoctamin-4-…	NP_001073009.1_transmembrane_protein_16_[Strongylocentrotus_purpuratus], XP_030844353.1_anoctamin-4-like_isoform_X1_[Strongylocentrotus_purpuratus], XP_030844354.1_anoctamin-4-like_isoform_X2_[Strongylocentrotus_purpuratus], XP_030844355.1_anoctamin-4-like_isoform_X3_[Strongylocentrotus_purpuratus], XP_030844356.1_anoctamin-4-like_isoform_X4_[Strongylocentrotus_purpuratus], XP_030844357.1_anoctam…
OG0000143	PIK47873.1_putative_kielin/chordin-like_protein_isoform_X1_[Apostichopus_japonicus], PIK47874.1_granulin-like_protein_[Apostichopus_japonicus], PIK53873.1_putative_fibrillin-1_isoform_X4__partial_[Apostichopus_japonicus]	XP_033639722.1_progranulin-like_isoform_X1_[Asterias_rubens], XP_033639723.1_progranulin-like_isoform_X1_[Asterias_rubens], XP_033639724.1_progranulin-like_isoform_X2_[Asterias_rubens], XP_033639725.1_progranulin-like_isoform_X3_[Asterias_rubens], XP_033639726.1_progranulin-like_isoform_X4_[Asterias_rubens], XP_033639728.1_progranulin-like_isoform_X5_[Asterias_rubens]	gbr.547.1.t1, gbr.547.2.t1	XP_038077876.1_uncharacterized_protein_LOC119745555_isoform_X1_[Patiria_miniata], XP_038077877.1_uncharacterized_protein_LOC119745555_isoform_X2_[Patiria_miniata], XP_038077878.1_uncharacterized_protein_LOC119745555_isoform_X3_[Patiria_miniata], XP_038077880.1_uncharacterized_protein_LOC119745555_isoform_X4_[Patiria_miniata], XP_038077881.1_uncharacterized_protein_LOC119745555_isoform_X5_[Patiria…	XP_030828886.1_fibrillin-1_isoform_X1_[Strongylocentrotus_purpuratus], XP_030828887.1_fibrillin-1_isoform_X2_[Strongylocentrotus_purpuratus], XP_030828888.1_SCO-spondin_isoform_X3_[Strongylocentrotus_purpuratus], XP_030828889.1_fibrillin-1_isoform_X1_[Strongylocentrotus_purpuratus]
OG0000144		XP_033627296.1_neurogenic_locus_notch_homolog_protein_1-like_[Asterias_rubens], XP_033627982.1_neurogenic_locus_notch_homolog_protein_2-like_isoform_X1_[Asterias_rubens], XP_033627983.1_neurogenic_locus_notch_homolog_protein_2-like_isoform_X2_[Asterias_rubens], XP_033627984.1_neurogenic_locus_notch_homolog_protein_1-like_isoform_X3_[Asterias_rubens], XP_033627985.1_neurogenic_locus_Notch_protein-…
OG0000145		XP_033630000.1_uncharacterized_protein_LOC117292171_[Asterias_rubens], XP_033635349.1_uncharacterized_protein_LOC117296497_[Asterias_rubens], XP_033635457.1_uncharacterized_protein_LOC117296566_isoform_X1_[Asterias_rubens], XP_033635459.1_uncharacterized_protein_LOC117296566_isoform_X2_[Asterias_rubens], XP_033635672.1_uncharacterized_protein_LOC117296738_[Asterias_rubens], XP_033635916.1_unchara…	gbr.10.126.t1_gbr.10.127.t1, gbr.10.128.t1, gbr.126.3.t1, gbr.171.22.t1, gbr.171.23.t1, gbr.18.11.t1, gbr.182.63.t1, gbr.6.36.t1, gbr.6.37.t1, gbr.6.39.t1	XP_038047619.1_uncharacterized_protein_LOC119721694_[Patiria_miniata], XP_038047660.1_uncharacterized_protein_LOC119721773_[Patiria_miniata], XP_038047661.1_uncharacterized_protein_LOC119721775_[Patiria_miniata], XP_038047682.1_uncharacterized_protein_LOC119721796_[Patiria_miniata], XP_038048048.1_uncharacterized_protein_LOC119722098_[Patiria_miniata], XP_038048049.1_uncharacterized_protein_LOC11…
OG0000146		XP_033639297.1_uncharacterized_protein_LOC117299852_[Asterias_rubens]	gbr.204.19.t1, gbr.204.20.t1, gbr.204.21.t1, gbr.204.22.t1, gbr.204.23.t1, gbr.35.18.t1, gbr.45.62.t1, gbr.905.1.t1	XP_038050228.1_uncharacterized_protein_LOC119723578_isoform_X1_[Patiria_miniata], XP_038050229.1_uncharacterized_protein_LOC119723578_isoform_X2_[Patiria_miniata], XP_038052796.1_uncharacterized_protein_LOC119725460_[Patiria_miniata], XP_038055939.1_uncharacterized_protein_LOC119727932_[Patiria_miniata], XP_038058909.1_uncharacterized_protein_LOC119730196_[Patiria_miniata], XP_038062680.1_unchara…
OG0000147	PIK34988.1_hypothetical_protein_BSL78_28187_[Apostichopus_japonicus], PIK36373.1_putative_Williams-Beuren_syndrome_chromosomal_region_27_protein_[Apostichopus_japonicus], PIK36719.1_putative_Williams-Beuren_syndrome_chromosomal_region_27_protein-like_[Apostichopus_japonicus], PIK37013.1_hypothetical_protein_BSL78_26154_[Apostichopus_japonicus], PIK37014.1_hypothetical_protein_BSL78_26155_[Apostic…	XP_033632384.1_methyltransferase-like_protein_27_[Asterias_rubens], XP_033637905.1_uncharacterized_protein_LOC117298696_[Asterias_rubens], XP_033645456.1_methyltransferase-like_protein_27_[Asterias_rubens]	gbr.30.36.t1, gbr.301.30.t1, gbr.480.5.t1, gbr.480.6.t1, gbr.480.7.t1	XP_038055082.1_methyltransferase-like_protein_27_[Patiria_miniata], XP_038077156.1_uncharacterized_protein_LOC119745003_[Patiria_miniata], XP_038077335.1_methyltransferase-like_protein_27_[Patiria_miniata], XP_038078459.1_methyltransferase-like_protein_27_isoform_X1_[Patiria_miniata], XP_038078460.1_uncharacterized_protein_LOC119745878_isoform_X2_[Patiria_miniata], XP_038078461.1_uncharacterized_…	XP_003724314.2_methyltransferase-like_protein_27_isoform_X1_[Strongylocentrotus_purpuratus], XP_003729853.1_methyltransferase-like_protein_27_[Strongylocentrotus_purpuratus], XP_011662761.2_methyltransferase-like_protein_27_isoform_X1_[Strongylocentrotus_purpuratus], XP_030840732.1_methyltransferase-like_protein_27_[Strongylocentrotus_purpuratus], XP_030840965.1_methyltransferase-like_protein_27_…
OG0000148	PIK35704.1_hypothetical_protein_BSL78_27475__partial_[Apostichopus_japonicus], PIK35763.1_hypothetical_protein_BSL78_27407_[Apostichopus_japonicus], PIK37234.1_hypothetical_protein_BSL78_25926_[Apostichopus_japonicus], PIK39051.1_hypothetical_protein_BSL78_24109_[Apostichopus_japonicus], PIK40839.1_hypothetical_protein_BSL78_22312_[Apostichopus_japonicus], PIK44204.1_hypothetical_protein_BSL78_18…	XP_033636878.1_uncharacterized_protein_LOC117297835_isoform_X1_[Asterias_rubens], XP_033636879.1_uncharacterized_protein_LOC117297835_isoform_X2_[Asterias_rubens], XP_033636880.1_uncharacterized_protein_LOC117297835_isoform_X3_[Asterias_rubens], XP_033636882.1_uncharacterized_protein_LOC117297835_isoform_X4_[Asterias_rubens], XP_033645680.1_uncharacterized_protein_LOC117305070_isoform_X1_[Asteria…	gbr.322.2.t1, gbr.329.9.t1, gbr.516.9.t1, gbr.597.6.t1, gbr.696.6.t1, gbr.696.8.t1, gbr.861.1.t1, gbr.988.1.t1	XP_038055923.1_uncharacterized_protein_LOC119727916_[Patiria_miniata]	XP_011677896.2_uncharacterized_protein_LOC105444839_[Strongylocentrotus_purpuratus], XP_030836479.1_uncharacterized_protein_LOC115922217_[Strongylocentrotus_purpuratus], XP_030840549.1_uncharacterized_protein_LOC115923619_[Strongylocentrotus_purpuratus], XP_030840553.1_uncharacterized_protein_LOC115923622_[Strongylocentrotus_purpuratus], XP_793036.5_uncharacterized_protein_LOC588250_[Strongylocen…
OG0000149	PIK38165.1_putative_kinesin-like_protein_KIF1A_[Apostichopus_japonicus], PIK38166.1_putative_kinesin-like_protein_KIF1A__partial_[Apostichopus_japonicus], PIK58892.1_putative_kinesin-like_protein_KIF1A_[Apostichopus_japonicus], PIK58893.1_putative_kinesin-like_protein_KIF1B__partial_[Apostichopus_japonicus]	XP_033642139.1_kinesin-like_protein_KIF1A_isoform_X1_[Asterias_rubens], XP_033642140.1_kinesin-like_protein_KIF1A_isoform_X2_[Asterias_rubens], XP_033642141.1_kinesin-like_protein_KIF1A_isoform_X3_[Asterias_rubens], XP_033642142.1_kinesin-like_protein_KIF1A_isoform_X4_[Asterias_rubens], XP_033642143.1_kinesin-like_protein_KIF1A_isoform_X5_[Asterias_rubens], XP_033642144.1_kinesin-like_protein_KIF…	gbr.350.22.t1	XP_038061964.1_kinesin-like_protein_KIF1A_isoform_X1_[Patiria_miniata], XP_038061965.1_kinesin-like_protein_KIF1A_isoform_X2_[Patiria_miniata], XP_038061966.1_kinesin-like_protein_KIF1A_isoform_X3_[Patiria_miniata], XP_038061967.1_kinesin-like_protein_KIF1A_isoform_X4_[Patiria_miniata], XP_038061968.1_kinesin-like_protein_KIF1A_isoform_X5_[Patiria_miniata], XP_038061969.1_kinesin-like_protein_KIF…	XP_030842572.1_kinesin-like_protein_KIF1A_isoform_X1_[Strongylocentrotus_purpuratus], XP_030842573.1_kinesin-like_protein_KIF1A_isoform_X2_[Strongylocentrotus_purpuratus], XP_030842574.1_kinesin-like_protein_KIF1A_isoform_X3_[Strongylocentrotus_purpuratus], XP_030842575.1_kinesin-like_protein_KIF1A_isoform_X4_[Strongylocentrotus_purpuratus], XP_030842576.1_kinesin-like_protein_KIF1A_isoform_X5_[S…
OG0000150	PIK51458.1_putative_semaphorin-6D-like_isoform_X5__partial_[Apostichopus_japonicus]		gbr.222.15.t1	XP_038079267.1_semaphorin-1A-like_isoform_X1_[Patiria_miniata], XP_038079268.1_semaphorin-1A-like_isoform_X1_[Patiria_miniata], XP_038079269.1_semaphorin-1A-like_isoform_X2_[Patiria_miniata], XP_038079270.1_semaphorin-1A-like_isoform_X3_[Patiria_miniata], XP_038079271.1_semaphorin-1A-like_isoform_X4_[Patiria_miniata], XP_038079272.1_semaphorin-1A-like_isoform_X5_[Patiria_miniata], XP_038079273.1_…
OG0000151		XP_033624677.1_UDP-D-xylose_L-fucose_alpha-1_3-D-xylosyltransferase_3-like_[Asterias_rubens], XP_033630649.1_UDP-D-xylose_L-fucose_alpha-1_3-D-xylosyltransferase_1-like_[Asterias_rubens]	gbr.125.52.t1, gbr.164.11.t1, gbr.164.12.t1, gbr.219.25.t1_gbr.219.26.t1, gbr.363.8.t1, gbr.40.3.t1, gbr.5.52.t1, gbr.553.10.t1, gbr.77.101.t1, gbr.77.102.t1, gbr.77.103.t1, gbr.77.104.t1, gbr.77.98.t1, gbr.77.99.t1, gbr.78.52.t1	XP_038044687.1_UDP-galactose_fucoside_alpha-3-galactosyltransferase-like_[Patiria_miniata], XP_038044735.1_UDP-galactose_fucoside_alpha-3-galactosyltransferase-like_[Patiria_miniata], XP_038044736.1_UDP-galactose_fucoside_alpha-3-galactosyltransferase-like_[Patiria_miniata], XP_038044851.1_UDP-D-xylose_L-fucose_alpha-1_3-D-xylosyltransferase_MGP4-like_isoform_X1_[Patiria_miniata], XP_038044852.1_…
OG0000152		XP_033625907.1_trace_amine-associated_receptor_9-like_[Asterias_rubens]	gbr.1.146.t1, gbr.32.86.t1, gbr.569.2.t1, gbr.569.3.t1, gbr.569.4.t1, gbr.569.5.t1	XP_038045948.1_neuromedin-U_receptor_2-like_[Patiria_miniata], XP_038045949.1_neuromedin-U_receptor_2-like_[Patiria_miniata], XP_038052342.1_neuromedin-U_receptor_2-like_[Patiria_miniata], XP_038052345.1_neuromedin-U_receptor_2-like_[Patiria_miniata], XP_038052346.1_neuromedin-U_receptor_2-like_[Patiria_miniata], XP_038052350.1_neuromedin-U_receptor_2-like_[Patiria_miniata], XP_038052352.1_neurom…
OG0000153		XP_033641801.1_2'-5'-oligoadenylate_synthase_3-like_isoform_X1_[Asterias_rubens], XP_033641802.1_2'-5'-oligoadenylate_synthase_3-like_isoform_X1_[Asterias_rubens], XP_033641803.1_2'-5'-oligoadenylate_synthase_3-like_isoform_X2_[Asterias_rubens], XP_033641804.1_2'-5'-oligoadenylate_synthase_3-like_isoform_X3_[Asterias_rubens], XP_033641805.1_2'-5'-oligoadenylate_synthase_1A-like_[Asterias_rubens],…	gbr.124.20.t1, gbr.124.21.t1, gbr.124.22.t1, gbr.124.23.t1, gbr.124.24.t1	XP_038044085.1_2'-5'-oligoadenylate_synthase_1A-like_[Patiria_miniata], XP_038044086.1_2'-5'-oligoadenylate_synthase_1A-like_[Patiria_miniata], XP_038044241.1_2'-5'-oligoadenylate_synthase_2-like_[Patiria_miniata], XP_038044258.1_uncharacterized_protein_LOC119718899_[Patiria_miniata], XP_038044267.1_2'-5'-oligoadenylate_synthase_1A-like_[Patiria_miniata], XP_038076082.1_inactive_2'-5'-oligoadenyl…
OG0000154				XP_038075293.1_uncharacterized_protein_LOC119743042_[Patiria_miniata], XP_038075294.1_uncharacterized_protein_LOC119743042_[Patiria_miniata], XP_038075296.1_uncharacterized_protein_LOC119743042_[Patiria_miniata], XP_038075297.1_uncharacterized_protein_LOC119743042_[Patiria_miniata], XP_038075298.1_uncharacterized_protein_LOC119743042_[Patiria_miniata], XP_038075299.1_uncharacterized_protein_LOC11…
OG0000155					XP_001177300.1_uncharacterized_protein_LOC752203_[Strongylocentrotus_purpuratus], XP_003730207.3_P2X_purinoceptor_7-like_[Strongylocentrotus_purpuratus], XP_011661925.2_P2X_purinoceptor_7-like_[Strongylocentrotus_purpuratus], XP_011662033.2_uncharacterized_protein_LOC105437288_[Strongylocentrotus_purpuratus], XP_011669707.2_uncharacterized_protein_LOC105440842_[Strongylocentrotus_purpuratus], XP_…
OG0000156					XP_003726958.1_uncharacterized_protein_LOC100893424_[Strongylocentrotus_purpuratus], XP_011668317.2_uncharacterized_protein_LOC105440163_isoform_X1_[Strongylocentrotus_purpuratus], XP_011673484.2_uncharacterized_protein_LOC105442750_[Strongylocentrotus_purpuratus], XP_011674117.2_uncharacterized_protein_LOC105443026_[Strongylocentrotus_purpuratus], XP_011675639.1_dentin_sialophosphoprotein-like_[…
OG0000157	PIK33162.1_putative_alkaline_phosphatase__tissue-nonspecific_isozyme-like_[Apostichopus_japonicus], PIK46355.1_putative_alkaline_phosphatase_[Apostichopus_japonicus], PIK58321.1_hypothetical_protein_BSL78_04762__partial_[Apostichopus_japonicus], PIK58341.1_putative_alkaline_phosphatase__tissue-nonspecific_isozyme-like_[Apostichopus_japonicus], PIK58343.1_hypothetical_protein_BSL78_04731__partial_…	XP_033625609.1_alkaline_phosphatase-like_[Asterias_rubens], XP_033642009.1_alkaline_phosphatase-like_[Asterias_rubens], XP_033642010.1_alkaline_phosphatase-like_[Asterias_rubens], XP_033642112.1_alkaline_phosphatase__tissue-nonspecific_isozyme-like_[Asterias_rubens], XP_033642444.1_alkaline_phosphatase__tissue-nonspecific_isozyme-like_[Asterias_rubens], XP_033642445.1_alkaline_phosphatase__tissue…	gbr.10.76.t1, gbr.51.22.t1, gbr.51.23.t1, gbr.51.24.t1, gbr.51.25.t1, gbr.51.26.t1, gbr.59.28.t1	XP_038067124.1_alkaline_phosphatase-like_[Patiria_miniata], XP_038075848.1_alkaline_phosphatase-like_isoform_X1_[Patiria_miniata], XP_038075849.1_alkaline_phosphatase__tissue-nonspecific_isozyme-like_isoform_X2_[Patiria_miniata], XP_038075850.1_alkaline_phosphatase-like_isoform_X1_[Patiria_miniata], XP_038075851.1_alkaline_phosphatase-like_isoform_X2_[Patiria_miniata], XP_038075863.1_alkaline_pho…	XP_030834933.1_alkaline_phosphatase__partial_[Strongylocentrotus_purpuratus], XP_030842571.1_alkaline_phosphatase_[Strongylocentrotus_purpuratus], XP_030842761.1_alkaline_phosphatase_[Strongylocentrotus_purpuratus], XP_030843570.1_intestinal-type_alkaline_phosphatase_1-like_[Strongylocentrotus_purpuratus], XP_783443.2_alkaline_phosphatase_[Strongylocentrotus_purpuratus]
OG0000158	PIK34353.1_hypothetical_protein_BSL78_28824_[Apostichopus_japonicus]	XP_033630457.1_uncharacterized_protein_LOC117292500_[Asterias_rubens]	gbr.20.99.t1, gbr.620.5.t1	XP_038060327.1_uncharacterized_protein_LOC119731266_[Patiria_miniata], XP_038060505.1_uncharacterized_protein_LOC119731406_[Patiria_miniata], XP_038062577.1_uncharacterized_protein_LOC119733068_[Patiria_miniata], XP_038063311.1_uncharacterized_protein_LOC119734002_[Patiria_miniata], XP_038066808.1_uncharacterized_protein_LOC119736870_[Patiria_miniata], XP_038069375.1_uncharacterized_protein_LOC11…	XP_030829919.1_uncharacterized_protein_LOC115919806_isoform_X1_[Strongylocentrotus_purpuratus], XP_030829920.1_uncharacterized_protein_LOC115919806_isoform_X2_[Strongylocentrotus_purpuratus], XP_030829921.1_uncharacterized_protein_LOC115919806_isoform_X3_[Strongylocentrotus_purpuratus], XP_030829922.1_uncharacterized_protein_LOC115919806_isoform_X4_[Strongylocentrotus_purpuratus], XP_030829978.1_…
OG0000159	PIK43625.1_heat_shock_protein_70_[Apostichopus_japonicus], PIK46285.1_heat_shock_cognate_70_[Apostichopus_japonicus], PIK47612.1_heat_shock_protein_70_[Apostichopus_japonicus], PIK47613.1_heat_shock_protein_70_[Apostichopus_japonicus], PIK54577.1_heat_shock_cognate_70_[Apostichopus_japonicus], PIK59903.1_heat_shock_cognate_70_[Apostichopus_japonicus], PIK60195.1_heat_shock_protein_70_[Apostichopu…	XP_033624415.1_heat_shock_cognate_71_kDa_protein-like_[Asterias_rubens], XP_033625279.1_heat_shock_cognate_71_kDa_protein_[Asterias_rubens], XP_033630189.1_heat_shock_70_kDa_protein_IV-like_[Asterias_rubens], XP_033634021.1_heat_shock_70_kDa_protein_IV-like_[Asterias_rubens]	gbr.197.28.t1, gbr.253.37.t1, gbr.271.17.t1, gbr.446.2.t1	XP_038048775.1_heat_shock_70_kDa_protein_IV-like_[Patiria_miniata], XP_038058192.1_heat_shock_cognate_71_kDa_protein-like_[Patiria_miniata], XP_038064195.1_heat_shock_70_kDa_protein_IV-like_[Patiria_miniata], XP_038071483.1_heat_shock_70_kDa_protein_IV-like_[Patiria_miniata], XP_038078881.1_heat_shock_cognate_71_kDa_protein-like_[Patiria_miniata]	XP_011663778.2_heat_shock_70_kDa_protein_IV_[Strongylocentrotus_purpuratus], XP_030833416.1_heat_shock_70_kDa_protein_IV-like_[Strongylocentrotus_purpuratus], XP_030853113.1_heat_shock_70_kDa_protein_IV-like_[Strongylocentrotus_purpuratus], XP_030853346.1_heat_shock_70_kDa_protein_IV-like_[Strongylocentrotus_purpuratus], XP_030853347.1_heat_shock_70_kDa_protein_IV-like_[Strongylocentrotus_purpura…
OG0000160	PIK52769.1_putative_hyalin_[Apostichopus_japonicus], PIK54439.1_hypothetical_protein_BSL78_08652_[Apostichopus_japonicus]	XP_033626632.1_uncharacterized_protein_LOC117289582_isoform_X1_[Asterias_rubens], XP_033626633.1_uncharacterized_protein_LOC117289582_isoform_X2_[Asterias_rubens], XP_033626634.1_uncharacterized_protein_LOC117289582_isoform_X3_[Asterias_rubens], XP_033626635.1_uncharacterized_protein_LOC117289582_isoform_X4_[Asterias_rubens], XP_033626636.1_uncharacterized_protein_LOC117289582_isoform_X5_[Asteria…
OG0000161	PIK53869.1_putative_alpha-1A_adrenergic_receptor-like_[Apostichopus_japonicus], PIK54619.1_putative_alpha-1A_adrenergic_receptor-like_[Apostichopus_japonicus], PIK54620.1_putative_alpha-1A_adrenergic_receptor-like_[Apostichopus_japonicus]	XP_033639865.1_G-protein_coupled_receptor_moody-like_[Asterias_rubens]	gbr.38.68.t1, gbr.38.70.t1, gbr.38.71.t1, gbr.38.72.t1, gbr.38.78.t1, gbr.38.79.t1, gbr.38.81.t1, gbr.442.15.t1, gbr.56.119.t1, gbr.56.120.t1, gbr.56.121.t1, gbr.56.122.t1, gbr.64.4.t1	XP_038044386.1_alpha-1D_adrenergic_receptor-like_[Patiria_miniata], XP_038044396.1_G-protein_coupled_receptor_moody-like_[Patiria_miniata], XP_038044470.1_protein_trapped_in_endoderm-1-like_[Patiria_miniata], XP_038044491.1_G-protein_coupled_receptor_moody-like_[Patiria_miniata], XP_038044492.1_alpha-1D_adrenergic_receptor-like_[Patiria_miniata], XP_038044715.1_alpha-1D_adrenergic_receptor-like_[…	XP_001197036.2_alpha-1A_adrenergic_receptor_[Strongylocentrotus_purpuratus], XP_030840851.1_melatonin_receptor_type_1C-like_[Strongylocentrotus_purpuratus]
OG0000162	PIK59047.1_hypothetical_protein_BSL78_04004_[Apostichopus_japonicus]			XP_038062442.1_uncharacterized_protein_LOC119732934__partial_[Patiria_miniata], XP_038062616.1_uncharacterized_protein_LOC119733109_[Patiria_miniata], XP_038063031.1_ATP-dependent_DNA_helicase_PIF1-like_[Patiria_miniata], XP_038063129.1_uncharacterized_protein_LOC119733831_[Patiria_miniata], XP_038066365.1_uncharacterized_protein_LOC119736418_[Patiria_miniata]	XP_011679641.2_uncharacterized_protein_LOC105445600_isoform_X1_[Strongylocentrotus_purpuratus], XP_011679643.2_uncharacterized_protein_LOC105445600_isoform_X1_[Strongylocentrotus_purpuratus], XP_030828043.1_uncharacterized_protein_LOC115919157_[Strongylocentrotus_purpuratus], XP_030828090.1_uncharacterized_protein_LOC115919157_[Strongylocentrotus_purpuratus], XP_030832522.1_uncharacterized_protei…
OG0000163		XP_033624557.1_neuromedin-U_receptor_2-like_[Asterias_rubens], XP_033636123.1_trissin_receptor-like_[Asterias_rubens], XP_033637339.1_trissin_receptor-like_[Asterias_rubens], XP_033637839.1_galanin_receptor_type_2-like_[Asterias_rubens], XP_033637924.1_substance-K_receptor-like_[Asterias_rubens], XP_033637926.1_somatostatin_receptor_type_5-like_[Asterias_rubens], XP_033640785.1_melanopsin-like_[A…	gbr.221.28.t1, gbr.221.29.t1, gbr.290.10.t1, gbr.7.158.t1, gbr.7.159.t1, gbr.7.160.t1, gbr.7.161.t1, gbr.7.64.t1, gbr.7.65.t1, gbr.7.66.t1, gbr.85.1.t1	XP_038046736.1_prolactin-releasing_peptide_receptor-like_[Patiria_miniata], XP_038046737.1_trace_amine-associated_receptor_4-like_[Patiria_miniata], XP_038046738.1_galanin_receptor_type_2-like_[Patiria_miniata], XP_038046742.1_prolactin-releasing_peptide_receptor-like_[Patiria_miniata], XP_038047507.1_cholecystokinin_receptor_type_A-like_[Patiria_miniata], XP_038050821.1_galanin_receptor_2b-like_…
OG0000164		XP_033625672.1_uncharacterized_protein_LOC117288907_[Asterias_rubens], XP_033627240.1_uncharacterized_protein_LOC117290096_[Asterias_rubens], XP_033630309.1_uncharacterized_protein_LOC117292390_[Asterias_rubens], XP_033642413.1_uncharacterized_protein_LOC117302547_[Asterias_rubens], XP_033646755.1_uncharacterized_protein_LOC117306013_[Asterias_rubens]		XP_038049665.1_uncharacterized_protein_LOC119723179_[Patiria_miniata], XP_038049668.1_uncharacterized_protein_LOC119723182_[Patiria_miniata], XP_038050892.1_uncharacterized_protein_LOC119724042_[Patiria_miniata], XP_038058753.1_uncharacterized_protein_LOC119730035_[Patiria_miniata], XP_038061252.1_uncharacterized_protein_LOC119731982_[Patiria_miniata], XP_038061736.1_uncharacterized_protein_LOC11…	XP_003727258.2_uncharacterized_protein_LOC100889563_[Strongylocentrotus_purpuratus], XP_003728220.1_uncharacterized_protein_LOC100892659_[Strongylocentrotus_purpuratus], XP_011665156.2_uncharacterized_protein_LOC100889508_[Strongylocentrotus_purpuratus], XP_030828243.1_uncharacterized_protein_LOC115919203_[Strongylocentrotus_purpuratus], XP_030829067.1_uncharacterized_protein_LOC115919433_[Strong…
OG0000165	PIK33992.1_putative_cadherin-23__partial_[Apostichopus_japonicus], PIK40876.1_putative_cadherin-23_[Apostichopus_japonicus], PIK40877.1_putative_cadherin-23_[Apostichopus_japonicus], PIK59218.1_putative_cadherin-23_[Apostichopus_japonicus]	XP_033643868.1_protocadherin_Fat_4-like_isoform_X1_[Asterias_rubens], XP_033643869.1_protocadherin_Fat_4-like_isoform_X2_[Asterias_rubens], XP_033643870.1_uncharacterized_protein_LOC117303705_isoform_X3_[Asterias_rubens], XP_033643871.1_protocadherin_Fat_4-like_isoform_X4_[Asterias_rubens], XP_033643872.1_protocadherin_Fat_4-like_isoform_X5_[Asterias_rubens], XP_033643874.1_protocadherin_Fat_4-li…	gbr.2.184.t1	XP_038061185.1_uncharacterized_protein_LOC119731947_isoform_X1_[Patiria_miniata], XP_038061186.1_uncharacterized_protein_LOC119731947_isoform_X2_[Patiria_miniata], XP_038061187.1_uncharacterized_protein_LOC119731947_isoform_X3_[Patiria_miniata], XP_038061188.1_uncharacterized_protein_LOC119731947_isoform_X4_[Patiria_miniata], XP_038061189.1_uncharacterized_protein_LOC119731947_isoform_X5_[Patiria…	XP_030835034.1_cadherin-23_[Strongylocentrotus_purpuratus], XP_030835678.1_cadherin-23_isoform_X1_[Strongylocentrotus_purpuratus], XP_030835679.1_cadherin-23_isoform_X2_[Strongylocentrotus_purpuratus], XP_030835680.1_cadherin-23_isoform_X3_[Strongylocentrotus_purpuratus], XP_030835681.1_cadherin-23_isoform_X4_[Strongylocentrotus_purpuratus], XP_030835682.1_cadherin-23_isoform_X5_[Strongylocentrot…
OG0000166	PIK36693.1_putative_alpha-1D_adrenergic_receptor-like_[Apostichopus_japonicus], PIK36694.1_putative_G-protein_coupled_receptor_[Apostichopus_japonicus], PIK36695.1_putative_muscarinic_acetylcholine_receptor_M2-like_[Apostichopus_japonicus], PIK45611.1_putative_somatostatin_receptor_type_2-like_[Apostichopus_japonicus], PIK45612.1_hypothetical_protein_BSL78_17517__partial_[Apostichopus_japonicus],…	XP_033633838.1_muscarinic_acetylcholine_receptor_M4-like_[Asterias_rubens], XP_033634029.1_LOW_QUALITY_PROTEIN__alpha-1B_adrenergic_receptor-like_[Asterias_rubens], XP_033634038.1_muscarinic_acetylcholine_receptor_M4-like_[Asterias_rubens], XP_033634244.1_rhodopsin__GQ-coupled-like_[Asterias_rubens], XP_033634251.1_alpha-1B_adrenergic_receptor-like_[Asterias_rubens], XP_033634405.1_beta-4C_adrene…	gbr.1482.1.t1, gbr.154.16.t1, gbr.400.2.t1, gbr.527.10.t1, gbr.527.11.t1, gbr.527.8.t1, gbr.527.9.t1, gbr.614.1.t1	XP_038063249.1_alpha-1A_adrenergic_receptor-like_[Patiria_miniata], XP_038071355.1_alpha-1B_adrenergic_receptor-like_[Patiria_miniata], XP_038073308.1_alpha-1D_adrenergic_receptor-like_[Patiria_miniata], XP_038073309.1_alpha-1D_adrenergic_receptor-like_[Patiria_miniata], XP_038073311.1_protein_trapped_in_endoderm-1-like_[Patiria_miniata], XP_038073312.1_alpha-1A_adrenergic_receptor-like_[Patiria_…
OG0000167	PIK38090.1_putative_plexin-B-like_[Apostichopus_japonicus], PIK38288.1_hypothetical_protein_BSL78_24868__partial_[Apostichopus_japonicus], PIK38291.1_putative_plexin-A4_[Apostichopus_japonicus], PIK41167.1_putative_plexin-A4_[Apostichopus_japonicus], PIK53579.1_hypothetical_protein_BSL78_09497_[Apostichopus_japonicus], PIK53582.1_hypothetical_protein_BSL78_09500__partial_[Apostichopus_japonicus],…	XP_033645766.1_plexin-B-like_[Asterias_rubens], XP_033645776.1_plexin-B-like_[Asterias_rubens], XP_033645926.1_plexin-A4-like_[Asterias_rubens], XP_033647296.1_plexin-A4-like_[Asterias_rubens], XP_033647405.1_plexin-A4-like_isoform_X1_[Asterias_rubens], XP_033647406.1_plexin_A3-like_isoform_X2_[Asterias_rubens], XP_033647915.1_plexin-B-like_[Asterias_rubens], XP_033647918.1_plexin-B-like_[Asteria…	gbr.172.8.t1, gbr.43.63.t1, gbr.578.1.t1, gbr.631.1.t1, gbr.631.3.t1, gbr.692.1.t1, gbr.78.55.t1, gbr.835.1.t1, gbr.917.1.t1	XP_038054123.1_hepatocyte_growth_factor_receptor-like_[Patiria_miniata], XP_038061354.1_plexin-B-like__partial_[Patiria_miniata], XP_038061896.1_plexin-B-like_[Patiria_miniata], XP_038061897.1_plexin-B-like_[Patiria_miniata], XP_038061899.1_plexin-B-like_[Patiria_miniata], XP_038061900.1_plexin-B-like_[Patiria_miniata], XP_038066431.1_plexin-A4-like_[Patiria_miniata], XP_038066875.1_plexin-A4-lik…	XP_030828811.1_plexin-A2_[Strongylocentrotus_purpuratus], XP_030828966.1_plexin-A2_[Strongylocentrotus_purpuratus]
OG0000168		XP_033630032.1_galactose-specific_lectin_nattectin-like_[Asterias_rubens], XP_033630317.1_perlucin-like_protein_[Asterias_rubens], XP_033630318.1_regenerating_islet-derived_protein_3-alpha-like_[Asterias_rubens], XP_033630321.1_galactose-specific_lectin_nattectin-like_[Asterias_rubens], XP_033630322.1_C-type_lectin_lectoxin-Lio3-like_[Asterias_rubens], XP_033630324.1_type-2_ice-structuring_protei…	gbr.13.65.t1, gbr.563.1.t1, gbr.581.2.t1	XP_038066736.1_CD209_antigen-like_protein_A_[Patiria_miniata], XP_038066740.1_lectin_BRA-3-like_[Patiria_miniata], XP_038066741.1_C-type_lectin_domain_family_4_member_M-like_[Patiria_miniata], XP_038066763.1_C-type_lectin_lectoxin-Enh6-like_[Patiria_miniata], XP_038066765.1_uncharacterized_protein_LOC119736828_[Patiria_miniata], XP_038066767.1_C-type_lectin_domain_family_3_member_A-like_[Patiria_…
OG0000169		XP_033636764.1_uncharacterized_protein_LOC117297725_[Asterias_rubens]	gbr.156.57.t1	XP_038068109.1_mucin-17-like_isoform_X1_[Patiria_miniata], XP_038068110.1_mucin-17-like_isoform_X2_[Patiria_miniata], XP_038068111.1_mucin-17-like_isoform_X3_[Patiria_miniata], XP_038068112.1_mucin-17-like_isoform_X4_[Patiria_miniata], XP_038068113.1_mucin-17-like_isoform_X5_[Patiria_miniata], XP_038068114.1_mucin-17-like_isoform_X6_[Patiria_miniata], XP_038068115.1_mucin-17-like_isoform_X7_[Pati…
OG0000170			gbr.230.33.t1, gbr.329.10.t1		XP_001182828.3_uncharacterized_protein_LOC753608_[Strongylocentrotus_purpuratus], XP_003726924.1_uncharacterized_protein_LOC100888216_[Strongylocentrotus_purpuratus], XP_003726985.1_uncharacterized_protein_LOC753916_[Strongylocentrotus_purpuratus], XP_011672538.1_uncharacterized_protein_LOC752194_[Strongylocentrotus_purpuratus], XP_030828370.1_uncharacterized_protein_LOC115919233_[Strongylocentro…
OG0000171				XP_038044161.1_tRNA__uracil-5-_-methyltransferase_homolog_A-like_[Patiria_miniata], XP_038044162.1_tRNA__uracil-5-_-methyltransferase_homolog_A-like_[Patiria_miniata], XP_038044163.1_tRNA__uracil-5-_-methyltransferase_homolog_A-like_[Patiria_miniata], XP_038055296.1_uncharacterized_protein_LOC119727475_[Patiria_miniata], XP_038074693.1_tRNA__uracil_54_-C_5__-methyltransferase_homolog_isoform_X2_[…
OG0000172					XP_001183644.2_monocarboxylate_transporter_5_[Strongylocentrotus_purpuratus], XP_001199507.3_monocarboxylate_transporter_14_[Strongylocentrotus_purpuratus], XP_001200312.2_monocarboxylate_transporter_5-like_[Strongylocentrotus_purpuratus], XP_003724872.2_monocarboxylate_transporter_1_isoform_X1_[Strongylocentrotus_purpuratus], XP_011662968.2_monocarboxylate_transporter_11-like_[Strongylocentrotus…
OG0000173					XP_001189023.2_rhodopsin__GQ-coupled-like_[Strongylocentrotus_purpuratus], XP_001197909.1_nociceptin_receptor-like_[Strongylocentrotus_purpuratus], XP_001199335.1_mu-type_opioid_receptor-like_[Strongylocentrotus_purpuratus], XP_001199383.2_rhodopsin__GQ-coupled-like_[Strongylocentrotus_purpuratus], XP_001199434.2_rhodopsin__GQ-coupled-like_[Strongylocentrotus_purpuratus], XP_003729550.1_lateral_e…
OG0000174					XP_011672118.2_L-rhamnose-binding_lectin_CSL3-like_[Strongylocentrotus_purpuratus], XP_030832225.1_cell_wall_protein_DAN4-like_[Strongylocentrotus_purpuratus], XP_030833133.1_uncharacterized_protein_LOC115920740_[Strongylocentrotus_purpuratus], XP_030833316.1_low-density_lipoprotein_receptor-related_protein_5-like_[Strongylocentrotus_purpuratus], XP_030833856.1_rhamnose-binding_lectin_[Strongyloc…
OG0000175	PIK32937.1_hypothetical_protein_BSL78_30251_[Apostichopus_japonicus], PIK33981.1_hypothetical_protein_BSL78_29198_[Apostichopus_japonicus], PIK37154.1_putative_RNA-directed_DNA_polymerase_from_mobile_element_jockey-like_[Apostichopus_japonicus], PIK37783.1_hypothetical_protein_BSL78_25381_[Apostichopus_japonicus], PIK38495.1_hypothetical_protein_BSL78_24668_[Apostichopus_japonicus], PIK39989.1_hy…		gbr.311.6.t1
OG0000176	PIK33853.1_hypothetical_protein_BSL78_29324_[Apostichopus_japonicus], PIK34648.1_hypothetical_protein_BSL78_28537_[Apostichopus_japonicus], PIK35398.1_hypothetical_protein_BSL78_27777_[Apostichopus_japonicus], PIK35642.1_hypothetical_protein_BSL78_27529_[Apostichopus_japonicus], PIK35744.1_hypothetical_protein_BSL78_27440_[Apostichopus_japonicus], PIK35914.1_hypothetical_protein_BSL78_27254_[Apos…
OG0000177	PIK34575.1_hypothetical_protein_BSL78_28599_[Apostichopus_japonicus], PIK35826.1_hypothetical_protein_BSL78_27344__partial_[Apostichopus_japonicus], PIK36987.1_hypothetical_protein_BSL78_26177_[Apostichopus_japonicus], PIK38328.1_hypothetical_protein_BSL78_24841_[Apostichopus_japonicus], PIK50824.1_hypothetical_protein_BSL78_12295_[Apostichopus_japonicus], PIK51750.1_hypothetical_protein_BSL78_11…	XP_033641438.1_uncharacterized_protein_LOC117301526_[Asterias_rubens], XP_033647307.1_uncharacterized_protein_LOC117306861_[Asterias_rubens]	gbr.303.20.t1, gbr.360.4.t1, gbr.452.10.t1	XP_038047808.1_uncharacterized_protein_LOC119721923_[Patiria_miniata], XP_038076394.1_uncharacterized_protein_LOC119744514_[Patiria_miniata]	XP_011663790.2_uncharacterized_protein_LOC105438107_[Strongylocentrotus_purpuratus], XP_011671711.2_uncharacterized_protein_LOC105441859_[Strongylocentrotus_purpuratus], XP_030828351.1_uncharacterized_protein_LOC115919226_[Strongylocentrotus_purpuratus], XP_030830021.1_uncharacterized_protein_LOC115919814_[Strongylocentrotus_purpuratus], XP_030835566.1_uncharacterized_protein_LOC115921712_[Strong…
OG0000178	PIK34645.1_putative_retinol_dehydrogenase_12-like_[Apostichopus_japonicus], PIK35581.1_putative_retinol_dehydrogenase_12-like_[Apostichopus_japonicus], PIK35958.1_putative_retinol_dehydrogenase_12_[Apostichopus_japonicus], PIK41483.1_putative_retinol_dehydrogenase_12_[Apostichopus_japonicus], PIK42732.1_putative_retinol_dehydrogenase_12-like_[Apostichopus_japonicus], PIK55348.1_hypothetical_prote…	XP_033631202.1_nestin-like_[Asterias_rubens], XP_033631203.1_nestin-like_[Asterias_rubens], XP_033631205.1_nestin-like_[Asterias_rubens]	gbr.6.192.t1, gbr.6.193.t1	XP_038048263.1_dehydrogenase/reductase_SDR_family_member_on_chromosome_X-like_[Patiria_miniata], XP_038048264.1_dehydrogenase/reductase_SDR_family_member_on_chromosome_X-like_[Patiria_miniata], XP_038048265.1_dehydrogenase/reductase_SDR_family_member_on_chromosome_X-like_[Patiria_miniata], XP_038048266.1_dehydrogenase/reductase_SDR_family_member_on_chromosome_X-like_[Patiria_miniata], XP_03804826…	XP_011676104.1_dehydrogenase/reductase_SDR_family_member_on_chromosome_X_isoform_X2_[Strongylocentrotus_purpuratus], XP_011682059.1_dehydrogenase/reductase_SDR_family_member_on_chromosome_X-like_[Strongylocentrotus_purpuratus], XP_030839709.1_dehydrogenase/reductase_SDR_family_member_on_chromosome_X-like_[Strongylocentrotus_purpuratus], XP_030839711.1_retinol_dehydrogenase_12-like_[Strongylocentr…
OG0000179	PIK34868.1_hypothetical_protein_BSL78_28310_[Apostichopus_japonicus], PIK37693.1_Retrovirus_polyprotein_[Apostichopus_japonicus], PIK39153.1_hypothetical_protein_BSL78_24011_[Apostichopus_japonicus], PIK39238.1_putative_thy-1_membrane_glycoprotein_isoform_X1_[Apostichopus_japonicus], PIK44252.1_hypothetical_protein_BSL78_18895_[Apostichopus_japonicus], PIK44840.1_putative_thy-1_membrane_glycoprot…		gbr.182.18.t1	XP_038060994.1_uncharacterized_protein_LOC119731793_[Patiria_miniata], XP_038061574.1_uncharacterized_protein_LOC119732212_[Patiria_miniata], XP_038062329.1_uncharacterized_protein_LOC119732798_[Patiria_miniata], XP_038063954.1_uncharacterized_protein_LOC119734490_[Patiria_miniata], XP_038072003.1_uncharacterized_protein_LOC119740694_[Patiria_miniata]	XP_030832406.1_uncharacterized_protein_LOC115920572_[Strongylocentrotus_purpuratus], XP_030842601.1_uncharacterized_protein_LOC115924494_[Strongylocentrotus_purpuratus]
OG0000180	PIK35167.1_putative_cholinesterase_1_[Apostichopus_japonicus], PIK35168.1_putative_cholinesterase_2_[Apostichopus_japonicus], PIK53162.1_putative_acetylcholinesterase_[Apostichopus_japonicus], PIK53875.1_putative_acetylcholinesterase_[Apostichopus_japonicus], PIK53876.1_putative_acetylcholinesterase_[Apostichopus_japonicus]	XP_033634282.1_uncharacterized_protein_LOC117295680_[Asterias_rubens], XP_033634283.1_acetylcholinesterase-like_[Asterias_rubens], XP_033634357.1_acetylcholinesterase-like_[Asterias_rubens], XP_033634358.1_acetylcholinesterase-like_[Asterias_rubens], XP_033634396.1_cholinesterase_2-like_[Asterias_rubens], XP_033634706.1_acetylcholinesterase-like_[Asterias_rubens], XP_033634707.1_cholinesterase_1-…	gbr.24.48.t1, gbr.24.49.t1, gbr.24.61.t1, gbr.24.62.t1, gbr.24.63.t1, gbr.24.64.t1, gbr.24.65.t1, gbr.267.4.t1, gbr.267.8.t1, gbr.340.10.t1, gbr.471.6.t1, gbr.64.95.t1	XP_038061912.1_cholinesterase_1-like_[Patiria_miniata], XP_038061913.1_cholinesterase_1-like_[Patiria_miniata], XP_038061914.1_cholinesterase_1-like_[Patiria_miniata], XP_038061915.1_cholinesterase_1-like_[Patiria_miniata], XP_038061916.1_acetylcholinesterase-like_[Patiria_miniata], XP_038061917.1_cholinesterase_1-like_[Patiria_miniata], XP_038071700.1_cholinesterase_1-like_[Patiria_miniata], XP_…	XP_011665299.2_acetylcholinesterase_[Strongylocentrotus_purpuratus], XP_030837417.1_acetylcholinesterase_[Strongylocentrotus_purpuratus]
OG0000181	PIK35979.1_putative_glycoprotein_3-alpha-L-fucosyltransferase_A-like_[Apostichopus_japonicus], PIK38303.1_putative_glycoprotein_3-alpha-L-fucosyltransferase_A-like_[Apostichopus_japonicus], PIK48646.1_putative_fucosyltransferase-like_protein__partial_[Apostichopus_japonicus], PIK48647.1_putative_glycoprotein_3-alpha-L-fucosyltransferase_A-like_[Apostichopus_japonicus], PIK48648.1_putative_glycopr…	XP_033626500.1_glycoprotein_3-alpha-L-fucosyltransferase_A-like_[Asterias_rubens], XP_033635779.1_glycoprotein_3-alpha-L-fucosyltransferase_A-like_isoform_X1_[Asterias_rubens], XP_033635780.1_glycoprotein_3-alpha-L-fucosyltransferase_A-like_isoform_X2_[Asterias_rubens], XP_033637577.1_glycoprotein_3-alpha-L-fucosyltransferase_A-like_isoform_X1_[Asterias_rubens], XP_033637578.1_glycoprotein_3-alph…	gbr.134.13.t1, gbr.14.20.t1, gbr.161.56.t1, gbr.402.10.t1, gbr.402.15.t1, gbr.406.10.t1	XP_038050169.1_alpha-_1_3_-fucosyltransferase_7-like_[Patiria_miniata]	XP_003728118.2_glycoprotein_3-alpha-L-fucosyltransferase_A-like_[Strongylocentrotus_purpuratus], XP_003731272.2_alpha-_1_3_-fucosyltransferase_6_[Strongylocentrotus_purpuratus], XP_030845066.1_glycoprotein_3-alpha-L-fucosyltransferase_A-like_[Strongylocentrotus_purpuratus], XP_030845133.1_glycoprotein_3-alpha-L-fucosyltransferase_A-like_[Strongylocentrotus_purpuratus], XP_030845134.1_glycoprotein…
OG0000182	PIK36171.1_putative_sugar_phosphate_exchanger_2_isoform_X3_[Apostichopus_japonicus], PIK36172.1_hypothetical_protein_BSL78_27001_[Apostichopus_japonicus], PIK50341.1_putative_sugar_phosphate_exchanger_2-like_[Apostichopus_japonicus], PIK50342.1_putative_sugar_phosphate_exchanger_2_[Apostichopus_japonicus]	XP_033641154.1_glucose-6-phosphate_exchanger_SLC37A2-like_isoform_X1_[Asterias_rubens], XP_033641155.1_glucose-6-phosphate_exchanger_SLC37A2-like_isoform_X1_[Asterias_rubens], XP_033641156.1_glucose-6-phosphate_exchanger_SLC37A2-like_isoform_X2_[Asterias_rubens]	gbr.115.30.t1, gbr.548.5.t1	XP_038066218.1_glucose-6-phosphate_exchanger_SLC37A2-like_isoform_X1_[Patiria_miniata], XP_038066219.1_glucose-6-phosphate_exchanger_SLC37A2-like_isoform_X1_[Patiria_miniata], XP_038066220.1_glucose-6-phosphate_exchanger_SLC37A2-like_isoform_X1_[Patiria_miniata], XP_038066221.1_glucose-6-phosphate_exchanger_SLC37A2-like_isoform_X1_[Patiria_miniata], XP_038066222.1_glucose-6-phosphate_exchanger_SL…	XP_030833725.1_glucose-6-phosphate_exchanger_SLC37A2_isoform_X1_[Strongylocentrotus_purpuratus], XP_030833726.1_glucose-6-phosphate_exchanger_SLC37A2_isoform_X2_[Strongylocentrotus_purpuratus], XP_030833727.1_glucose-6-phosphate_exchanger_SLC37A2_isoform_X3_[Strongylocentrotus_purpuratus], XP_030833728.1_glucose-6-phosphate_exchanger_SLC37A2_isoform_X4_[Strongylocentrotus_purpuratus], XP_03083372…
OG0000183	PIK38504.1_hypothetical_protein_BSL78_24661_[Apostichopus_japonicus], PIK39891.1_hypothetical_protein_BSL78_23263_[Apostichopus_japonicus], PIK40853.1_hypothetical_protein_BSL78_22283_[Apostichopus_japonicus], PIK40855.1_hypothetical_protein_BSL78_22285_[Apostichopus_japonicus], PIK40856.1_proteinase_inhibitor_I4_serpin_[Apostichopus_japonicus], PIK40857.1_serpin_6_precursor_[Apostichopus_japonic…	XP_033637282.1_leukocyte_elastase_inhibitor-like_isoform_X1_[Asterias_rubens], XP_033637283.1_serpin_B6-like_isoform_X2_[Asterias_rubens]	gbr.228.5.t1	XP_038050239.1_leukocyte_elastase_inhibitor-like_[Patiria_miniata], XP_038050240.1_serpin_B6-like_isoform_X1_[Patiria_miniata], XP_038050241.1_serpin_B6-like_isoform_X2_[Patiria_miniata], XP_038050242.1_leukocyte_elastase_inhibitor_A-like_isoform_X3_[Patiria_miniata], XP_038050243.1_serpin_B6-like_[Patiria_miniata], XP_038050842.1_serpin_B8-like_[Patiria_miniata], XP_038054894.1_serpin_B6-like_is…	XP_003730975.1_leukocyte_elastase_inhibitor-like_[Strongylocentrotus_purpuratus], XP_011666177.1_leukocyte_elastase_inhibitor_[Strongylocentrotus_purpuratus], XP_030838143.1_leukocyte_elastase_inhibitor_A_isoform_X1_[Strongylocentrotus_purpuratus], XP_030838145.1_leukocyte_elastase_inhibitor_A_isoform_X2_[Strongylocentrotus_purpuratus], XP_030838146.1_leukocyte_elastase_inhibitor_A_isoform_X3_[St…
OG0000184	PIK56167.1_putative_nidogen-1_isoform_X1_[Apostichopus_japonicus], PIK56168.1_hypothetical_protein_BSL78_06906_[Apostichopus_japonicus]	XP_033647559.1_nidogen-1-like_isoform_X1_[Asterias_rubens], XP_033647565.1_nidogen-1-like_isoform_X2_[Asterias_rubens], XP_033647573.1_nidogen-1-like_isoform_X3_[Asterias_rubens], XP_033647582.1_nidogen-1-like_isoform_X4_[Asterias_rubens], XP_033647589.1_nidogen-1-like_isoform_X5_[Asterias_rubens], XP_033647598.1_nidogen-1-like_isoform_X6_[Asterias_rubens]	gbr.177.9.t1	XP_038046969.1_fibropellin-1-like_isoform_X3_[Patiria_miniata], XP_038046970.1_fibropellin-1-like_isoform_X4_[Patiria_miniata], XP_038046971.1_fibropellin-1-like_isoform_X5_[Patiria_miniata], XP_038046972.1_fibropellin-1-like_isoform_X6_[Patiria_miniata], XP_038046973.1_fibropellin-1-like_isoform_X7_[Patiria_miniata], XP_038046974.1_fibropellin-1-like_isoform_X8_[Patiria_miniata], XP_038046975.1_…	XP_791550.3_nidogen-1_[Strongylocentrotus_purpuratus]
OG0000185		XP_033626049.1_uncharacterized_protein_LOC117289161_[Asterias_rubens], XP_033633071.1_uncharacterized_protein_LOC117294673_[Asterias_rubens], XP_033633074.1_fucolectin-like_[Asterias_rubens], XP_033633075.1_fucolectin-like_[Asterias_rubens], XP_033633076.1_fucolectin-like_[Asterias_rubens], XP_033633592.1_uncharacterized_protein_LOC117295137_[Asterias_rubens], XP_033635941.1_fucolectin-like_[Aste…	gbr.14.18.t1, gbr.14.19.t1, gbr.14.21.t1, gbr.150.20.t1, gbr.197.18.t1, gbr.197.19.t1, gbr.197.25.t1, gbr.197.29.t1, gbr.197.30.t1, gbr.197.31.t1, gbr.2.190.t1, gbr.2.191.t1, gbr.2.192.t1, gbr.20.4.t1, gbr.366.8.t1, gbr.4.103.t1, gbr.449.8.t1, gbr.611.4.t1, gbr.94.20.t1	XP_038046791.1_fucolectin-like__partial_[Patiria_miniata], XP_038056616.1_fucolectin-1-like_[Patiria_miniata], XP_038060916.1_pentraxin_fusion_protein-like_[Patiria_miniata], XP_038061373.1_uncharacterized_protein_LOC119732074_[Patiria_miniata], XP_038062027.1_pentraxin_fusion_protein-like_[Patiria_miniata], XP_038068527.1_pentraxin_fusion_protein-like_[Patiria_miniata], XP_038068540.1_pentraxin_…
OG0000186		XP_033628800.1_extracellular_matrix_protein_A-like_[Asterias_rubens]	gbr.9.89.t1	XP_038072599.1_uncharacterized_protein_LOC119741056_isoform_X1_[Patiria_miniata], XP_038072600.1_uncharacterized_protein_LOC119741056_isoform_X2_[Patiria_miniata], XP_038072601.1_uncharacterized_protein_LOC119741056_isoform_X3_[Patiria_miniata], XP_038072602.1_uncharacterized_protein_LOC119741056_isoform_X4_[Patiria_miniata], XP_038072603.1_uncharacterized_protein_LOC119741056_isoform_X5_[Patiria…
OG0000187		XP_033635661.1_ryncolin-2-like_[Asterias_rubens], XP_033638469.1_microfibril-associated_glycoprotein_4-like_[Asterias_rubens], XP_033638472.1_ficolin-1-like_[Asterias_rubens], XP_033638486.1_fibrinogen-like_protein_A_[Asterias_rubens], XP_033638489.1_angiopoietin-2-like_[Asterias_rubens], XP_033638491.1_microfibril-associated_glycoprotein_4-like_[Asterias_rubens], XP_033638492.1_ficolin-3-like_[A…		XP_038062033.1_fibrinogen-like_protein_1_[Patiria_miniata], XP_038062034.1_microfibril-associated_glycoprotein_4-like_[Patiria_miniata], XP_038062039.1_ficolin-3-like_[Patiria_miniata]
OG0000188				XP_038047312.1_rho_GDP-dissociation_inhibitor_1-like_isoform_X1_[Patiria_miniata], XP_038047314.1_rho_GDP-dissociation_inhibitor_1-like_isoform_X1_[Patiria_miniata], XP_038047315.1_rho_GDP-dissociation_inhibitor_1-like_isoform_X1_[Patiria_miniata], XP_038047316.1_rho_GDP-dissociation_inhibitor_1-like_isoform_X2_[Patiria_miniata], XP_038047317.1_rho_GDP-dissociation_inhibitor_1-like_[Patiria_minia…
OG0000189	PIK32975.1_hypothetical_protein_BSL78_30213_[Apostichopus_japonicus], PIK33614.1_hypothetical_protein_BSL78_29568_[Apostichopus_japonicus], PIK35068.1_hypothetical_protein_BSL78_28111_[Apostichopus_japonicus], PIK35849.1_hypothetical_protein_BSL78_27324_[Apostichopus_japonicus], PIK36660.1_hypothetical_protein_BSL78_26495_[Apostichopus_japonicus], PIK36786.1_hypothetical_protein_BSL78_26379_[Apos…
OG0000190	PIK33225.1_putative_galactosylceramide_sulfotransferase_isoform_X2_[Apostichopus_japonicus], PIK36967.1_putative_galactosylceramide_sulfotransferase_isoform_X2_[Apostichopus_japonicus], PIK37355.1_putative_galactosylceramide_sulfotransferase_isoform_X2_[Apostichopus_japonicus], PIK40945.1_putative_galactosylceramide_sulfotransferase_isoform_X2_[Apostichopus_japonicus], PIK40946.1_putative_galacto…		gbr.88.41.t1	XP_038050873.1_galactose-3-O-sulfotransferase_4-like_[Patiria_miniata], XP_038050881.1_galactose-3-O-sulfotransferase_4-like_[Patiria_miniata], XP_038050914.1_galactose-3-O-sulfotransferase_4-like_[Patiria_miniata], XP_038053973.1_galactose-3-O-sulfotransferase_4-like_[Patiria_miniata]	XP_003726796.1_galactosylceramide_sulfotransferase_[Strongylocentrotus_purpuratus], XP_011679793.1_galactosylceramide_sulfotransferase_[Strongylocentrotus_purpuratus], XP_011679795.1_galactosylceramide_sulfotransferase_[Strongylocentrotus_purpuratus], XP_030828193.1_galactosylceramide_sulfotransferase-like_[Strongylocentrotus_purpuratus], XP_030828299.1_galactosylceramide_sulfotransferase_[Strong…
OG0000191	PIK33585.1_hypothetical_protein_BSL78_29600_[Apostichopus_japonicus], PIK34212.1_hypothetical_protein_BSL78_28964_[Apostichopus_japonicus], PIK34786.1_hypothetical_protein_BSL78_28389_[Apostichopus_japonicus], PIK35953.1_hypothetical_protein_BSL78_27217_[Apostichopus_japonicus], PIK37126.1_hypothetical_protein_BSL78_26040_[Apostichopus_japonicus], PIK37562.1_hypothetical_protein_BSL78_25607__part…	XP_033644426.1_uncharacterized_protein_LOC117304053_[Asterias_rubens]	gbr.794.2.t1	XP_038071086.1_uncharacterized_protein_LOC119739983_[Patiria_miniata]	XP_011677480.2_uncharacterized_protein_LOC105444659_[Strongylocentrotus_purpuratus], XP_030833334.1_uncharacterized_protein_LOC105437615_[Strongylocentrotus_purpuratus], XP_030850440.1_uncharacterized_protein_LOC105440703_isoform_X1_[Strongylocentrotus_purpuratus], XP_030850447.1_uncharacterized_protein_LOC105440703_isoform_X2_[Strongylocentrotus_purpuratus], XP_030850454.1_uncharacterized_protei…
OG0000192	PIK34589.1_hypothetical_protein_BSL78_28588_[Apostichopus_japonicus], PIK34590.1_hypothetical_protein_BSL78_28589_[Apostichopus_japonicus], PIK38544.1_putative_rho_guanine_nucleotide_exchange_factor_11-like_[Apostichopus_japonicus]	XP_033641203.1_rho_guanine_nucleotide_exchange_factor_11-like_isoform_X1_[Asterias_rubens], XP_033641204.1_rho_guanine_nucleotide_exchange_factor_11-like_isoform_X2_[Asterias_rubens], XP_033641205.1_rho_guanine_nucleotide_exchange_factor_11-like_isoform_X3_[Asterias_rubens], XP_033641206.1_rho_guanine_nucleotide_exchange_factor_11-like_isoform_X4_[Asterias_rubens], XP_033641207.1_rho_guanine_nucl…	gbr.560.2.t1	XP_038062792.1_nucleoprotein_TPR-like_isoform_X1_[Patiria_miniata], XP_038062793.1_nucleoprotein_TPR-like_isoform_X2_[Patiria_miniata], XP_038062794.1_nucleoprotein_TPR-like_isoform_X3_[Patiria_miniata], XP_038062795.1_nucleoprotein_TPR-like_isoform_X4_[Patiria_miniata], XP_038062796.1_nucleoprotein_TPR-like_isoform_X5_[Patiria_miniata], XP_038062797.1_nucleoprotein_TPR-like_isoform_X6_[Patiria_m…	XP_011670795.2_rho_guanine_nucleotide_exchange_factor_11-like_[Strongylocentrotus_purpuratus], XP_030833964.1_interaptin_isoform_X1_[Strongylocentrotus_purpuratus], XP_030833965.1_interaptin_isoform_X2_[Strongylocentrotus_purpuratus], XP_030833966.1_interaptin_isoform_X3_[Strongylocentrotus_purpuratus], XP_030833967.1_uncharacterized_protein_LOC576882_isoform_X4_[Strongylocentrotus_purpuratus], X…
OG0000193	PIK35069.1_putative_HHIP-like_protein_2_isoform_X1_[Apostichopus_japonicus]	XP_033627370.1_HHIP-like_protein_2_isoform_X1_[Asterias_rubens], XP_033627379.1_HHIP-like_protein_2_isoform_X2_[Asterias_rubens], XP_033627388.1_HHIP-like_protein_2_isoform_X3_[Asterias_rubens]	gbr.63.62.t1, gbr.65.26.t1	XP_038072520.1_HHIP-like_protein_2_isoform_X1_[Patiria_miniata], XP_038072521.1_HHIP-like_protein_2_isoform_X2_[Patiria_miniata], XP_038072522.1_HHIP-like_protein_2_isoform_X3_[Patiria_miniata], XP_038074520.1_mucin-3A-like_isoform_X24_[Patiria_miniata], XP_038074526.1_mucin-3A-like_isoform_X30_[Patiria_miniata], XP_038074527.1_mucin-3A-like_isoform_X31_[Patiria_miniata], XP_038074528.1_mucin-3A-…	XP_030855000.1_HHIP-like_protein_2_[Strongylocentrotus_purpuratus], XP_030855138.1_HHIP-like_protein_2_isoform_X1_[Strongylocentrotus_purpuratus], XP_030855139.1_HHIP-like_protein_2_isoform_X2_[Strongylocentrotus_purpuratus], XP_030855140.1_HHIP-like_protein_2_isoform_X3_[Strongylocentrotus_purpuratus]
OG0000194	PIK42843.1_hypothetical_protein_BSL78_20313_[Apostichopus_japonicus]	XP_033638410.1_rho_GTPase-activating_protein_5-like_isoform_X1_[Asterias_rubens], XP_033638412.1_rho_GTPase-activating_protein_5-like_isoform_X2_[Asterias_rubens], XP_033638413.1_rho_GTPase-activating_protein_5-like_isoform_X3_[Asterias_rubens], XP_033638414.1_rho_GTPase-activating_protein_5-like_isoform_X4_[Asterias_rubens], XP_033638415.1_rho_GTPase-activating_protein_5-like_isoform_X5_[Asteria…	gbr.272.18.t1, gbr.272.19.t1	XP_038053098.1_rho_GTPase-activating_protein_5-like_isoform_X1_[Patiria_miniata], XP_038053099.1_rho_GTPase-activating_protein_5-like_isoform_X2_[Patiria_miniata], XP_038053100.1_rho_GTPase-activating_protein_5-like_isoform_X3_[Patiria_miniata], XP_038053101.1_rho_GTPase-activating_protein_5-like_isoform_X4_[Patiria_miniata], XP_038053102.1_rho_GTPase-activating_protein_5-like_isoform_X5_[Patiria…
OG0000195	PIK47554.1_putative_myotubularin-related_protein_13-like_[Apostichopus_japonicus]	XP_033645492.1_myotubularin-related_protein_13-like_isoform_X1_[Asterias_rubens], XP_033645493.1_myotubularin-related_protein_13-like_isoform_X2_[Asterias_rubens], XP_033645494.1_myotubularin-related_protein_13-like_isoform_X3_[Asterias_rubens], XP_033645495.1_myotubularin-related_protein_13-like_isoform_X4_[Asterias_rubens], XP_033645496.1_myotubularin-related_protein_13-like_isoform_X5_[Asteria…	gbr.182.11.t1	XP_038054340.1_myotubularin-related_protein_13-like_isoform_X1_[Patiria_miniata], XP_038054349.1_myotubularin-related_protein_13-like_isoform_X2_[Patiria_miniata], XP_038054357.1_myotubularin-related_protein_13-like_isoform_X3_[Patiria_miniata], XP_038054366.1_myotubularin-related_protein_13-like_isoform_X4_[Patiria_miniata], XP_038054374.1_myotubularin-related_protein_13-like_isoform_X5_[Patiria…	XP_030845360.1_myotubularin-related_protein_13_isoform_X1_[Strongylocentrotus_purpuratus], XP_030845361.1_myotubularin-related_protein_13_isoform_X2_[Strongylocentrotus_purpuratus], XP_030845362.1_myotubularin-related_protein_13_isoform_X3_[Strongylocentrotus_purpuratus], XP_030845363.1_myotubularin-related_protein_13_isoform_X4_[Strongylocentrotus_purpuratus], XP_030845364.1_myotubularin-related…
OG0000196	PIK49892.1_putative_cytochrome_P450_2U1_[Apostichopus_japonicus], PIK49893.1_putative_cytochrome_P450_2U1_[Apostichopus_japonicus], PIK51743.1_putative_cytochrome_P450_2U1_[Apostichopus_japonicus], PIK51744.1_putative_cytochrome_P450_2U1_[Apostichopus_japonicus], PIK54510.1_putative_cytochrome_P450_2J2-like_isoform_X2_[Apostichopus_japonicus], PIK54511.1_putative_cytochrome_P450_2D15-like_[Aposti…	XP_033645867.1_cytochrome_P450_2U1-like_[Asterias_rubens], XP_033645890.1_cytochrome_P450_2U1-like__partial_[Asterias_rubens], XP_033645903.1_cytochrome_P450_2J6-like_[Asterias_rubens], XP_033646500.1_uncharacterized_protein_LOC117305731_[Asterias_rubens], XP_033646652.1_cytochrome_P450_2U1-like_[Asterias_rubens], XP_033647704.1_cytochrome_P450_2U1-like_[Asterias_rubens], XP_033647713.1_cytochrom…	gbr.135.83.t1, gbr.155.14.t1, gbr.360.17.t1, gbr.360.18.t1, gbr.37.88.t1, gbr.37.89.t1, gbr.37.90.t1, gbr.37.91.t1, gbr.405.12.t1	XP_038045429.1_cytochrome_P450_2U1-like_[Patiria_miniata], XP_038045430.1_cytochrome_P450_2U1-like_[Patiria_miniata], XP_038045431.1_cytochrome_P450_2U1-like_[Patiria_miniata], XP_038051519.1_cytochrome_P450_2J2-like_[Patiria_miniata], XP_038060169.1_cytochrome_P450_2J3-like_[Patiria_miniata], XP_038060350.1_cytochrome_P450_2D3-like_[Patiria_miniata], XP_038060382.1_cytochrome_P450_2J5-like_[Pati…	XP_030830348.1_cytochrome_P450_2U1-like_[Strongylocentrotus_purpuratus], XP_782458.4_cytochrome_P450_2U1_[Strongylocentrotus_purpuratus]
OG0000197		XP_033628668.1_coiled-coil_domain-containing_protein_34-like_[Asterias_rubens]	gbr.389.4.t1	XP_038048866.1_coiled-coil_domain-containing_protein_34-like_[Patiria_miniata], XP_038048868.1_coiled-coil_domain-containing_protein_34-like_[Patiria_miniata], XP_038048869.1_coiled-coil_domain-containing_protein_34-like_[Patiria_miniata], XP_038048870.1_coiled-coil_domain-containing_protein_34-like_[Patiria_miniata]	XP_030832443.1_coiled-coil_domain-containing_protein_34_[Strongylocentrotus_purpuratus], XP_030832750.1_coiled-coil_domain-containing_protein_34-like_[Strongylocentrotus_purpuratus], XP_030843074.1_coiled-coil_domain-containing_protein_34-like_[Strongylocentrotus_purpuratus], XP_030843075.1_coiled-coil_domain-containing_protein_34-like_[Strongylocentrotus_purpuratus], XP_030850255.1_coiled-coil_d…
OG0000198		XP_033637731.1_neutral_cholesterol_ester_hydrolase_1-like_[Asterias_rubens], XP_033637732.1_neutral_cholesterol_ester_hydrolase_1-like_[Asterias_rubens], XP_033637733.1_neutral_cholesterol_ester_hydrolase_1-like_[Asterias_rubens]	gbr.184.40.t1, gbr.184.41.t1, gbr.184.42.t1, gbr.184.43.t1, gbr.184.44.t1, gbr.184.45.t1, gbr.184.46.t1, gbr.184.47.t1, gbr.184.48.t1, gbr.184.49.t1, gbr.184.50.t1, gbr.184.51.t1, gbr.184.52.t1	XP_038050205.1_neutral_cholesterol_ester_hydrolase_1-like_[Patiria_miniata], XP_038050206.1_neutral_cholesterol_ester_hydrolase_1-like_[Patiria_miniata], XP_038051226.1_neutral_cholesterol_ester_hydrolase_1-like_[Patiria_miniata], XP_038051227.1_neutral_cholesterol_ester_hydrolase_1-like_[Patiria_miniata], XP_038051228.1_neutral_cholesterol_ester_hydrolase_1-like_[Patiria_miniata], XP_038051229.1…	XP_030829531.1_LOW_QUALITY_PROTEIN__neutral_cholesterol_ester_hydrolase_1-like_[Strongylocentrotus_purpuratus]
OG0000199			gbr.13.119.t1, gbr.136.34.t1, gbr.137.3.t1, gbr.137.35.t1, gbr.161.18.t1, gbr.161.43.t1, gbr.170.9.t1, gbr.183.16.t1, gbr.183.44.t1, gbr.185.28.t1, gbr.186.53.t1, gbr.20.28.t1, gbr.21.54.t1, gbr.219.27.t1, gbr.219.38.t1, gbr.247.13.t1, gbr.2773.1.t1, gbr.28.82.t1, gbr.285.12.t1, gbr.285.13.t1, gbr.31.35.t1, gbr.310.22.t1, gbr.313.9.t1, gbr.3135.1.t1, gbr.372.12.t1, gbr.40.209.t1, gbr.40.49.t1, gb…
OG0000200				XP_038046950.1_uncharacterized_protein_LOC119721157_[Patiria_miniata], XP_038051044.1_retinoschisin-like_[Patiria_miniata], XP_038051055.1_EGF-like_repeat_and_discoidin_I-like_domain-containing_protein_3_[Patiria_miniata], XP_038051069.1_EGF-like_repeat_and_discoidin_I-like_domain-containing_protein_3_[Patiria_miniata], XP_038051936.1_retinoschisin-like_[Patiria_miniata], XP_038058774.1_lactadher…
OG0000201				XP_038066521.1_uncharacterized_protein_LOC119736577_[Patiria_miniata]	XP_030832061.1_uncharacterized_protein_LOC578978_isoform_X1_[Strongylocentrotus_purpuratus], XP_030832062.1_uncharacterized_protein_LOC578978_isoform_X2_[Strongylocentrotus_purpuratus], XP_030832063.1_uncharacterized_protein_LOC578978_isoform_X3_[Strongylocentrotus_purpuratus], XP_030832064.1_uncharacterized_protein_LOC578978_isoform_X4_[Strongylocentrotus_purpuratus], XP_030832065.1_uncharacteri…
OG0000202					XP_003725250.2_uncharacterized_protein_LOC585009_[Strongylocentrotus_purpuratus], XP_011660979.2_insulin-like_growth_factor-binding_protein_complex_acid_labile_subunit_[Strongylocentrotus_purpuratus], XP_011668842.2_insulin-like_growth_factor-binding_protein_complex_acid_labile_subunit_[Strongylocentrotus_purpuratus], XP_011675979.2_insulin-like_growth_factor-binding_protein_complex_acid_labile_s…
OG0000203	PIK34485.1_putative_interferon-induced_very_large_GTPase_1-like_[Apostichopus_japonicus], PIK35134.1_hypothetical_protein_BSL78_28037_[Apostichopus_japonicus], PIK35648.1_putative_up-regulator_of_cell_proliferation-like_[Apostichopus_japonicus], PIK35649.1_hypothetical_protein_BSL78_27526_[Apostichopus_japonicus], PIK35651.1_putative_up-regulator_of_cell_proliferation-like_[Apostichopus_japonicus…
OG0000204	PIK35624.1_hypothetical_protein_BSL78_27550_[Apostichopus_japonicus], PIK36851.1_hypothetical_protein_BSL78_26320_[Apostichopus_japonicus], PIK39416.1_hypothetical_protein_BSL78_23743_[Apostichopus_japonicus], PIK39593.1_hypothetical_protein_BSL78_23568_[Apostichopus_japonicus], PIK40595.1_hypothetical_protein_BSL78_22560_[Apostichopus_japonicus], PIK40754.1_hypothetical_protein_BSL78_22396_[Apos…	XP_033631515.1_uncharacterized_protein_K02A2.6-like_[Asterias_rubens], XP_033631516.1_uncharacterized_protein_K02A2.6-like_[Asterias_rubens], XP_033641672.1_uncharacterized_protein_K02A2.6-like_[Asterias_rubens], XP_033646850.1_uncharacterized_protein_K02A2.6-like_[Asterias_rubens], XP_033647066.1_uncharacterized_protein_K02A2.6-like_[Asterias_rubens]		XP_038045884.1_uncharacterized_protein_K02A2.6-like_[Patiria_miniata], XP_038055971.1_uncharacterized_protein_K02A2.6-like_[Patiria_miniata]	XP_011667949.1_uncharacterized_protein_K02A2.6-like_[Strongylocentrotus_purpuratus], XP_011675051.1_uncharacterized_protein_K02A2.6-like_[Strongylocentrotus_purpuratus], XP_030849016.1_uncharacterized_protein_K02A2.6-like_[Strongylocentrotus_purpuratus], XP_030853827.1_uncharacterized_protein_K02A2.6-like_[Strongylocentrotus_purpuratus], XP_030853832.1_uncharacterized_protein_K02A2.6-like_[Strong…
OG0000205	PIK36702.1_hypothetical_protein_BSL78_26474_[Apostichopus_japonicus], PIK39249.1_hypothetical_protein_BSL78_23909_[Apostichopus_japonicus], PIK40530.1_hypothetical_protein_BSL78_22616_[Apostichopus_japonicus], PIK44767.1_hypothetical_protein_BSL78_18372_[Apostichopus_japonicus], PIK47077.1_hypothetical_protein_BSL78_16069_[Apostichopus_japonicus], PIK48176.1_hypothetical_protein_BSL78_14968_[Apos…	XP_033641532.1_uncharacterized_protein_LOC117301621_[Asterias_rubens], XP_033646368.1_uncharacterized_protein_LOC117305600_[Asterias_rubens]	gbr.1095.1.t1, gbr.14.150.t1, gbr.207.15.t1, gbr.2148.1.t1, gbr.2325.1.t1, gbr.251.4.t1, gbr.283.13.t1, gbr.284.1.t1, gbr.339.8.t1, gbr.355.35.t1, gbr.415.15.t1, gbr.60.22.t1, gbr.618.1.t1, gbr.697.1.t1, gbr.94.88.t1	XP_038050211.1_uncharacterized_protein_LOC119723539_[Patiria_miniata], XP_038057836.1_uncharacterized_protein_LOC119729292_[Patiria_miniata]	XP_011680271.1_uncharacterized_protein_LOC105445870_[Strongylocentrotus_purpuratus], XP_030835050.1_uncharacterized_protein_LOC115921593_[Strongylocentrotus_purpuratus], XP_030842167.1_uncharacterized_protein_LOC105440823_[Strongylocentrotus_purpuratus]
OG0000206	PIK43982.1_putative_androglobin_isoform_X22_[Apostichopus_japonicus]	XP_033635401.1_androglobin-like_isoform_X1_[Asterias_rubens], XP_033635402.1_androglobin-like_isoform_X2_[Asterias_rubens]	gbr.25.147.t1, gbr.25.150.t1	XP_038078680.1_androglobin-like_isoform_X1_[Patiria_miniata], XP_038078681.1_androglobin-like_isoform_X2_[Patiria_miniata]	XP_030850815.1_androglobin_isoform_X1_[Strongylocentrotus_purpuratus], XP_030850816.1_androglobin_isoform_X2_[Strongylocentrotus_purpuratus], XP_030850817.1_androglobin_isoform_X3_[Strongylocentrotus_purpuratus], XP_030850818.1_androglobin_isoform_X4_[Strongylocentrotus_purpuratus], XP_030850819.1_androglobin_isoform_X5_[Strongylocentrotus_purpuratus], XP_030850820.1_androglobin_isoform_X6_[Stron…
OG0000207	PIK51022.1_Ankyrin-2_[Apostichopus_japonicus]	XP_033644177.1_ankyrin-2-like_isoform_X1_[Asterias_rubens], XP_033644178.1_ankyrin-2-like_isoform_X2_[Asterias_rubens], XP_033644179.1_ankyrin-2-like_isoform_X3_[Asterias_rubens], XP_033644181.1_ankyrin-2-like_isoform_X4_[Asterias_rubens], XP_033644182.1_ankyrin-2-like_isoform_X5_[Asterias_rubens], XP_033644183.1_ankyrin-2-like_isoform_X6_[Asterias_rubens], XP_033644184.1_ankyrin-2-like_isoform_X…			XP_030835243.1_ankyrin-3_isoform_X1_[Strongylocentrotus_purpuratus], XP_030835244.1_ankyrin-3_isoform_X2_[Strongylocentrotus_purpuratus], XP_030835245.1_ankyrin-3_isoform_X3_[Strongylocentrotus_purpuratus], XP_030835246.1_ankyrin-3_isoform_X4_[Strongylocentrotus_purpuratus]
OG0000208	PIK51044.1_putative_calmodulin_isoform_X1__partial_[Apostichopus_japonicus], PIK57540.1_putative_calmodulin-like_[Apostichopus_japonicus]	XP_033625450.1_calmodulin-A-like_[Asterias_rubens], XP_033625451.1_calmodulin-A-like_[Asterias_rubens], XP_033625563.1_calmodulin-A-like_[Asterias_rubens], XP_033625834.1_calmodulin-beta-like_[Asterias_rubens], XP_033626194.1_calmodulin-like_protein_1_[Asterias_rubens], XP_033630644.1_calmodulin_[Asterias_rubens], XP_033638814.1_neo-calmodulin-like_[Asterias_rubens], XP_033645712.1_calmodulin-bet…	gbr.137.58.t1, gbr.137.62.t1, gbr.137.64.t1, gbr.78.54.t1	XP_038066029.1_calmodulin-beta-like_[Patiria_miniata], XP_038066071.1_calmodulin-alpha_[Patiria_miniata], XP_038066114.1_calmodulin-like_[Patiria_miniata], XP_038066124.1_calmodulin_[Patiria_miniata], XP_038067923.1_calmodulin-like_[Patiria_miniata], XP_038069725.1_calmodulin-like_protein_12_[Patiria_miniata]	XP_001177619.1_calmodulin_isoform_X1_[Strongylocentrotus_purpuratus], XP_003726932.1_calmodulin_isoform_X2_[Strongylocentrotus_purpuratus], XP_011675926.1_calmodulin-A_[Strongylocentrotus_purpuratus], XP_011675927.1_calmodulin-beta_[Strongylocentrotus_purpuratus], XP_030854314.1_calmodulin-like_[Strongylocentrotus_purpuratus], XP_030854434.1_calmodulin-alpha_[Strongylocentrotus_purpuratus], XP_03…
OG0000209	PIK51372.1_putative_organic_cation_transporter_protein__partial_[Apostichopus_japonicus], PIK54502.1_putative_organic_cation_transporter_protein-like_[Apostichopus_japonicus]	XP_033635718.1_organic_cation_transporter_protein-like_isoform_X1_[Asterias_rubens], XP_033635719.1_organic_cation_transporter_protein-like_isoform_X2_[Asterias_rubens]	gbr.160.24.t1, gbr.160.25.t1, gbr.160.26.t1, gbr.160.27.t1, gbr.160.28.t1, gbr.160.29.t1, gbr.160.30.t1, gbr.160.31.t1, gbr.160.56.t1, gbr.30.27.t1, gbr.30.28.t1, gbr.30.29.t1, gbr.30.30.t1, gbr.30.31.t1, gbr.318.24.t1	XP_038077423.1_organic_cation_transporter_protein-like_[Patiria_miniata], XP_038077424.1_organic_cation_transporter_protein-like_[Patiria_miniata], XP_038077426.1_organic_cation_transporter_protein-like_[Patiria_miniata], XP_038077427.1_organic_cation_transporter_protein-like_isoform_X1_[Patiria_miniata], XP_038077428.1_organic_cation_transporter_protein-like_isoform_X2_[Patiria_miniata], XP_0380…	XP_030828325.1_organic_cation_transporter_protein-like_[Strongylocentrotus_purpuratus], XP_030851384.1_organic_cation_transporter_protein_[Strongylocentrotus_purpuratus]
OG0000210	PIK57855.1_putative_formin-binding_protein_1-like_isoform_X13_[Apostichopus_japonicus], PIK60431.1_putative_formin-binding_protein_1-like_isoform_X15__partial_[Apostichopus_japonicus]	XP_033643268.1_formin-binding_protein_1-like_isoform_X1_[Asterias_rubens], XP_033643269.1_formin-binding_protein_1-like_isoform_X2_[Asterias_rubens], XP_033643271.1_formin-binding_protein_1-like_isoform_X3_[Asterias_rubens], XP_033643272.1_formin-binding_protein_1-like_isoform_X4_[Asterias_rubens], XP_033643273.1_formin-binding_protein_1-like_isoform_X5_[Asterias_rubens], XP_033643274.1_formin-bi…	gbr.229.22.t1	XP_038063444.1_cdc42-interacting_protein_4_homolog_isoform_X1_[Patiria_miniata], XP_038063445.1_cdc42-interacting_protein_4_homolog_isoform_X2_[Patiria_miniata], XP_038063446.1_cdc42-interacting_protein_4_homolog_isoform_X3_[Patiria_miniata], XP_038063447.1_formin-binding_protein_1-like_isoform_X4_[Patiria_miniata]	XP_030852982.1_formin-binding_protein_1_isoform_X1_[Strongylocentrotus_purpuratus], XP_030852983.1_formin-binding_protein_1_isoform_X2_[Strongylocentrotus_purpuratus], XP_030852984.1_formin-binding_protein_1_isoform_X3_[Strongylocentrotus_purpuratus], XP_030852986.1_formin-binding_protein_1_homolog_isoform_X4_[Strongylocentrotus_purpuratus], XP_030852987.1_formin-binding_protein_1_isoform_X5_[Str…
OG0000211		XP_033624186.1_uncharacterized_protein_LOC117287777_[Asterias_rubens], XP_033627775.1_tripartite_motif-containing_protein_59-like_[Asterias_rubens], XP_033628096.1_uncharacterized_protein_LOC117290684_[Asterias_rubens], XP_033630142.1_E3_ubiquitin-protein_ligase_TRIM31-like_[Asterias_rubens], XP_033630143.1_E3_ubiquitin-protein_ligase_TRIM31-like_[Asterias_rubens], XP_033630144.1_tripartite_motif…
OG0000212		XP_033625385.1_organic_cation_transporter_protein-like_isoform_X1_[Asterias_rubens], XP_033625386.1_organic_cation_transporter_protein-like_isoform_X2_[Asterias_rubens], XP_033635815.1_organic_cation_transporter_protein-like_[Asterias_rubens]	gbr.205.6.t1, gbr.205.7.t1, gbr.212.5.t1, gbr.212.6.t1, gbr.22.16.t1, gbr.225.51.t1, gbr.246.9.t1, gbr.33.29.t1, gbr.8.12.t1	XP_038048377.1_organic_cation_transporter_protein-like_[Patiria_miniata], XP_038053165.1_organic_cation_transporter_protein-like_[Patiria_miniata], XP_038058237.1_organic_cation_transporter_protein-like_[Patiria_miniata], XP_038058409.1_organic_cation_transporter_protein-like_[Patiria_miniata], XP_038058414.1_organic_cation_transporter_protein-like_[Patiria_miniata], XP_038075240.1_organic_cation…
OG0000213		XP_033625674.1_uncharacterized_protein_LOC117288911_[Asterias_rubens], XP_033630239.1_piggyBac_transposable_element-derived_protein_3-like_[Asterias_rubens], XP_033631826.1_uncharacterized_protein_LOC117293576_[Asterias_rubens], XP_033634181.1_uncharacterized_protein_LOC117295592_[Asterias_rubens], XP_033640811.1_uncharacterized_protein_LOC117301036_[Asterias_rubens], XP_033640812.1_uncharacteriz…	gbr.1025.1.t1, gbr.1025.2.t1, gbr.128.2.t1, gbr.13.54.t1, gbr.13.55.t1, gbr.1336.1.t1, gbr.142.58.t1, gbr.147.7.t1, gbr.1473.1.t1, gbr.244.9.t1, gbr.399.15.t1, gbr.513.25.t1, gbr.54.13.t1, gbr.540.4.t1, gbr.540.5.t1, gbr.557.11.t1, gbr.576.10.t1, gbr.60.72.t1, gbr.636.4.t1, gbr.653.4.t1, gbr.702.3.t1, gbr.831.3.t1	XP_038059888.1_uncharacterized_protein_LOC119730893_[Patiria_miniata], XP_038060026.1_piggyBac_transposable_element-derived_protein_4-like_[Patiria_miniata], XP_038079157.1_piggyBac_transposable_element-derived_protein_1-like_[Patiria_miniata]
OG0000214		XP_033629255.1_demethylmenaquinone_methyltransferase-like_isoform_X1_[Asterias_rubens], XP_033629257.1_demethylmenaquinone_methyltransferase-like_isoform_X1_[Asterias_rubens], XP_033629258.1_demethylmenaquinone_methyltransferase-like_isoform_X1_[Asterias_rubens], XP_033629259.1_demethylmenaquinone_methyltransferase-like_isoform_X2_[Asterias_rubens], XP_033632670.1_juvenile_hormone_acid_O-methyltr…	gbr.34.51.t1, gbr.34.52.t1, gbr.34.53.t1, gbr.34.54.t1, gbr.34.55.t1, gbr.442.1.t1, gbr.442.2.t1, gbr.56.105.t1, gbr.84.1.t1	XP_038072234.1_juvenile_hormone_acid_O-methyltransferase-like_[Patiria_miniata], XP_038072235.1_juvenile_hormone_acid_O-methyltransferase-like_[Patiria_miniata], XP_038072236.1_juvenile_hormone_acid_O-methyltransferase-like_[Patiria_miniata], XP_038072237.1_juvenile_hormone_acid_O-methyltransferase-like_[Patiria_miniata], XP_038072238.1_juvenile_hormone_acid_O-methyltransferase-like_[Patiria_mini…	XP_011682030.2_juvenile_hormone_acid_O-methyltransferase-like_[Strongylocentrotus_purpuratus], XP_030835921.1_uncharacterized_protein_LOC105440269_[Strongylocentrotus_purpuratus]
OG0000215		XP_033634136.1_histone_H1-gamma__late-like_[Asterias_rubens], XP_033634148.1_histone_H1-gamma__late-like_[Asterias_rubens], XP_033634149.1_histone_H1-gamma__late-like_[Asterias_rubens], XP_033634150.1_late_histone_H1-like_[Asterias_rubens], XP_033634151.1_histone_H1-gamma__late-like_[Asterias_rubens], XP_033634152.1_histone_H1-gamma__late-like_[Asterias_rubens], XP_033634153.1_histone_H1-gamma__l…			NP_999714.1_histone_H1__early_embryonic_[Strongylocentrotus_purpuratus], NP_999720.1_histone_H1-gamma__late_[Strongylocentrotus_purpuratus], NP_999723.1_histone_H1-beta__late_embryonic_[Strongylocentrotus_purpuratus], XP_011668426.2_histone_H1__early_embryonic-like_[Strongylocentrotus_purpuratus], XP_030837431.1_LOW_QUALITY_PROTEIN__histone_H1__early_embryonic-like_[Strongylocentrotus_purpuratus]…
OG0000216		XP_033636491.1_receptor-type_tyrosine-protein_phosphatase_alpha-like_[Asterias_rubens], XP_033636914.1_receptor-type_tyrosine-protein_phosphatase_T-like_isoform_X1_[Asterias_rubens], XP_033636915.1_receptor-type_tyrosine-protein_phosphatase_T-like_isoform_X2_[Asterias_rubens]	gbr.1.134.t1, gbr.1.135.t1, gbr.1322.1.t1, gbr.269.11.t1, gbr.269.12.t1, gbr.32.64.t1, gbr.35.1.t1, gbr.35.3.t1, gbr.35.4.t1, gbr.368.1.t1, gbr.368.3.t1, gbr.387.11.t1, gbr.387.9.t1, gbr.611.5.t1, gbr.612.1.t1, gbr.612.2.t1, gbr.612.3.t1, gbr.778.2.t1_gbr.778.5.t1, gbr.778.6.t1, gbr.798.1.t1, gbr.898.1.t1, gbr.997.1.t1	XP_038048236.1_receptor-type_tyrosine-protein_phosphatase_kappa-like_[Patiria_miniata], XP_038048239.1_receptor-type_tyrosine-protein_phosphatase_F-like_[Patiria_miniata], XP_038048243.1_receptor-type_tyrosine-protein_phosphatase_delta-like_[Patiria_miniata], XP_038048244.1_receptor-type_tyrosine-protein_phosphatase_mu-like_[Patiria_miniata], XP_038048536.1_receptor-type_tyrosine-protein_phosphat…
OG0000217				XP_038054050.1_uncharacterized_protein_LOC119726452_isoform_X1_[Patiria_miniata], XP_038054051.1_uncharacterized_protein_LOC119726452_isoform_X2_[Patiria_miniata], XP_038054052.1_uncharacterized_protein_LOC119726452_isoform_X3_[Patiria_miniata], XP_038054053.1_uncharacterized_protein_LOC119726452_isoform_X4_[Patiria_miniata], XP_038054054.1_uncharacterized_protein_LOC119726452_isoform_X5_[Patiria…
OG0000218					XP_011667495.2_uncharacterized_protein_LOC589173_[Strongylocentrotus_purpuratus], XP_011667496.1_serine/threonine-protein_phosphatase_6_regulatory_ankyrin_repeat_subunit_B-like_[Strongylocentrotus_purpuratus], XP_011667498.1_ankyrin-1-like_[Strongylocentrotus_purpuratus], XP_011668395.1_ankyrin_repeat_domain-containing_protein_50-like_[Strongylocentrotus_purpuratus], XP_011669521.2_uncharacterize…
OG0000219	PIK32847.1_putative_zinc_finger_MYM-type_protein_1-like_[Apostichopus_japonicus], PIK33716.1_putative_52_kDa_repressor_of_the_inhibitor_of_the_protein_kinase-like_[Apostichopus_japonicus], PIK34269.1_hypothetical_protein_BSL78_28908_[Apostichopus_japonicus], PIK34655.1_putative_zinc_finger_MYM-type_protein_1-like_[Apostichopus_japonicus], PIK36143.1_putative_52_kDa_repressor_of_the_inhibitor_of_t…	XP_033627209.1_zinc_finger_MYM-type_protein_1-like_[Asterias_rubens], XP_033627210.1_zinc_finger_MYM-type_protein_1-like_[Asterias_rubens], XP_033638525.1_zinc_finger_MYM-type_protein_1-like_[Asterias_rubens], XP_033638563.1_zinc_finger_MYM-type_protein_1-like_[Asterias_rubens], XP_033638564.1_uncharacterized_protein_LOC117299214_[Asterias_rubens], XP_033639715.1_uncharacterized_protein_LOC117300…		XP_038063046.1_nascent_polypeptide-associated_complex_subunit_alpha__muscle-specific_form-like__partial_[Patiria_miniata]	XP_011670511.1_uncharacterized_protein_LOC105441262_[Strongylocentrotus_purpuratus], XP_030831994.1_uncharacterized_protein_LOC115920395_[Strongylocentrotus_purpuratus], XP_030843567.1_zinc_finger_MYM-type_protein_1-like_[Strongylocentrotus_purpuratus], XP_030850221.1_52_kDa_repressor_of_the_inhibitor_of_the_protein_kinase-like_[Strongylocentrotus_purpuratus]
OG0000220	PIK33388.1_hypothetical_protein_BSL78_29796_[Apostichopus_japonicus], PIK45185.1_hypothetical_protein_BSL78_17944_[Apostichopus_japonicus], PIK56147.1_hypothetical_protein_BSL78_06966_[Apostichopus_japonicus]	XP_033643729.1_uncharacterized_protein_LOC117303623_[Asterias_rubens]		XP_038053899.1_adhesion_G-protein_coupled_receptor_G4-like_[Patiria_miniata], XP_038072218.1_uncharacterized_protein_LOC119740840_[Patiria_miniata]	XP_011679054.2_adhesion_G-protein_coupled_receptor_G6-like_[Strongylocentrotus_purpuratus], XP_011682085.2_adhesion_G-protein_coupled_receptor_G2_[Strongylocentrotus_purpuratus], XP_030831429.1_adhesion_G-protein_coupled_receptor_G2-like_[Strongylocentrotus_purpuratus], XP_030831431.1_mucin-17-like_[Strongylocentrotus_purpuratus], XP_030839663.1_adhesion_G-protein_coupled_receptor_G6-like_[Strong…
OG0000221	PIK33517.1_putative_steroid_17-alpha-hydroxylase/17_20_lyase_[Apostichopus_japonicus], PIK38219.1_putative_steroid_17-alpha-hydroxylase/17_20_lyase_[Apostichopus_japonicus], PIK40958.1_putative_steroid_17-alpha-hydroxylase/17_20_lyase_[Apostichopus_japonicus], PIK45362.1_putative_steroid_17-alpha-hydroxylase/17_20_lyase_[Apostichopus_japonicus], PIK57532.1_putative_steroid_17-alpha-hydroxylase/17…	XP_033627066.1_steroid_17-alpha-hydroxylase/17_20_lyase-like_isoform_X1_[Asterias_rubens], XP_033627067.1_steroid_17-alpha-hydroxylase/17_20_lyase-like_isoform_X2_[Asterias_rubens], XP_033627069.1_steroid_17-alpha-hydroxylase/17_20_lyase-like_isoform_X3_[Asterias_rubens], XP_033627364.1_steroid_17-alpha-hydroxylase/17_20_lyase-like_[Asterias_rubens], XP_033643904.1_cytochrome_P450_1A1-like_[Aster…	gbr.2.78.t1, gbr.2.79.t1, gbr.2.80.t1, gbr.2.82.t1, gbr.2.83.t1, gbr.2.84.t1, gbr.31.59.t1	XP_038059456.1_cytochrome_P450_2U1-like_[Patiria_miniata], XP_038061774.1_cytochrome_P450_2U1-like_isoform_X1_[Patiria_miniata], XP_038061775.1_cytochrome_P450_2U1-like_isoform_X2_[Patiria_miniata], XP_038061776.1_cytochrome_P450_2U1-like_isoform_X1_[Patiria_miniata], XP_038061777.1_cytochrome_P450_2U1-like_isoform_X2_[Patiria_miniata], XP_038061778.1_cytochrome_P450_2U1-like_isoform_X1_[Patiria_…	XP_030835447.1_steroid_17-alpha-hydroxylase/17_20_lyase_[Strongylocentrotus_purpuratus]
OG0000222	PIK35516.1_putative_multidrug_resistance-associated_protein_5-like__partial_[Apostichopus_japonicus], PIK35517.1_putative_multidrug_resistance-associated_protein_5__partial_[Apostichopus_japonicus], PIK36814.1_putative_multidrug_resistance-associated_protein_5_[Apostichopus_japonicus], PIK49066.1_putative_multidrug_resistance-associated_protein_5__partial_[Apostichopus_japonicus]	XP_033637608.1_multidrug_resistance-associated_protein_5-like_[Asterias_rubens], XP_033637621.1_multidrug_resistance-associated_protein_5-like_[Asterias_rubens], XP_033638055.1_multidrug_resistance-associated_protein_5-like_[Asterias_rubens], XP_033638056.1_multidrug_resistance-associated_protein_5-like_[Asterias_rubens]	gbr.221.78.t1, gbr.47.28.t1, gbr.7.127.t1	XP_038050028.1_multidrug_resistance-associated_protein_5-like_[Patiria_miniata], XP_038050029.1_multidrug_resistance-associated_protein_5-like_[Patiria_miniata], XP_038050083.1_multidrug_resistance-associated_protein_5-like_[Patiria_miniata], XP_038050084.1_multidrug_resistance-associated_protein_5-like_[Patiria_miniata], XP_038050085.1_multidrug_resistance-associated_protein_5-like_[Patiria_mini…	XP_030837271.1_multidrug_resistance-associated_protein_5-like_[Strongylocentrotus_purpuratus], XP_030837463.1_multidrug_resistance-associated_protein_5_isoform_X1_[Strongylocentrotus_purpuratus], XP_030837464.1_multidrug_resistance-associated_protein_5_isoform_X2_[Strongylocentrotus_purpuratus], XP_030837496.1_multidrug_resistance-associated_protein_5-like_[Strongylocentrotus_purpuratus], XP_0308…
OG0000223	PIK37266.1_putative_UDP-glucuronosyltransferase_2C1_[Apostichopus_japonicus], PIK37267.1_putative_UDP-glucuronosyltransferase_2C1_[Apostichopus_japonicus], PIK42033.1_putative_UDP-glucuronosyltransferase_2C1_isoform_X2_[Apostichopus_japonicus], PIK48976.1_putative_UDP-glucuronosyltransferase_2C1-like_[Apostichopus_japonicus], PIK51548.1_putative_UDP-glucuronosyltransferase_2C1_isoform_X2_[Apostic…	XP_033626782.1_UDP-glucuronosyltransferase_2C1-like_[Asterias_rubens], XP_033627104.1_UDP-glucuronosyltransferase_2C1-like_[Asterias_rubens], XP_033646727.1_UDP-glucuronosyltransferase_1-2-like_[Asterias_rubens]	gbr.32.25.t1, gbr.76.45.t1	XP_038070118.1_UDP-glucuronosyltransferase_2C1-like_[Patiria_miniata], XP_038070217.1_UDP-glucuronosyltransferase_2C1-like_[Patiria_miniata]	XP_003729440.2_UDP-glucuronosyltransferase_2A1_[Strongylocentrotus_purpuratus], XP_011669437.1_UDP-glucuronosyltransferase_2C1_isoform_X2_[Strongylocentrotus_purpuratus], XP_011669474.2_UDP-glucuronosyltransferase_2C1-like_[Strongylocentrotus_purpuratus], XP_011679646.2_UDP-glucuronosyltransferase_2C1-like_[Strongylocentrotus_purpuratus], XP_011683617.2_UDP-glucuronosyltransferase_2C1_[Strongyloc…
OG0000224	PIK37280.1_putative_retinol_dehydrogenase_8_[Apostichopus_japonicus], PIK37281.1_putative_retinol_dehydrogenase_8_[Apostichopus_japonicus], PIK53404.1_putative_retinol_dehydrogenase_8_[Apostichopus_japonicus], PIK55052.1_hypothetical_protein_BSL78_08100_[Apostichopus_japonicus], PIK58785.1_hypothetical_protein_BSL78_04306_[Apostichopus_japonicus]	XP_033630345.1_retinol_dehydrogenase_8-like_[Asterias_rubens], XP_033631219.1_retinol_dehydrogenase_8-like_isoform_X1_[Asterias_rubens], XP_033631220.1_retinol_dehydrogenase_8-like_isoform_X2_[Asterias_rubens], XP_033644254.1_retinol_dehydrogenase_8-like_[Asterias_rubens], XP_033646668.1_retinol_dehydrogenase_8-like_[Asterias_rubens]	gbr.205.18.t1, gbr.205.19.t1, gbr.205.20.t1, gbr.205.21.t1, gbr.78.26.t1, gbr.78.27.t1, gbr.78.28.t1, gbr.99.41.t1, gbr.99.42.t1	XP_038060717.1_retinol_dehydrogenase_8-like_[Patiria_miniata], XP_038066504.1_retinol_dehydrogenase_8-like_[Patiria_miniata], XP_038068798.1_retinol_dehydrogenase_8-like_[Patiria_miniata], XP_038069064.1_retinol_dehydrogenase_8-like_[Patiria_miniata], XP_038072752.1_retinol_dehydrogenase_8-like_[Patiria_miniata], XP_038072753.1_retinol_dehydrogenase_8-like_[Patiria_miniata], XP_038072754.1_retino…	XP_011671425.1_retinol_dehydrogenase_8_[Strongylocentrotus_purpuratus], XP_011676858.1_retinol_dehydrogenase_8_[Strongylocentrotus_purpuratus], XP_030832988.1_retinol_dehydrogenase_8-like_[Strongylocentrotus_purpuratus], XP_780174.2_retinol_dehydrogenase_8_[Strongylocentrotus_purpuratus]
OG0000225	PIK38767.1_putative_bromodomain_adjacent_to_zinc_finger_domain_protein_2B-lik_e_isoform_X6_[Apostichopus_japonicus], PIK38768.1_putative_bromodomain_adjacent_to_zinc_finger_domain_protein_2B_isoform_X10_[Apostichopus_japonicus]	XP_033624406.1_bromodomain_adjacent_to_zinc_finger_domain_protein_2B-like_isoform_X1_[Asterias_rubens], XP_033624407.1_bromodomain_adjacent_to_zinc_finger_domain_protein_2B-like_isoform_X2_[Asterias_rubens], XP_033624408.1_bromodomain_adjacent_to_zinc_finger_domain_protein_2B-like_isoform_X3_[Asterias_rubens], XP_033624409.1_bromodomain_adjacent_to_zinc_finger_domain_protein_2B-like_isoform_X4_[A…	gbr.225.33.t1	XP_038049468.1_bromodomain_adjacent_to_zinc_finger_domain_protein_2B-like_isoform_X1_[Patiria_miniata], XP_038049469.1_bromodomain_adjacent_to_zinc_finger_domain_protein_2B-like_isoform_X1_[Patiria_miniata], XP_038049470.1_uncharacterized_protein_LOC119723061_isoform_X2_[Patiria_miniata], XP_038049472.1_bromodomain_adjacent_to_zinc_finger_domain_protein_2B-like_isoform_X3_[Patiria_miniata], XP_03…	XP_030828603.1_bromodomain_adjacent_to_zinc_finger_domain_protein_2B_isoform_X1_[Strongylocentrotus_purpuratus], XP_030828604.1_bromodomain_adjacent_to_zinc_finger_domain_protein_2B_isoform_X2_[Strongylocentrotus_purpuratus], XP_030828606.1_bromodomain_adjacent_to_zinc_finger_domain_protein_2B_isoform_X2_[Strongylocentrotus_purpuratus], XP_030828607.1_bromodomain_adjacent_to_zinc_finger_domain_pr…
OG0000226	PIK39064.1_hypothetical_protein_BSL78_24091_[Apostichopus_japonicus], PIK39065.1_hypothetical_protein_BSL78_24092_[Apostichopus_japonicus], PIK39713.1_hypothetical_protein_BSL78_23445_[Apostichopus_japonicus], PIK39717.1_hypothetical_protein_BSL78_23449_[Apostichopus_japonicus], PIK48309.1_hypothetical_protein_BSL78_14814_[Apostichopus_japonicus], PIK48310.1_putative_sterol_24-C-methyltransferase…	XP_033634127.1_ubiquinone/menaquinone_biosynthesis_C-methyltransferase_UbiE-like_[Asterias_rubens], XP_033634242.1_uncharacterized_protein_LOC117295644_[Asterias_rubens], XP_033634556.1_ubiquinone/menaquinone_biosynthesis_C-methyltransferase_UbiE-like_isoform_X1_[Asterias_rubens], XP_033634557.1_ubiquinone/menaquinone_biosynthesis_C-methyltransferase_UbiE-like_isoform_X2_[Asterias_rubens], XP_033…	gbr.28.35.t1, gbr.340.3.t1, gbr.340.4.t1, gbr.340.7.t1	XP_038076642.1_demethylmenaquinone_methyltransferase-like_[Patiria_miniata], XP_038077314.1_sterol_24-C-methyltransferase-like_[Patiria_miniata], XP_038078783.1_uncharacterized_protein_LOC119746072_[Patiria_miniata], XP_038078784.1_uncharacterized_protein_LOC119746072_[Patiria_miniata], XP_038078785.1_uncharacterized_protein_LOC119746072_[Patiria_miniata], XP_038078786.1_uncharacterized_protein_L…	XP_030850276.1_uncharacterized_protein_LOC115927983_[Strongylocentrotus_purpuratus], XP_030850727.1_uncharacterized_protein_LOC586122_[Strongylocentrotus_purpuratus], XP_792779.2_uncharacterized_protein_LOC587983_[Strongylocentrotus_purpuratus]
OG0000227	PIK41420.1_putative_sushi_domain-containing_protein_2-like_[Apostichopus_japonicus], PIK57232.1_hypothetical_protein_BSL78_05869_[Apostichopus_japonicus], PIK57233.1_hypothetical_protein_BSL78_05870_[Apostichopus_japonicus], PIK57234.1_hypothetical_protein_BSL78_05871_[Apostichopus_japonicus], PIK57235.1_putative_sushi__von_Willebrand_factor_type_A_[Apostichopus_japonicus], PIK59658.1_hypothetica…	XP_033629956.1_sushi_domain-containing_protein_2-like_[Asterias_rubens], XP_033629958.1_sushi_domain-containing_protein_2-like_[Asterias_rubens], XP_033632529.1_sushi_domain-containing_protein_2-like_[Asterias_rubens], XP_033632894.1_sushi_domain-containing_protein_2-like_[Asterias_rubens], XP_033646501.1_uncharacterized_protein_LOC117305732_[Asterias_rubens]	gbr.87.23.t1, gbr.87.24.t1, gbr.87.30.t1_gbr.87.31.t1	XP_038044291.1_sushi_domain-containing_protein_2-like_[Patiria_miniata], XP_038044292.1_sushi_domain-containing_protein_2-like_[Patiria_miniata], XP_038044294.1_sushi_domain-containing_protein_2-like_[Patiria_miniata], XP_038044295.1_sushi_domain-containing_protein_2-like_[Patiria_miniata], XP_038044296.1_uncharacterized_protein_LOC119718996_[Patiria_miniata], XP_038047433.1_sushi_domain-containi…	XP_030843403.1_mucin-like_protein_[Strongylocentrotus_purpuratus]
OG0000228	PIK41940.1_putative_lactase-phlorizin_hydrolase-like_[Apostichopus_japonicus], PIK50050.1_putative_cytosolic_beta-glucosidase_[Apostichopus_japonicus], PIK52496.1_putative_lactase-phlorizin_hydrolase-like_[Apostichopus_japonicus], PIK52497.1_putative_lactase-phlorizin_hydrolase-like_[Apostichopus_japonicus], PIK52498.1_putative_lactase-phlorizin_hydrolase-like_[Apostichopus_japonicus]	XP_033626286.1_cytosolic_beta-glucosidase-like_[Asterias_rubens], XP_033626288.1_cytosolic_beta-glucosidase-like_[Asterias_rubens], XP_033626548.1_lactase-like_protein_[Asterias_rubens], XP_033637346.1_lactase-phlorizin_hydrolase-like_[Asterias_rubens], XP_033637372.1_lactase-phlorizin_hydrolase-like_[Asterias_rubens]	gbr.470.1.t1, gbr.490.5.t1, gbr.490.6.t1, gbr.490.7.t1, gbr.490.8.t1	XP_038070329.1_cytosolic_beta-glucosidase-like_[Patiria_miniata], XP_038070330.1_cytosolic_beta-glucosidase-like_[Patiria_miniata], XP_038070331.1_cytosolic_beta-glucosidase-like_[Patiria_miniata], XP_038072995.1_lactase-phlorizin_hydrolase-like_[Patiria_miniata], XP_038073990.1_lactase-phlorizin_hydrolase-like_[Patiria_miniata]	XP_011664421.1_lactase-phlorizin_hydrolase_[Strongylocentrotus_purpuratus], XP_011669546.2_cytosolic_beta-glucosidase_[Strongylocentrotus_purpuratus], XP_030845040.1_cytosolic_beta-glucosidase_[Strongylocentrotus_purpuratus], XP_030845064.1_cytosolic_beta-glucosidase_[Strongylocentrotus_purpuratus], XP_030845065.1_cytosolic_beta-glucosidase_[Strongylocentrotus_purpuratus], XP_030845138.1_cytosoli…
OG0000229	PIK43091.1_hypothetical_protein_BSL78_20067_[Apostichopus_japonicus]		gbr.2382.1.t1	XP_038045298.1_neurogenic_locus_notch_homolog_protein_1-like_[Patiria_miniata]	XP_030844649.1_fibropellin-3-like__partial_[Strongylocentrotus_purpuratus], XP_030844650.1_fibropellin-3-like__partial_[Strongylocentrotus_purpuratus], XP_030844651.1_fibropellin-3-like__partial_[Strongylocentrotus_purpuratus], XP_030844832.1_fibropellin-3-like__partial_[Strongylocentrotus_purpuratus], XP_030844833.1_fibropellin-3-like__partial_[Strongylocentrotus_purpuratus], XP_030844834.1_fibr…
OG0000230	PIK45724.1_putative_very_long-chain_acyl-CoA_synthetase-like_[Apostichopus_japonicus], PIK45725.1_hypothetical_protein_BSL78_17405_[Apostichopus_japonicus], PIK61593.1_hypothetical_protein_BSL78_01411_[Apostichopus_japonicus], PIK61594.1_putative_very_long-chain_acyl-CoA_synthetase_[Apostichopus_japonicus], PIK61595.1_putative_very_long-chain_acyl-CoA_synthetase-like_[Apostichopus_japonicus]	XP_033633927.1_very_long-chain_acyl-CoA_synthetase-like_[Asterias_rubens], XP_033633928.1_very_long-chain_acyl-CoA_synthetase-like_[Asterias_rubens], XP_033633929.1_very_long-chain_acyl-CoA_synthetase-like_[Asterias_rubens], XP_033634133.1_very_long-chain_acyl-CoA_synthetase-like_[Asterias_rubens], XP_033647427.1_very_long-chain_acyl-CoA_synthetase-like_[Asterias_rubens]	gbr.535.1.t1, gbr.535.10.t1, gbr.535.11.t1, gbr.535.12.t1, gbr.535.2.t1, gbr.535.3.t1, gbr.535.4.t1, gbr.535.5.t1, gbr.535.6.t1, gbr.535.7.t1, gbr.535.8.t1, gbr.535.9.t1, gbr.665.5.t1	XP_038072138.1_very_long-chain_acyl-CoA_synthetase-like_isoform_X1_[Patiria_miniata], XP_038072139.1_very_long-chain_acyl-CoA_synthetase-like_isoform_X2_[Patiria_miniata], XP_038072181.1_very_long-chain_acyl-CoA_synthetase-like_[Patiria_miniata], XP_038072182.1_very_long-chain_acyl-CoA_synthetase-like_[Patiria_miniata], XP_038072183.1_very_long-chain_acyl-CoA_synthetase-like_[Patiria_miniata], XP…	XP_030832716.1_long-chain_fatty_acid_transport_protein_6_[Strongylocentrotus_purpuratus], XP_784241.3_very_long-chain_acyl-CoA_synthetase_[Strongylocentrotus_purpuratus]
OG0000231	PIK49502.1_hypothetical_protein_BSL78_13607_[Apostichopus_japonicus], PIK56573.1_hypothetical_protein_BSL78_06541_[Apostichopus_japonicus]	XP_033629887.1_uncharacterized_protein_LOC117292007_[Asterias_rubens], XP_033631729.1_uncharacterized_protein_LOC117293492_[Asterias_rubens], XP_033635558.1_uncharacterized_protein_LOC117296645_[Asterias_rubens], XP_033636625.1_uncharacterized_protein_LOC117297616_[Asterias_rubens], XP_033638894.1_uncharacterized_protein_LOC117299465_[Asterias_rubens], XP_033641397.1_uncharacterized_protein_LOC11…	gbr.22.73.t1, gbr.68.2.t1	XP_038047904.1_uncharacterized_protein_LOC119722003_[Patiria_miniata], XP_038054914.1_uncharacterized_protein_LOC119727121_[Patiria_miniata], XP_038056994.1_uncharacterized_protein_LOC119728722_[Patiria_miniata], XP_038058892.1_uncharacterized_protein_LOC119730177_[Patiria_miniata], XP_038063312.1_uncharacterized_protein_LOC119734005_[Patiria_miniata], XP_038064016.1_uncharacterized_protein_LOC11…	XP_011680939.2_uncharacterized_protein_LOC105446175_[Strongylocentrotus_purpuratus], XP_030832284.1_uncharacterized_protein_LOC115918394_[Strongylocentrotus_purpuratus], XP_030832622.1_uncharacterized_protein_LOC105445044_[Strongylocentrotus_purpuratus], XP_030838900.1_uncharacterized_protein_LOC115923023_[Strongylocentrotus_purpuratus], XP_030840533.1_uncharacterized_protein_LOC105446124_[Strong…
OG0000232	PIK49962.1_hypothetical_protein_BSL78_13169_[Apostichopus_japonicus]			XP_038062337.1_tripartite_motif-containing_protein_2-like_[Patiria_miniata], XP_038062519.1_transcription_intermediary_factor_1-beta-like_[Patiria_miniata], XP_038062520.1_E3_ubiquitin-protein_ligase_TRIM56-like_[Patiria_miniata], XP_038062521.1_E3_ubiquitin-protein_ligase_TRIM71-like_[Patiria_miniata], XP_038062523.1_E3_ubiquitin-protein_ligase_TRIM71-like_[Patiria_miniata], XP_038062527.1_E3_ub…
OG0000233	PIK51871.1_putative_lethal_2__giant_larvae_protein-like_2__partial_[Apostichopus_japonicus]	XP_033630417.1_LLGL_scribble_cell_polarity_complex_component_2-like_isoform_X1_[Asterias_rubens], XP_033630418.1_LLGL_scribble_cell_polarity_complex_component_2-like_isoform_X1_[Asterias_rubens], XP_033630419.1_LLGL_scribble_cell_polarity_complex_component_2-like_isoform_X1_[Asterias_rubens], XP_033630420.1_LLGL_scribble_cell_polarity_complex_component_2-like_isoform_X2_[Asterias_rubens], XP_0336…	gbr.13.62.t1	XP_038069027.1_LLGL_scribble_cell_polarity_complex_component_2-like_isoform_X1_[Patiria_miniata], XP_038069028.1_LLGL_scribble_cell_polarity_complex_component_2-like_isoform_X1_[Patiria_miniata], XP_038069029.1_LLGL_scribble_cell_polarity_complex_component_2-like_isoform_X1_[Patiria_miniata], XP_038069030.1_LLGL_scribble_cell_polarity_complex_component_2-like_isoform_X2_[Patiria_miniata], XP_0380…	XP_030840033.1_lethal_2__giant_larvae_protein_homolog_2_isoform_X1_[Strongylocentrotus_purpuratus], XP_030840034.1_lethal_2__giant_larvae_protein_homolog_2_isoform_X2_[Strongylocentrotus_purpuratus], XP_030840036.1_lethal_2__giant_larvae_protein_homolog_2_isoform_X3_[Strongylocentrotus_purpuratus], XP_030840037.1_lethal_2__giant_larvae_protein_homolog_2_isoform_X4_[Strongylocentrotus_purpuratus],…
OG0000234		XP_033635629.1_F-box/WD_repeat-containing_protein_7-like_[Asterias_rubens]	gbr.16.14.t1, gbr.16.15.t1, gbr.16.16.t1, gbr.18.72.t1, gbr.215.14.t1, gbr.215.17.t1, gbr.215.18.t1, gbr.215.21.t1	XP_038044683.1_F-box/WD_repeat-containing_protein_7-like_[Patiria_miniata], XP_038045005.1_F-box/WD_repeat-containing_protein_7-like_[Patiria_miniata], XP_038045081.1_F-box/WD_repeat-containing_protein_7-like_[Patiria_miniata], XP_038045170.1_F-box/WD_repeat-containing_protein_7-like_[Patiria_miniata], XP_038045236.1_probable_E3_ubiquitin_ligase_complex_SCF_subunit_sconB_[Patiria_miniata], XP_038…
OG0000235			gbr.36.12.t1, gbr.36.13.t1, gbr.528.7.t1	XP_038048132.1_lactose-binding_lectin_l-2-like_[Patiria_miniata], XP_038054609.1_asialoglycoprotein_receptor_2-like_[Patiria_miniata], XP_038054621.1_galactose-specific_lectin_nattectin-like_[Patiria_miniata], XP_038054630.1_asialoglycoprotein_receptor_2-like_[Patiria_miniata], XP_038054632.1_snaclec_convulxin_subunit_beta-like_[Patiria_miniata], XP_038054633.1_hepatic_lectin-like_[Patiria_miniat…	XP_030838498.1_asialoglycoprotein_receptor_2-like__partial_[Strongylocentrotus_purpuratus]
OG0000236					XP_001199620.2_uncharacterized_protein_LOC763592_[Strongylocentrotus_purpuratus], XP_003725562.2_E3_ubiquitin-protein_ligase_TRIM13-like_[Strongylocentrotus_purpuratus], XP_003731391.1_E3_ubiquitin-protein_ligase_TRIM31-like_[Strongylocentrotus_purpuratus], XP_011667924.2_tripartite_motif-containing_protein_5-like_[Strongylocentrotus_purpuratus], XP_011683121.2_tripartite_motif-containing_protein…
OG0000237					XP_011676562.1_uncharacterized_protein_LOC105444258_[Strongylocentrotus_purpuratus], XP_011683212.1_uncharacterized_protein_LOC582122_isoform_X1_[Strongylocentrotus_purpuratus], XP_011683217.1_uncharacterized_protein_LOC582122_isoform_X2_[Strongylocentrotus_purpuratus], XP_030829036.1_uncharacterized_protein_LOC115919425_[Strongylocentrotus_purpuratus], XP_030830963.1_uncharacterized_protein_LOC1…
OG0000238					XP_030829046.1_mucin-17_isoform_X1_[Strongylocentrotus_purpuratus], XP_030829051.1_mucin-17_isoform_X2_[Strongylocentrotus_purpuratus], XP_030829060.1_mucin-17_isoform_X3_[Strongylocentrotus_purpuratus], XP_030829065.1_mucin-17_isoform_X4_[Strongylocentrotus_purpuratus], XP_030829072.1_mucin-17_isoform_X5_[Strongylocentrotus_purpuratus], XP_030829078.1_mucin-17_isoform_X6_[Strongylocentrotus_purp…
OG0000239	PIK33271.1_putative_guanylate_cyclase_soluble_subunit_beta-2-like_[Apostichopus_japonicus], PIK34875.1_membrane_guanylyl_cyclase__partial_[Apostichopus_japonicus], PIK46081.1_hypothetical_protein_BSL78_17074_[Apostichopus_japonicus], PIK49037.1_putative_heat-stable_enterotoxin_receptor-like_[Apostichopus_japonicus], PIK56896.1_Npr2_protein_[Apostichopus_japonicus]	XP_033642219.1_soluble_guanylate_cyclase_gcy-33-like_isoform_X1_[Asterias_rubens], XP_033642220.1_soluble_guanylate_cyclase_gcy-33-like_isoform_X2_[Asterias_rubens], XP_033642503.1_uncharacterized_protein_LOC117302631_[Asterias_rubens], XP_033642524.1_uncharacterized_protein_LOC117302649_[Asterias_rubens], XP_033642525.1_uncharacterized_protein_LOC117302650_[Asterias_rubens]	gbr.231.23.t1, gbr.232.52.t1, gbr.24.30.t1, gbr.58.160.t1	XP_038056015.1_speract_receptor-like_[Patiria_miniata], XP_038056016.1_speract_receptor-like__partial_[Patiria_miniata], XP_038056018.1_speract_receptor-like__partial_[Patiria_miniata], XP_038056038.1_speract_receptor-like__partial_[Patiria_miniata], XP_038056039.1_speract_receptor-like_[Patiria_miniata], XP_038056783.1_speract_receptor-like_[Patiria_miniata], XP_038056811.1_speract_receptor-like…	XP_003726436.2_uncharacterized_protein_LOC100893798_[Strongylocentrotus_purpuratus], XP_030838413.1_glycine-rich_cell_wall_structural_protein_1.0-like_[Strongylocentrotus_purpuratus], XP_030838418.1_guanylate_cyclase_2G-like_[Strongylocentrotus_purpuratus], XP_030842403.1_uncharacterized_protein_LOC575279_[Strongylocentrotus_purpuratus], XP_030843298.1_uncharacterized_protein_LOC115924694_[Strong…
OG0000240	PIK33519.1_hypothetical_protein_BSL78_29666_[Apostichopus_japonicus], PIK35793.1_hypothetical_protein_BSL78_27380_[Apostichopus_japonicus], PIK35794.1_hypothetical_protein_BSL78_27381_[Apostichopus_japonicus], PIK36130.1_hypothetical_protein_BSL78_27042__partial_[Apostichopus_japonicus], PIK37655.1_hypothetical_protein_BSL78_25526_[Apostichopus_japonicus], PIK39049.1_hypothetical_protein_BSL78_24…		gbr.1989.1.t1
OG0000241	PIK34133.1_putative_helicase_domino_isoform_X4_[Apostichopus_japonicus], PIK53750.1_putative_helicase_domino_[Apostichopus_japonicus], PIK53751.1_putative_helicase_domino_isoform_X4_[Apostichopus_japonicus]	XP_033627171.1_helicase_SRCAP-like_isoform_X1_[Asterias_rubens], XP_033627173.1_helicase_SRCAP-like_isoform_X1_[Asterias_rubens], XP_033627174.1_helicase_SRCAP-like_isoform_X2_[Asterias_rubens], XP_033627175.1_helicase_SRCAP-like_isoform_X3_[Asterias_rubens], XP_033627176.1_helicase_SRCAP-like_isoform_X4_[Asterias_rubens], XP_033627177.1_helicase_SRCAP-like_isoform_X5_[Asterias_rubens], XP_033627…	gbr.375.26.t1_gbr.375.27.t1	XP_038075147.1_helicase_SRCAP-like_isoform_X1_[Patiria_miniata], XP_038075148.1_helicase_SRCAP-like_isoform_X2_[Patiria_miniata], XP_038075149.1_helicase_domino-like_isoform_X3_[Patiria_miniata], XP_038075150.1_helicase_domino-like_isoform_X4_[Patiria_miniata], XP_038075151.1_helicase_domino-like_isoform_X5_[Patiria_miniata], XP_038075152.1_helicase_domino-like_isoform_X6_[Patiria_miniata], XP_03…	XP_030847898.1_helicase_domino_isoform_X1_[Strongylocentrotus_purpuratus], XP_030847899.1_helicase_domino_isoform_X2_[Strongylocentrotus_purpuratus], XP_030847900.1_helicase_domino_isoform_X3_[Strongylocentrotus_purpuratus], XP_030847901.1_helicase_domino_isoform_X4_[Strongylocentrotus_purpuratus], XP_030847902.1_helicase_domino_isoform_X5_[Strongylocentrotus_purpuratus], XP_030847903.1_helicase_…
OG0000242	PIK36337.1_putative_calcium-activated_chloride_channel_regulator_1-like_[Apostichopus_japonicus], PIK44468.1_putative_calcium-activated_chloride_channel_regulator_1-like_[Apostichopus_japonicus], PIK44469.1_putative_calcium-activated_chloride_channel_regulator_4-like_[Apostichopus_japonicus], PIK45471.1_putative_calcium-activated_chloride_channel_regulator_4-like_[Apostichopus_japonicus], PIK4547…	XP_033644115.1_calcium-activated_chloride_channel_regulator_1-like_[Asterias_rubens], XP_033644207.1_calcium-activated_chloride_channel_regulator_1-like_[Asterias_rubens], XP_033644315.1_calcium-activated_chloride_channel_regulator_1-like_[Asterias_rubens]	gbr.2.145.t1, gbr.2.146.t1_gbr.2.147.t1, gbr.2.149.t1	XP_038061369.1_calcium-activated_chloride_channel_regulator_1-like_[Patiria_miniata], XP_038061370.1_calcium-activated_chloride_channel_regulator_1-like_[Patiria_miniata], XP_038061372.1_calcium-activated_chloride_channel_regulator_1-like_[Patiria_miniata], XP_038061540.1_calcium-activated_chloride_channel_regulator_1-like_isoform_X1_[Patiria_miniata], XP_038061541.1_calcium-activated_chloride_ch…	XP_011665627.2_calcium-activated_chloride_channel_regulator_1_isoform_X1_[Strongylocentrotus_purpuratus], XP_030839840.1_calcium-activated_chloride_channel_regulator_1_isoform_X2_[Strongylocentrotus_purpuratus], XP_030839841.1_calcium-activated_chloride_channel_regulator_1_isoform_X3_[Strongylocentrotus_purpuratus], XP_030840789.1_calcium-activated_chloride_channel_regulator_1-like_[Strongylocent…
OG0000243	PIK37011.1_putative_sacsin-like_[Apostichopus_japonicus], PIK38935.1_putative_sacsin-like_[Apostichopus_japonicus], PIK52309.1_hypothetical_protein_BSL78_10802_[Apostichopus_japonicus]	XP_033639007.1_sacsin-like_[Asterias_rubens], XP_033639906.1_sacsin-like_[Asterias_rubens], XP_033645532.1_LOW_QUALITY_PROTEIN__sacsin-like_[Asterias_rubens]	gbr.18.4.t1, gbr.302.18.t1, gbr.302.21.t1, gbr.40.173.t1, gbr.40.177.t1	XP_038054984.1_sacsin-like_[Patiria_miniata], XP_038057003.1_sacsin-like_[Patiria_miniata], XP_038058754.1_sacsin-like_[Patiria_miniata], XP_038060324.1_sacsin-like_[Patiria_miniata], XP_038061695.1_sacsin-like_[Patiria_miniata], XP_038062187.1_sacsin-like_[Patiria_miniata], XP_038066420.1_sacsin-like_[Patiria_miniata], XP_038067135.1_LOW_QUALITY_PROTEIN__sacsin-like_[Patiria_miniata]	XP_030840009.1_sacsin-like_[Strongylocentrotus_purpuratus], XP_030840011.1_sacsin-like_[Strongylocentrotus_purpuratus], XP_030840012.1_sacsin-like_[Strongylocentrotus_purpuratus], XP_030840841.1_sacsin-like_[Strongylocentrotus_purpuratus], XP_030840842.1_sacsin-like_[Strongylocentrotus_purpuratus], XP_030840844.1_sacsin-like_[Strongylocentrotus_purpuratus], XP_030840845.1_sacsin-like_[Strongyloce…
OG0000244	PIK37351.1_hypothetical_protein_BSL78_25812_[Apostichopus_japonicus], PIK43092.1_putative_fibropellin-1-like_[Apostichopus_japonicus]	XP_033624150.1_fibropellin-1-like_[Asterias_rubens], XP_033624515.1_fibrillin-2-like_[Asterias_rubens], XP_033624614.1_fibropellin-1-like_[Asterias_rubens], XP_033624934.1_fibropellin-1-like_[Asterias_rubens], XP_033624962.1_fibropellin-1-like_[Asterias_rubens]	gbr.225.11.t1, gbr.37.53.t1, gbr.37.54.t1, gbr.37.55.t1, gbr.481.4.t1, gbr.73.44.t1	XP_038066122.1_uncharacterized_protein_LOC119736172_[Patiria_miniata], XP_038076334.1_fibropellin-1-like_[Patiria_miniata], XP_038077193.1_delta-like_protein_A_[Patiria_miniata], XP_038077194.1_protein_jagged-1-like_[Patiria_miniata], XP_038077196.1_fibropellin-1-like_[Patiria_miniata], XP_038079040.1_neurogenic_locus_notch_homolog_protein_2-like_isoform_X1_[Patiria_miniata], XP_038079041.1_neuro…	XP_030829113.1_delta-like_protein_3_[Strongylocentrotus_purpuratus], XP_030829409.1_delta-like_protein_1_[Strongylocentrotus_purpuratus], XP_030829484.1_delta-like_protein_B_[Strongylocentrotus_purpuratus], XP_030855815.1_fibropellin-1_[Strongylocentrotus_purpuratus], XP_030855816.1_fibropellin-1_[Strongylocentrotus_purpuratus], XP_030855819.1_delta-like_protein_C_[Strongylocentrotus_purpuratus],…
OG0000245	PIK39280.1_hypothetical_protein_BSL78_23880_[Apostichopus_japonicus], PIK61321.1_putative_RNA-binding_protein_FUS-like__partial_[Apostichopus_japonicus]	XP_033627406.1_RNA-binding_protein_cabeza-like_isoform_X1_[Asterias_rubens], XP_033627407.1_RNA-binding_protein_cabeza-like_isoform_X2_[Asterias_rubens], XP_033627408.1_RNA-binding_protein_cabeza-like_isoform_X3_[Asterias_rubens]	gbr.424.8.t1	XP_038059870.1_RNA-binding_protein_cabeza-like_isoform_X1_[Patiria_miniata], XP_038059871.1_RNA-binding_protein_cabeza-like_isoform_X2_[Patiria_miniata], XP_038059872.1_RNA-binding_protein_cabeza-like_isoform_X3_[Patiria_miniata]	XP_011673381.2_RNA-binding_protein_cabeza_isoform_X1_[Strongylocentrotus_purpuratus], XP_011673384.2_RNA-binding_protein_cabeza_isoform_X2_[Strongylocentrotus_purpuratus], XP_011673386.2_RNA-binding_protein_cabeza_isoform_X6_[Strongylocentrotus_purpuratus], XP_011673387.2_RNA-binding_protein_cabeza_isoform_X7_[Strongylocentrotus_purpuratus], XP_030827968.1_RNA-binding_protein_cabeza-like_isoform_…
OG0000246	PIK39542.1_ST8_alpha-N-acetyl-neuraminide_alpha-2_8-sialyltransferase_2_[Apostichopus_japonicus], PIK39543.1_putative_alpha-N-acetylneuraminide_alpha-2_8-sialyltransferase-like_[Apostichopus_japonicus], PIK41507.1_ST8_alpha-N-acetyl-neuraminide_alpha-2_8-sialyltransferase_6_[Apostichopus_japonicus], PIK50136.1_putative_alpha-2_8-sialyltransferase_8F-like_[Apostichopus_japonicus], PIK55550.1_putat…	XP_033636212.1_sia-alpha-2_3-Gal-beta-1_4-GlcNAc-R_alpha_2_8-sialyltransferase-like_[Asterias_rubens], XP_033637208.1_alpha-N-acetylneuraminide_alpha-2_8-sialyltransferase-like_[Asterias_rubens], XP_033637225.1_alpha-2_8-sialyltransferase_8B-like_[Asterias_rubens]	gbr.119.41.t1, gbr.119.42.t1	XP_038066549.1_alpha-2_8-sialyltransferase_8B-like_[Patiria_miniata], XP_038067106.1_CMP-N-acetylneuraminate-poly-alpha-2_8-sialyltransferase-like_[Patiria_miniata], XP_038067130.1_CMP-N-acetylneuraminate-poly-alpha-2_8-sialyltransferase-like_[Patiria_miniata], XP_038068846.1_alpha-2_8-sialyltransferase_8B-like_[Patiria_miniata]	NP_001119778.1_ST8_alpha-N-acetyl-neuraminide_alpha-2_8-sialyltransferase_2_[Strongylocentrotus_purpuratus], NP_001119781.1_ST8_alpha-N-acetyl-neuraminide_alpha-2_8-sialyltransferase_8_[Strongylocentrotus_purpuratus], XP_003729328.3_CMP-N-acetylneuraminate-poly-alpha-2_8-sialyltransferase-like_isoform_X1_[Strongylocentrotus_purpuratus], XP_011664410.2_CMP-N-acetylneuraminate-poly-alpha-2_8-sialyl…
OG0000247	PIK41042.1_putative_cation-dependent_mannose-6-phosphate_receptor-like_[Apostichopus_japonicus], PIK56690.1_hypothetical_protein_BSL78_06412_[Apostichopus_japonicus], PIK56691.1_hypothetical_protein_BSL78_06413_[Apostichopus_japonicus], PIK61407.1_hypothetical_protein_BSL78_01628_[Apostichopus_japonicus]	XP_033631741.1_uncharacterized_protein_LOC117293505_[Asterias_rubens], XP_033631813.1_uncharacterized_protein_LOC117293562_[Asterias_rubens], XP_033632261.1_uncharacterized_protein_LOC117293892_[Asterias_rubens], XP_033639296.1_uncharacterized_protein_LOC117299851_[Asterias_rubens]	gbr.40.100.t1, gbr.40.103.t1, gbr.40.106.t1, gbr.46.83.t1	XP_038044892.1_cation-dependent_mannose-6-phosphate_receptor-like_[Patiria_miniata], XP_038045186.1_cation-dependent_mannose-6-phosphate_receptor-like_[Patiria_miniata], XP_038045232.1_uncharacterized_protein_LOC119719809_[Patiria_miniata], XP_038045233.1_uncharacterized_protein_LOC119719809_[Patiria_miniata], XP_038045234.1_uncharacterized_protein_LOC119719810_[Patiria_miniata], XP_038055352.1_u…	XP_003724866.1_uncharacterized_protein_LOC100892614_[Strongylocentrotus_purpuratus], XP_011664800.1_uncharacterized_protein_LOC100892614_[Strongylocentrotus_purpuratus], XP_011664809.2_cation-dependent_mannose-6-phosphate_receptor-like_[Strongylocentrotus_purpuratus], XP_011667137.2_uncharacterized_protein_LOC105439633_[Strongylocentrotus_purpuratus], XP_030846025.1_cation-dependent_mannose-6-pho…
OG0000248	PIK43617.1_putative_cholinesterase_1_[Apostichopus_japonicus], PIK47896.1_putative_cholinesterase_1_[Apostichopus_japonicus], PIK60214.1_putative_cholinesterase_1_[Apostichopus_japonicus]	XP_033624927.1_cholinesterase_1-like_[Asterias_rubens], XP_033625146.1_cholinesterase_1-like_[Asterias_rubens]	gbr.1.183.t1, gbr.1.184.t1, gbr.1.185.t1, gbr.1.186.t1, gbr.1.187.t1, gbr.1.188.t1, gbr.141.39.t1, gbr.181.10.t1, gbr.181.11.t1, gbr.181.7.t1, gbr.181.8.t1, gbr.181.9.t1, gbr.38.98.t1	XP_038046539.1_cholinesterase_1-like_[Patiria_miniata], XP_038069155.1_cholinesterase_1-like_[Patiria_miniata], XP_038069714.1_cholinesterase_1-like_[Patiria_miniata], XP_038071338.1_cholinesterase_1-like_[Patiria_miniata], XP_038079002.1_cholinesterase_1-like_[Patiria_miniata]	XP_030828770.1_cholinesterase_1_[Strongylocentrotus_purpuratus], XP_030828771.1_cholinesterase_1_[Strongylocentrotus_purpuratus], XP_030829201.1_cholinesterase_1_[Strongylocentrotus_purpuratus], XP_030829215.1_cholinesterase_1_[Strongylocentrotus_purpuratus], XP_030829216.1_cholinesterase_1_[Strongylocentrotus_purpuratus], XP_030853765.1_cholinesterase_1_[Strongylocentrotus_purpuratus], XP_030856…
OG0000249	PIK48593.1_hypothetical_protein_BSL78_14524_[Apostichopus_japonicus], PIK61576.1_hypothetical_protein_BSL78_01501__partial_[Apostichopus_japonicus], PIK61577.1_putative_pregnancy_zone_protein__partial_[Apostichopus_japonicus], PIK61578.1_hypothetical_protein_BSL78_01503_[Apostichopus_japonicus]	XP_033633782.1_alpha-2-macroglobulin-like_isoform_X1_[Asterias_rubens], XP_033633783.1_alpha-2-macroglobulin-like_isoform_X2_[Asterias_rubens], XP_033634325.1_pregnancy_zone_protein-like_isoform_X1_[Asterias_rubens], XP_033634326.1_pregnancy_zone_protein-like_isoform_X2_[Asterias_rubens], XP_033634885.1_uncharacterized_protein_LOC117296122_isoform_X1_[Asterias_rubens], XP_033634886.1_uncharacteri…	gbr.169.19.t1, gbr.169.20.t1, gbr.71.11.t1	XP_038076641.1_LOW_QUALITY_PROTEIN__uncharacterized_protein_LOC119744654_[Patiria_miniata], XP_038076709.1_CD109_antigen-like_[Patiria_miniata], XP_038079190.1_pregnancy_zone_protein-like_isoform_X1_[Patiria_miniata], XP_038079191.1_pregnancy_zone_protein-like_isoform_X2_[Patiria_miniata], XP_038079192.1_pregnancy_zone_protein-like_isoform_X3_[Patiria_miniata], XP_038079193.1_pregnancy_zone_prote…	XP_011676138.2_alpha-2-macroglobulin-like_protein_1_[Strongylocentrotus_purpuratus], XP_030832900.1_alpha-1-inhibitor_3-like_[Strongylocentrotus_purpuratus], XP_030832901.1_pregnancy_zone_protein-like_[Strongylocentrotus_purpuratus], XP_030833226.1_alpha-1-macroglobulin-like_[Strongylocentrotus_purpuratus], XP_799248.3_alpha-2-macroglobulin_[Strongylocentrotus_purpuratus]
OG0000250	PIK49525.1_hypothetical_protein_BSL78_13585_[Apostichopus_japonicus], PIK56629.1_hypothetical_protein_BSL78_06485_[Apostichopus_japonicus], PIK62304.1_hypothetical_protein_BSL78_00735_[Apostichopus_japonicus]	XP_033626202.1_uncharacterized_protein_LOC117289269_isoform_X1_[Asterias_rubens], XP_033626203.1_uncharacterized_protein_LOC117289269_isoform_X2_[Asterias_rubens], XP_033626204.1_uncharacterized_protein_LOC117289269_isoform_X2_[Asterias_rubens], XP_033626205.1_uncharacterized_protein_LOC117289269_isoform_X3_[Asterias_rubens], XP_033626206.1_uncharacterized_protein_LOC117289269_isoform_X4_[Asteria…	gbr.1205.1.t1, gbr.263.26.t1, gbr.456.13.t1		XP_030840694.1_uncharacterized_protein_LOC115923670_isoform_X2_[Strongylocentrotus_purpuratus]
OG0000251	PIK49648.1_hypothetical_protein_BSL78_13475__partial_[Apostichopus_japonicus], PIK57186.1_hypothetical_protein_BSL78_05885_[Apostichopus_japonicus], PIK62063.1_hypothetical_protein_BSL78_01074_[Apostichopus_japonicus], PIK62064.1_hypothetical_protein_BSL78_01075_[Apostichopus_japonicus]	XP_033630013.1_mechanosensory_protein_2-like_[Asterias_rubens], XP_033630591.1_band_7_protein_AGAP004871-like_[Asterias_rubens], XP_033642850.1_stomatin-4-like_isoform_X1_[Asterias_rubens], XP_033642851.1_stomatin-4-like_isoform_X2_[Asterias_rubens], XP_033642852.1_mechanosensory_protein_2-like_isoform_X3_[Asterias_rubens], XP_033643109.1_band_7_protein_AGAP004871-like_[Asterias_rubens], XP_03364…	gbr.41.13.t1_gbr.41.14.t1, gbr.81.177.t1, gbr.81.178.t1, gbr.81.179.t1, gbr.81.180.t1, gbr.81.182.t1, gbr.93.37.t1	XP_038045432.1_band_7_protein_AGAP004871-like_[Patiria_miniata], XP_038046881.1_mechanosensory_protein_2-like_[Patiria_miniata], XP_038046882.1_mechanosensory_protein_2-like_[Patiria_miniata], XP_038063810.1_band_7_protein_AGAP004871-like_[Patiria_miniata], XP_038064260.1_mechanosensory_protein_2-like_[Patiria_miniata], XP_038067506.1_stomatin-like_[Patiria_miniata], XP_038067509.1_stomatin-4-lik…	XP_011661392.1_band_7_protein_AGAP004871-like_[Strongylocentrotus_purpuratus], XP_011678344.1_erythrocyte_band_7_integral_membrane_protein-like_[Strongylocentrotus_purpuratus], XP_030853786.1_band_7_protein_AGAP004871-like_[Strongylocentrotus_purpuratus], XP_780332.4_band_7_protein_AGAP004871_[Strongylocentrotus_purpuratus], XP_788002.3_band_7_protein_AGAP004871_[Strongylocentrotus_purpuratus]
OG0000252	PIK50794.1_Cytochrome_P450_4V3_[Apostichopus_japonicus]	XP_033629693.1_cytochrome_P450_4F22-like_[Asterias_rubens], XP_033629694.1_cytochrome_P450_4F22-like_[Asterias_rubens]	gbr.179.13.t1, gbr.179.16.t1, gbr.179.18.t1, gbr.179.19.t1, gbr.179.21.t1, gbr.179.3.t1, gbr.179.4.t1, gbr.179.6.t1, gbr.179.9.t1, gbr.610.1.t1, gbr.91.42.t1	XP_038047213.1_cytochrome_P450_4F4-like_[Patiria_miniata], XP_038047214.1_cytochrome_P450_4F4-like_[Patiria_miniata], XP_038047215.1_cytochrome_P450_4F4-like_[Patiria_miniata], XP_038047216.1_cytochrome_P450_4F4-like_[Patiria_miniata], XP_038056371.1_cytochrome_P450_4F1-like_isoform_X1_[Patiria_miniata], XP_038056372.1_cytochrome_P450_4F1-like_isoform_X1_[Patiria_miniata], XP_038056373.1_cytochro…	XP_030830384.1_cytochrome_P450_4c21-like_[Strongylocentrotus_purpuratus]
OG0000253	PIK51215.1_hypothetical_protein_BSL78_11875_[Apostichopus_japonicus]	XP_033635526.1_uncharacterized_protein_LOC117296614_[Asterias_rubens], XP_033641714.1_uncharacterized_protein_LOC117301825_[Asterias_rubens]	gbr.244.1.t1, gbr.244.2.t1, gbr.2700.1.t1, gbr.544.8.t1, gbr.680.1.t1, gbr.680.2.t1, gbr.680.3.t1	XP_038044658.1_C3_and_PZP-like_alpha-2-macroglobulin_domain-containing_protein_8_[Patiria_miniata], XP_038045815.1_C3_and_PZP-like_alpha-2-macroglobulin_domain-containing_protein_8_[Patiria_miniata], XP_038061412.1_uncharacterized_protein_LOC119732096_[Patiria_miniata], XP_038064483.1_uncharacterized_protein_LOC119734919_[Patiria_miniata], XP_038064728.1_uncharacterized_protein_LOC119735098_[Pati…
OG0000254	PIK54368.1_putative_transcription_factor_12_isoform_X7_[Apostichopus_japonicus]	XP_033624480.1_transcription_factor_12-like_isoform_X1_[Asterias_rubens], XP_033624481.1_transcription_factor_12-like_isoform_X2_[Asterias_rubens], XP_033624482.1_transcription_factor_12-like_isoform_X3_[Asterias_rubens], XP_033624483.1_transcription_factor_12-like_isoform_X4_[Asterias_rubens]	gbr.109.7.t1_gbr.109.6.t1	XP_038045508.1_transcription_factor_12-like_isoform_X1_[Patiria_miniata], XP_038045509.1_transcription_factor_12-like_isoform_X2_[Patiria_miniata], XP_038046017.1_transcription_factor_E2-alpha-like_[Patiria_miniata], XP_038046406.1_transcription_factor_12-like_isoform_X1_[Patiria_miniata], XP_038046407.1_transcription_factor_12-like_isoform_X2_[Patiria_miniata], XP_038046408.1_transcription_facto…	XP_011681212.2_transcription_factor_12_isoform_X6_[Strongylocentrotus_purpuratus], XP_011681213.2_transcription_factor_12_isoform_X7_[Strongylocentrotus_purpuratus], XP_030828052.1_transcription_factor_12-like_isoform_X1_[Strongylocentrotus_purpuratus], XP_030828053.1_transcription_factor_12-like_isoform_X2_[Strongylocentrotus_purpuratus], XP_030828054.1_transcription_factor_12-like_isoform_X3_[S…
OG0000255	PIK55589.1_putative_aminopeptidase_N_isoform_X2_[Apostichopus_japonicus], PIK55590.1_putative_aminopeptidase_N_[Apostichopus_japonicus]	XP_033624416.1_aminopeptidase_N-like_isoform_X1_[Asterias_rubens], XP_033624417.1_aminopeptidase_N-like_isoform_X2_[Asterias_rubens], XP_033624418.1_aminopeptidase_N-like_isoform_X3_[Asterias_rubens], XP_033624419.1_aminopeptidase_N-like_isoform_X3_[Asterias_rubens], XP_033624707.1_LOW_QUALITY_PROTEIN__uncharacterized_protein_LOC117288116_[Asterias_rubens]	gbr.159.19.t1, gbr.159.20.t1, gbr.159.21.t1_gbr.159.22.t1	XP_038058008.1_aminopeptidase_N-like_[Patiria_miniata], XP_038058009.1_aminopeptidase_N-like_[Patiria_miniata], XP_038058040.1_aminopeptidase_N-like_[Patiria_miniata], XP_038058557.1_aminopeptidase_N-like_[Patiria_miniata], XP_038058558.1_uncharacterized_protein_LOC119729837_[Patiria_miniata]	XP_003724812.2_aminopeptidase_N_isoform_X3_[Strongylocentrotus_purpuratus], XP_011665937.2_aminopeptidase_N_isoform_X1_[Strongylocentrotus_purpuratus], XP_011665938.2_aminopeptidase_N_isoform_X2_[Strongylocentrotus_purpuratus], XP_011665939.2_aminopeptidase_N_isoform_X3_[Strongylocentrotus_purpuratus], XP_011665952.2_aminopeptidase_N_isoform_X1_[Strongylocentrotus_purpuratus], XP_011671220.2_amin…
OG0000256	PIK56509.1_putative_iduronate_2-sulfatase-like_[Apostichopus_japonicus], PIK56566.1_hypothetical_protein_BSL78_06534_[Apostichopus_japonicus]	XP_033627486.1_iduronate_2-sulfatase-like_[Asterias_rubens], XP_033631666.1_iduronate_2-sulfatase-like_isoform_X1_[Asterias_rubens], XP_033631667.1_iduronate_2-sulfatase-like_isoform_X2_[Asterias_rubens], XP_033632113.1_iduronate_2-sulfatase-like_[Asterias_rubens]	gbr.23.52.t1, gbr.426.7.t1	XP_038054746.1_iduronate_2-sulfatase-like_[Patiria_miniata], XP_038054747.1_iduronate_2-sulfatase-like_[Patiria_miniata], XP_038054781.1_iduronate_2-sulfatase-like_[Patiria_miniata], XP_038055533.1_iduronate_2-sulfatase-like_[Patiria_miniata], XP_038055541.1_iduronate_2-sulfatase-like_isoform_X1_[Patiria_miniata], XP_038055542.1_iduronate_2-sulfatase-like_isoform_X2_[Patiria_miniata], XP_03805554…	XP_030834198.1_iduronate_2-sulfatase_[Strongylocentrotus_purpuratus], XP_030834209.1_iduronate_2-sulfatase-like_[Strongylocentrotus_purpuratus], XP_030837017.1_iduronate_2-sulfatase_[Strongylocentrotus_purpuratus], XP_030837020.1_iduronate_2-sulfatase_[Strongylocentrotus_purpuratus], XP_030837021.1_iduronate_2-sulfatase_[Strongylocentrotus_purpuratus], XP_785170.4_iduronate_2-sulfatase_[Strongylo…
OG0000257		XP_033631279.1_snaclec_bothrojaracin_subunit_beta-like_[Asterias_rubens], XP_033641603.1_lectin_BRA-3-like_[Asterias_rubens], XP_033642467.1_snaclec_bothrojaracin_subunit_beta-like_[Asterias_rubens], XP_033642468.1_asialoglycoprotein_receptor_2-like_[Asterias_rubens]	gbr.124.28.t1, gbr.124.29.t1, gbr.124.30.t1, gbr.124.31.t1, gbr.124.32.t1, gbr.184.16.t1, gbr.184.17.t1, gbr.184.18.t1, gbr.184.19.t1, gbr.350.24.t1, gbr.350.25.t1, gbr.38.37.t1, gbr.58.158.t1	XP_038044167.1_uncharacterized_protein_LOC119718819_[Patiria_miniata], XP_038049770.1_asialoglycoprotein_receptor_2-like_[Patiria_miniata], XP_038049771.1_perlucin-like_protein_[Patiria_miniata], XP_038049773.1_snaclec_stejaggregin-A_subunit_beta-3-like_[Patiria_miniata], XP_038049774.1_C-type_lectin_domain_family_10_member_A-like_[Patiria_miniata], XP_038049777.1_galactose-specific_lectin_nattec…
OG0000258		XP_033641423.1_monocarboxylate_transporter_5-like_[Asterias_rubens]	gbr.15.106.t1, gbr.15.110.t1, gbr.15.112.t1, gbr.99.45.t1, gbr.99.46.t1	XP_038052772.1_monocarboxylate_transporter_2-like_[Patiria_miniata], XP_038053365.1_monocarboxylate_transporter_5-like_[Patiria_miniata], XP_038054880.1_monocarboxylate_transporter_2-like_[Patiria_miniata], XP_038054928.1_monocarboxylate_transporter_14-like_[Patiria_miniata], XP_038054981.1_monocarboxylate_transporter_14-like_[Patiria_miniata], XP_038055993.1_monocarboxylate_transporter_5-like_[P…
OG0000259			gbr.41.80.t1	XP_038063724.1_neurogenic_locus_notch_homolog_protein_1-like_isoform_X1_[Patiria_miniata], XP_038063725.1_neurogenic_locus_notch_homolog_protein_1-like_isoform_X2_[Patiria_miniata], XP_038063726.1_neurogenic_locus_notch_homolog_protein_1-like_isoform_X3_[Patiria_miniata], XP_038063727.1_neurogenic_locus_notch_homolog_protein_1-like_isoform_X4_[Patiria_miniata], XP_038063728.1_neurogenic_locus_not…
OG0000260			gbr.48.19.t1, gbr.48.52.t1, gbr.48.54.t1_gbr.48.55.t1	XP_038072987.1_sushi_domain-containing_protein_2-like_[Patiria_miniata], XP_038073405.1_sushi_domain-containing_protein_2-like_[Patiria_miniata], XP_038073805.1_sushi_domain-containing_protein_2-like_[Patiria_miniata], XP_038073809.1_sushi_domain-containing_protein_2-like_isoform_X1_[Patiria_miniata], XP_038073810.1_sushi_domain-containing_protein_2-like_isoform_X2_[Patiria_miniata]	XP_030834980.1_sushi_domain-containing_protein_2_[Strongylocentrotus_purpuratus], XP_030834983.1_uncharacterized_protein_LOC105444081_[Strongylocentrotus_purpuratus], XP_030834984.1_sushi_domain-containing_protein_2-like_[Strongylocentrotus_purpuratus], XP_030834986.1_sushi_domain-containing_protein_2-like_[Strongylocentrotus_purpuratus], XP_030834995.1_sushi_domain-containing_protein_2-like_[Str…
OG0000261				XP_038045588.1_gastrula_zinc_finger_protein_XlCGF7.1-like_[Patiria_miniata], XP_038045937.1_gastrula_zinc_finger_protein_XlCGF7.1-like_[Patiria_miniata], XP_038046487.1_zinc_finger_protein_OZF-like_[Patiria_miniata], XP_038046488.1_zinc_finger_protein_OZF-like_[Patiria_miniata], XP_038046489.1_zinc_finger_protein_OZF-like_[Patiria_miniata], XP_038046490.1_zinc_finger_protein_OZF-like_[Patiria_min…
OG0000262				XP_038062134.1_uncharacterized_protein_LOC119732624_isoform_X1_[Patiria_miniata], XP_038062136.1_uncharacterized_protein_LOC119732624_isoform_X2_[Patiria_miniata], XP_038062137.1_uncharacterized_protein_LOC119732624_isoform_X3_[Patiria_miniata], XP_038062138.1_uncharacterized_protein_LOC119732624_isoform_X4_[Patiria_miniata], XP_038062139.1_uncharacterized_protein_LOC119732624_isoform_X5_[Patiria…
OG0000263					XP_001198971.2_5-hydroxytryptamine_receptor_1A-alpha-like_[Strongylocentrotus_purpuratus], XP_003727934.1_muscarinic_acetylcholine_receptor_M3-like_[Strongylocentrotus_purpuratus], XP_011662967.1_5-hydroxytryptamine_receptor_1A-alpha-like_[Strongylocentrotus_purpuratus], XP_011683356.1_5-hydroxytryptamine_receptor_2A-like_[Strongylocentrotus_purpuratus], XP_030832250.1_muscarinic_acetylcholine_re…
OG0000264					XP_011661809.2_uncharacterized_protein_LOC105437200_[Strongylocentrotus_purpuratus], XP_011674468.1_uncharacterized_protein_LOC105443225_[Strongylocentrotus_purpuratus], XP_011681012.2_uncharacterized_protein_LOC105446209_[Strongylocentrotus_purpuratus], XP_030834421.1_uncharacterized_protein_LOC115921258_[Strongylocentrotus_purpuratus], XP_030834926.1_uncharacterized_protein_LOC105436970_[Strong…
OG0000265					XP_030834099.1_uncharacterized_protein_LOC592324_[Strongylocentrotus_purpuratus], XP_030834458.1_inactive_carboxypeptidase-like_protein_X2_[Strongylocentrotus_purpuratus], XP_030837257.1_lactadherin-like_[Strongylocentrotus_purpuratus], XP_030841950.1_lactadherin-like__partial_[Strongylocentrotus_purpuratus], XP_030841951.1_lactadherin-like_[Strongylocentrotus_purpuratus], XP_030841952.1_uncharac…
OG0000266	PIK33236.1_hypothetical_protein_BSL78_29952_[Apostichopus_japonicus], PIK33587.1_hypothetical_protein_BSL78_29602_[Apostichopus_japonicus], PIK33648.1_hypothetical_protein_BSL78_29534_[Apostichopus_japonicus], PIK35627.1_hypothetical_protein_BSL78_27546_[Apostichopus_japonicus], PIK36817.1_hypothetical_protein_BSL78_26344_[Apostichopus_japonicus], PIK42581.1_hypothetical_protein_BSL78_20569_[Apos…	XP_033639055.1_uncharacterized_protein_F54H12.2-like_[Asterias_rubens], XP_033639092.1_uncharacterized_protein_F54H12.2-like_[Asterias_rubens], XP_033639093.1_uncharacterized_protein_F54H12.2-like_[Asterias_rubens], XP_033642415.1_uncharacterized_protein_F54H12.2-like_[Asterias_rubens], XP_033642416.1_uncharacterized_protein_F54H12.2-like_[Asterias_rubens]	gbr.184.4.t1, gbr.2360.1.t1, gbr.600.4.t1, gbr.687.2.t1	XP_038045901.1_uncharacterized_protein_F54H12.2-like_[Patiria_miniata], XP_038058761.1_uncharacterized_protein_F54H12.2-like_[Patiria_miniata], XP_038058848.1_uncharacterized_protein_F54H12.2-like_[Patiria_miniata], XP_038062627.1_uncharacterized_protein_F54H12.2-like_[Patiria_miniata], XP_038062629.1_uncharacterized_protein_F54H12.2-like_[Patiria_miniata]	XP_003726621.2_uncharacterized_protein_F54H12.2-like_[Strongylocentrotus_purpuratus], XP_003730196.2_uncharacterized_protein_F54H12.2-like_[Strongylocentrotus_purpuratus], XP_030831447.1_uncharacterized_protein_F54H12.2-like_[Strongylocentrotus_purpuratus], XP_030835890.1_uncharacterized_protein_F54H12.2-like_[Strongylocentrotus_purpuratus], XP_030851681.1_uncharacterized_protein_F54H12.2-like_[S…
OG0000267	PIK33673.1_hypothetical_protein_BSL78_29509_[Apostichopus_japonicus], PIK34984.1_hypothetical_protein_BSL78_28192__partial_[Apostichopus_japonicus], PIK35513.1_putative_tyrosine_kinase_receptor_Cad96Ca-like_[Apostichopus_japonicus], PIK35514.1_hypothetical_protein_BSL78_27662_[Apostichopus_japonicus], PIK35592.1_hypothetical_protein_BSL78_27580_[Apostichopus_japonicus], PIK37737.1_cadherin_96Ca_[…
OG0000268	PIK33873.1_putative_slit-like_3_protein_[Apostichopus_japonicus]	XP_033627125.1_insulin-like_growth_factor-binding_protein_complex_acid_labile_subunit_[Asterias_rubens], XP_033627126.1_insulin-like_growth_factor-binding_protein_complex_acid_labile_subunit_[Asterias_rubens], XP_033627329.1_leucine-rich_repeat_and_immunoglobulin-like_domain-containing_nogo_receptor-interacting_protein_4_[Asterias_rubens], XP_033635557.1_LOW_QUALITY_PROTEIN__leucine-rich_repeat_n…	gbr.110.29.t1, gbr.289.38.t1, gbr.289.39.t1, gbr.703.1.t1, gbr.703.2.t1, gbr.703.3.t1, gbr.703.4.t1	XP_038066999.1_insulin-like_growth_factor-binding_protein_complex_acid_labile_subunit_[Patiria_miniata], XP_038067184.1_leucine-rich_repeats_and_immunoglobulin-like_domains_protein_2_[Patiria_miniata], XP_038067362.1_leucine-rich_repeats_and_immunoglobulin-like_domains_protein_2_[Patiria_miniata], XP_038068418.1_leucine-rich_repeats_and_immunoglobulin-like_domains_protein_2_[Patiria_miniata], XP_…
OG0000269	PIK34430.1_hypothetical_protein_BSL78_28743_[Apostichopus_japonicus], PIK34431.1_hypothetical_protein_BSL78_28744_[Apostichopus_japonicus], PIK43784.1_hypothetical_protein_BSL78_19348_[Apostichopus_japonicus], PIK46661.1_hypothetical_protein_BSL78_16446_[Apostichopus_japonicus], PIK46662.1_hypothetical_protein_BSL78_16447_[Apostichopus_japonicus], PIK49505.1_hypothetical_protein_BSL78_13610_[Apos…	XP_033638516.1_uncharacterized_protein_LOC117299163_[Asterias_rubens], XP_033639031.1_uncharacterized_protein_LOC117299592_[Asterias_rubens]	gbr.360.30.t1, gbr.40.14.t1, gbr.745.1.t1, gbr.77.37.t1	XP_038063016.1_uncharacterized_protein_LOC119733703_[Patiria_miniata]	XP_003730549.2_uncharacterized_protein_LOC100892932_[Strongylocentrotus_purpuratus], XP_011670916.2_uncharacterized_protein_LOC100893156_[Strongylocentrotus_purpuratus], XP_030843573.1_uncharacterized_protein_LOC100888980_[Strongylocentrotus_purpuratus], XP_030845979.1_uncharacterized_protein_LOC100893075_[Strongylocentrotus_purpuratus], XP_030845980.1_uncharacterized_protein_LOC100893075_[Strong…
OG0000270	PIK36346.1_hypothetical_protein_BSL78_26823_[Apostichopus_japonicus], PIK36573.1_hypothetical_protein_BSL78_26595_[Apostichopus_japonicus], PIK41310.1_hypothetical_protein_BSL78_21840_[Apostichopus_japonicus], PIK42770.1_hypothetical_protein_BSL78_20372_[Apostichopus_japonicus], PIK42771.1_hypothetical_protein_BSL78_20373_[Apostichopus_japonicus], PIK52340.1_hypothetical_protein_BSL78_10769_[Apos…	XP_033630608.1_uncharacterized_protein_LOC117292604_[Asterias_rubens], XP_033638655.1_uncharacterized_protein_LOC117299279_[Asterias_rubens]	gbr.178.48.t1, gbr.178.49.t1, gbr.178.50.t1, gbr.21.1.t1, gbr.516.8.t1, gbr.526.1.t1, gbr.619.1.t1, gbr.84.58.t1	XP_038047900.1_uncharacterized_protein_LOC119721997_[Patiria_miniata], XP_038047901.1_uncharacterized_protein_LOC119721999_[Patiria_miniata], XP_038047910.1_uncharacterized_protein_LOC119722007_[Patiria_miniata], XP_038054411.1_uncharacterized_protein_DDB_G0284459-like_[Patiria_miniata], XP_038055189.1_uncharacterized_protein_LOC119727393_[Patiria_miniata]	XP_003723310.2_uncharacterized_protein_LOC100891453_[Strongylocentrotus_purpuratus], XP_003724602.2_uncharacterized_protein_LOC100887903_[Strongylocentrotus_purpuratus], XP_011673985.1_uncharacterized_protein_LOC100891453_[Strongylocentrotus_purpuratus], XP_030827875.1_uncharacterized_protein_LOC105438216_[Strongylocentrotus_purpuratus], XP_030841067.1_uncharacterized_protein_LOC100893037_[Strong…
OG0000271	PIK36859.1_putative_beta-1_4-galactosyltransferase_2-like_[Apostichopus_japonicus], PIK43030.1_putative_beta-1_4-galactosyltransferase_6_[Apostichopus_japonicus], PIK49423.1_hypothetical_protein_BSL78_13686_[Apostichopus_japonicus], PIK50057.1_hypothetical_protein_BSL78_13066_[Apostichopus_japonicus]	XP_033625580.1_beta-1_4-galactosyltransferase_4-like_[Asterias_rubens], XP_033626150.1_uncharacterized_protein_LOC117289235_isoform_X1_[Asterias_rubens], XP_033626151.1_uncharacterized_protein_LOC117289235_isoform_X2_[Asterias_rubens], XP_033644172.1_beta-1_4-galactosyltransferase_6-like_[Asterias_rubens]	gbr.11.151.t1, gbr.11.152.t1, gbr.470.7.t1, gbr.55.7.t1, gbr.663.3.t1	XP_038054937.1_beta-1_4-galactosyltransferase_6-like_[Patiria_miniata], XP_038057515.1_beta-1_4-galactosyltransferase_6-like_[Patiria_miniata], XP_038057520.1_beta-1_4-galactosyltransferase_6-like_[Patiria_miniata], XP_038066318.1_uncharacterized_protein_LOC119736373_[Patiria_miniata], XP_038070108.1_beta-1_4-galactosyltransferase_6-like_[Patiria_miniata], XP_038070257.1_uncharacterized_protein_L…	XP_003725569.1_beta-1_4-galactosyltransferase_5_isoform_X1_[Strongylocentrotus_purpuratus], XP_011681597.2_beta-1_4-galactosyltransferase_5_[Strongylocentrotus_purpuratus], XP_030831473.1_beta-1_4-galactosyltransferase_5-like_[Strongylocentrotus_purpuratus], XP_030831475.1_beta-1_4-galactosyltransferase_5-like_[Strongylocentrotus_purpuratus], XP_030831596.1_uncharacterized_protein_LOC583786_[Stro…
OG0000272	PIK37319.1_putative_craniofacial_development_protein_2-like_[Apostichopus_japonicus], PIK37320.1_hypothetical_protein_BSL78_25845_[Apostichopus_japonicus], PIK44217.1_hypothetical_protein_BSL78_18932_[Apostichopus_japonicus], PIK50909.1_hypothetical_protein_BSL78_12209_[Apostichopus_japonicus], PIK54722.1_hypothetical_protein_BSL78_08368_[Apostichopus_japonicus], PIK57595.1_hypothetical_protein_B…		gbr.128.46.t1, gbr.26.62.t1, gbr.503.5.t1, gbr.503.6.t1, gbr.657.9.t1	XP_038050861.1_uncharacterized_protein_LOC119724013_[Patiria_miniata], XP_038056049.1_uncharacterized_protein_LOC119728043_[Patiria_miniata], XP_038059300.1_craniofacial_development_protein_2-like_[Patiria_miniata], XP_038062349.1_uncharacterized_protein_LOC119732818_[Patiria_miniata], XP_038064795.1_uncharacterized_protein_LOC119735162_[Patiria_miniata], XP_038064798.1_uncharacterized_protein_LO…	XP_011677650.2_uncharacterized_protein_LOC105444720_[Strongylocentrotus_purpuratus], XP_030835970.1_uncharacterized_protein_LOC115921853_[Strongylocentrotus_purpuratus], XP_030839694.1_uncharacterized_protein_LOC100887870_[Strongylocentrotus_purpuratus], XP_030841873.1_uncharacterized_protein_LOC115924161_[Strongylocentrotus_purpuratus], XP_030849691.1_uncharacterized_protein_LOC115927674_[Strong…
OG0000273	PIK39622.1_putative_voltage-dependent_T-type_calcium_channel_subunit_alpha-1H_isoform_X5_[Apostichopus_japonicus]	XP_033631255.1_voltage-dependent_T-type_calcium_channel_subunit_alpha-1H-like_isoform_X1_[Asterias_rubens], XP_033631256.1_voltage-dependent_T-type_calcium_channel_subunit_alpha-1H-like_isoform_X2_[Asterias_rubens], XP_033631257.1_voltage-dependent_T-type_calcium_channel_subunit_alpha-1H-like_isoform_X3_[Asterias_rubens], XP_033631258.1_voltage-dependent_T-type_calcium_channel_subunit_alpha-1H-li…	gbr.26.56.t1_gbr.26.57.t1_gbr.26.54.t1	XP_038064367.1_voltage-dependent_T-type_calcium_channel_subunit_alpha-1I-like_isoform_X1_[Patiria_miniata], XP_038064368.1_voltage-dependent_T-type_calcium_channel_subunit_alpha-1I-like_isoform_X2_[Patiria_miniata], XP_038064369.1_voltage-dependent_T-type_calcium_channel_subunit_alpha-1I-like_isoform_X3_[Patiria_miniata], XP_038064370.1_voltage-dependent_T-type_calcium_channel_subunit_alpha-1I-li…	XP_030839904.1_voltage-dependent_T-type_calcium_channel_subunit_alpha-1I_isoform_X1_[Strongylocentrotus_purpuratus], XP_030839905.1_voltage-dependent_T-type_calcium_channel_subunit_alpha-1I_isoform_X2_[Strongylocentrotus_purpuratus], XP_030839906.1_voltage-dependent_T-type_calcium_channel_subunit_alpha-1I_isoform_X3_[Strongylocentrotus_purpuratus], XP_030839907.1_voltage-dependent_T-type_calcium_…
OG0000274	PIK39962.1_putative_macrophage_mannose_receptor_1-like_isoform_X1__partial_[Apostichopus_japonicus]		gbr.197.1.t1, gbr.294.15.t1, gbr.294.18.t1, gbr.294.19.t1, gbr.456.11.t1	XP_038054943.1_alpha-N-acetylgalactosamine-specific_lectin-like_[Patiria_miniata], XP_038055115.1_alpha-N-acetylgalactosamine-specific_lectin-like_[Patiria_miniata], XP_038064756.1_alpha-N-acetylgalactosamine-specific_lectin-like_[Patiria_miniata], XP_038065014.1_alpha-N-acetylgalactosamine-specific_lectin-like_[Patiria_miniata], XP_038065035.1_alpha-N-acetylgalactosamine-specific_lectin-like_[Pa…
OG0000275	PIK42890.1_putative_nesprin-1-like_[Apostichopus_japonicus], PIK52703.1_putative_nesprin-1-like_[Apostichopus_japonicus], PIK52712.1_putative_nesprin-1_isoform_X3_[Apostichopus_japonicus], PIK52713.1_putative_nesprin-1-like_[Apostichopus_japonicus], PIK52714.1_putative_nesprin-1_isoform_X3_[Apostichopus_japonicus]	XP_033625104.1_nesprin-1-like_isoform_X1_[Asterias_rubens], XP_033625113.1_nesprin-1-like_isoform_X2_[Asterias_rubens], XP_033625121.1_nesprin-1-like_isoform_X3_[Asterias_rubens], XP_033625127.1_nesprin-1-like_isoform_X4_[Asterias_rubens], XP_033625135.1_nesprin-1-like_isoform_X5_[Asterias_rubens], XP_033625142.1_nesprin-1-like_isoform_X6_[Asterias_rubens], XP_033625150.1_nesprin-1-like_isoform_X…	gbr.12.74.t1, gbr.12.75.t1, gbr.12.76.t1	XP_038074376.1_nesprin-1-like_isoform_X1_[Patiria_miniata], XP_038074377.1_nesprin-1-like_isoform_X2_[Patiria_miniata], XP_038074378.1_nesprin-1-like_isoform_X3_[Patiria_miniata], XP_038074379.1_nesprin-1-like_isoform_X4_[Patiria_miniata], XP_038074820.1_nesprin-1-like_[Patiria_miniata], XP_038074821.1_nesprin-1-like_[Patiria_miniata]	XP_030855587.1_nesprin-1_isoform_X1_[Strongylocentrotus_purpuratus], XP_030855588.1_nesprin-1_isoform_X2_[Strongylocentrotus_purpuratus], XP_030855589.1_nesprin-1_isoform_X3_[Strongylocentrotus_purpuratus], XP_030855590.1_nesprin-1_isoform_X4_[Strongylocentrotus_purpuratus], XP_030855591.1_nesprin-1_isoform_X1_[Strongylocentrotus_purpuratus], XP_030855592.1_nesprin-1_isoform_X2_[Strongylocentrotu…
OG0000276	PIK43084.1_putative_echinoidin_[Apostichopus_japonicus], PIK51969.1_hypothetical_protein_BSL78_11117_[Apostichopus_japonicus], PIK52053.1_lectin_[Apostichopus_japonicus], PIK53923.1_putative_ladderlectin-like_isoform_X4_[Apostichopus_japonicus], PIK55093.1_hypothetical_protein_BSL78_07988_[Apostichopus_japonicus], PIK55336.1_putative_echinoidin-like_[Apostichopus_japonicus], PIK61953.1_putative_e…	XP_033627182.1_echinoidin-like_[Asterias_rubens], XP_033627907.1_alpha-N-acetylgalactosamine-specific_lectin-like_[Asterias_rubens], XP_033628028.1_echinoidin-like_[Asterias_rubens], XP_033628405.1_alpha-N-acetylgalactosamine-specific_lectin-like_[Asterias_rubens], XP_033646820.1_echinoidin-like_[Asterias_rubens]	gbr.115.19.t1, gbr.294.14.t1, gbr.303.1.t1, gbr.303.2.t1, gbr.303.3.t1, gbr.303.4.t1, gbr.361.6.t1	XP_038054237.1_alpha-N-acetylgalactosamine-specific_lectin-like_[Patiria_miniata], XP_038054238.1_alpha-N-acetylgalactosamine-specific_lectin-like_[Patiria_miniata], XP_038054239.1_alpha-N-acetylgalactosamine-specific_lectin-like_[Patiria_miniata], XP_038054240.1_alpha-N-acetylgalactosamine-specific_lectin-like_[Patiria_miniata], XP_038054241.1_alpha-N-acetylgalactosamine-specific_lectin-like_[Pa…
OG0000277	PIK44320.1_putative_acid-sensing_ion_channel_1-like_[Apostichopus_japonicus], PIK45100.1_putative_acid-sensing_ion_channel_1-like_[Apostichopus_japonicus], PIK45102.1_putative_acid-sensing_ion_channel_1-like_[Apostichopus_japonicus], PIK52299.1_putative_acid-sensing_ion_channel_3-like_[Apostichopus_japonicus], PIK59260.1_putative_acid-sensing_ion_channel_1-like_[Apostichopus_japonicus], PIK59261.…	XP_033631319.1_acid-sensing_ion_channel_1C-like_[Asterias_rubens], XP_033631789.1_acid-sensing_ion_channel_4-B-like_[Asterias_rubens], XP_033632069.1_acid-sensing_ion_channel_3-like_[Asterias_rubens], XP_033632419.1_acid-sensing_ion_channel_2-like_[Asterias_rubens]	gbr.160.4.t1, gbr.160.6.t1, gbr.243.2.t1, gbr.256.12.t1, gbr.256.13.t1, gbr.40.182.t1, gbr.658.1.t1	XP_038044101.1_acid-sensing_ion_channel_2-like_[Patiria_miniata], XP_038044102.1_acid-sensing_ion_channel_1A-like_[Patiria_miniata], XP_038054982.1_acid-sensing_ion_channel_1C-like_[Patiria_miniata], XP_038055439.1_acid-sensing_ion_channel_2-like_[Patiria_miniata], XP_038055441.1_acid-sensing_ion_channel_1C-like_[Patiria_miniata], XP_038055877.1_uncharacterized_protein_LOC119727873_[Patiria_minia…
OG0000278	PIK58237.1_putative_transient_receptor_potential_cation_channel_subfamily_M_member_2_isoform_X6_[Apostichopus_japonicus]	XP_033624225.1_transient_receptor_potential_cation_channel_subfamily_M_member-like_2_isoform_X1_[Asterias_rubens], XP_033624226.1_transient_receptor_potential_cation_channel_subfamily_M_member-like_2_isoform_X2_[Asterias_rubens], XP_033624227.1_transient_receptor_potential_cation_channel_subfamily_M_member-like_2_isoform_X3_[Asterias_rubens], XP_033624229.1_transient_receptor_potential_cation_cha…	gbr.514.6.t1, gbr.776.1.t1	XP_038076672.1_transient_receptor_potential_cation_channel_subfamily_M_member-like_2_isoform_X1_[Patiria_miniata], XP_038076673.1_transient_receptor_potential_cation_channel_subfamily_M_member-like_2_isoform_X1_[Patiria_miniata], XP_038076674.1_transient_receptor_potential_cation_channel_subfamily_M_member-like_2_isoform_X1_[Patiria_miniata], XP_038076675.1_transient_receptor_potential_cation_cha…	XP_030829331.1_transient_receptor_potential_cation_channel_subfamily_M_member-like_2_isoform_X1_[Strongylocentrotus_purpuratus], XP_030829332.1_transient_receptor_potential_cation_channel_subfamily_M_member-like_2_isoform_X2_[Strongylocentrotus_purpuratus], XP_030829333.1_transient_receptor_potential_cation_channel_subfamily_M_member-like_2_isoform_X3_[Strongylocentrotus_purpuratus], XP_030829334…
OG0000279	PIK59300.1_putative_endophilin-A2-like_[Apostichopus_japonicus]	XP_033634414.1_endophilin-A2-like_isoform_X1_[Asterias_rubens], XP_033634415.1_endophilin-A2-like_isoform_X2_[Asterias_rubens], XP_033634416.1_endophilin-A2-like_isoform_X3_[Asterias_rubens]	gbr.188.45.t1	XP_038063964.1_endophilin-A1-like_[Patiria_miniata], XP_038066960.1_endophilin-A1-like_[Patiria_miniata], XP_038067734.1_endophilin-A1-like_[Patiria_miniata], XP_038069506.1_endophilin-A1-like_[Patiria_miniata], XP_038069561.1_endophilin-A1-like__partial_[Patiria_miniata], XP_038069586.1_endophilin-A1-like_[Patiria_miniata], XP_038069628.1_endophilin-A1-like_[Patiria_miniata], XP_038069797.1_endo…	XP_030833251.1_endophilin-A3_isoform_X1_[Strongylocentrotus_purpuratus], XP_030833252.1_endophilin-A3_isoform_X2_[Strongylocentrotus_purpuratus]
OG0000280		XP_033642236.1_somatostatin_receptor_type_5-like_[Asterias_rubens], XP_033642248.1_kappa-type_opioid_receptor-like_[Asterias_rubens], XP_033642272.1_somatostatin_receptor_type_5-like_[Asterias_rubens], XP_033647612.1_kappa-type_opioid_receptor-like_[Asterias_rubens]	gbr.209.1.t1, gbr.209.3.t1, gbr.274.25.t1, gbr.279.14.t1, gbr.279.7.t1, gbr.303.22.t1, gbr.324.1.t1, gbr.324.2.t1, gbr.324.3.t1, gbr.404.5.t1	XP_038044635.1_trissin_receptor-like_[Patiria_miniata], XP_038044755.1_galanin_receptor_2b-like_[Patiria_miniata], XP_038045485.1_trissin_receptor-like_[Patiria_miniata], XP_038045751.1_trissin_receptor-like_[Patiria_miniata], XP_038045864.1_mu-type_opioid_receptor-like_[Patiria_miniata], XP_038045876.1_allatostatin-A_receptor-like_[Patiria_miniata], XP_038046110.1_kappa-type_opioid_receptor-like…
OG0000281			gbr.1.236.t1, gbr.1.237.t1, gbr.1.238.t1, gbr.1.239.t1, gbr.1.242.t1, gbr.103.31.t1, gbr.103.35.t1, gbr.103.36.t1, gbr.217.32.t1, gbr.239.6.t1, gbr.308.3.t1, gbr.309.22.t1, gbr.349.16.t1, gbr.349.17.t1, gbr.349.19.t1, gbr.402.11.t1, gbr.402.12.t1, gbr.402.14.t1, gbr.402.9.t1	XP_038060224.1_uncharacterized_protein_LOC119731216_isoform_X1_[Patiria_miniata], XP_038060225.1_uncharacterized_protein_LOC119731216_isoform_X2_[Patiria_miniata], XP_038060226.1_uncharacterized_protein_LOC119731216_isoform_X2_[Patiria_miniata], XP_038060227.1_uncharacterized_protein_LOC119731218_[Patiria_miniata], XP_038060351.1_uncharacterized_protein_LOC119731287_[Patiria_miniata], XP_03806040…
OG0000282			gbr.135.27.t1, gbr.135.68.t1, gbr.230.32.t1, gbr.273.28.t1, gbr.278.8.t1, gbr.283.31.t1, gbr.283.35.t1, gbr.283.49.t1, gbr.283.60.t1, gbr.285.30.t1, gbr.31.3.t1, gbr.362.6.t1, gbr.371.17.t1, gbr.419.16.t1, gbr.447.3.t1, gbr.45.59.t1, gbr.463.12.t1, gbr.485.12.t1, gbr.496.7.t1, gbr.503.9.t1, gbr.506.11.t1, gbr.506.18.t1, gbr.57.78.t1, gbr.595.4.t1, gbr.664.3.t1, gbr.695.4.t1, gbr.706.3.t1, gbr.77.…
OG0000283			gbr.207.13.t1	XP_038055730.1_neurogenic_locus_notch_homolog_protein_1-like_isoform_X1_[Patiria_miniata], XP_038055738.1_neurogenic_locus_notch_homolog_protein_1-like_isoform_X2_[Patiria_miniata], XP_038055747.1_neurogenic_locus_notch_homolog_protein_1-like_isoform_X3_[Patiria_miniata], XP_038055756.1_neurogenic_locus_notch_homolog_protein_1-like_isoform_X4_[Patiria_miniata], XP_038055764.1_neurogenic_locus_not…	XP_030846850.1_fibropellin-3-like_[Strongylocentrotus_purpuratus], XP_030847561.1_uncharacterized_protein_LOC762514_[Strongylocentrotus_purpuratus]
OG0000284				XP_038044193.1_caprin-2-like_[Patiria_miniata], XP_038049500.1_complement_C1q_subcomponent_subunit_B-like_[Patiria_miniata], XP_038063109.1_complement_C1q_subcomponent_subunit_C-like__partial_[Patiria_miniata], XP_038063123.1_collagen_alpha-1_VIII__chain-like_[Patiria_miniata], XP_038063143.1_pulmonary_surfactant-associated_protein_D-like_[Patiria_miniata], XP_038063152.1_collagen_alpha-1_VIII__c…
OG0000285				XP_038056805.1_uncharacterized_protein_LOC119728584_[Patiria_miniata], XP_038056807.1_uncharacterized_protein_LOC119728584_[Patiria_miniata], XP_038061734.1_uncharacterized_protein_LOC119732349_[Patiria_miniata], XP_038062307.1_uncharacterized_protein_LOC119732774_[Patiria_miniata], XP_038062308.1_uncharacterized_protein_LOC119732775_[Patiria_miniata], XP_038062309.1_uncharacterized_protein_LOC11…
OG0000286	PIK33694.1_RNA-directed_DNA_polymerase_[Apostichopus_japonicus], PIK35151.1_putative_RNA-directed_DNA_polymerase_from_mobile_element_jockey-like_[Apostichopus_japonicus], PIK35511.1_putative_RNA-directed_DNA_polymerase_from_mobile_element_jockey-like_[Apostichopus_japonicus], PIK36409.1_hypothetical_protein_BSL78_26754_[Apostichopus_japonicus], PIK37220.1_hypothetical_protein_BSL78_25949_[Apostic…	XP_033627765.1_uncharacterized_protein_LOC117290458_[Asterias_rubens], XP_033634190.1_uncharacterized_protein_LOC117295601_[Asterias_rubens]		XP_038059549.1_uncharacterized_protein_LOC119730634_[Patiria_miniata], XP_038064967.1_uncharacterized_protein_LOC119735343_[Patiria_miniata], XP_038071919.1_uncharacterized_protein_LOC119740627_[Patiria_miniata], XP_038077310.1_uncharacterized_protein_LOC119745157_[Patiria_miniata]	XP_011675592.2_uncharacterized_protein_LOC105443737_[Strongylocentrotus_purpuratus], XP_030832110.1_uncharacterized_protein_LOC115920428_[Strongylocentrotus_purpuratus], XP_030834108.1_uncharacterized_protein_LOC115921130_[Strongylocentrotus_purpuratus], XP_030834355.1_uncharacterized_protein_LOC115921229_[Strongylocentrotus_purpuratus], XP_030841115.1_uncharacterized_protein_LOC115923866_[Strong…
OG0000287	PIK34279.1_hypothetical_protein_BSL78_28896_[Apostichopus_japonicus], PIK35941.1_hypothetical_protein_BSL78_27228__partial_[Apostichopus_japonicus], PIK36090.1_hypothetical_protein_BSL78_27075_[Apostichopus_japonicus], PIK36091.1_hypothetical_protein_BSL78_27076_[Apostichopus_japonicus], PIK36324.1_hypothetical_protein_BSL78_26852_[Apostichopus_japonicus], PIK38612.1_hypothetical_protein_BSL78_24…
OG0000288	PIK36220.1_hypothetical_protein_BSL78_26948_[Apostichopus_japonicus], PIK37751.1_hypothetical_protein_BSL78_25413_[Apostichopus_japonicus], PIK39162.1_hypothetical_protein_BSL78_24006_[Apostichopus_japonicus], PIK42968.1_hypothetical_protein_BSL78_20178_[Apostichopus_japonicus], PIK44833.1_hypothetical_protein_BSL78_18312_[Apostichopus_japonicus], PIK53270.1_hypothetical_protein_BSL78_09844__part…				XP_011665545.1_uncharacterized_protein_LOC105438888_isoform_X2_[Strongylocentrotus_purpuratus], XP_030827803.1_uncharacterized_protein_LOC115919126_isoform_X2_[Strongylocentrotus_purpuratus], XP_030827961.1_uncharacterized_protein_LOC115919152_isoform_X2_[Strongylocentrotus_purpuratus], XP_030830942.1_uncharacterized_protein_LOC105440195_isoform_X2_[Strongylocentrotus_purpuratus], XP_030831254.1_…
OG0000289	PIK36304.1_hypothetical_protein_BSL78_26871_[Apostichopus_japonicus], PIK37505.1_hypothetical_protein_BSL78_25660_[Apostichopus_japonicus], PIK37506.1_hypothetical_protein_BSL78_25661_[Apostichopus_japonicus], PIK37584.1_hypothetical_protein_BSL78_25581_[Apostichopus_japonicus], PIK37741.1_hypothetical_protein_BSL78_25429_[Apostichopus_japonicus], PIK40747.1_hypothetical_protein_BSL78_22409_[Apos…		gbr.462.17.t1	XP_038047671.1_uncharacterized_protein_LOC119721785_[Patiria_miniata], XP_038047673.1_uncharacterized_protein_LOC119721786_[Patiria_miniata], XP_038063005.1_uncharacterized_protein_LOC119733688_[Patiria_miniata]
OG0000290	PIK36601.1_hypothetical_protein_BSL78_26571__partial_[Apostichopus_japonicus]	XP_033626988.1_retinol_dehydrogenase_13-like_[Asterias_rubens], XP_033627245.1_retinol_dehydrogenase_12-like_[Asterias_rubens], XP_033628124.1_retinol_dehydrogenase_12-like_[Asterias_rubens], XP_033628125.1_retinol_dehydrogenase_13-like_[Asterias_rubens], XP_033628127.1_retinol_dehydrogenase_13-like_[Asterias_rubens], XP_033628128.1_retinol_dehydrogenase_13-like_[Asterias_rubens], XP_033628129.1_…	gbr.53.121.t1_gbr.53.122.t1, gbr.53.123.t1, gbr.53.124.t1, gbr.53.125.t1, gbr.53.78.t1	XP_038050329.1_retinol_dehydrogenase_11-like_[Patiria_miniata], XP_038050363.1_retinol_dehydrogenase_11-like_[Patiria_miniata], XP_038058817.1_retinol_dehydrogenase_12-like_[Patiria_miniata], XP_038059217.1_retinol_dehydrogenase_11-like_[Patiria_miniata], XP_038059218.1_retinol_dehydrogenase_11-like_[Patiria_miniata], XP_038059219.1_retinol_dehydrogenase_13-like_[Patiria_miniata], XP_038059954.1_…	XP_030850231.1_uncharacterized_protein_LOC752402__partial_[Strongylocentrotus_purpuratus], XP_030850554.1_retinol_dehydrogenase_12-like_isoform_X1_[Strongylocentrotus_purpuratus], XP_030850555.1_retinol_dehydrogenase_12-like_isoform_X2_[Strongylocentrotus_purpuratus]
OG0000291	PIK38358.1_hypothetical_protein_BSL78_24790_[Apostichopus_japonicus], PIK41015.1_hypothetical_protein_BSL78_22141_[Apostichopus_japonicus], PIK62009.1_hypothetical_protein_BSL78_01020_[Apostichopus_japonicus], PIK62010.1_hypothetical_protein_BSL78_01021_[Apostichopus_japonicus]	XP_033626297.1_dimethylaniline_monooxygenase_[N-oxide-forming]_5-like_[Asterias_rubens], XP_033626298.1_dimethylaniline_monooxygenase_[N-oxide-forming]_5-like_[Asterias_rubens], XP_033634056.1_dimethylaniline_monooxygenase_[N-oxide-forming]_5-like_[Asterias_rubens]	gbr.102.46.t1, gbr.102.47.t1, gbr.102.49.t1, gbr.102.50.t1, gbr.393.8.t1, gbr.60.3.t1, gbr.60.48.t1	XP_038047281.1_flavin-containing_monooxygenase_5-like_[Patiria_miniata], XP_038047294.1_flavin-containing_monooxygenase_5-like_isoform_X1_[Patiria_miniata], XP_038047302.1_flavin-containing_monooxygenase_5-like_isoform_X2_[Patiria_miniata], XP_038047313.1_flavin-containing_monooxygenase_5-like_[Patiria_miniata], XP_038047321.1_flavin-containing_monooxygenase_5-like_[Patiria_miniata], XP_038048028…	XP_786100.3_dimethylaniline_monooxygenase_[N-oxide-forming]_5_[Strongylocentrotus_purpuratus]
OG0000292	PIK40596.1_putative_ubiquitin_carboxyl-terminal_hydrolase_36_[Apostichopus_japonicus]	XP_033645796.1_histone-lysine_N-methyltransferase_KMT5B-like_[Asterias_rubens]	gbr.102.74.t1, gbr.13.90.t1, gbr.131.33.t1, gbr.16.110.t1, gbr.163.15.t1, gbr.178.52.t1, gbr.1935.1.t1, gbr.194.31.t1, gbr.198.29.t1, gbr.202.5.t1, gbr.207.20.t1, gbr.207.21.t1, gbr.238.3.t1, gbr.283.51.t1, gbr.323.24.t1, gbr.393.2.t1, gbr.473.4.t1, gbr.484.6.t1, gbr.492.16.t1, gbr.512.5.t1, gbr.54.68.t1, gbr.69.21.t1, gbr.707.1.t1, gbr.831.5.t1	XP_038052902.1_histone-lysine_N-methyltransferase_KMT5B-like_[Patiria_miniata], XP_038063190.1_uncharacterized_protein_LOC119733898_[Patiria_miniata]	XP_030845126.1_histone-lysine_N-methyltransferase_KMT5B_isoform_X1_[Strongylocentrotus_purpuratus], XP_030845127.1_histone-lysine_N-methyltransferase_KMT5B_isoform_X2_[Strongylocentrotus_purpuratus]
OG0000293	PIK46760.1_putative_WSC_domain-containing_protein_2_isoform_X1_[Apostichopus_japonicus]	XP_033645121.1_uncharacterized_protein_LOC117304667_isoform_X1_[Asterias_rubens], XP_033645122.1_uncharacterized_protein_LOC117304667_isoform_X1_[Asterias_rubens], XP_033645123.1_uncharacterized_protein_LOC117304667_isoform_X1_[Asterias_rubens], XP_033645125.1_uncharacterized_protein_LOC117304667_isoform_X2_[Asterias_rubens], XP_033645126.1_uncharacterized_protein_LOC117304667_isoform_X3_[Asteria…	gbr.193.13.t1	XP_038050906.1_WSC_domain-containing_protein_2-like_[Patiria_miniata], XP_038050913.1_WSC_domain-containing_protein_ARB_07870-like_[Patiria_miniata], XP_038054950.1_uncharacterized_protein_LOC119727159_isoform_X1_[Patiria_miniata], XP_038054951.1_uncharacterized_protein_LOC119727159_isoform_X2_[Patiria_miniata], XP_038055110.1_uncharacterized_protein_LOC119727330_[Patiria_miniata], XP_038056083.1…	XP_030839476.1_uncharacterized_protein_LOC105444479_[Strongylocentrotus_purpuratus], XP_030839480.1_sushi_domain-containing_protein_4-like_[Strongylocentrotus_purpuratus], XP_030839490.1_kremen_protein_2-like_[Strongylocentrotus_purpuratus], XP_030839491.1_kremen_protein_2_[Strongylocentrotus_purpuratus], XP_030839498.1_kremen_protein_2-like_[Strongylocentrotus_purpuratus]
OG0000294	PIK47825.1_putative_disrupted_in_renal_carcinoma_protein_2__partial_[Apostichopus_japonicus]	XP_033625098.1_solute_carrier_family_49_member_4_homolog_[Asterias_rubens], XP_033625199.1_solute_carrier_family_49_member_4_homolog_[Asterias_rubens], XP_033625226.1_LOW_QUALITY_PROTEIN__solute_carrier_family_49_member_4_homolog_[Asterias_rubens], XP_033625379.1_solute_carrier_family_49_member_4_homolog_[Asterias_rubens], XP_033625381.1_solute_carrier_family_49_member_4_homolog_[Asterias_rubens]	gbr.112.33.t1, gbr.22.68.t1, gbr.37.46.t1, gbr.37.47.t1	XP_038058042.1_solute_carrier_family_49_member_4_homolog_isoform_X1_[Patiria_miniata], XP_038058043.1_solute_carrier_family_49_member_4_homolog_isoform_X2_[Patiria_miniata], XP_038058045.1_solute_carrier_family_49_member_4_homolog_[Patiria_miniata], XP_038058046.1_solute_carrier_family_49_member_4_homolog_[Patiria_miniata], XP_038058242.1_solute_carrier_family_49_member_4-like_[Patiria_miniata], …	XP_030828352.1_solute_carrier_family_49_member_4_homolog_[Strongylocentrotus_purpuratus], XP_030828381.1_solute_carrier_family_49_member_4_[Strongylocentrotus_purpuratus], XP_030830031.1_solute_carrier_family_49_member_4-like_[Strongylocentrotus_purpuratus], XP_030846318.1_solute_carrier_family_49_member_4_homolog_[Strongylocentrotus_purpuratus], XP_789273.2_solute_carrier_family_49_member_4_[Str…
OG0000295	PIK51155.1_hypothetical_protein_BSL78_11944__partial_[Apostichopus_japonicus]	XP_033627533.1_histone_H4_[Asterias_rubens], XP_033628068.1_histone_H4_[Asterias_rubens]	gbr.1356.2.t1, gbr.142.33.t1, gbr.19.191.t1, gbr.2397.1.t1, gbr.81.65.t1	XP_038059252.1_histone_H4_[Patiria_miniata], XP_038059738.1_histone_H4_[Patiria_miniata]	NP_999707.1_histone_H4_[Strongylocentrotus_purpuratus], NP_999713.1_histone_H4_[Strongylocentrotus_purpuratus], NP_999715.1_histone_H4_[Strongylocentrotus_purpuratus], NP_999716.1_histone_H4_[Strongylocentrotus_purpuratus], XP_001175485.4_histone_H4_[Strongylocentrotus_purpuratus], XP_001175505.3_histone_H4-like_[Strongylocentrotus_purpuratus], XP_001177624.1_histone_H4_[Strongylocentrotus_purpur…
OG0000296	PIK56671.1_putative_histone_deacetylase_4_isoform_X7_[Apostichopus_japonicus]	XP_033639299.1_histone_deacetylase_4-like_isoform_X1_[Asterias_rubens], XP_033639300.1_histone_deacetylase_4-like_isoform_X2_[Asterias_rubens], XP_033639301.1_histone_deacetylase_4-like_isoform_X3_[Asterias_rubens], XP_033639302.1_histone_deacetylase_4-like_isoform_X4_[Asterias_rubens], XP_033639303.1_histone_deacetylase_4-like_isoform_X5_[Asterias_rubens], XP_033639304.1_histone_deacetylase_4-li…	gbr.270.13.t1	XP_038044437.1_histone_deacetylase_4-like_isoform_X1_[Patiria_miniata], XP_038044438.1_histone_deacetylase_4-like_isoform_X2_[Patiria_miniata], XP_038044439.1_histone_deacetylase_4-like_isoform_X3_[Patiria_miniata], XP_038044440.1_histone_deacetylase_4-like_isoform_X4_[Patiria_miniata], XP_038044441.1_histone_deacetylase_4-like_isoform_X5_[Patiria_miniata], XP_038044442.1_histone_deacetylase_4-li…	XP_011660538.1_histone_deacetylase_4_isoform_X1_[Strongylocentrotus_purpuratus], XP_011660539.1_histone_deacetylase_4_isoform_X2_[Strongylocentrotus_purpuratus], XP_011660540.1_histone_deacetylase_4_isoform_X5_[Strongylocentrotus_purpuratus], XP_011660541.1_histone_deacetylase_4_isoform_X6_[Strongylocentrotus_purpuratus], XP_011660542.1_histone_deacetylase_4_isoform_X6_[Strongylocentrotus_purpura…
OG0000297	PIK60238.1_putative_interaptin_[Apostichopus_japonicus], PIK60240.1_putative_interaptin_[Apostichopus_japonicus]	XP_033624394.1_nucleolar_protein_dao-5-like_isoform_X1_[Asterias_rubens], XP_033624395.1_myosin_heavy_chain__muscle-like_isoform_X2_[Asterias_rubens], XP_033624397.1_myosin_heavy_chain__muscle-like_isoform_X3_[Asterias_rubens], XP_033624398.1_golgin_subfamily_B_member_1-like_isoform_X4_[Asterias_rubens], XP_033624399.1_golgin_subfamily_B_member_1-like_isoform_X5_[Asterias_rubens], XP_033624400.1_…	gbr.27.65.t1, gbr.51.1.t1	XP_038058014.1_CAP-Gly_domain-containing_linker_protein_1-like_isoform_X1_[Patiria_miniata], XP_038058015.1_uncharacterized_protein_LOC119729507_isoform_X2_[Patiria_miniata], XP_038058016.1_uncharacterized_protein_LOC119729507_isoform_X3_[Patiria_miniata], XP_038058017.1_myosin-10-like_isoform_X4_[Patiria_miniata], XP_038058018.1_uncharacterized_protein_LOC119729507_isoform_X5_[Patiria_miniata], …	XP_030829050.1_nucleoprotein_TPR_isoform_X1_[Strongylocentrotus_purpuratus], XP_030829052.1_uncharacterized_protein_LOC588428_isoform_X2_[Strongylocentrotus_purpuratus], XP_030829053.1_interaptin_isoform_X3_[Strongylocentrotus_purpuratus], XP_030829054.1_nucleoprotein_TPR_isoform_X4_[Strongylocentrotus_purpuratus], XP_030829055.1_nuclear_anchorage_protein_1_isoform_X5_[Strongylocentrotus_purpurat…
OG0000298		XP_033625002.1_monocarboxylate_transporter_12-like_[Asterias_rubens], XP_033625003.1_monocarboxylate_transporter_12-like_[Asterias_rubens]	gbr.136.18.t1, gbr.136.24.t1, gbr.136.25.t1, gbr.20.14.t1, gbr.20.15.t1, gbr.20.25.t1_gbr.20.16.t1_gbr.20.17.t1, gbr.20.29.t1, gbr.20.30.t1, gbr.20.34.t1, gbr.20.61.t1, gbr.20.69.t1, gbr.20.70.t1, gbr.20.71.t1, gbr.20.72.t1, gbr.20.73.t1, gbr.20.74.t1, gbr.20.77.t1, gbr.20.78.t1, gbr.20.79.t1, gbr.20.8.t1, gbr.20.81.t1, gbr.267.12.t1, gbr.267.15.t1, gbr.330.2.t1, gbr.52.41.t1, gbr.72.2.t1	XP_038066802.1_monocarboxylate_transporter_12-like_[Patiria_miniata], XP_038069324.1_monocarboxylate_transporter_12-like_[Patiria_miniata]
OG0000299		XP_033625614.1_monocarboxylate_transporter_12-like_[Asterias_rubens], XP_033631330.1_monocarboxylate_transporter_9-like_[Asterias_rubens], XP_033631841.1_monocarboxylate_transporter_12-like_[Asterias_rubens], XP_033631843.1_monocarboxylate_transporter_13-like_[Asterias_rubens], XP_033631847.1_monocarboxylate_transporter_12-like_[Asterias_rubens], XP_033631848.1_monocarboxylate_transporter_12-like…	gbr.145.38.t1, gbr.167.30.t1, gbr.37.17.t1	XP_038045155.1_uncharacterized_protein_LOC119719729_[Patiria_miniata], XP_038045156.1_monocarboxylate_transporter_13-like__partial_[Patiria_miniata], XP_038052397.1_monocarboxylate_transporter_12-B-like_[Patiria_miniata], XP_038052400.1_monocarboxylate_transporter_12-like_[Patiria_miniata], XP_038052401.1_monocarboxylate_transporter_12-B-like_[Patiria_miniata], XP_038053871.1_monocarboxylate_tran…	XP_030830352.1_monocarboxylate_transporter_13-like_[Strongylocentrotus_purpuratus]
OG0000300		XP_033631582.1_uncharacterized_protein_LOC117293389_[Asterias_rubens], XP_033631583.1_uncharacterized_protein_LOC117293390_[Asterias_rubens], XP_033631584.1_uncharacterized_protein_LOC117293391_[Asterias_rubens], XP_033631585.1_uncharacterized_protein_LOC117293391_[Asterias_rubens], XP_033631586.1_uncharacterized_protein_LOC117293391_[Asterias_rubens], XP_033631587.1_uncharacterized_protein_LOC11…	gbr.30.2.t1, gbr.40.125.t1_gbr.40.126.t1, gbr.40.127.t1, gbr.40.128.t1, gbr.431.20.t1, gbr.431.21.t1	XP_038045245.1_uncharacterized_protein_LOC119719821_[Patiria_miniata], XP_038055863.1_uncharacterized_protein_LOC119727861_[Patiria_miniata], XP_038055864.1_uncharacterized_protein_LOC119727862_[Patiria_miniata], XP_038055865.1_uncharacterized_protein_LOC119727863_[Patiria_miniata], XP_038055907.1_uncharacterized_protein_LOC119727901_[Patiria_miniata], XP_038057138.1_uncharacterized_protein_LOC11…
OG0000301		XP_033634166.1_acyl-coenzyme_A_amino_acid_N-acyltransferase_1-like_[Asterias_rubens], XP_033635544.1_acyl-coenzyme_A_amino_acid_N-acyltransferase_1-like_[Asterias_rubens], XP_033635549.1_acyl-coenzyme_A_amino_acid_N-acyltransferase_1-like_[Asterias_rubens], XP_033637066.1_acyl-coenzyme_A_amino_acid_N-acyltransferase_1-like_[Asterias_rubens], XP_033638473.1_acyl-coenzyme_A_amino_acid_N-acyltransfe…	gbr.163.23.t1, gbr.163.25.t1, gbr.460.15.t1, gbr.48.60.t1, gbr.57.13.t1, gbr.57.16.t1	XP_038072895.1_acyl-coenzyme_A_amino_acid_N-acyltransferase_1-like_isoform_X1_[Patiria_miniata], XP_038072896.1_acyl-coenzyme_A_amino_acid_N-acyltransferase_1-like_isoform_X2_[Patiria_miniata], XP_038072897.1_acyl-coenzyme_A_amino_acid_N-acyltransferase_1-like_isoform_X3_[Patiria_miniata], XP_038073474.1_acyl-coenzyme_A_amino_acid_N-acyltransferase_1-like_[Patiria_miniata], XP_038073475.1_acyl-co…
OG0000302		XP_033636842.1_monocarboxylate_transporter_13-like_[Asterias_rubens], XP_033637029.1_tetracycline_resistance_protein__class_H-like_isoform_X1_[Asterias_rubens], XP_033637030.1_uncharacterized_protein_LOC117297948_isoform_X2_[Asterias_rubens], XP_033644581.1_monocarboxylate_transporter_7-like_[Asterias_rubens], XP_033644582.1_monocarboxylate_transporter_7-like_isoform_X1_[Asterias_rubens], XP_0336…	gbr.124.4.t1, gbr.303.16.t1, gbr.327.19.t1, gbr.327.20.t1, gbr.77.7.t1	XP_038047801.1_monocarboxylate_transporter_12-like_[Patiria_miniata], XP_038048199.1_monocarboxylate_transporter_11-like_[Patiria_miniata], XP_038065656.1_monocarboxylate_transporter_11-like_[Patiria_miniata], XP_038071603.1_monocarboxylate_transporter_12-like_[Patiria_miniata], XP_038071616.1_monocarboxylate_transporter_12-like_[Patiria_miniata], XP_038071642.1_monocarboxylate_transporter_12-lik…	XP_011679673.1_monocarboxylate_transporter_12-like_[Strongylocentrotus_purpuratus], XP_011680324.1_monocarboxylate_transporter_14-like_[Strongylocentrotus_purpuratus], XP_030852596.1_monocarboxylate_transporter_12-like_[Strongylocentrotus_purpuratus]
OG0000303		XP_033644317.1_lactadherin-like_[Asterias_rubens], XP_033644318.1_uncharacterized_protein_LOC117303959_[Asterias_rubens]		XP_038046765.1_lactadherin-like_[Patiria_miniata], XP_038047443.1_retinoschisin-like_[Patiria_miniata], XP_038048015.1_lactadherin-like_[Patiria_miniata], XP_038053555.1_lactadherin-like_[Patiria_miniata], XP_038058783.1_retinoschisin-like_[Patiria_miniata], XP_038058794.1_lactadherin-like_[Patiria_miniata], XP_038059592.1_retinoschisin-like_[Patiria_miniata], XP_038059931.1_retinoschisin-like_[P…
OG0000304		XP_033645274.1_uncharacterized_protein_LOC117304775_[Asterias_rubens]		XP_038053546.1_uncharacterized_protein_LOC119725997_[Patiria_miniata], XP_038055169.1_uncharacterized_protein_LOC119727373_[Patiria_miniata], XP_038063024.1_uncharacterized_protein_LOC119733712_[Patiria_miniata], XP_038063756.1_uncharacterized_protein_LOC119734355_[Patiria_miniata], XP_038064024.1_uncharacterized_protein_LOC119734559_[Patiria_miniata], XP_038066404.1_uncharacterized_protein_LOC11…	XP_003725780.2_uncharacterized_protein_LOC100888844_[Strongylocentrotus_purpuratus], XP_003730067.2_uncharacterized_protein_LOC100890416_[Strongylocentrotus_purpuratus], XP_030828411.1_RNA-binding_protein_25-like_[Strongylocentrotus_purpuratus], XP_030832485.1_uncharacterized_protein_LOC585687_[Strongylocentrotus_purpuratus], XP_030834489.1_uncharacterized_protein_LOC100892971_[Strongylocentrotus…
OG0000305			gbr.107.11.t1, gbr.119.12.t1, gbr.135.39.t1, gbr.15.108.t1, gbr.169.6.t1, gbr.1764.2.t1, gbr.191.2.t1, gbr.279.26.t1, gbr.297.21.t1, gbr.349.18.t1, gbr.364.16.t1, gbr.371.12.t1, gbr.372.1.t1, gbr.386.23.t1, gbr.40.175.t1, gbr.40.35.t1, gbr.422.1.t1, gbr.50.46.t1, gbr.571.2.t1, gbr.62.9.t1, gbr.622.4.t1, gbr.650.3.t1, gbr.68.24.t1, gbr.68.61.t1, gbr.77.43.t1, gbr.79.25.t1, gbr.87.58.t1, gbr.91.38.…
OG0000306			gbr.116.51.t1, gbr.1314.1.t1, gbr.142.6.t1, gbr.142.7.t1, gbr.1435.1.t1, gbr.1479.1.t1, gbr.2.215.t1, gbr.2389.1.t1, gbr.243.21.t1, gbr.2806.1.t1, gbr.294.3.t1, gbr.294.5.t1, gbr.319.28.t1, gbr.323.32.t1, gbr.347.34.t1, gbr.383.17.t1, gbr.464.10.t1, gbr.464.7.t1, gbr.464.8.t1, gbr.509.2.t1, gbr.52.5.t1, gbr.526.13.t1, gbr.56.9.t1, gbr.565.8.t1, gbr.598.5.t1, gbr.64.70.t1, gbr.820.3.t1, gbr.950.1.…	XP_038066563.1_nucleolar_protein_58-like_[Patiria_miniata]
OG0000307				XP_038062988.1_uncharacterized_protein_LOC119733663_[Patiria_miniata]	XP_011683404.1_uncharacterized_protein_LOC105447261_[Strongylocentrotus_purpuratus], XP_030829579.1_uncharacterized_protein_LOC115919720_[Strongylocentrotus_purpuratus], XP_030831870.1_uncharacterized_protein_LOC115920358_[Strongylocentrotus_purpuratus], XP_030831922.1_uncharacterized_protein_LOC115920371_[Strongylocentrotus_purpuratus], XP_030835457.1_uncharacterized_protein_LOC115921687_[Strong…
OG0000308					XP_030835282.1_phosphoinositide_3-kinase_adapter_protein_1_isoform_X1_[Strongylocentrotus_purpuratus], XP_030835283.1_phosphoinositide_3-kinase_adapter_protein_1_isoform_X2_[Strongylocentrotus_purpuratus], XP_030835284.1_phosphoinositide_3-kinase_adapter_protein_1_isoform_X3_[Strongylocentrotus_purpuratus], XP_030835285.1_phosphoinositide_3-kinase_adapter_protein_1_isoform_X4_[Strongylocentrotus_…
OG0000309					XP_030849086.1_fibropellin-1_isoform_X1_[Strongylocentrotus_purpuratus], XP_030849087.1_fibropellin-1_isoform_X2_[Strongylocentrotus_purpuratus], XP_030849088.1_fibropellin-1_isoform_X3_[Strongylocentrotus_purpuratus], XP_030849089.1_fibropellin-1_isoform_X4_[Strongylocentrotus_purpuratus], XP_030849090.1_fibropellin-1_isoform_X5_[Strongylocentrotus_purpuratus], XP_030849091.1_fibropellin-1_isofo…
OG0000310	PIK34176.1_hypothetical_protein_BSL78_28998_[Apostichopus_japonicus], PIK36216.1_hypothetical_protein_BSL78_26952_[Apostichopus_japonicus], PIK37420.1_hypothetical_protein_BSL78_25749_[Apostichopus_japonicus], PIK37871.1_Transposon_Ty3-I_Gag-Pol_polyprotein_[Apostichopus_japonicus], PIK37920.1_Retrovirus_polyprotein_[Apostichopus_japonicus], PIK38886.1_Transposon_Ty3-I_Gag-Pol_polyprotein_[Aposti…			XP_038072725.1_uncharacterized_protein_LOC119741114_[Patiria_miniata], XP_038074823.1_uncharacterized_protein_LOC119742731_[Patiria_miniata]	XP_030833612.1_uncharacterized_protein_LOC115920950_[Strongylocentrotus_purpuratus]
OG0000311	PIK34568.1_hypothetical_protein_BSL78_28609__partial_[Apostichopus_japonicus], PIK44717.1_hypothetical_protein_BSL78_18419_[Apostichopus_japonicus]	XP_033640374.1_protein_scribble_homolog_isoform_X1_[Asterias_rubens], XP_033640375.1_protein_scribble_homolog_isoform_X2_[Asterias_rubens], XP_033640376.1_protein_scribble_homolog_isoform_X3_[Asterias_rubens], XP_033640377.1_protein_scribble_homolog_isoform_X4_[Asterias_rubens], XP_033640378.1_protein_scribble_homolog_isoform_X5_[Asterias_rubens], XP_033640379.1_protein_scribble_homolog_isoform_X…	gbr.360.26.t1_gbr.360.27.t1	XP_038051483.1_protein_scribble_homolog_isoform_X1_[Patiria_miniata], XP_038051484.1_protein_scribble_homolog_isoform_X2_[Patiria_miniata], XP_038051485.1_protein_scribble_homolog_isoform_X3_[Patiria_miniata], XP_038051486.1_protein_scribble_homolog_isoform_X4_[Patiria_miniata], XP_038051487.1_protein_scribble_homolog_isoform_X5_[Patiria_miniata], XP_038051488.1_protein_scribble_homolog_isoform_X…	XP_030830460.1_protein_scribble_homolog_isoform_X14_[Strongylocentrotus_purpuratus], XP_030830461.1_protein_scribble_homolog_isoform_X15_[Strongylocentrotus_purpuratus], XP_030830462.1_protein_scribble_homolog_isoform_X16_[Strongylocentrotus_purpuratus], XP_030830463.1_protein_scribble_homolog_isoform_X17_[Strongylocentrotus_purpuratus], XP_030830465.1_protein_scribble_homolog_isoform_X18_[Strong…
OG0000312	PIK37045.1_hypothetical_protein_BSL78_26122_[Apostichopus_japonicus]				XP_001195228.3_uncharacterized_protein_LOC756464_isoform_X2_[Strongylocentrotus_purpuratus], XP_003726892.2_uncharacterized_protein_LOC756464_isoform_X2_[Strongylocentrotus_purpuratus], XP_011663960.2_uncharacterized_protein_LOC580197_[Strongylocentrotus_purpuratus], XP_011676478.1_uncharacterized_protein_LOC579521_[Strongylocentrotus_purpuratus], XP_011676479.2_uncharacterized_protein_LOC756464_…
OG0000313	PIK37240.1_hypothetical_protein_BSL78_25932_[Apostichopus_japonicus], PIK42673.1_hypothetical_protein_BSL78_20470_[Apostichopus_japonicus], PIK44896.1_hypothetical_protein_BSL78_18234_[Apostichopus_japonicus], PIK45687.1_hypothetical_protein_BSL78_17450_[Apostichopus_japonicus], PIK48162.1_hypothetical_protein_BSL78_14954_[Apostichopus_japonicus], PIK48458.1_hypothetical_protein_BSL78_14706_[Apos…		gbr.196.3.t1, gbr.352.1.t1	XP_038069824.1_uncharacterized_protein_K02A2.6-like_[Patiria_miniata]	XP_011661130.2_uncharacterized_protein_K02A2.6_[Strongylocentrotus_purpuratus], XP_011661776.2_uncharacterized_protein_K02A2.6-like_[Strongylocentrotus_purpuratus], XP_011662120.1_uncharacterized_protein_K02A2.6_[Strongylocentrotus_purpuratus], XP_011663023.2_uncharacterized_protein_K02A2.6-like_[Strongylocentrotus_purpuratus], XP_011672013.2_uncharacterized_protein_K02A2.6-like_[Strongylocentrot…
OG0000314	PIK38268.1_hypothetical_protein_BSL78_24888_[Apostichopus_japonicus], PIK44986.1_hypothetical_protein_BSL78_18170__partial_[Apostichopus_japonicus], PIK47132.1_hypothetical_protein_BSL78_15983_[Apostichopus_japonicus], PIK47193.1_hypothetical_protein_BSL78_15939_[Apostichopus_japonicus], PIK48185.1_hypothetical_protein_BSL78_14928_[Apostichopus_japonicus], PIK48357.1_hypothetical_protein_BSL78_14…	XP_033629638.1_uncharacterized_protein_LOC117291821_[Asterias_rubens], XP_033639084.1_uncharacterized_protein_LOC117299645_[Asterias_rubens], XP_033646395.1_uncharacterized_protein_LOC117305625_[Asterias_rubens], XP_033646680.1_uncharacterized_protein_LOC117305901_[Asterias_rubens], XP_033647035.1_uncharacterized_protein_LOC117306659_[Asterias_rubens]	gbr.12.19.t1, gbr.427.1.t1	XP_038050850.1_uncharacterized_protein_LOC119724000_[Patiria_miniata], XP_038052336.1_uncharacterized_protein_LOC119725005_[Patiria_miniata], XP_038058549.1_uncharacterized_protein_LOC119729826_[Patiria_miniata], XP_038058796.1_uncharacterized_protein_LOC119730083_[Patiria_miniata], XP_038062985.1_uncharacterized_protein_LOC119733659_[Patiria_miniata], XP_038063243.1_uncharacterized_protein_LOC11…	XP_030833438.1_uncharacterized_protein_LOC115918415_[Strongylocentrotus_purpuratus], XP_030844979.1_uncharacterized_protein_LOC115918077_[Strongylocentrotus_purpuratus], XP_030844980.1_uncharacterized_protein_LOC115918077_[Strongylocentrotus_purpuratus], XP_030844981.1_uncharacterized_protein_LOC115918077_[Strongylocentrotus_purpuratus], XP_030855801.1_uncharacterized_protein_LOC100890321_[Strong…
OG0000315	PIK38797.1_hypothetical_protein_BSL78_24352_[Apostichopus_japonicus], PIK49504.1_hypothetical_protein_BSL78_13609_[Apostichopus_japonicus], PIK52752.1_hypothetical_protein_BSL78_10326__partial_[Apostichopus_japonicus], PIK58363.1_putative_N-lysine_methyltransferase_SETD8-A-like_[Apostichopus_japonicus], PIK59075.1_putative_histone-lysine_N-methyltransferase_pr-set7-like_[Apostichopus_japonicus]	XP_033632474.1_histone-lysine_N-methyltransferase_PR-Set7-like_[Asterias_rubens], XP_033636905.1_uncharacterized_protein_LOC117297851_[Asterias_rubens], XP_033638383.1_uncharacterized_protein_LOC117299076_[Asterias_rubens]	gbr.533.5.t1	XP_038047965.1_N-lysine_methyltransferase_KMT5A-A-like_[Patiria_miniata], XP_038047969.1_uncharacterized_protein_LOC119722053_isoform_X2_[Patiria_miniata], XP_038047970.1_uncharacterized_protein_LOC119722053_isoform_X3_[Patiria_miniata], XP_038047971.1_uncharacterized_protein_LOC119722053_isoform_X4_[Patiria_miniata], XP_038047972.1_uncharacterized_protein_LOC119722053_isoform_X5_[Patiria_miniata…
OG0000316	PIK39333.1_Carbonyl_reductase_[Apostichopus_japonicus], PIK39334.1_Carbonyl_reductase_[Apostichopus_japonicus], PIK43182.1_Carbonyl_reductase_[Apostichopus_japonicus], PIK47140.1_Carbonyl_reductase_[Apostichopus_japonicus], PIK49408.1_Carbonyl_reductase_[Apostichopus_japonicus], PIK52853.1_putative_carbonyl_reductase_[Apostichopus_japonicus]	XP_033629911.1_carbonyl_reductase_[NADPH]_3-like_[Asterias_rubens], XP_033639673.1_carbonyl_reductase_[NADPH]_1-like_[Asterias_rubens], XP_033639674.1_carbonyl_reductase_[NADPH]_1-like_[Asterias_rubens]	gbr.127.1.t1, gbr.127.2.t1, gbr.127.3.t1, gbr.127.4.t1, gbr.127.5.t1, gbr.547.10.t1, gbr.547.11.t1, gbr.547.12.t1, gbr.547.9.t1	XP_038073440.1_carbonyl_reductase_[NADPH]_1-like_[Patiria_miniata], XP_038078924.1_carbonyl_reductase_[NADPH]_3-like_[Patiria_miniata], XP_038079338.1_carbonyl_reductase_[NADPH]_1-like_[Patiria_miniata], XP_038079339.1_carbonyl_reductase_[NADPH]_1-like_isoform_X1_[Patiria_miniata], XP_038079340.1_carbonyl_reductase_[NADPH]_1-like_isoform_X2_[Patiria_miniata], XP_038079341.1_carbonyl_reductase_[NA…	XP_001188609.3_carbonyl_reductase_[NADPH]_3_[Strongylocentrotus_purpuratus], XP_011667500.2_carbonyl_reductase_[NADPH]_1_[Strongylocentrotus_purpuratus], XP_011667501.2_carbonyl_reductase_[NADPH]_1_[Strongylocentrotus_purpuratus], XP_030846763.1_carbonyl_reductase_[NADPH]_3-like_[Strongylocentrotus_purpuratus], XP_780055.3_carbonyl_reductase_[NADPH]_1_[Strongylocentrotus_purpuratus]
OG0000317	PIK41053.1_hypothetical_protein_BSL78_22095__partial_[Apostichopus_japonicus]				XP_030827802.1_uncharacterized_protein_LOC115919126_isoform_X1_[Strongylocentrotus_purpuratus], XP_030827960.1_uncharacterized_protein_LOC115919152_isoform_X1_[Strongylocentrotus_purpuratus], XP_030830937.1_uncharacterized_protein_LOC105440195_isoform_X1_[Strongylocentrotus_purpuratus], XP_030831249.1_uncharacterized_protein_LOC115920198_isoform_X1_[Strongylocentrotus_purpuratus], XP_030832180.1_…
OG0000318	PIK42549.1_putative_calcium-activated_potassium_channel_subunit_alpha-1-like_[Apostichopus_japonicus]	XP_033643743.1_calcium-activated_potassium_channel_subunit_alpha-1-like_isoform_X1_[Asterias_rubens], XP_033643744.1_calcium-activated_potassium_channel_subunit_alpha-1-like_isoform_X2_[Asterias_rubens], XP_033643745.1_calcium-activated_potassium_channel_subunit_alpha-1-like_isoform_X3_[Asterias_rubens], XP_033643746.1_calcium-activated_potassium_channel_subunit_alpha-1-like_isoform_X4_[Asterias_…	gbr.105.17.t1	XP_038061215.1_calcium-activated_potassium_channel_subunit_alpha-1-like_isoform_X1_[Patiria_miniata], XP_038061216.1_calcium-activated_potassium_channel_subunit_alpha-1-like_isoform_X2_[Patiria_miniata], XP_038061217.1_calcium-activated_potassium_channel_subunit_alpha-1-like_isoform_X3_[Patiria_miniata], XP_038061219.1_calcium-activated_potassium_channel_subunit_alpha-1-like_isoform_X4_[Patiria_m…	XP_030835947.1_calcium-activated_potassium_channel_subunit_alpha-1_[Strongylocentrotus_purpuratus]
OG0000319	PIK44192.1_putative_MFS-type_transporter_SLC18B1_[Apostichopus_japonicus], PIK57102.1_putative_MFS-type_transporter_SLC18B1_[Apostichopus_japonicus], PIK57103.1_putative_MFS-type_transporter_SLC18B1_[Apostichopus_japonicus], PIK57306.1_putative_MFS-type_transporter_SLC18B1_[Apostichopus_japonicus], PIK58154.1_putative_MFS-type_transporter_SLC18B1_[Apostichopus_japonicus]	XP_033640238.1_MFS-type_transporter_SLC18B1-like_[Asterias_rubens], XP_033640571.1_MFS-type_transporter_SLC18B1-like_[Asterias_rubens]	gbr.113.3.t1, gbr.277.10.t1, gbr.65.59.t1	XP_038051548.1_MFS-type_transporter_SLC18B1-like_isoform_X1_[Patiria_miniata], XP_038051549.1_MFS-type_transporter_SLC18B1-like_isoform_X1_[Patiria_miniata], XP_038051550.1_MFS-type_transporter_SLC18B1-like_isoform_X1_[Patiria_miniata], XP_038051551.1_MFS-type_transporter_SLC18B1-like_isoform_X1_[Patiria_miniata], XP_038051552.1_MFS-type_transporter_SLC18B1-like_isoform_X2_[Patiria_miniata], XP_0…	XP_030828680.1_MFS-type_transporter_SLC18B1_[Strongylocentrotus_purpuratus], XP_030829068.1_MFS-type_transporter_SLC18B1_[Strongylocentrotus_purpuratus]
OG0000320	PIK45718.1_putative_dynein_heavy_chain_8__axonemal-like_[Apostichopus_japonicus], PIK45719.1_hypothetical_protein_BSL78_17425_[Apostichopus_japonicus], PIK50853.1_hypothetical_protein_BSL78_12278_[Apostichopus_japonicus], PIK50854.1_putative_dynein_heavy_chain_8__axonemal-like_[Apostichopus_japonicus], PIK59135.1_hypothetical_protein_BSL78_03940_[Apostichopus_japonicus], PIK59136.1_putative_dynei…	XP_033625538.1_dynein_heavy_chain_5__axonemal-like_[Asterias_rubens], XP_033635858.1_dynein_heavy_chain_5__axonemal-like_isoform_X1_[Asterias_rubens], XP_033635859.1_dynein_heavy_chain_5__axonemal-like_isoform_X2_[Asterias_rubens], XP_033635860.1_dynein_heavy_chain_5__axonemal-like_isoform_X3_[Asterias_rubens], XP_033641432.1_dynein_heavy_chain_8__axonemal-like_[Asterias_rubens]	gbr.243.10.t1_gbr.243.8.t1, gbr.25.117.t1_gbr.25.119.t1, gbr.435.8.t1_gbr.435.8.t1_gbr.435.6.t1	XP_038065048.1_dynein_heavy_chain_8__axonemal-like_isoform_X1_[Patiria_miniata], XP_038065049.1_dynein_heavy_chain_8__axonemal-like_isoform_X2_[Patiria_miniata], XP_038069871.1_dynein_heavy_chain_5__axonemal-like__partial_[Patiria_miniata], XP_038077464.1_dynein_heavy_chain_5__axonemal-like_isoform_X1_[Patiria_miniata], XP_038077465.1_dynein_heavy_chain_5__axonemal-like_isoform_X2_[Patiria_miniat…	XP_030831333.1_dynein_heavy_chain_5__axonemal_isoform_X1_[Strongylocentrotus_purpuratus], XP_030831334.1_dynein_heavy_chain_5__axonemal_isoform_X2_[Strongylocentrotus_purpuratus], XP_030832172.1_dynein_heavy_chain_8__axonemal_[Strongylocentrotus_purpuratus], XP_030851070.1_dynein_heavy_chain_5__axonemal_isoform_X1_[Strongylocentrotus_purpuratus], XP_030851071.1_dynein_heavy_chain_5__axonemal_isof…
OG0000321	PIK49778.1_hypothetical_protein_BSL78_13365_[Apostichopus_japonicus]	XP_033631980.1_uncharacterized_protein_LOC117293685_[Asterias_rubens], XP_033643432.1_uncharacterized_protein_LOC117303368_[Asterias_rubens]	gbr.138.15.t1, gbr.138.16.t1, gbr.138.17.t1, gbr.138.18.t1, gbr.138.19.t1, gbr.156.10.t1, gbr.394.12.t1, gbr.418.3.t1, gbr.418.4.t1, gbr.42.70.t1, gbr.470.10.t1, gbr.470.11.t1, gbr.470.9.t1, gbr.69.41.t1, gbr.71.36.t1, gbr.84.32.t1	XP_038056966.1_uncharacterized_protein_LOC119728706_[Patiria_miniata], XP_038066333.1_uncharacterized_protein_LOC119736389_[Patiria_miniata], XP_038066880.1_branched-chain-amino-acid_aminotransferase-like_protein_1_[Patiria_miniata], XP_038066881.1_branched-chain-amino-acid_aminotransferase-like_protein_2_[Patiria_miniata], XP_038066934.1_branched-chain-amino-acid_aminotransferase-like_protein_2_…	XP_011679841.1_uncharacterized_protein_LOC100892712_[Strongylocentrotus_purpuratus]
OG0000322	PIK50713.1_hypothetical_protein_BSL78_12399_[Apostichopus_japonicus]				XP_003725189.1_E3_ubiquitin-protein_ligase_TRIM50-like_[Strongylocentrotus_purpuratus], XP_003729776.2_tripartite_motif_containing_13-like_[Strongylocentrotus_purpuratus], XP_003729977.1_tripartite_motif-containing_protein_40-like_[Strongylocentrotus_purpuratus], XP_011671665.1_acidic_leucine-rich_nuclear_phosphoprotein_32_family_member_B-like_[Strongylocentrotus_purpuratus], XP_011672192.2_E3_ub…
OG0000323		XP_033624205.1_neuropilin-1-like_[Asterias_rubens], XP_033624216.1_scavenger_receptor_cysteine-rich_domain-containing_group_B_protein-like_[Asterias_rubens], XP_033624228.1_scavenger_receptor_cysteine-rich_domain-containing_group_B_protein-like_[Asterias_rubens], XP_033624238.1_scavenger_receptor_cysteine-rich_domain-containing_group_B_protein-like_[Asterias_rubens], XP_033628439.1_deleted_in_mal…	gbr.166.35.t1, gbr.172.5.t1, gbr.172.6.t1, gbr.172.7.t1, gbr.22.26.t1, gbr.289.8.t1, gbr.289.9.t1, gbr.303.21.t1, gbr.54.11.t1, gbr.54.7.t1, gbr.61.60.t1, gbr.92.45.t1	XP_038045523.1_scavenger_receptor_cysteine-rich_domain_superfamily_protein-like_[Patiria_miniata], XP_038045985.1_scavenger_receptor_cysteine-rich_type_1_protein_M130-like__partial_[Patiria_miniata], XP_038048200.1_deleted_in_malignant_brain_tumors_1_protein-like_[Patiria_miniata], XP_038053929.1_neurotrypsin-like_[Patiria_miniata], XP_038054096.1_scavenger_receptor_cysteine-rich_domain-containin…
OG0000324		XP_033627301.1_kappa-type_opioid_receptor-like_[Asterias_rubens], XP_033628269.1_kappa-type_opioid_receptor-like_[Asterias_rubens], XP_033638992.1_pineal_opsin-like_[Asterias_rubens]	gbr.166.38.t1, gbr.19.88.t1, gbr.19.89.t1, gbr.19.90.t1, gbr.19.91.t1, gbr.19.92.t1, gbr.19.93.t1, gbr.19.94.t1, gbr.19.95.t1, gbr.267.22.t1, gbr.267.24.t1, gbr.267.25.t1, gbr.267.26.t1, gbr.282.14.t1, gbr.53.20.t1, gbr.8.81.t1, gbr.8.82.t1, gbr.8.83.t1, gbr.8.84.t1, gbr.8.85.t1, gbr.8.86.t1	XP_038047663.1_neuropeptides_capa_receptor-like_[Patiria_miniata], XP_038054029.1_somatostatin_receptor_type_2-like_[Patiria_miniata], XP_038059363.1_galanin_receptor_2a-like_[Patiria_miniata], XP_038061400.1_neuromedin-U_receptor_2-like_[Patiria_miniata], XP_038069551.1_neuromedin-U_receptor_2-like_[Patiria_miniata]
OG0000325		XP_033627441.1_uncharacterized_protein_LOC117290256_[Asterias_rubens], XP_033628322.1_uncharacterized_protein_LOC117290875_[Asterias_rubens], XP_033631821.1_uncharacterized_protein_LOC117293567_[Asterias_rubens], XP_033634191.1_uncharacterized_protein_LOC117295602_[Asterias_rubens], XP_033634812.1_uncharacterized_protein_LOC117296056_[Asterias_rubens], XP_033638533.1_V_D_J_recombination-activatin…	gbr.120.43.t1, gbr.283.1.t1, gbr.291.4.t1, gbr.358.44.t1, gbr.441.14.t1, gbr.71.39.t1	XP_038049514.1_uncharacterized_protein_LOC119723080_isoform_X1_[Patiria_miniata], XP_038049523.1_uncharacterized_protein_LOC119723080_isoform_X2_[Patiria_miniata], XP_038053533.1_uncharacterized_protein_LOC119725985_[Patiria_miniata], XP_038062601.1_uncharacterized_protein_LOC119733094_[Patiria_miniata], XP_038063028.1_uncharacterized_protein_LOC119733716_[Patiria_miniata]	XP_003723372.2_uncharacterized_protein_LOC100892859_[Strongylocentrotus_purpuratus], XP_011667102.2_V_D_J_recombination-activating_protein_1-like_[Strongylocentrotus_purpuratus], XP_030828701.1_uncharacterized_protein_LOC105439624_isoform_X1_[Strongylocentrotus_purpuratus], XP_030828702.1_uncharacterized_protein_LOC105439624_isoform_X2_[Strongylocentrotus_purpuratus], XP_030830340.1_uncharacteriz…
OG0000326		XP_033629959.1_uncharacterized_protein_LOC117292140_isoform_X1_[Asterias_rubens], XP_033629960.1_uncharacterized_protein_LOC117292140_isoform_X2_[Asterias_rubens], XP_033630642.1_uncharacterized_protein_LOC117292628_[Asterias_rubens], XP_033631889.1_uncharacterized_protein_LOC117293626_[Asterias_rubens], XP_033638868.1_uncharacterized_protein_LOC117299440_[Asterias_rubens], XP_033639130.1_unchara…	gbr.251.28.t1, gbr.56.111.t1, gbr.695.2.t1	XP_038055506.1_uncharacterized_protein_LOC119727622_[Patiria_miniata], XP_038055787.1_uncharacterized_protein_LOC119727794__partial_[Patiria_miniata], XP_038055788.1_uncharacterized_protein_LOC119727795_[Patiria_miniata], XP_038056280.1_uncharacterized_protein_LOC119728211_[Patiria_miniata], XP_038056881.1_uncharacterized_protein_LOC119728640_[Patiria_miniata], XP_038079319.1_uncharacterized_prot…	XP_011662879.2_uncharacterized_protein_LOC105437692_[Strongylocentrotus_purpuratus], XP_030830563.1_uncharacterized_protein_LOC115919956_[Strongylocentrotus_purpuratus], XP_030831682.1_uncharacterized_protein_LOC105443976_[Strongylocentrotus_purpuratus], XP_030833175.1_uncharacterized_protein_LOC115920747_[Strongylocentrotus_purpuratus], XP_030833743.1_uncharacterized_protein_LOC105436453_[Strong…
OG0000327		XP_033638642.1_lactadherin-like_[Asterias_rubens]		XP_038051445.1_lactadherin-like_isoform_X1_[Patiria_miniata], XP_038051446.1_lactadherin-like_isoform_X2_[Patiria_miniata], XP_038052363.1_lactadherin-like_[Patiria_miniata], XP_038052366.1_lactadherin-like_[Patiria_miniata], XP_038052430.1_lactadherin-like_[Patiria_miniata], XP_038058849.1_lactadherin-like_[Patiria_miniata], XP_038060028.1_lactadherin-like_[Patiria_miniata], XP_038060047.1_lacta…
OG0000328		XP_033641790.1_complement_C1q_and_tumor_necrosis_factor-related_protein_9A-like_isoform_X1_[Asterias_rubens], XP_033641818.1_complement_C1q_and_tumor_necrosis_factor-related_protein_9-like_[Asterias_rubens], XP_033641884.1_complement_C1q_and_tumor_necrosis_factor-related_protein_9-like_[Asterias_rubens], XP_033642249.1_complement_C1q_and_tumor_necrosis_factor-related_protein_9B-like_[Asterias_rub…	gbr.227.2.t1, gbr.423.11.t1	XP_038071815.1_collagen_alpha-1_X__chain-like_[Patiria_miniata], XP_038073565.1_collagen_alpha-1_X__chain-like_[Patiria_miniata]	XP_003729490.1_collagen_alpha-1_X__chain_[Strongylocentrotus_purpuratus]
OG0000329			gbr.1230.1.t1, gbr.60.100.t1, gbr.60.101.t1, gbr.60.102.t1, gbr.60.103.t1, gbr.60.104.t1, gbr.60.105.t1	XP_038058760.1_uncharacterized_protein_LOC119730043_[Patiria_miniata], XP_038058898.1_development-specific_protein_LVN1.2-like_[Patiria_miniata], XP_038058917.1_uncharacterized_protein_LOC119730200_[Patiria_miniata], XP_038059091.1_development-specific_protein_LVN1.2-like_isoform_X1_[Patiria_miniata], XP_038059092.1_development-specific_protein_LVN1.2-like_isoform_X2_[Patiria_miniata], XP_0380591…
OG0000330				XP_038056199.1_fibrillin-1-like_isoform_X1_[Patiria_miniata], XP_038056200.1_fibrillin-1-like_isoform_X2_[Patiria_miniata], XP_038056202.1_fibrillin-1-like_isoform_X3_[Patiria_miniata], XP_038056203.1_fibrillin-1-like_isoform_X4_[Patiria_miniata], XP_038056204.1_fibrillin-1-like_isoform_X5_[Patiria_miniata], XP_038056205.1_fibrillin-1-like_isoform_X6_[Patiria_miniata], XP_038056206.1_fibrillin-1-…
OG0000331					XP_011662727.2_uncharacterized_protein_LOC105437620_[Strongylocentrotus_purpuratus], XP_030835938.1_flocculation_protein_FLO11-like_[Strongylocentrotus_purpuratus], XP_030837582.1_uncharacterized_protein_LOC105438843_[Strongylocentrotus_purpuratus], XP_030840016.1_mucin-17-like_[Strongylocentrotus_purpuratus], XP_030841083.1_uncharacterized_threonine-rich_GPI-anchored_glycoprotein_PJ4664.02__part…
OG0000332					XP_011681799.2_protein_HEG-like_[Strongylocentrotus_purpuratus], XP_011682665.2_uncharacterized_protein_LOC105446932_[Strongylocentrotus_purpuratus], XP_030831961.1_cell_wall_protein_DAN4__partial_[Strongylocentrotus_purpuratus], XP_030844879.1_fibropellin-3-like_[Strongylocentrotus_purpuratus], XP_030844881.1_fibrillin-2_[Strongylocentrotus_purpuratus], XP_030844884.1_fibrillin-1_isoform_X1_[Str…
OG0000333					XP_030827928.1_uncharacterized_protein_LOC100892916_[Strongylocentrotus_purpuratus], XP_030827929.1_uncharacterized_protein_LOC105444214_[Strongylocentrotus_purpuratus], XP_030828597.1_uncharacterized_protein_LOC100888734_[Strongylocentrotus_purpuratus], XP_030835883.1_uncharacterized_protein_LOC105437212_[Strongylocentrotus_purpuratus], XP_030835902.1_CD5_antigen-like_[Strongylocentrotus_purpura…
OG0000334	PIK33443.1_putative_protocadherin-15-like__partial_[Apostichopus_japonicus]	XP_033643929.1_protocadherin-15-like_isoform_X1_[Asterias_rubens], XP_033643930.1_protocadherin-15-like_isoform_X2_[Asterias_rubens], XP_033643931.1_protocadherin-15-like_isoform_X3_[Asterias_rubens], XP_033643932.1_protocadherin-15-like_isoform_X4_[Asterias_rubens], XP_033643933.1_protocadherin-15-like_isoform_X5_[Asterias_rubens], XP_033643934.1_protocadherin-15-like_isoform_X6_[Asterias_rubens…	gbr.75.74.t1	XP_038060153.1_protocadherin-15-like_isoform_X1_[Patiria_miniata], XP_038060154.1_protocadherin-15-like_isoform_X2_[Patiria_miniata], XP_038060155.1_protocadherin-15-like_isoform_X3_[Patiria_miniata], XP_038060156.1_protocadherin-15-like_isoform_X4_[Patiria_miniata], XP_038060157.1_protocadherin-15-like_isoform_X5_[Patiria_miniata], XP_038060158.1_protocadherin-15-like_isoform_X6_[Patiria_miniata…	XP_030835041.1_protocadherin-15-like_[Strongylocentrotus_purpuratus], XP_030835700.1_protocadherin-15-like_isoform_X1_[Strongylocentrotus_purpuratus], XP_030835701.1_protocadherin-15-like_isoform_X2_[Strongylocentrotus_purpuratus], XP_030835702.1_protocadherin-15-like_isoform_X3_[Strongylocentrotus_purpuratus], XP_030835708.1_protocadherin-15-like_[Strongylocentrotus_purpuratus], XP_030835709.1_u…
OG0000335	PIK33926.1_hypothetical_protein_BSL78_29253_[Apostichopus_japonicus], PIK33927.1_putative_GTPase_IMAP_family_member_4-like__partial_[Apostichopus_japonicus], PIK34746.1_hypothetical_protein_BSL78_28425_[Apostichopus_japonicus], PIK34747.1_putative_GTPase_IMAP_family_member_4-like_[Apostichopus_japonicus], PIK34748.1_putative_GTPase_IMAP_family_member_8-like_[Apostichopus_japonicus], PIK43912.1_hy…
OG0000336	PIK34078.1_hypothetical_protein_BSL78_29098_[Apostichopus_japonicus], PIK37585.1_hypothetical_protein_BSL78_25582_[Apostichopus_japonicus], PIK37740.1_hypothetical_protein_BSL78_25428_[Apostichopus_japonicus], PIK40746.1_hypothetical_protein_BSL78_22408_[Apostichopus_japonicus], PIK42002.1_hypothetical_protein_BSL78_21124_[Apostichopus_japonicus], PIK42781.1_hypothetical_protein_BSL78_20355_[Apos…
OG0000337	PIK34810.1_hypothetical_protein_BSL78_28366_[Apostichopus_japonicus], PIK34953.1_hypothetical_protein_BSL78_28221_[Apostichopus_japonicus], PIK36053.1_hypothetical_protein_BSL78_27118_[Apostichopus_japonicus], PIK36054.1_hypothetical_protein_BSL78_27119_[Apostichopus_japonicus], PIK36055.1_hypothetical_protein_BSL78_27120_[Apostichopus_japonicus], PIK40700.1_hypothetical_protein_BSL78_22455_[Apos…	XP_033631329.1_uncharacterized_protein_LOC117293214_[Asterias_rubens]	gbr.14.147.t1, gbr.180.14.t1, gbr.2660.1.t1, gbr.507.6.t1, gbr.533.16.t1, gbr.533.17.t1, gbr.533.20.t1, gbr.621.10.t1, gbr.839.1.t1	XP_038052534.1_uncharacterized_protein_LOC119725265_[Patiria_miniata], XP_038052836.1_uncharacterized_protein_LOC119725502_[Patiria_miniata], XP_038062319.1_uncharacterized_protein_LOC119732787_[Patiria_miniata], XP_038062321.1_uncharacterized_protein_LOC119732788_[Patiria_miniata], XP_038062325.1_uncharacterized_protein_LOC119732793_[Patiria_miniata], XP_038062541.1_uncharacterized_protein_LOC11…	XP_011677748.1_uncharacterized_protein_LOC105444767_isoform_X1_[Strongylocentrotus_purpuratus], XP_011680559.1_uncharacterized_protein_LOC100893587_[Strongylocentrotus_purpuratus], XP_030833255.1_uncharacterized_protein_LOC105444767_isoform_X2_[Strongylocentrotus_purpuratus]
OG0000338	PIK34997.1_putative_RNA-directed_DNA_polymerase_from_mobile_element_jockey-like_[Apostichopus_japonicus], PIK36057.1_hypothetical_protein_BSL78_27122_[Apostichopus_japonicus], PIK46565.1_hypothetical_protein_BSL78_16574_[Apostichopus_japonicus], PIK46703.1_hypothetical_protein_BSL78_16441_[Apostichopus_japonicus], PIK47844.1_hypothetical_protein_BSL78_15289_[Apostichopus_japonicus], PIK53126.1_pu…	XP_033628848.1_uncharacterized_protein_LOC117291317_[Asterias_rubens], XP_033632437.1_uncharacterized_protein_LOC117294034_[Asterias_rubens], XP_033637873.1_uncharacterized_protein_LOC117298663_[Asterias_rubens], XP_033638490.1_uncharacterized_protein_LOC117299136_[Asterias_rubens]	gbr.231.20.t1, gbr.327.4.t1, gbr.355.20.t1, gbr.472.3.t1, gbr.479.5.t1, gbr.516.4.t1, gbr.524.5.t1, gbr.59.2.t1, gbr.660.8.t1, gbr.72.156.t1, gbr.92.14.t1	XP_038050334.1_uncharacterized_protein_LOC119723619_[Patiria_miniata], XP_038077400.1_uncharacterized_protein_LOC119745248_[Patiria_miniata]	XP_030832120.1_uncharacterized_protein_LOC105436543_[Strongylocentrotus_purpuratus], XP_030838384.1_uncharacterized_protein_LOC115922819_[Strongylocentrotus_purpuratus], XP_030839274.1_uncharacterized_protein_LOC115923141_[Strongylocentrotus_purpuratus], XP_030840792.1_uncharacterized_protein_LOC115923703_[Strongylocentrotus_purpuratus], XP_030855774.1_uncharacterized_protein_LOC115929847_[Strong…
OG0000339	PIK35598.1_hypothetical_protein_BSL78_27578_[Apostichopus_japonicus], PIK37235.1_hypothetical_protein_BSL78_25927_[Apostichopus_japonicus], PIK38595.1_hypothetical_protein_BSL78_24567_[Apostichopus_japonicus], PIK40840.1_putative_P2X_purinoceptor_7-like_[Apostichopus_japonicus], PIK42272.1_hypothetical_protein_BSL78_20881_[Apostichopus_japonicus], PIK43233.1_hypothetical_protein_BSL78_19924_[Apos…	XP_033633178.1_uncharacterized_protein_LOC117294771_[Asterias_rubens], XP_033635515.1_uncharacterized_protein_LOC117296607_[Asterias_rubens], XP_033639859.1_P2X_purinoceptor_7-like_[Asterias_rubens], XP_033643726.1_uncharacterized_protein_LOC117303617_[Asterias_rubens], XP_033645682.1_uncharacterized_protein_LOC117305071_[Asterias_rubens], XP_033646581.1_uncharacterized_protein_LOC117305813_[Aste…	gbr.301.3.t1, gbr.323.18.t1, gbr.386.31.t1, gbr.447.33.t1, gbr.533.15.t1, gbr.664.1.t1, gbr.901.2.t1	XP_038062598.1_P2X_purinoceptor_7-like_[Patiria_miniata]	XP_011663099.2_uncharacterized_protein_LOC100890412_[Strongylocentrotus_purpuratus], XP_011667779.1_uncharacterized_protein_LOC105439915_[Strongylocentrotus_purpuratus], XP_011672505.2_P2X_purinoceptor_7-like_[Strongylocentrotus_purpuratus], XP_011677897.2_uncharacterized_protein_LOC105444840_[Strongylocentrotus_purpuratus]
OG0000340	PIK35674.1_putative_sushi_domain-containing_protein_2__partial_[Apostichopus_japonicus]				XP_030832944.1_ZP_domain-containing_protein-like_[Strongylocentrotus_purpuratus], XP_030833823.1_sushi_domain-containing_protein_2_[Strongylocentrotus_purpuratus], XP_030833824.1_protein_mesh-like_[Strongylocentrotus_purpuratus], XP_030833825.1_E-selectin-like_[Strongylocentrotus_purpuratus], XP_030833827.1_sushi_domain-containing_protein_2_[Strongylocentrotus_purpuratus], XP_030833828.1_sushi_do…
OG0000341	PIK38023.1_putative_amiloride-sensitive_sodium_channel_subunit_alpha_[Apostichopus_japonicus], PIK46573.1_putative_degenerin_mec-10-like_[Apostichopus_japonicus], PIK60744.1_hypothetical_protein_BSL78_02308_[Apostichopus_japonicus]	XP_033634311.1_uncharacterized_protein_LOC117295705_[Asterias_rubens], XP_033644289.1_uncharacterized_protein_LOC117303933_[Asterias_rubens]	gbr.2.220.t1, gbr.29.1.t1, gbr.29.2.t1	XP_038061023.1_uncharacterized_protein_LOC119731823_isoform_X1_[Patiria_miniata], XP_038061024.1_uncharacterized_protein_LOC119731823_isoform_X2_[Patiria_miniata], XP_038061025.1_uncharacterized_protein_LOC119731823_isoform_X3_[Patiria_miniata], XP_038073461.1_amiloride-sensitive_sodium_channel_subunit_beta-like_[Patiria_miniata], XP_038073616.1_uncharacterized_protein_LOC119741792_[Patiria_minia…	XP_001199295.4_degenerin_deg-1_[Strongylocentrotus_purpuratus], XP_011683868.2_amiloride-sensitive_sodium_channel_subunit_alpha-like_[Strongylocentrotus_purpuratus], XP_011683875.2_degenerin_deg-1_isoform_X1_[Strongylocentrotus_purpuratus], XP_030832235.1_degenerin_deg-1-like_[Strongylocentrotus_purpuratus], XP_030832236.1_degenerin_deg-1-like_[Strongylocentrotus_purpuratus], XP_030832762.1_amilo…
OG0000342	PIK38439.1_putative_poly_ADP-ribose__polymerase_pme-5_[Apostichopus_japonicus], PIK45865.1_putative_COMM_domain-containing_protein_10_isoform_X2_[Apostichopus_japonicus], PIK56117.1_putative_poly_ADP-ribose__polymerase_pme-5_isoform_X2_[Apostichopus_japonicus]	XP_033624396.1_poly_[ADP-ribose]_polymerase_tankyrase-like_[Asterias_rubens], XP_033625691.1_poly_[ADP-ribose]_polymerase_tankyrase-like_[Asterias_rubens], XP_033647098.1_uncharacterized_protein_LOC117306730__partial_[Asterias_rubens]	gbr.261.1.t1_gbr.261.4.t1, gbr.261.4.t1, gbr.261.5.t1, gbr.318.1.t1, gbr.318.11.t1, gbr.318.13.t1, gbr.318.2.t1, gbr.318.23.t1, gbr.318.9.t1, gbr.65.19.t1, gbr.65.4.t1	XP_038072454.1_poly_[ADP-ribose]_polymerase_tankyrase-like_isoform_X1_[Patiria_miniata], XP_038072455.1_poly_[ADP-ribose]_polymerase_tankyrase-like_isoform_X2_[Patiria_miniata], XP_038072456.1_poly_[ADP-ribose]_polymerase_tankyrase-like_isoform_X3_[Patiria_miniata], XP_038072457.1_poly_[ADP-ribose]_polymerase_tankyrase-like_isoform_X4_[Patiria_miniata], XP_038072458.1_poly_[ADP-ribose]_polymerase…	XP_011671483.2_poly_[ADP-ribose]_polymerase_tankyrase_isoform_X1_[Strongylocentrotus_purpuratus], XP_793640.4_poly_[ADP-ribose]_polymerase_tankyrase_isoform_X2_[Strongylocentrotus_purpuratus]
OG0000343	PIK38692.1_putative_neuronal_acetylcholine_receptor_subunit_alpha-10__partial_[Apostichopus_japonicus], PIK38775.1_putative_neuronal_acetylcholine_receptor_subunit_alpha-9-II_[Apostichopus_japonicus], PIK46013.1_putative_neuronal_acetylcholine_receptor_subunit_alpha-7-like_[Apostichopus_japonicus], PIK46015.1_putative_neuronal_acetylcholine_receptor_subunit_alpha-9_[Apostichopus_japonicus], PIK46…	XP_033627794.1_neuronal_acetylcholine_receptor_subunit_beta-3-like_[Asterias_rubens], XP_033627797.1_neuronal_acetylcholine_receptor_subunit_alpha-7-like_[Asterias_rubens], XP_033627848.1_neuronal_acetylcholine_receptor_subunit_alpha-9-like_[Asterias_rubens], XP_033627849.1_neuronal_acetylcholine_receptor_subunit_alpha-7-like_[Asterias_rubens], XP_033632649.1_neuronal_acetylcholine_receptor_subun…	gbr.458.1.t1, gbr.458.2.t1, gbr.72.101.t1, gbr.72.102.t1	XP_038055957.1_neuronal_acetylcholine_receptor_subunit_alpha-7-like_[Patiria_miniata], XP_038057875.1_neuronal_acetylcholine_receptor_subunit_alpha-10-like_[Patiria_miniata], XP_038058662.1_neuronal_acetylcholine_receptor_subunit_alpha-10-like_[Patiria_miniata], XP_038058679.1_neuronal_acetylcholine_receptor_subunit_alpha-10-like_[Patiria_miniata], XP_038075631.1_neuronal_acetylcholine_receptor_s…	XP_030847630.1_neuronal_acetylcholine_receptor_subunit_alpha-10_isoform_X1_[Strongylocentrotus_purpuratus], XP_030847631.1_neuronal_acetylcholine_receptor_subunit_alpha-9_isoform_X2_[Strongylocentrotus_purpuratus], XP_030855030.1_neuronal_acetylcholine_receptor_subunit_alpha-7-like_[Strongylocentrotus_purpuratus], XP_788384.3_neuronal_acetylcholine_receptor_subunit_alpha-10_[Strongylocentrotus_pu…
OG0000344	PIK39610.1_putative_histone-lysine_N-methyltransferase_2C_isoform_X3_[Apostichopus_japonicus], PIK39616.1_putative_histone-lysine_N-methyltransferase_2C_isoform_X9_[Apostichopus_japonicus]	XP_033624590.1_histone-lysine_N-methyltransferase_2C-like_isoform_X1_[Asterias_rubens], XP_033624591.1_histone-lysine_N-methyltransferase_2C-like_isoform_X1_[Asterias_rubens], XP_033624592.1_histone-lysine_N-methyltransferase_2C-like_isoform_X2_[Asterias_rubens], XP_033624593.1_histone-lysine_N-methyltransferase_2C-like_isoform_X3_[Asterias_rubens], XP_033624594.1_histone-lysine_N-methyltransfera…	gbr.304.5.t1, gbr.304.6.t1	XP_038076868.1_histone-lysine_N-methyltransferase_2C-like_isoform_X1_[Patiria_miniata], XP_038076869.1_histone-lysine_N-methyltransferase_2C-like_isoform_X2_[Patiria_miniata], XP_038076870.1_histone-lysine_N-methyltransferase_2C-like_isoform_X3_[Patiria_miniata], XP_038076871.1_histone-lysine_N-methyltransferase_2C-like_isoform_X4_[Patiria_miniata], XP_038076872.1_histone-lysine_N-methyltransfera…	XP_011681285.2_histone-lysine_N-methyltransferase_2C_isoform_X11_[Strongylocentrotus_purpuratus], XP_011681294.2_histone-lysine_N-methyltransferase_2C_isoform_X12_[Strongylocentrotus_purpuratus], XP_011681295.2_histone-lysine_N-methyltransferase_2C_isoform_X13_[Strongylocentrotus_purpuratus], XP_030828628.1_histone-lysine_N-methyltransferase_2C_isoform_X1_[Strongylocentrotus_purpuratus], XP_03082…
OG0000345	PIK40578.1_putative_plexin-A3_isoform_X7_[Apostichopus_japonicus], PIK40579.1_putative_plexin-A2_[Apostichopus_japonicus], PIK40581.1_putative_plexin-A2_[Apostichopus_japonicus], PIK48789.1_putative_plexin-A4_[Apostichopus_japonicus], PIK48790.1_hypothetical_protein_BSL78_14328_[Apostichopus_japonicus], PIK57959.1_putative_plexin-A2_[Apostichopus_japonicus]	XP_033644224.1_plexin_A3-like_[Asterias_rubens], XP_033644233.1_plexin_A3-like_[Asterias_rubens], XP_033644241.1_plexin_A3-like_[Asterias_rubens], XP_033647146.1_plexin-A2-like_isoform_X1_[Asterias_rubens], XP_033647147.1_plexin-A2-like_isoform_X2_[Asterias_rubens]	gbr.173.1.t1, gbr.173.2.t1, gbr.290.9.t1, gbr.52.73.t1	XP_038054424.1_plexin-A2-like_[Patiria_miniata], XP_038060883.1_plexin-A2-like_[Patiria_miniata], XP_038060884.1_plexin-A2-like_[Patiria_miniata], XP_038060885.1_plexin-A2-like_[Patiria_miniata], XP_038066436.1_plexin-A4-like_[Patiria_miniata], XP_038066437.1_plexin-A2-like_[Patiria_miniata], XP_038070797.1_plexin-A2-like_[Patiria_miniata]	XP_030828074.1_plexin-A2_[Strongylocentrotus_purpuratus], XP_030828075.1_plexin-A2_[Strongylocentrotus_purpuratus], XP_030839392.1_plexin-A2_[Strongylocentrotus_purpuratus], XP_030839400.1_plexin-A2_[Strongylocentrotus_purpuratus], XP_030855865.1_plexin-A4_[Strongylocentrotus_purpuratus], XP_030855866.1_plexin-A4_[Strongylocentrotus_purpuratus]
OG0000346	PIK43042.1_hypothetical_protein_BSL78_20096_[Apostichopus_japonicus], PIK48539.1_hypothetical_protein_BSL78_14594_[Apostichopus_japonicus]	XP_033626170.1_WD_repeat-containing_protein_97-like_isoform_X1_[Asterias_rubens], XP_033626171.1_WD_repeat-containing_protein_97-like_isoform_X2_[Asterias_rubens], XP_033626172.1_WD_repeat-containing_protein_97-like_isoform_X3_[Asterias_rubens], XP_033626173.1_WD_repeat-containing_protein_97-like_isoform_X4_[Asterias_rubens], XP_033626174.1_WD_repeat-containing_protein_97-like_isoform_X5_[Asteria…	gbr.401.8.t1	XP_038077399.1_WD_repeat-containing_protein_97-like_isoform_X1_[Patiria_miniata], XP_038077408.1_WD_repeat-containing_protein_97-like_isoform_X1_[Patiria_miniata], XP_038077417.1_WD_repeat-containing_protein_97-like_isoform_X2_[Patiria_miniata], XP_038077425.1_WD_repeat-containing_protein_97-like_isoform_X3_[Patiria_miniata], XP_038077433.1_WD_repeat-containing_protein_97-like_isoform_X4_[Patiria…	XP_030831630.1_WD_repeat-containing_protein_97_isoform_X2_[Strongylocentrotus_purpuratus], XP_030831634.1_WD_repeat-containing_protein_97_isoform_X6_[Strongylocentrotus_purpuratus], XP_030831636.1_WD_repeat-containing_protein_97_isoform_X8_[Strongylocentrotus_purpuratus], XP_030831637.1_WD_repeat-containing_protein_97_isoform_X9_[Strongylocentrotus_purpuratus], XP_030831638.1_WD_repeat-containing…
OG0000347	PIK43077.1_putative_vacuolar_protein_sorting-associated_protein_13C__partial_[Apostichopus_japonicus], PIK43078.1_putative_vacuolar_protein_sorting-associated_protein_13C_[Apostichopus_japonicus], PIK52057.1_putative_vacuolar_protein_sorting-associated_protein_13C_[Apostichopus_japonicus], PIK52058.1_putative_vacuolar_protein_sorting-associated_protein_13C_[Apostichopus_japonicus], PIK52059.1_put…	XP_033624316.1_vacuolar_protein_sorting-associated_protein_13C-like_isoform_X1_[Asterias_rubens], XP_033624317.1_vacuolar_protein_sorting-associated_protein_13C-like_isoform_X2_[Asterias_rubens], XP_033624318.1_vacuolar_protein_sorting-associated_protein_13C-like_isoform_X3_[Asterias_rubens], XP_033624319.1_vacuolar_protein_sorting-associated_protein_13C-like_isoform_X4_[Asterias_rubens], XP_0336…	gbr.109.26.t1	XP_038046814.1_vacuolar_protein_sorting-associated_protein_13C-like_isoform_X1_[Patiria_miniata], XP_038046815.1_vacuolar_protein_sorting-associated_protein_13A-like_isoform_X2_[Patiria_miniata], XP_038046817.1_vacuolar_protein_sorting-associated_protein_13C-like_isoform_X3_[Patiria_miniata], XP_038046818.1_vacuolar_protein_sorting-associated_protein_13A-like_isoform_X4_[Patiria_miniata], XP_0380…	XP_030829186.1_vacuolar_protein_sorting-associated_protein_13C_isoform_X1_[Strongylocentrotus_purpuratus], XP_030829187.1_vacuolar_protein_sorting-associated_protein_13C_isoform_X2_[Strongylocentrotus_purpuratus], XP_030829188.1_vacuolar_protein_sorting-associated_protein_13C_isoform_X3_[Strongylocentrotus_purpuratus], XP_030829189.1_vacuolar_protein_sorting-associated_protein_13C_isoform_X4_[Str…
OG0000348	PIK46771.1_hypothetical_protein_BSL78_16369_[Apostichopus_japonicus]	XP_033630290.1_RNA_binding_protein_fox-1_homolog_3-like_isoform_X1_[Asterias_rubens], XP_033630291.1_RNA_binding_protein_fox-1_homolog_3-like_isoform_X2_[Asterias_rubens], XP_033630292.1_RNA_binding_protein_fox-1_homolog_3-like_isoform_X3_[Asterias_rubens], XP_033630293.1_RNA_binding_protein_fox-1_homolog_3-like_isoform_X4_[Asterias_rubens], XP_033630294.1_RNA_binding_protein_fox-1_homolog_3-like…	gbr.13.46.t1	XP_038066981.1_RNA_binding_protein_fox-1_homolog_3-like_isoform_X1_[Patiria_miniata], XP_038066982.1_RNA_binding_protein_fox-1_homolog_3-like_isoform_X2_[Patiria_miniata], XP_038066983.1_RNA_binding_protein_fox-1_homolog_3-like_isoform_X3_[Patiria_miniata], XP_038066984.1_RNA_binding_protein_fox-1_homolog_3-like_isoform_X4_[Patiria_miniata], XP_038066985.1_RNA_binding_protein_fox-1_homolog_3-like…	XP_011676695.2_RNA_binding_protein_fox-1_homolog_3_isoform_X1_[Strongylocentrotus_purpuratus], XP_011676702.1_RNA_binding_protein_fox-1_homolog_3_isoform_X11_[Strongylocentrotus_purpuratus], XP_030840449.1_RNA_binding_protein_fox-1_homolog_3_isoform_X2_[Strongylocentrotus_purpuratus], XP_030840450.1_RNA_binding_protein_fox-1_homolog_3_isoform_X3_[Strongylocentrotus_purpuratus], XP_030840451.1_RNA…
OG0000349	PIK46882.1_putative_otoferlin_[Apostichopus_japonicus], PIK46883.1_hypothetical_protein_BSL78_16257_[Apostichopus_japonicus], PIK62507.1_putative_otoferlin_[Apostichopus_japonicus]	XP_033645083.1_otoferlin-like_isoform_X1_[Asterias_rubens], XP_033645084.1_otoferlin-like_isoform_X2_[Asterias_rubens], XP_033645086.1_otoferlin-like_isoform_X3_[Asterias_rubens], XP_033645087.1_otoferlin-like_isoform_X4_[Asterias_rubens], XP_033645088.1_otoferlin-like_isoform_X5_[Asterias_rubens], XP_033645089.1_otoferlin-like_isoform_X6_[Asterias_rubens]	gbr.126.32.t1	XP_038056594.1_otoferlin-like_isoform_X1_[Patiria_miniata], XP_038056595.1_otoferlin-like_isoform_X2_[Patiria_miniata], XP_038056596.1_otoferlin-like_isoform_X3_[Patiria_miniata], XP_038056597.1_otoferlin-like_isoform_X4_[Patiria_miniata], XP_038056599.1_otoferlin-like_isoform_X5_[Patiria_miniata], XP_038056600.1_otoferlin-like_isoform_X6_[Patiria_miniata], XP_038056601.1_otoferlin-like_isoform_X…	XP_011675040.2_otoferlin_isoform_X1_[Strongylocentrotus_purpuratus], XP_030838557.1_otoferlin_isoform_X2_[Strongylocentrotus_purpuratus], XP_030838558.1_otoferlin_isoform_X3_[Strongylocentrotus_purpuratus], XP_030838560.1_otoferlin_isoform_X4_[Strongylocentrotus_purpuratus], XP_030838561.1_otoferlin_isoform_X5_[Strongylocentrotus_purpuratus], XP_030838562.1_otoferlin_isoform_X6_[Strongylocentrotu…
OG0000350	PIK53767.1_putative_MAP_kinase-activating_death_domain_protein-like_[Apostichopus_japonicus]	XP_033645768.1_MAP_kinase-activating_death_domain_protein-like_isoform_X1_[Asterias_rubens], XP_033645769.1_MAP_kinase-activating_death_domain_protein-like_isoform_X2_[Asterias_rubens], XP_033645770.1_MAP_kinase-activating_death_domain_protein-like_isoform_X3_[Asterias_rubens], XP_033645771.1_MAP_kinase-activating_death_domain_protein-like_isoform_X4_[Asterias_rubens], XP_033645772.1_MAP_kinase-a…	gbr.630.6.t1	XP_038049339.1_MAP_kinase-activating_death_domain_protein-like_isoform_X1_[Patiria_miniata], XP_038049346.1_MAP_kinase-activating_death_domain_protein-like_isoform_X1_[Patiria_miniata], XP_038049354.1_MAP_kinase-activating_death_domain_protein-like_isoform_X1_[Patiria_miniata], XP_038049364.1_MAP_kinase-activating_death_domain_protein-like_isoform_X1_[Patiria_miniata], XP_038049373.1_MAP_kinase-a…	XP_030845010.1_MAP_kinase-activating_death_domain_protein_isoform_X1_[Strongylocentrotus_purpuratus], XP_030845011.1_MAP_kinase-activating_death_domain_protein_isoform_X2_[Strongylocentrotus_purpuratus], XP_030845012.1_MAP_kinase-activating_death_domain_protein_isoform_X3_[Strongylocentrotus_purpuratus], XP_030845013.1_MAP_kinase-activating_death_domain_protein_isoform_X4_[Strongylocentrotus_purp…
OG0000351	PIK55354.1_putative_sulfotransferase_1C2A-like_[Apostichopus_japonicus], PIK55355.1_sulfotransferase_[Apostichopus_japonicus], PIK55626.1_sulfotransferase_[Apostichopus_japonicus], PIK58211.1_putative_sulfotransferase_1C2A_[Apostichopus_japonicus]	XP_033639778.1_sulfotransferase_1E1-like_[Asterias_rubens]	gbr.77.83.t1	XP_038045134.1_sulfotransferase_1C2-like_[Patiria_miniata], XP_038068757.1_sulfotransferase_1A1-like_[Patiria_miniata]	XP_011661042.1_sulfotransferase_1C2A-like_[Strongylocentrotus_purpuratus], XP_011661044.2_sulfotransferase_1C2-like_[Strongylocentrotus_purpuratus], XP_011670671.2_sulfotransferase_family_cytosolic_1B_member_1_[Strongylocentrotus_purpuratus], XP_030845638.1_sulfotransferase_isoform_X1_[Strongylocentrotus_purpuratus], XP_030845639.1_sulfotransferase_isoform_X2_[Strongylocentrotus_purpuratus], XP_0…
OG0000352	PIK57863.1_putative_helicase_with_zinc_finger_domain_2_[Apostichopus_japonicus], PIK57867.1_putative_helicase_with_zinc_finger_domain_2_[Apostichopus_japonicus], PIK58281.1_putative_helicase_with_zinc_finger_domain_2_[Apostichopus_japonicus], PIK58284.1_putative_helicase_with_zinc_finger_domain_2-like_[Apostichopus_japonicus]	XP_033628979.1_uncharacterized_protein_LOC117291425_isoform_X1_[Asterias_rubens], XP_033628980.1_uncharacterized_protein_LOC117291425_isoform_X2_[Asterias_rubens], XP_033628981.1_uncharacterized_protein_LOC117291425_isoform_X3_[Asterias_rubens], XP_033628982.1_uncharacterized_protein_LOC117291425_isoform_X4_[Asterias_rubens], XP_033628983.1_uncharacterized_protein_LOC117291425_isoform_X5_[Asteria…	gbr.213.20.t1, gbr.8.100.t1, gbr.8.97.t1, gbr.8.98.t1	XP_038048815.1_helicase_with_zinc_finger_domain_2-like_[Patiria_miniata], XP_038048816.1_helicase_with_zinc_finger_domain_2-like_[Patiria_miniata], XP_038048817.1_helicase_with_zinc_finger_domain_2-like_[Patiria_miniata], XP_038048818.1_helicase_with_zinc_finger_domain_2-like_[Patiria_miniata], XP_038048819.1_LOW_QUALITY_PROTEIN__helicase_with_zinc_finger_domain_2-like_[Patiria_miniata], XP_03804…	XP_030830757.1_helicase_with_zinc_finger_domain_2_isoform_X1_[Strongylocentrotus_purpuratus], XP_030830758.1_helicase_with_zinc_finger_domain_2_isoform_X2_[Strongylocentrotus_purpuratus], XP_030834982.1_helicase_with_zinc_finger_domain_2-like_[Strongylocentrotus_purpuratus], XP_030838165.1_helicase_with_zinc_finger_domain_2-like_[Strongylocentrotus_purpuratus]
OG0000353	PIK59480.1_hypothetical_protein_BSL78_03552_[Apostichopus_japonicus]		gbr.305.4.t1		XP_011664927.1_uncharacterized_protein_LOC105438608_[Strongylocentrotus_purpuratus], XP_011671346.2_uncharacterized_protein_LOC105441676_[Strongylocentrotus_purpuratus], XP_011680445.2_uncharacterized_protein_LOC105445956_[Strongylocentrotus_purpuratus], XP_030828755.1_uncharacterized_protein_LOC115919353_[Strongylocentrotus_purpuratus], XP_030830885.1_uncharacterized_protein_LOC115920065_[Strong…
OG0000354		XP_033634783.1_arrestin_domain-containing_protein_3-like_[Asterias_rubens], XP_033634784.1_arrestin_domain-containing_protein_3-like_[Asterias_rubens], XP_033634785.1_arrestin_domain-containing_protein_3-like_[Asterias_rubens], XP_033634786.1_arrestin_domain-containing_protein_3-like_[Asterias_rubens], XP_033634787.1_arrestin_domain-containing_protein_3-like_[Asterias_rubens], XP_033634789.1_arre…	gbr.479.2.t1, gbr.479.3.t1, gbr.83.60.t1_gbr.83.61.t1	XP_038067022.1_arrestin_domain-containing_protein_3-like_[Patiria_miniata], XP_038071461.1_arrestin_domain-containing_protein_3-like_[Patiria_miniata], XP_038076056.1_arrestin_domain-containing_protein_3-like_[Patiria_miniata], XP_038076360.1_arrestin_domain-containing_protein_3-like_[Patiria_miniata], XP_038076361.1_arrestin_domain-containing_protein_3-like_[Patiria_miniata], XP_038076362.1_arre…	XP_030830952.1_calcium-binding_protein_P-like_[Strongylocentrotus_purpuratus], XP_030831183.1_arrestin_domain-containing_protein_3_[Strongylocentrotus_purpuratus], XP_030831287.1_arrestin_domain-containing_protein_1-like_isoform_X1_[Strongylocentrotus_purpuratus], XP_030831288.1_arrestin_domain-containing_protein_3-like_isoform_X2_[Strongylocentrotus_purpuratus], XP_030831523.1_arrestin_domain-co…
OG0000355		XP_033635042.1_beta-1_adrenergic_receptor-like_[Asterias_rubens], XP_033635044.1_histamine_H2_receptor-like_[Asterias_rubens], XP_033635158.1_beta-1_adrenergic_receptor-like_[Asterias_rubens], XP_033635861.1_octopamine_receptor_Oamb-like_[Asterias_rubens]	gbr.103.10.t1, gbr.103.9.t1, gbr.138.43.t1, gbr.138.44.t1, gbr.138.45.t1, gbr.25.129.t1, gbr.25.130.t1, gbr.25.66.t1, gbr.25.67.t1, gbr.25.68.t1, gbr.25.69.t1, gbr.32.104.t1, gbr.3229.2.t1, gbr.435.7.t1, gbr.98.34.t1	XP_038061214.1_trace_amine-associated_receptor_13c-like_[Patiria_miniata], XP_038069592.1_beta-1_adrenergic_receptor-like_[Patiria_miniata], XP_038076892.1_histamine_H2_receptor-like_[Patiria_miniata], XP_038076924.1_histamine_H2_receptor-like_[Patiria_miniata], XP_038078513.1_trace_amine-associated_receptor_8b-like_[Patiria_miniata], XP_038078514.1_beta-4C_adrenergic_receptor-like_[Patiria_minia…	XP_030838914.1_5-hydroxytryptamine_receptor_1A-alpha-like_[Strongylocentrotus_purpuratus]
OG0000356		XP_033636818.1_tyrosine-protein_kinase_receptor_Tie-1-like_[Asterias_rubens]	gbr.156.1.t1, gbr.156.2.t1, gbr.174.50.t1, gbr.174.51.t1, gbr.35.2.t1, gbr.827.1.t1, gbr.873.1.t1	XP_038066662.1_phosphatidylinositol_phosphatase_PTPRQ-like_[Patiria_miniata], XP_038066663.1_angiopoietin-1_receptor-like_[Patiria_miniata], XP_038066664.1_angiopoietin-1_receptor-like_[Patiria_miniata], XP_038066665.1_angiopoietin-1_receptor-like_[Patiria_miniata], XP_038066666.1_angiopoietin-1_receptor-like_[Patiria_miniata], XP_038066667.1_angiopoietin-1_receptor-like_[Patiria_miniata], XP_038…
OG0000357		XP_033638684.1_plexin-A4-like_[Asterias_rubens]		XP_038066304.1_plexin-B-like_[Patiria_miniata], XP_038066353.1_plexin-B-like_[Patiria_miniata], XP_038066354.1_plexin-A4-like_[Patiria_miniata], XP_038066355.1_plexin-A4-like_[Patiria_miniata], XP_038066372.1_plexin-B-like_[Patiria_miniata], XP_038066814.1_plexin-B1-like_[Patiria_miniata], XP_038066902.1_plexin-B-like_[Patiria_miniata], XP_038066957.1_plexin-B1-like_[Patiria_miniata], XP_03806702…
OG0000358			gbr.1.240.t1, gbr.142.9.t1, gbr.17.10.t1, gbr.182.43.t1, gbr.20.44.t1, gbr.21.52.t1, gbr.231.31.t1, gbr.286.18.t1, gbr.319.29.t1, gbr.323.29.t1, gbr.345.23.t1, gbr.369.22.t1, gbr.380.23.t1, gbr.40.9.t1, gbr.447.1.t1, gbr.449.16.t1, gbr.463.19.t1, gbr.472.1.t1, gbr.509.3.t1, gbr.598.4.t1, gbr.611.3.t1, gbr.710.4.t1, gbr.710.5.t1, gbr.81.167.t1, gbr.820.2.t1, gbr.820.5.t1, gbr.920.3.t1, gbr.96.1.t1
OG0000359			gbr.116.26.t1, gbr.133.2.t1, gbr.189.26.t1, gbr.189.28.t1, gbr.191.14.t1, gbr.230.40.t1, gbr.264.19.t1, gbr.283.59.t1, gbr.286.21.t1, gbr.292.4.t1, gbr.292.7.t1, gbr.323.10.t1, gbr.348.14.t1, gbr.352.12.t1, gbr.358.26.t1, gbr.371.3.t1, gbr.419.14.t1, gbr.455.4.t1, gbr.463.13.t1, gbr.466.29.t1, gbr.546.4.t1, gbr.568.3.t1, gbr.57.75.t1, gbr.57.77.t1, gbr.700.4.t1, gbr.77.57.t1, gbr.77.65.t1, gbr.8.…
OG0000360			gbr.145.40.t1, gbr.3.130.t1, gbr.523.2.t1, gbr.713.4.t1	XP_038053940.1_uncharacterized_protein_LOC119726356_[Patiria_miniata], XP_038053948.1_uncharacterized_protein_LOC119726363_[Patiria_miniata], XP_038054161.1_uncharacterized_protein_LOC119726510_[Patiria_miniata], XP_038054162.1_uncharacterized_protein_LOC119726510_[Patiria_miniata], XP_038066366.1_uncharacterized_protein_LOC119736419_[Patiria_miniata], XP_038066368.1_uncharacterized_protein_LOC11…
OG0000361				XP_038045938.1_perlucin-like_protein_[Patiria_miniata], XP_038045940.1_perlucin-like_protein_[Patiria_miniata], XP_038045941.1_perlucin-like_protein_[Patiria_miniata], XP_038045942.1_perlucin-like_protein_[Patiria_miniata], XP_038045943.1_perlucin-like_protein_[Patiria_miniata], XP_038045944.1_perlucin-like_protein_[Patiria_miniata], XP_038045945.1_C-type_lectin_domain_family_4_member_M-like_[Pat…
OG0000362					XP_003724756.1_uncharacterized_protein_LOC100888789_[Strongylocentrotus_purpuratus], XP_011660462.2_uncharacterized_protein_LOC105436535_[Strongylocentrotus_purpuratus], XP_011667070.1_uncharacterized_protein_LOC105439596_[Strongylocentrotus_purpuratus], XP_011672215.2_uncharacterized_protein_LOC105442100_[Strongylocentrotus_purpuratus], XP_011673438.1_uncharacterized_protein_LOC105442729_[Strong…
OG0000363	PIK32957.1_hypothetical_protein_BSL78_30229_[Apostichopus_japonicus], PIK32958.1_hypothetical_protein_BSL78_30230_[Apostichopus_japonicus], PIK32959.1_hypothetical_protein_BSL78_30231_[Apostichopus_japonicus], PIK42041.1_hypothetical_protein_BSL78_21099_[Apostichopus_japonicus], PIK46550.1_hypothetical_protein_BSL78_16585_[Apostichopus_japonicus]	XP_033630281.1_uncharacterized_protein_LOC117292365_[Asterias_rubens], XP_033630282.1_uncharacterized_protein_LOC117292366_[Asterias_rubens], XP_033630900.1_uncharacterized_protein_LOC117292842_[Asterias_rubens], XP_033631182.1_uncharacterized_protein_LOC117293078_[Asterias_rubens]	gbr.178.6.t1, gbr.178.7.t1, gbr.178.8.t1	XP_038067348.1_uncharacterized_protein_LOC119737231_[Patiria_miniata], XP_038067349.1_uncharacterized_protein_LOC119737231_[Patiria_miniata], XP_038067350.1_uncharacterized_protein_LOC119737232_isoform_X1_[Patiria_miniata], XP_038067351.1_uncharacterized_protein_LOC119737232_isoform_X2_[Patiria_miniata], XP_038067352.1_uncharacterized_protein_LOC119737232_isoform_X2_[Patiria_miniata], XP_03806735…	XP_001193367.2_uncharacterized_protein_LOC756072_isoform_X1_[Strongylocentrotus_purpuratus], XP_011671816.2_uncharacterized_protein_LOC575154_[Strongylocentrotus_purpuratus], XP_011675072.1_uncharacterized_protein_LOC756072_isoform_X2_[Strongylocentrotus_purpuratus], XP_011677321.2_uncharacterized_protein_LOC764186_[Strongylocentrotus_purpuratus], XP_030854609.1_uncharacterized_protein_LOC1159190…
OG0000364	PIK33257.1_putative_TBC1_domain_family_member_2A_[Apostichopus_japonicus], PIK35743.1_hypothetical_protein_BSL78_27439_[Apostichopus_japonicus], PIK38121.1_hypothetical_protein_BSL78_25033_[Apostichopus_japonicus], PIK41930.1_putative_TBC1_domain_family_member_2A_[Apostichopus_japonicus], PIK42864.1_putative_TBC1_domain_family_member_2A_[Apostichopus_japonicus], PIK54168.1_putative_TBC1_domain_fa…	XP_033633155.1_uncharacterized_protein_LOC117294748_[Asterias_rubens], XP_033633162.1_uncharacterized_protein_LOC117294756_[Asterias_rubens], XP_033648107.1_uncharacterized_protein_LOC117307460_[Asterias_rubens]		XP_038045891.1_uncharacterized_protein_LOC119720321_[Patiria_miniata], XP_038046655.1_uncharacterized_protein_LOC119720861_[Patiria_miniata], XP_038046762.1_uncharacterized_protein_LOC119720969_[Patiria_miniata], XP_038046795.1_uncharacterized_protein_LOC119721003_[Patiria_miniata], XP_038047677.1_uncharacterized_protein_LOC119721791_[Patiria_miniata], XP_038049749.1_uncharacterized_protein_LOC11…
OG0000365	PIK34036.1_putative_filamin-B_[Apostichopus_japonicus], PIK47409.1_putative_filamin-B_[Apostichopus_japonicus], PIK52190.1_putative_filamin-B_[Apostichopus_japonicus], PIK52191.1_putative_filamin-B_[Apostichopus_japonicus]	XP_033643942.1_filamin-A-like_isoform_X1_[Asterias_rubens], XP_033643951.1_filamin-A-like_isoform_X1_[Asterias_rubens], XP_033643960.1_filamin-A-like_isoform_X2_[Asterias_rubens], XP_033643968.1_filamin-A-like_isoform_X3_[Asterias_rubens], XP_033643975.1_filamin-A-like_isoform_X4_[Asterias_rubens], XP_033643985.1_filamin-A-like_isoform_X5_[Asterias_rubens], XP_033643995.1_filamin-B-like_isoform_X…	gbr.166.24.t1	XP_038047782.1_filamin-B-like_isoform_X1_[Patiria_miniata], XP_038047783.1_filamin-B-like_isoform_X2_[Patiria_miniata], XP_038047784.1_filamin-B-like_isoform_X3_[Patiria_miniata], XP_038047786.1_filamin-B-like_isoform_X3_[Patiria_miniata], XP_038047787.1_filamin-A-like_isoform_X4_[Patiria_miniata], XP_038047788.1_filamin-A-like_isoform_X5_[Patiria_miniata], XP_038047789.1_filamin-A-like_isoform_X…	XP_030827866.1_filamin-B_isoform_X1_[Strongylocentrotus_purpuratus], XP_030827867.1_filamin-B_isoform_X2_[Strongylocentrotus_purpuratus], XP_030827868.1_filamin-B_isoform_X1_[Strongylocentrotus_purpuratus], XP_030827869.1_filamin-A_isoform_X3_[Strongylocentrotus_purpuratus]
OG0000366	PIK35564.1_hypothetical_protein_BSL78_27619_[Apostichopus_japonicus], PIK37049.1_hypothetical_protein_BSL78_26111_[Apostichopus_japonicus], PIK37629.1_hypothetical_protein_BSL78_25536_[Apostichopus_japonicus], PIK39688.1_hypothetical_protein_BSL78_23478_[Apostichopus_japonicus], PIK40577.1_hypothetical_protein_BSL78_22562_[Apostichopus_japonicus], PIK41590.1_hypothetical_protein_BSL78_21573_[Apos…	XP_033624675.1_uncharacterized_protein_LOC117288084_[Asterias_rubens], XP_033625753.1_uncharacterized_protein_LOC117288983_[Asterias_rubens], XP_033647043.1_uncharacterized_protein_LOC117306667_[Asterias_rubens]		XP_038063356.1_uncharacterized_protein_LOC119734056_[Patiria_miniata], XP_038063418.1_uncharacterized_protein_LOC119734134_[Patiria_miniata], XP_038065728.1_uncharacterized_protein_LOC119735861_[Patiria_miniata]	XP_030829580.1_uncharacterized_protein_LOC115919721_[Strongylocentrotus_purpuratus], XP_030849631.1_uncharacterized_protein_LOC115927646_[Strongylocentrotus_purpuratus], XP_030855542.1_uncharacterized_protein_LOC115929735_isoform_X1_[Strongylocentrotus_purpuratus]
OG0000367	PIK36027.1_putative_cholesterol_24-hydroxylase-like_[Apostichopus_japonicus], PIK36183.1_putative_cholesterol_24-hydroxylase_isoform_X2__partial_[Apostichopus_japonicus], PIK40642.1_putative_cholesterol_24-hydroxylase_[Apostichopus_japonicus], PIK42221.1_putative_cholesterol_24-hydroxylase_isoform_X2_[Apostichopus_japonicus], PIK56139.1_putative_cholesterol_24-hydroxylase_[Apostichopus_japonicus]…	XP_033624371.1_cholesterol_24-hydroxylase-like_[Asterias_rubens], XP_033637695.1_cholesterol_24-hydroxylase-like_[Asterias_rubens], XP_033640648.1_cholesterol_24-hydroxylase-like_[Asterias_rubens]	gbr.46.43.t1, gbr.99.57.t1	XP_038044315.1_cholesterol_24-hydroxylase-like_isoform_X1_[Patiria_miniata], XP_038044316.1_cholesterol_24-hydroxylase-like_isoform_X2_[Patiria_miniata], XP_038072891.1_cholesterol_24-hydroxylase-like_[Patiria_miniata], XP_038072892.1_cholesterol_24-hydroxylase-like_isoform_X1_[Patiria_miniata], XP_038072893.1_cholesterol_24-hydroxylase-like_isoform_X2_[Patiria_miniata], XP_038073111.1_cholestero…	XP_003726054.1_cholesterol_24-hydroxylase_isoform_X2_[Strongylocentrotus_purpuratus], XP_030839917.1_cholesterol_24-hydroxylase_isoform_X1_[Strongylocentrotus_purpuratus], XP_030839918.1_cholesterol_24-hydroxylase_isoform_X2_[Strongylocentrotus_purpuratus], XP_030839926.1_cholesterol_24-hydroxylase_[Strongylocentrotus_purpuratus], XP_030840823.1_cholesterol_24-hydroxylase_[Strongylocentrotus_purp…
OG0000368	PIK37528.1_putative_histamine_N-methyltransferase_A_[Apostichopus_japonicus], PIK38424.1_putative_histamine_N-methyltransferase_A_[Apostichopus_japonicus]	XP_033626620.1_histamine_N-methyltransferase-like_[Asterias_rubens], XP_033628191.1_histamine_N-methyltransferase-like_[Asterias_rubens]	gbr.379.16.t1, gbr.379.17.t1, gbr.379.18.t1, gbr.385.1.t1, gbr.385.3.t1, gbr.385.4.t1, gbr.385.5.t1, gbr.56.130.t1, gbr.56.131.t1, gbr.56.132.t1, gbr.70.25.t1, gbr.70.26.t1	XP_038068255.1_histamine_N-methyltransferase-like_[Patiria_miniata], XP_038068305.1_histamine_N-methyltransferase_A-like_[Patiria_miniata], XP_038068306.1_histamine_N-methyltransferase_A-like_[Patiria_miniata], XP_038068307.1_histamine_N-methyltransferase_A-like_[Patiria_miniata], XP_038068308.1_histamine_N-methyltransferase_A-like_[Patiria_miniata], XP_038068309.1_histamine_N-methyltransferase_A…	XP_786900.2_histamine_N-methyltransferase_A_[Strongylocentrotus_purpuratus]
OG0000369	PIK40801.1_putative_transcription_factor_RFX3_isoform_X3_[Apostichopus_japonicus]	XP_033636302.1_transcription_factor_RFX3-like_isoform_X1_[Asterias_rubens], XP_033636303.1_transcription_factor_RFX3-like_isoform_X1_[Asterias_rubens], XP_033636305.1_transcription_factor_RFX3-like_isoform_X1_[Asterias_rubens], XP_033636306.1_transcription_factor_RFX3-like_isoform_X1_[Asterias_rubens], XP_033636307.1_transcription_factor_RFX3-like_isoform_X1_[Asterias_rubens], XP_033636308.1_tran…	gbr.35.22.t1	XP_038056430.1_transcription_factor_RFX3-like_isoform_X1_[Patiria_miniata], XP_038056431.1_transcription_factor_RFX3-like_isoform_X1_[Patiria_miniata], XP_038056432.1_transcription_factor_RFX3-like_isoform_X2_[Patiria_miniata], XP_038056433.1_transcription_factor_RFX3-like_isoform_X3_[Patiria_miniata], XP_038056434.1_transcription_factor_RFX3-like_isoform_X4_[Patiria_miniata], XP_038056435.1_tran…	XP_011667719.2_transcription_factor_RFX3_isoform_X3_[Strongylocentrotus_purpuratus], XP_011667732.2_transcription_factor_RFX3_isoform_X5_[Strongylocentrotus_purpuratus], XP_011667757.2_transcription_factor_RFX3_isoform_X9_[Strongylocentrotus_purpuratus], XP_030852033.1_transcription_factor_RFX3_isoform_X7_[Strongylocentrotus_purpuratus], XP_790942.4_transcription_factor_RFX3_isoform_X6_[Strongylo…
OG0000370	PIK42225.1_putative_ribosome-binding_protein_1_isoform_X7_[Apostichopus_japonicus]	XP_033635787.1_ribosome-binding_protein_1-like_[Asterias_rubens]	gbr.85.15.t1	XP_038072528.1_ribosome-binding_protein_1-like_isoform_X1_[Patiria_miniata], XP_038072529.1_ribosome-binding_protein_1-like_isoform_X2_[Patiria_miniata], XP_038072530.1_ribosome-binding_protein_1-like_isoform_X3_[Patiria_miniata], XP_038072531.1_ribosome-binding_protein_1-like_isoform_X3_[Patiria_miniata], XP_038072532.1_ribosome-binding_protein_1-like_isoform_X4_[Patiria_miniata], XP_038072533.1…	XP_011661034.2_ribosome-binding_protein_1_isoform_X1_[Strongylocentrotus_purpuratus], XP_011661035.2_ribosome-binding_protein_1_isoform_X2_[Strongylocentrotus_purpuratus], XP_011661036.2_ribosome-binding_protein_1_isoform_X3_[Strongylocentrotus_purpuratus], XP_011661037.2_ribosome-binding_protein_1_isoform_X4_[Strongylocentrotus_purpuratus], XP_011661038.2_ribosome-binding_protein_1_isoform_X5_[S…
OG0000371	PIK42585.1_hypothetical_protein_BSL78_20573_[Apostichopus_japonicus], PIK56559.1_hypothetical_protein_BSL78_06527_[Apostichopus_japonicus]	XP_033626945.1_uncharacterized_protein_LOC117289869_[Asterias_rubens], XP_033631289.1_uncharacterized_protein_LOC117293179_[Asterias_rubens], XP_033632405.1_uncharacterized_protein_LOC117293997_[Asterias_rubens]	gbr.117.46.t1, gbr.135.47.t1, gbr.137.27.t1, gbr.1710.1.t1, gbr.23.87.t1, gbr.300.24.t1, gbr.305.21.t1, gbr.339.1.t1, gbr.53.1.t1, gbr.635.1.t1, gbr.91.43.t1	XP_038048179.1_uncharacterized_protein_LOC119722206_[Patiria_miniata], XP_038050888.1_uncharacterized_protein_LOC119724038_[Patiria_miniata], XP_038055816.1_uncharacterized_protein_LOC119727820_[Patiria_miniata], XP_038055819.1_uncharacterized_protein_LOC119727822_[Patiria_miniata], XP_038055823.1_uncharacterized_protein_LOC119727826_[Patiria_miniata], XP_038055839.1_uncharacterized_protein_LOC11…	XP_030841874.1_uncharacterized_protein_LOC115924162__partial_[Strongylocentrotus_purpuratus], XP_030841875.1_uncharacterized_protein_LOC100890943_[Strongylocentrotus_purpuratus]
OG0000372	PIK42711.1_hypothetical_protein_BSL78_20435_[Apostichopus_japonicus]	XP_033635687.1_uncharacterized_protein_LOC117296752_[Asterias_rubens], XP_033635760.1_uncharacterized_protein_LOC117296806_isoform_X1_[Asterias_rubens], XP_033635761.1_uncharacterized_protein_LOC117296806_isoform_X2_[Asterias_rubens], XP_033635927.1_uncharacterized_protein_LOC117296930_[Asterias_rubens]	gbr.23.89.t1	XP_038044398.1_uncharacterized_protein_LOC119719146_[Patiria_miniata], XP_038045000.1_uncharacterized_protein_LOC119719594_isoform_X1_[Patiria_miniata], XP_038045001.1_uncharacterized_protein_LOC119719594_isoform_X2_[Patiria_miniata], XP_038045309.1_uncharacterized_protein_LOC119719909_[Patiria_miniata], XP_038048751.1_uncharacterized_protein_LOC119722624_[Patiria_miniata], XP_038052374.1_unchara…	XP_003730120.1_uncharacterized_protein_LOC100888604_[Strongylocentrotus_purpuratus], XP_030834709.1_uncharacterized_protein_LOC115921394_[Strongylocentrotus_purpuratus], XP_030847522.1_uncharacterized_protein_LOC115918822_[Strongylocentrotus_purpuratus], XP_030851061.1_uncharacterized_protein_LOC115928222_[Strongylocentrotus_purpuratus]
OG0000373	PIK44718.1_putative_pumilio-like_2_isoform_X8_[Apostichopus_japonicus], PIK44720.1_putative_pumilio-like_2_isoform_X9_[Apostichopus_japonicus]	XP_033640161.1_pumilio_homolog_2-like_isoform_X1_[Asterias_rubens], XP_033640162.1_pumilio_homolog_2-like_isoform_X1_[Asterias_rubens], XP_033640163.1_pumilio_homolog_2-like_isoform_X2_[Asterias_rubens], XP_033640165.1_pumilio_homolog_2-like_isoform_X3_[Asterias_rubens], XP_033640166.1_pumilio_homolog_2-like_isoform_X4_[Asterias_rubens], XP_033640167.1_pumilio_homolog_2-like_isoform_X5_[Asterias_…	gbr.360.20.t1_gbr.360.21.t1	XP_038051468.1_pumilio_homolog_2-like_isoform_X1_[Patiria_miniata], XP_038051469.1_pumilio_homolog_2-like_isoform_X2_[Patiria_miniata], XP_038051470.1_pumilio_homolog_2-like_isoform_X3_[Patiria_miniata], XP_038051471.1_pumilio_homolog_2-like_isoform_X3_[Patiria_miniata], XP_038051472.1_pumilio_homolog_2-like_isoform_X3_[Patiria_miniata], XP_038051473.1_pumilio_homolog_2-like_isoform_X4_[Patiria_m…	XP_030830059.1_pumilio_homolog_2_isoform_X1_[Strongylocentrotus_purpuratus], XP_030830060.1_pumilio_homolog_2_isoform_X1_[Strongylocentrotus_purpuratus], XP_030830061.1_pumilio_homolog_2_isoform_X2_[Strongylocentrotus_purpuratus], XP_030830062.1_pumilio_homolog_2_isoform_X3_[Strongylocentrotus_purpuratus], XP_030830063.1_pumilio_homolog_2_isoform_X4_[Strongylocentrotus_purpuratus], XP_030830064.1…
OG0000374	PIK46846.1_putative_CUGBP_Elav-like_family_member_3-B_isoform_X2_[Apostichopus_japonicus]	XP_033624158.1_CUGBP_Elav-like_family_member_3-A_isoform_X1_[Asterias_rubens], XP_033624160.1_CUGBP_Elav-like_family_member_3-A_isoform_X2_[Asterias_rubens], XP_033624161.1_CUGBP_Elav-like_family_member_3-A_isoform_X3_[Asterias_rubens], XP_033624162.1_CUGBP_Elav-like_family_member_3-A_isoform_X4_[Asterias_rubens], XP_033624163.1_CUGBP_Elav-like_family_member_3-A_isoform_X5_[Asterias_rubens]	gbr.355.25.t1, gbr.355.28.t1	XP_038044068.1_CUGBP_Elav-like_family_member_3_isoform_X1_[Patiria_miniata], XP_038044069.1_CUGBP_Elav-like_family_member_3_isoform_X2_[Patiria_miniata], XP_038044070.1_CUGBP_Elav-like_family_member_3_isoform_X3_[Patiria_miniata], XP_038044071.1_CUGBP_Elav-like_family_member_3_isoform_X4_[Patiria_miniata], XP_038044072.1_CUGBP_Elav-like_family_member_3_isoform_X5_[Patiria_miniata], XP_038044073.1…	XP_030829128.1_CUGBP_Elav-like_family_member_3-B_isoform_X1_[Strongylocentrotus_purpuratus], XP_030829129.1_CUGBP_Elav-like_family_member_3-B_isoform_X2_[Strongylocentrotus_purpuratus], XP_030829130.1_CUGBP_Elav-like_family_member_3-B_isoform_X3_[Strongylocentrotus_purpuratus], XP_030829132.1_CUGBP_Elav-like_family_member_3-B_isoform_X4_[Strongylocentrotus_purpuratus], XP_030829133.1_CUGBP_Elav-l…
OG0000375	PIK59908.1_putative_calcium/calmodulin-dependent_protein_kinase_type_II_subunit_delta__partial_[Apostichopus_japonicus]	XP_033644304.1_calcium/calmodulin-dependent_protein_kinase_type_II_delta_chain-like_[Asterias_rubens]	gbr.75.20.t1_gbr.75.21.t1	XP_038060423.1_calcium/calmodulin-dependent_protein_kinase_type_II_delta_chain-like_isoform_X1_[Patiria_miniata], XP_038060425.1_calcium/calmodulin-dependent_protein_kinase_type_II_delta_chain-like_isoform_X2_[Patiria_miniata], XP_038060426.1_calcium/calmodulin-dependent_protein_kinase_type_II_delta_chain-like_isoform_X3_[Patiria_miniata], XP_038060427.1_calcium/calmodulin-dependent_protein_kinas…	XP_030835147.1_calcium/calmodulin-dependent_protein_kinase_type_II_subunit_alpha_isoform_X1_[Strongylocentrotus_purpuratus], XP_030835148.1_calcium/calmodulin-dependent_protein_kinase_type_II_subunit_alpha_isoform_X2_[Strongylocentrotus_purpuratus], XP_030835149.1_calcium/calmodulin-dependent_protein_kinase_type_II_subunit_alpha_isoform_X3_[Strongylocentrotus_purpuratus], XP_030835150.1_calcium/c…
OG0000376	PIK60930.1_hypothetical_protein_BSL78_02104_[Apostichopus_japonicus]	XP_033628858.1_titin-like__partial_[Asterias_rubens]	gbr.5.100.t1	XP_038047030.1_titin-like_isoform_X1_[Patiria_miniata], XP_038047031.1_titin-like_isoform_X2_[Patiria_miniata], XP_038047032.1_titin-like_isoform_X3_[Patiria_miniata], XP_038047033.1_titin-like_isoform_X4_[Patiria_miniata], XP_038047034.1_titin-like_isoform_X5_[Patiria_miniata], XP_038047035.1_titin-like_isoform_X6_[Patiria_miniata], XP_038047036.1_titin-like_isoform_X7_[Patiria_miniata], XP_0380…	XP_030830043.1_titin_isoform_X1_[Strongylocentrotus_purpuratus], XP_030830044.1_titin_isoform_X2_[Strongylocentrotus_purpuratus]
OG0000377	PIK62706.1_putative_MAP/microtubule_affinity-regulating_kinase_3_isoform_X6__partial_[Apostichopus_japonicus]	XP_033640854.1_MAP/microtubule_affinity-regulating_kinase_3-like_isoform_X1_[Asterias_rubens], XP_033640861.1_MAP/microtubule_affinity-regulating_kinase_3-like_isoform_X2_[Asterias_rubens], XP_033640869.1_MAP/microtubule_affinity-regulating_kinase_3-like_isoform_X3_[Asterias_rubens], XP_033640878.1_MAP/microtubule_affinity-regulating_kinase_3-like_isoform_X4_[Asterias_rubens], XP_033640884.1_MAP/…	gbr.72.9.t1	XP_038079211.1_MAP/microtubule_affinity-regulating_kinase_3-like_isoform_X1_[Patiria_miniata], XP_038079212.1_MAP/microtubule_affinity-regulating_kinase_3-like_isoform_X2_[Patiria_miniata], XP_038079213.1_MAP/microtubule_affinity-regulating_kinase_3-like_isoform_X3_[Patiria_miniata], XP_038079214.1_MAP/microtubule_affinity-regulating_kinase_3-like_isoform_X4_[Patiria_miniata], XP_038079215.1_MAP/…	XP_011666721.1_MAP/microtubule_affinity-regulating_kinase_3_isoform_X1_[Strongylocentrotus_purpuratus], XP_011666722.1_MAP/microtubule_affinity-regulating_kinase_3_isoform_X2_[Strongylocentrotus_purpuratus], XP_011666723.1_MAP/microtubule_affinity-regulating_kinase_3_isoform_X3_[Strongylocentrotus_purpuratus], XP_011666724.1_MAP/microtubule_affinity-regulating_kinase_3_isoform_X4_[Strongylocentro…
OG0000378		XP_033624239.1_GH3_domain-containing_protein-like_isoform_X1_[Asterias_rubens], XP_033624240.1_probable_indole-3-acetic_acid-amido_synthetase_GH3.8_isoform_X2_[Asterias_rubens], XP_033624241.1_probable_indole-3-acetic_acid-amido_synthetase_GH3.9_[Asterias_rubens], XP_033624242.1_probable_indole-3-acetic_acid-amido_synthetase_GH3.9_isoform_X1_[Asterias_rubens], XP_033624243.1_probable_indole-3-ace…	gbr.221.62.t1, gbr.225.64.t1, gbr.225.68.t1, gbr.225.69.t1_gbr.225.70.t1	XP_038051191.1_probable_indole-3-acetic_acid-amido_synthetase_GH3.9_[Patiria_miniata], XP_038058031.1_GH3_domain-containing_protein-like_[Patiria_miniata], XP_038058033.1_indole-3-acetic_acid-amido_synthetase_GH3.4-like_[Patiria_miniata], XP_038058034.1_GH3_domain-containing_protein-like_[Patiria_miniata], XP_038058035.1_GH3_domain-containing_protein-like_isoform_X1_[Patiria_miniata], XP_03805803…
OG0000379		XP_033627766.1_uncharacterized_protein_K02A2.6-like_[Asterias_rubens], XP_033635568.1_uncharacterized_protein_K02A2.6-like_[Asterias_rubens], XP_033636852.1_uncharacterized_protein_K02A2.6-like_[Asterias_rubens], XP_033639903.1_uncharacterized_protein_K02A2.6-like_[Asterias_rubens], XP_033641983.1_uncharacterized_protein_K02A2.6-like_[Asterias_rubens], XP_033642691.1_uncharacterized_protein_K02A2…		XP_038059532.1_uncharacterized_protein_K02A2.6-like_[Patiria_miniata]	XP_030831975.1_uncharacterized_protein_K02A2.6-like_[Strongylocentrotus_purpuratus], XP_030834446.1_uncharacterized_protein_K02A2.6-like_[Strongylocentrotus_purpuratus], XP_030834591.1_uncharacterized_protein_K02A2.6-like_[Strongylocentrotus_purpuratus], XP_030834780.1_uncharacterized_protein_K02A2.6-like_[Strongylocentrotus_purpuratus], XP_030836946.1_uncharacterized_protein_K02A2.6-like_[Strong…
OG0000380		XP_033641121.1_proton-coupled_folate_transporter-like_isoform_X1_[Asterias_rubens], XP_033641129.1_proton-coupled_folate_transporter-like_isoform_X2_[Asterias_rubens]	gbr.100.10.t1, gbr.63.82.t1, gbr.63.83.t1, gbr.68.57.t1_gbr.68.58.t1, gbr.71.25.t1	XP_038044240.1_solute_carrier_family_46_member_3-like_[Patiria_miniata], XP_038044618.1_proton-coupled_folate_transporter-like_isoform_X1_[Patiria_miniata], XP_038044619.1_proton-coupled_folate_transporter-like_isoform_X1_[Patiria_miniata], XP_038044620.1_proton-coupled_folate_transporter-like_isoform_X2_[Patiria_miniata], XP_038044621.1_proton-coupled_folate_transporter-like_isoform_X3_[Patiria_…	XP_011663006.1_proton-coupled_folate_transporter_[Strongylocentrotus_purpuratus], XP_030829542.1_proton-coupled_folate_transporter_[Strongylocentrotus_purpuratus], XP_030844709.1_proton-coupled_folate_transporter-like_[Strongylocentrotus_purpuratus]
OG0000381			gbr.1021.3.t1, gbr.130.38.t1, gbr.135.17.t1, gbr.1569.1.t1, gbr.178.1.t1, gbr.178.2.t1, gbr.186.55.t1, gbr.218.20.t1, gbr.230.47.t1, gbr.273.24.t1, gbr.305.11.t1, gbr.310.28.t1, gbr.320.20.t1, gbr.320.23.t1, gbr.356.9.t1, gbr.386.4.t1, gbr.439.5.t1, gbr.439.7.t1, gbr.447.27.t1, gbr.466.14.t1, gbr.488.10.t1, gbr.544.3.t1, gbr.625.3.t1, gbr.651.7.t1, gbr.96.21.t1, gbr.96.22.t1, gbr.96.25.t1
OG0000382			gbr.197.11.t1, gbr.197.12.t1, gbr.197.17.t1, gbr.312.13.t1, gbr.312.14.t1, gbr.312.15.t1, gbr.312.16.t1, gbr.630.1.t1, gbr.748.1.t1	XP_038048827.1_adenosine_receptor_A2b-like_[Patiria_miniata], XP_038052713.1_beta-3_adrenergic_receptor-like_[Patiria_miniata], XP_038052715.1_sphingosine_1-phosphate_receptor_5-like_[Patiria_miniata], XP_038052716.1_beta-3_adrenergic_receptor-like_[Patiria_miniata], XP_038052804.1_beta-3_adrenergic_receptor-like_[Patiria_miniata], XP_038052809.1_beta-3_adrenergic_receptor-like_[Patiria_miniata],…
OG0000383					XP_003723797.1_uncharacterized_protein_LOC100888063_[Strongylocentrotus_purpuratus], XP_003729460.2_uncharacterized_protein_LOC100890279_[Strongylocentrotus_purpuratus], XP_011661836.2_uncharacterized_protein_LOC105437199_[Strongylocentrotus_purpuratus], XP_011664458.1_uncharacterized_protein_LOC105438403_[Strongylocentrotus_purpuratus], XP_011664484.1_uncharacterized_protein_LOC105438408_[Strong…
OG0000384					XP_003731470.1_serine/threonine-protein_phosphatase_6_regulatory_ankyrin_repeat_subunit_B-like_[Strongylocentrotus_purpuratus], XP_011661331.1_ankyrin_repeat_domain-containing_protein_50-like_[Strongylocentrotus_purpuratus], XP_011679537.2_serine/threonine-protein_phosphatase_6_regulatory_ankyrin_repeat_subunit_B-like_[Strongylocentrotus_purpuratus], XP_030832987.1_uncharacterized_protein_LOC1054…
OG0000385					XP_011661534.2_toll-like_receptor_13_[Strongylocentrotus_purpuratus], XP_011662668.2_toll-like_receptor_4_[Strongylocentrotus_purpuratus], XP_011664890.1_slit_homolog_3_protein-like_[Strongylocentrotus_purpuratus], XP_011673372.2_slit_homolog_2_protein-like_[Strongylocentrotus_purpuratus], XP_030829775.1_slit_homolog_1_protein-like_[Strongylocentrotus_purpuratus], XP_030830598.1_toll-like_recepto…
OG0000386					XP_011669181.2_uncharacterized_protein_LOC105440568_isoform_X1_[Strongylocentrotus_purpuratus], XP_011670278.1_uncharacterized_protein_LOC105441119_[Strongylocentrotus_purpuratus], XP_011679694.1_uncharacterized_protein_LOC105445626_[Strongylocentrotus_purpuratus], XP_030829821.1_uncharacterized_protein_LOC105440568_isoform_X2_[Strongylocentrotus_purpuratus], XP_030832461.1_uncharacterized_protei…
OG0000387					XP_030831407.1_suppressor_of_tumorigenicity_14_protein_homolog_[Strongylocentrotus_purpuratus], XP_030834985.1_transmembrane_protease_serine_2-like__partial_[Strongylocentrotus_purpuratus], XP_030840057.1_transmembrane_protease_serine_9_[Strongylocentrotus_purpuratus], XP_030840066.1_CUB_and_sushi_domain-containing_protein_3-like_[Strongylocentrotus_purpuratus], XP_030840072.1_ovochymase-2_[Stron…
OG0000388					XP_030831717.1_uncharacterized_protein_LOC115920307_[Strongylocentrotus_purpuratus], XP_030837201.1_uncharacterized_protein_LOC115918171_[Strongylocentrotus_purpuratus], XP_030838306.1_uncharacterized_protein_LOC105438583_[Strongylocentrotus_purpuratus], XP_030838307.1_uncharacterized_protein_LOC115922787_[Strongylocentrotus_purpuratus], XP_030840386.1_uncharacterized_protein_LOC115923561_[Strong…
OG0000389					XP_030832974.1_hyalin_isoform_X6_[Strongylocentrotus_purpuratus], XP_030833116.1_hyalin_isoform_X7_[Strongylocentrotus_purpuratus], XP_030833168.1_hyalin_isoform_X8_[Strongylocentrotus_purpuratus], XP_030833216.1_hyalin_isoform_X8_[Strongylocentrotus_purpuratus], XP_030833319.1_hyalin_isoform_X9_[Strongylocentrotus_purpuratus], XP_030839176.1_hyalin-like_[Strongylocentrotus_purpuratus], XP_030841…
OG0000390					XP_030840183.1_fibropellin-1-like_isoform_X1_[Strongylocentrotus_purpuratus], XP_030840184.1_sushi__nidogen_and_EGF-like_domain-containing_protein_1_isoform_X2_[Strongylocentrotus_purpuratus], XP_030840185.1_fibropellin-1-like_[Strongylocentrotus_purpuratus], XP_030840186.1_neurogenic_locus_notch_homolog_protein_1_isoform_X1_[Strongylocentrotus_purpuratus], XP_030840187.1_neurogenic_locus_Notch_p…
OG0000391	PIK33067.1_hypothetical_protein_BSL78_30120_[Apostichopus_japonicus], PIK44987.1_hypothetical_protein_BSL78_18171_[Apostichopus_japonicus], PIK60097.1_hypothetical_protein_BSL78_03002_[Apostichopus_japonicus]				XP_003725061.2_uncharacterized_protein_LOC100890128_[Strongylocentrotus_purpuratus], XP_003725487.2_uncharacterized_protein_LOC100893794_[Strongylocentrotus_purpuratus], XP_003725881.1_uncharacterized_protein_LOC100890213_[Strongylocentrotus_purpuratus], XP_003727377.1_uncharacterized_protein_LOC100887840_[Strongylocentrotus_purpuratus], XP_003727732.3_uncharacterized_protein_LOC100890490_[Strong…
OG0000392	PIK34411.1_putative_carbohydrate_sulfotransferase_5-like_[Apostichopus_japonicus], PIK44458.1_putative_carbohydrate_sulfotransferase_5-like_[Apostichopus_japonicus]	XP_033627148.1_carbohydrate_sulfotransferase_3-like_[Asterias_rubens], XP_033627161.1_carbohydrate_sulfotransferase_3-like_[Asterias_rubens], XP_033627172.1_carbohydrate_sulfotransferase_3-like_[Asterias_rubens], XP_033636057.1_carbohydrate_sulfotransferase_3-like_[Asterias_rubens], XP_033639238.1_carbohydrate_sulfotransferase_3-like_[Asterias_rubens], XP_033639254.1_carbohydrate_sulfotransferase…	gbr.110.74.t1, gbr.110.75.t1, gbr.110.76.t1, gbr.381.28.t1, gbr.70.18.t1, gbr.75.31.t1	XP_038056097.1_carbohydrate_sulfotransferase_3-like_[Patiria_miniata], XP_038057071.1_carbohydrate_sulfotransferase_3-like_[Patiria_miniata], XP_038060043.1_carbohydrate_sulfotransferase_3-like_[Patiria_miniata], XP_038062188.1_carbohydrate_sulfotransferase_3-like_[Patiria_miniata], XP_038072737.1_carbohydrate_sulfotransferase_3-like_[Patiria_miniata], XP_038074074.1_carbohydrate_sulfotransferase…	XP_003729653.2_carbohydrate_sulfotransferase_1_[Strongylocentrotus_purpuratus], XP_011677499.1_carbohydrate_sulfotransferase_5-like_[Strongylocentrotus_purpuratus]
OG0000393	PIK34419.1_hypothetical_protein_BSL78_28755_[Apostichopus_japonicus], PIK35046.1_hypothetical_protein_BSL78_28132_[Apostichopus_japonicus], PIK39991.1_hypothetical_protein_BSL78_23159_[Apostichopus_japonicus], PIK39992.1_hypothetical_protein_BSL78_23160_[Apostichopus_japonicus], PIK45330.1_hypothetical_protein_BSL78_17795_[Apostichopus_japonicus], PIK45331.1_hypothetical_protein_BSL78_17796_[Apos…	XP_033632524.1_basic_proline-rich_protein-like_[Asterias_rubens]	gbr.3.181.t1, gbr.970.2.t1	XP_038055187.1_uncharacterized_protein_LOC119727389_[Patiria_miniata], XP_038058954.1_uncharacterized_protein_LOC119730226_[Patiria_miniata], XP_038058988.1_zinc_finger_MYM-type_protein_6-like_[Patiria_miniata], XP_038065360.1_uncharacterized_protein_LOC119735640_[Patiria_miniata]	XP_011664027.2_uncharacterized_protein_LOC105438204_[Strongylocentrotus_purpuratus], XP_011674672.2_uncharacterized_protein_LOC105443327_[Strongylocentrotus_purpuratus], XP_030828422.1_uncharacterized_protein_LOC100893982_[Strongylocentrotus_purpuratus], XP_030834573.1_uncharacterized_protein_LOC115921333_[Strongylocentrotus_purpuratus], XP_030835098.1_uncharacterized_protein_LOC115921621_[Strong…
OG0000394	PIK35087.1_putative_cubilin_[Apostichopus_japonicus]	XP_033627621.1_low-density_lipoprotein_receptor-related_protein_6-like_[Asterias_rubens], XP_033631231.1_low-density_lipoprotein_receptor-related_protein_6-like_isoform_X1_[Asterias_rubens], XP_033631239.1_low-density_lipoprotein_receptor-related_protein_6-like_isoform_X1_[Asterias_rubens], XP_033631249.1_low-density_lipoprotein_receptor-related_protein_4-like_isoform_X2_[Asterias_rubens], XP_033…	gbr.161.42.t1, gbr.464.1.t1, gbr.464.3.t1, gbr.541.1.t1, gbr.78.20.t1, gbr.78.21.t1	XP_038066441.1_low-density_lipoprotein_receptor-related_protein_1-like_[Patiria_miniata], XP_038072970.1_low-density_lipoprotein_receptor-related_protein_2-like_[Patiria_miniata], XP_038073060.1_low-density_lipoprotein_receptor-related_protein_2-like_[Patiria_miniata], XP_038074973.1_low-density_lipoprotein_receptor-related_protein_4-like_[Patiria_miniata], XP_038074974.1_low-density_lipoprotein_…
OG0000395	PIK35726.1_putative_mitogen-activated_protein_kinase_kinase_kinase_kinase_5_isoform_X3__partial_[Apostichopus_japonicus], PIK62745.1_putative_mitogen-activated_protein_kinase_kinase_kinase_kinase_3_isoform_X4_[Apostichopus_japonicus]	XP_033641931.1_mitogen-activated_protein_kinase_kinase_kinase_kinase_5-like_isoform_X1_[Asterias_rubens], XP_033642014.1_mitogen-activated_protein_kinase_kinase_kinase_kinase_5-like_isoform_X2_[Asterias_rubens], XP_033642097.1_mitogen-activated_protein_kinase_kinase_kinase_kinase_5-like_isoform_X3_[Asterias_rubens], XP_033642180.1_mitogen-activated_protein_kinase_kinase_kinase_kinase_5-like_isofo…	gbr.274.23.t1	XP_038066502.1_mitogen-activated_protein_kinase_kinase_kinase_kinase_5-like_isoform_X1_[Patiria_miniata], XP_038066509.1_mitogen-activated_protein_kinase_kinase_kinase_kinase_5-like_isoform_X2_[Patiria_miniata], XP_038066517.1_mitogen-activated_protein_kinase_kinase_kinase_kinase_5-like_isoform_X3_[Patiria_miniata], XP_038066525.1_mitogen-activated_protein_kinase_kinase_kinase_kinase_5-like_isofo…	XP_011671243.2_mitogen-activated_protein_kinase_kinase_kinase_kinase_5_isoform_X1_[Strongylocentrotus_purpuratus], XP_011671244.2_mitogen-activated_protein_kinase_kinase_kinase_kinase_5_isoform_X2_[Strongylocentrotus_purpuratus], XP_011671245.2_mitogen-activated_protein_kinase_kinase_kinase_kinase_5_isoform_X3_[Strongylocentrotus_purpuratus], XP_011671246.2_mitogen-activated_protein_kinase_kinase…
OG0000396	PIK36778.1_putative_nose_resistant_to_fluoxetine_protein_6-like_[Apostichopus_japonicus], PIK36779.1_putative_nose_resistant_to_fluoxetine_protein_6_[Apostichopus_japonicus], PIK55372.1_putative_nose_resistant_to_fluoxetine_protein_6_[Apostichopus_japonicus], PIK55373.1_putative_nose_resistant_to_fluoxetine_protein_6_[Apostichopus_japonicus], PIK55374.1_putative_nose_resistant_to_fluoxetine_prote…	XP_033640142.1_O-acyltransferase_like_protein-like_[Asterias_rubens], XP_033640909.1_O-acyltransferase_like_protein-like_[Asterias_rubens], XP_033640910.1_nose_resistant_to_fluoxetine_protein_6-like_[Asterias_rubens], XP_033640912.1_O-acyltransferase_like_protein-like_[Asterias_rubens]	gbr.68.15.t1, gbr.68.16.t1, gbr.68.19.t1, gbr.68.20.t1, gbr.68.39.t1, gbr.68.40.t1, gbr.68.42.t1	XP_038051427.1_nose_resistant_to_fluoxetine_protein_6-like_isoform_X1_[Patiria_miniata], XP_038051428.1_nose_resistant_to_fluoxetine_protein_6-like_isoform_X2_[Patiria_miniata], XP_038052246.1_uncharacterized_protein_LOC119724969_[Patiria_miniata], XP_038052261.1_O-acyltransferase_like_protein-like_[Patiria_miniata], XP_038052267.1_uncharacterized_protein_LOC119724981_[Patiria_miniata], XP_038052…	XP_030829546.1_nose_resistant_to_fluoxetine_protein_6_[Strongylocentrotus_purpuratus], XP_030840749.1_nose_resistant_to_fluoxetine_protein_6_[Strongylocentrotus_purpuratus], XP_792732.4_nose_resistant_to_fluoxetine_protein_6_[Strongylocentrotus_purpuratus]
OG0000397	PIK37236.1_hypothetical_protein_BSL78_25928_[Apostichopus_japonicus], PIK38131.1_hypothetical_protein_BSL78_25043__partial_[Apostichopus_japonicus], PIK40926.1_hypothetical_protein_BSL78_22220_[Apostichopus_japonicus], PIK47582.1_hypothetical_protein_BSL78_15536_[Apostichopus_japonicus], PIK53265.1_hypothetical_protein_BSL78_09839_[Apostichopus_japonicus], PIK54124.1_hypothetical_protein_BSL78_08…	XP_033626344.1_uncharacterized_protein_LOC117289357_[Asterias_rubens], XP_033633154.1_uncharacterized_protein_LOC117294747_[Asterias_rubens]	gbr.247.18.t1, gbr.66.50.t1	XP_038064690.1_uncharacterized_protein_LOC119735070_[Patiria_miniata], XP_038065713.1_uncharacterized_protein_LOC119735846_[Patiria_miniata]	XP_011661248.2_uncharacterized_protein_LOC764879_[Strongylocentrotus_purpuratus], XP_011680065.2_uncharacterized_protein_LOC105445783_[Strongylocentrotus_purpuratus], XP_030832506.1_uncharacterized_protein_LOC115920590_[Strongylocentrotus_purpuratus], XP_030834211.1_uncharacterized_protein_LOC105440922_[Strongylocentrotus_purpuratus], XP_030834701.1_acidic_repeat-containing_protein-like_[Strongyl…
OG0000398	PIK37817.1_hypothetical_protein_BSL78_25350_[Apostichopus_japonicus]	XP_033638450.1_vinculin-like_isoform_X1_[Asterias_rubens], XP_033638452.1_vinculin-like_isoform_X2_[Asterias_rubens], XP_033638453.1_vinculin-like_isoform_X3_[Asterias_rubens], XP_033638454.1_vinculin-like_isoform_X4_[Asterias_rubens], XP_033638455.1_vinculin-like_isoform_X5_[Asterias_rubens], XP_033638456.1_vinculin-like_isoform_X5_[Asterias_rubens], XP_033638457.1_vinculin-like_isoform_X5_[Aste…	gbr.8.62.t1	XP_038053441.1_vinculin-like_isoform_X1_[Patiria_miniata], XP_038053443.1_vinculin-like_isoform_X2_[Patiria_miniata], XP_038053444.1_vinculin-like_isoform_X3_[Patiria_miniata], XP_038053445.1_vinculin-like_isoform_X4_[Patiria_miniata], XP_038053446.1_vinculin-like_isoform_X5_[Patiria_miniata]	XP_030848745.1_vinculin_isoform_X1_[Strongylocentrotus_purpuratus], XP_030848746.1_vinculin_isoform_X2_[Strongylocentrotus_purpuratus], XP_030848747.1_vinculin_isoform_X3_[Strongylocentrotus_purpuratus], XP_030848748.1_vinculin_isoform_X4_[Strongylocentrotus_purpuratus], XP_030848749.1_vinculin_isoform_X5_[Strongylocentrotus_purpuratus], XP_030848750.1_vinculin_isoform_X6_[Strongylocentrotus_purp…
OG0000399	PIK38216.1_putative_dual_specificity_protein_phosphatase_CDC14A_isoform_X4__partial_[Apostichopus_japonicus]	XP_033637005.1_dual_specificity_protein_phosphatase_CDC14AB-like_isoform_X1_[Asterias_rubens], XP_033637006.1_dual_specificity_protein_phosphatase_CDC14AB-like_isoform_X2_[Asterias_rubens], XP_033637007.1_dual_specificity_protein_phosphatase_CDC14AB-like_isoform_X3_[Asterias_rubens], XP_033637008.1_dual_specificity_protein_phosphatase_CDC14AB-like_isoform_X4_[Asterias_rubens]	gbr.132.21.t1	XP_038048405.1_dual_specificity_protein_phosphatase_CDC14AB-like_isoform_X3_[Patiria_miniata], XP_038048406.1_dual_specificity_protein_phosphatase_CDC14AB-like_isoform_X4_[Patiria_miniata], XP_038048407.1_dual_specificity_protein_phosphatase_CDC14AB-like_isoform_X5_[Patiria_miniata], XP_038048408.1_dual_specificity_protein_phosphatase_CDC14AB-like_isoform_X6_[Patiria_miniata], XP_038048409.1_dual…	XP_011674302.1_dual_specificity_protein_phosphatase_CDC14AB_isoform_X7_[Strongylocentrotus_purpuratus], XP_030835953.1_dual_specificity_protein_phosphatase_CDC14AB-like_isoform_X1_[Strongylocentrotus_purpuratus], XP_030835959.1_dual_specificity_protein_phosphatase_CDC14AB-like_isoform_X2_[Strongylocentrotus_purpuratus], XP_030835966.1_dual_specificity_protein_phosphatase_CDC14AB-like_isoform_X3_[…
OG0000400	PIK38361.1_hypothetical_protein_BSL78_24793_[Apostichopus_japonicus], PIK41012.1_hypothetical_protein_BSL78_22138_[Apostichopus_japonicus]	XP_033632709.1_mycocerosic_acid_synthase-like_[Asterias_rubens], XP_033632724.1_mycocerosic_acid_synthase-like_[Asterias_rubens], XP_033641974.1_6-deoxyerythronolide-B_synthase_EryA2__modules_3_and_4-like_[Asterias_rubens], XP_033641975.1_6-deoxyerythronolide-B_synthase_EryA2__modules_3_and_4-like_[Asterias_rubens], XP_033641999.1_phenolphthiocerol_synthesis_polyketide_synthase_type_I_Pks15/1-lik…	gbr.24.59.t1, gbr.41.12.t1, gbr.58.100.t1, gbr.58.102.t1, gbr.58.104.t1, gbr.58.105.t1, gbr.58.99.t1	XP_038061904.1_hybrid_PKS-NRPS_synthetase_pytA-like_[Patiria_miniata], XP_038063958.1_mycolipanoate_synthase-like_[Patiria_miniata], XP_038064038.1_phenolphthiocerol/phthiocerol_polyketide_synthase_subunit_C-like_[Patiria_miniata], XP_038068692.1_highly_reducing_polyketide_synthase_azaB-like_[Patiria_miniata], XP_038076091.1_hybrid_PKS-NRPS_synthetase_pynA-like_[Patiria_miniata], XP_038076703.1_h…	XP_793564.3_probable_polyketide_synthase_1_[Strongylocentrotus_purpuratus]
OG0000401	PIK38425.1_cathepsin_L_[Apostichopus_japonicus], PIK38426.1_cathepsin_L_[Apostichopus_japonicus], PIK46477.1_cathepsin_L2_cysteine_protease_[Apostichopus_japonicus], PIK50454.1_cathepsin_L_[Apostichopus_japonicus], PIK50455.1_cathepsin_L_[Apostichopus_japonicus]	XP_033624194.1_cathepsin_L1-like_[Asterias_rubens], XP_033624840.1_cathepsin_L1-like_[Asterias_rubens]	gbr.131.13.t1, gbr.59.21.t1, gbr.59.22.t1, gbr.59.23.t1	XP_038045514.1_procathepsin_L-like_[Patiria_miniata], XP_038076121.1_procathepsin_L-like_[Patiria_miniata], XP_038076122.1_procathepsin_L-like_[Patiria_miniata], XP_038076128.1_procathepsin_L-like_[Patiria_miniata]	XP_001199228.3_cathepsin_L1_[Strongylocentrotus_purpuratus], XP_011677394.2_cathepsin_L1_[Strongylocentrotus_purpuratus], XP_030828081.1_cathepsin_L1_[Strongylocentrotus_purpuratus], XP_030829120.1_cathepsin_L1_[Strongylocentrotus_purpuratus], XP_030829121.1_cathepsin_L1_[Strongylocentrotus_purpuratus], XP_030829336.1_cathepsin_L1_[Strongylocentrotus_purpuratus], XP_030829337.1_cathepsin_L1_[Stro…
OG0000402	PIK38991.1_hypothetical_protein_BSL78_24169_[Apostichopus_japonicus]				XP_003723772.1_uncharacterized_protein_LOC100893880_[Strongylocentrotus_purpuratus], XP_003726642.3_uncharacterized_protein_LOC100891744_isoform_X1_[Strongylocentrotus_purpuratus], XP_011675488.2_uncharacterized_protein_LOC105443692_isoform_X1_[Strongylocentrotus_purpuratus], XP_011675493.1_uncharacterized_protein_LOC100893880_[Strongylocentrotus_purpuratus], XP_011675494.2_uncharacterized_protei…
OG0000403	PIK39704.1_putative_spectrin_alpha_chain__non-erythrocytic_1_isoform_X5_[Apostichopus_japonicus]	XP_033642963.1_spectrin_alpha_chain__non-erythrocytic_1-like_isoform_X1_[Asterias_rubens], XP_033642964.1_spectrin_alpha_chain__non-erythrocytic_1-like_isoform_X1_[Asterias_rubens], XP_033642965.1_spectrin_alpha_chain__non-erythrocytic_1-like_isoform_X1_[Asterias_rubens], XP_033642966.1_spectrin_alpha_chain__non-erythrocytic_1-like_isoform_X1_[Asterias_rubens], XP_033642967.1_spectrin_alpha_chain…	gbr.266.13.t1	XP_038046415.1_spectrin_alpha_chain__non-erythrocytic_1-like_isoform_X1_[Patiria_miniata], XP_038046416.1_spectrin_alpha_chain__non-erythrocytic_1-like_isoform_X1_[Patiria_miniata], XP_038046417.1_spectrin_alpha_chain__non-erythrocytic_1-like_isoform_X1_[Patiria_miniata], XP_038046418.1_spectrin_alpha_chain__non-erythrocytic_1-like_isoform_X2_[Patiria_miniata], XP_038046419.1_spectrin_alpha_chain…	XP_030853588.1_spectrin_alpha_chain__non-erythrocytic_1_isoform_X1_[Strongylocentrotus_purpuratus], XP_030853589.1_spectrin_alpha_chain__non-erythrocytic_1_isoform_X1_[Strongylocentrotus_purpuratus], XP_030853590.1_spectrin_alpha_chain__non-erythrocytic_1_isoform_X1_[Strongylocentrotus_purpuratus], XP_030853591.1_spectrin_alpha_chain__non-erythrocytic_1_isoform_X2_[Strongylocentrotus_purpuratus],…
OG0000404	PIK41466.1_hypothetical_protein_BSL78_21675_[Apostichopus_japonicus], PIK61886.1_hypothetical_protein_BSL78_01217_[Apostichopus_japonicus], PIK61887.1_hypothetical_protein_BSL78_01218_[Apostichopus_japonicus], PIK61888.1_hypothetical_protein_BSL78_01219_[Apostichopus_japonicus], PIK61889.1_hypothetical_protein_BSL78_01220_[Apostichopus_japonicus]	XP_033643989.1_protein_FAM13A-like_isoform_X1_[Asterias_rubens], XP_033643990.1_protein_FAM13A-like_isoform_X2_[Asterias_rubens], XP_033643991.1_protein_FAM13A-like_isoform_X3_[Asterias_rubens], XP_033643992.1_protein_FAM13B-like_isoform_X4_[Asterias_rubens], XP_033643993.1_protein_FAM13A-like_isoform_X5_[Asterias_rubens], XP_033643994.1_protein_FAM13A-like_isoform_X6_[Asterias_rubens], XP_033643…	gbr.2.198.t1	XP_038060893.1_protein_FAM13A-like_isoform_X1_[Patiria_miniata], XP_038060894.1_protein_FAM13A-like_isoform_X1_[Patiria_miniata], XP_038060895.1_protein_FAM13A-like_isoform_X1_[Patiria_miniata], XP_038060896.1_protein_FAM13A-like_isoform_X2_[Patiria_miniata], XP_038060897.1_protein_FAM13A-like_isoform_X3_[Patiria_miniata], XP_038060898.1_protein_FAM13A-like_isoform_X4_[Patiria_miniata], XP_038060…	XP_030835769.1_protein_FAM13A_isoform_X1_[Strongylocentrotus_purpuratus], XP_030835770.1_protein_FAM13A_isoform_X2_[Strongylocentrotus_purpuratus], XP_030835771.1_protein_FAM13A_isoform_X3_[Strongylocentrotus_purpuratus], XP_030835772.1_protein_FAM13A_isoform_X4_[Strongylocentrotus_purpuratus]
OG0000405	PIK43040.1_putative_ubiquitin_carboxyl-terminal_hydrolase_CYLD_isoform_X3_[Apostichopus_japonicus]	XP_033626325.1_uncharacterized_protein_LOC117289348_isoform_X1_[Asterias_rubens], XP_033626326.1_uncharacterized_protein_LOC117289348_isoform_X2_[Asterias_rubens]	gbr.10.34.t1	XP_038066495.1_uncharacterized_protein_LOC119736553_[Patiria_miniata], XP_038066496.1_ubiquitin_carboxyl-terminal_hydrolase_CYLD-like_[Patiria_miniata], XP_038067275.1_ubiquitin_carboxyl-terminal_hydrolase_CYLD-like_isoform_X1_[Patiria_miniata], XP_038067276.1_ubiquitin_carboxyl-terminal_hydrolase_CYLD-like_isoform_X1_[Patiria_miniata], XP_038067277.1_ubiquitin_carboxyl-terminal_hydrolase_CYLD-li…	XP_030831928.1_uncharacterized_protein_LOC577329_[Strongylocentrotus_purpuratus]
OG0000406	PIK43944.1_hypothetical_protein_BSL78_19209_[Apostichopus_japonicus], PIK55942.1_hypothetical_protein_BSL78_07138_[Apostichopus_japonicus]	XP_033640568.1_uncharacterized_protein_LOC117300831_[Asterias_rubens], XP_033640853.1_uncharacterized_protein_LOC117301081_[Asterias_rubens], XP_033640856.1_uncharacterized_protein_LOC117301083_[Asterias_rubens]	gbr.106.43.t1, gbr.106.44.t1, gbr.14.132.t1, gbr.14.133.t1, gbr.14.135.t1, gbr.170.22.t1, gbr.170.26.t1, gbr.477.13.t1, gbr.477.16.t1, gbr.518.13.t1, gbr.518.14.t1	XP_038051634.1_uncharacterized_protein_LOC119724594_[Patiria_miniata], XP_038051635.1_uncharacterized_protein_LOC119724595_[Patiria_miniata], XP_038051811.1_uncharacterized_protein_LOC119724706_[Patiria_miniata], XP_038051841.1_uncharacterized_protein_LOC119724727_isoform_X1_[Patiria_miniata], XP_038051842.1_uncharacterized_protein_LOC119724727_isoform_X2_[Patiria_miniata], XP_038051843.1_unchara…	XP_011676777.2_uncharacterized_protein_LOC105444343_[Strongylocentrotus_purpuratus]
OG0000407	PIK45190.1_putative_voltage-dependent_calcium_channel_subunit_alpha-2/delta-1-like_[Apostichopus_japonicus], PIK56145.1_putative_voltage-dependent_calcium_channel_subunit_alpha-2/delta-1-like__partial_[Apostichopus_japonicus]	XP_033647991.1_voltage-dependent_calcium_channel_subunit_alpha-2/delta-2-like_isoform_X1_[Asterias_rubens], XP_033647992.1_voltage-dependent_calcium_channel_subunit_alpha-2/delta-2-like_isoform_X2_[Asterias_rubens], XP_033647994.1_voltage-dependent_calcium_channel_subunit_alpha-2/delta-2-like_isoform_X3_[Asterias_rubens], XP_033647995.1_voltage-dependent_calcium_channel_subunit_alpha-2/delta-2-li…	gbr.290.11.t1	XP_038053873.1_voltage-dependent_calcium_channel_subunit_alpha-2/delta-2-like_isoform_X1_[Patiria_miniata], XP_038053874.1_voltage-dependent_calcium_channel_subunit_alpha-2/delta-2-like_isoform_X2_[Patiria_miniata], XP_038053875.1_voltage-dependent_calcium_channel_subunit_alpha-2/delta-2-like_isoform_X3_[Patiria_miniata], XP_038053876.1_voltage-dependent_calcium_channel_subunit_alpha-2/delta-2-li…	XP_030828832.1_voltage-dependent_calcium_channel_subunit_alpha-2/delta-1_isoform_X1_[Strongylocentrotus_purpuratus], XP_030828833.1_voltage-dependent_calcium_channel_subunit_alpha-2/delta-1_isoform_X2_[Strongylocentrotus_purpuratus], XP_030828834.1_voltage-dependent_calcium_channel_subunit_alpha-2/delta-1_isoform_X3_[Strongylocentrotus_purpuratus], XP_030828835.1_voltage-dependent_calcium_channel…
OG0000408	PIK45533.1_Kinesin-related_protein_1_[Apostichopus_japonicus]	XP_033626331.1_kinesin-like_protein_KIF28P_isoform_X1_[Asterias_rubens], XP_033626332.1_kinesin-like_protein_KIF28P_isoform_X1_[Asterias_rubens], XP_033626333.1_kinesin-like_protein_KIF28P_isoform_X2_[Asterias_rubens], XP_033626334.1_kinesin-like_protein_KIF28P_isoform_X3_[Asterias_rubens], XP_033626335.1_kinesin-like_protein_KIF28P_isoform_X4_[Asterias_rubens], XP_033626336.1_kinesin-like_protei…	gbr.223.19.t1	XP_038077939.1_kinesin-like_protein_KIF28P_isoform_X1_[Patiria_miniata], XP_038077948.1_kinesin-like_protein_KIF28P_isoform_X2_[Patiria_miniata], XP_038077957.1_kinesin-like_protein_KIF28P_isoform_X2_[Patiria_miniata], XP_038077965.1_kinesin-like_protein_KIF28P_isoform_X2_[Patiria_miniata], XP_038077973.1_kinesin-like_protein_KIF28P_isoform_X3_[Patiria_miniata], XP_038077983.1_kinesin-like_protei…	XP_030831065.1_kinesin-like_protein_KIF28P_isoform_X1_[Strongylocentrotus_purpuratus], XP_030831066.1_kinesin-like_protein_KIF28P_isoform_X2_[Strongylocentrotus_purpuratus], XP_030831067.1_kinesin-like_protein_KIF28P_isoform_X3_[Strongylocentrotus_purpuratus], XP_030831068.1_kinesin-like_protein_KIF28P_isoform_X4_[Strongylocentrotus_purpuratus], XP_030831069.1_kinesin-like_protein_KIF28P_isoform_…
OG0000409	PIK51797.1_putative_sulfotransferase_family_cytosolic_1B_member_1_[Apostichopus_japonicus]	XP_033628863.1_sulfotransferase_family_cytosolic_1B_member_1-like_[Asterias_rubens], XP_033628865.1_sulfotransferase_1C2-like_[Asterias_rubens], XP_033629265.1_sulfotransferase_family_cytosolic_1B_member_1-like_[Asterias_rubens], XP_033629667.1_amine_sulfotransferase-like_[Asterias_rubens]	gbr.100.11.t1_gbr.100.13.t1, gbr.100.14.t1, gbr.123.36.t1, gbr.141.26.t1, gbr.141.27.t1, gbr.141.28.t1, gbr.141.29.t1, gbr.141.30.t1	XP_038047818.1_sulfotransferase_family_cytosolic_1B_member_1-like_[Patiria_miniata], XP_038047819.1_sulfotransferase_family_cytosolic_1B_member_1-like_[Patiria_miniata], XP_038047831.1_sulfotransferase_family_cytosolic_1B_member_1-like_[Patiria_miniata], XP_038070698.1_sulfotransferase_family_cytosolic_1B_member_1-like_[Patiria_miniata], XP_038071119.1_amine_sulfotransferase-like_[Patiria_miniata…	XP_030843935.1_sulfotransferase_1C3_[Strongylocentrotus_purpuratus], XP_030844214.1_uncharacterized_protein_LOC100889865_[Strongylocentrotus_purpuratus], XP_793982.1_sulfotransferase_family_cytosolic_1B_member_1_[Strongylocentrotus_purpuratus]
OG0000410	PIK56243.1_hypothetical_protein_BSL78_06826_[Apostichopus_japonicus]	XP_033628968.1_protein_phosphatase_1_regulatory_subunit_12A-like_isoform_X1_[Asterias_rubens], XP_033628969.1_protein_phosphatase_1_regulatory_subunit_12A-like_isoform_X2_[Asterias_rubens], XP_033628970.1_protein_phosphatase_1_regulatory_subunit_12A-like_isoform_X3_[Asterias_rubens], XP_033628971.1_protein_phosphatase_1_regulatory_subunit_12A-like_isoform_X4_[Asterias_rubens], XP_033628972.1_prot…	gbr.5.36.t1	XP_038073240.1_protein_phosphatase_1_regulatory_subunit_12A-like_isoform_X1_[Patiria_miniata], XP_038073241.1_protein_phosphatase_1_regulatory_subunit_12A-like_isoform_X2_[Patiria_miniata], XP_038073242.1_protein_phosphatase_1_regulatory_subunit_12A-like_isoform_X3_[Patiria_miniata], XP_038073243.1_protein_phosphatase_1_regulatory_subunit_12A-like_isoform_X4_[Patiria_miniata], XP_038073244.1_prot…	XP_030843677.1_protein_phosphatase_1_regulatory_subunit_12A_isoform_X1_[Strongylocentrotus_purpuratus], XP_030843678.1_protein_phosphatase_1_regulatory_subunit_12A_isoform_X2_[Strongylocentrotus_purpuratus], XP_030843679.1_protein_phosphatase_1_regulatory_subunit_12A_isoform_X3_[Strongylocentrotus_purpuratus], XP_030843680.1_protein_phosphatase_1_regulatory_subunit_12B_isoform_X4_[Strongylocentro…
OG0000411	PIK57648.1_putative_B-cell_differentiation_antigen_CD72_[Apostichopus_japonicus]	XP_033635551.1_alpha-N-acetylgalactosamine-specific_lectin-like_[Asterias_rubens], XP_033635552.1_perlucin-like_protein_[Asterias_rubens], XP_033635554.1_perlucin-like_protein_[Asterias_rubens], XP_033635555.1_C-type_lectin_domain_family_4_member_E-like_[Asterias_rubens], XP_033638974.1_ladderlectin-like_[Asterias_rubens], XP_033638975.1_ladderlectin-like_[Asterias_rubens], XP_033638976.1_C-type_…	gbr.100.2.t1, gbr.110.14.t1, gbr.137.47.t1, gbr.157.36.t1, gbr.286.9.t1	XP_038052088.1_C-type_lectin_domain_family_4_member_E-like_[Patiria_miniata], XP_038052089.1_C-type_lectin_domain_family_6_member_A-like_[Patiria_miniata]
OG0000412	PIK59730.1_putative_microtubule-associated_serine/threonine-protein_kinase_3-like_[Apostichopus_japonicus], PIK59731.1_putative_microtubule-associated_serine/threonine-protein_kinase_3_[Apostichopus_japonicus]	XP_033636160.1_microtubule-associated_serine/threonine-protein_kinase_3-like_isoform_X1_[Asterias_rubens], XP_033636161.1_microtubule-associated_serine/threonine-protein_kinase_3-like_isoform_X2_[Asterias_rubens]	gbr.1.22.t1	XP_038048627.1_microtubule-associated_serine/threonine-protein_kinase_3-like_isoform_X1_[Patiria_miniata], XP_038048628.1_microtubule-associated_serine/threonine-protein_kinase_3-like_isoform_X2_[Patiria_miniata]	XP_030844015.1_microtubule-associated_serine/threonine-protein_kinase_2-like_[Strongylocentrotus_purpuratus], XP_030844338.1_microtubule-associated_serine/threonine-protein_kinase_2-like_isoform_X1_[Strongylocentrotus_purpuratus], XP_030844342.1_microtubule-associated_serine/threonine-protein_kinase_2-like_isoform_X2_[Strongylocentrotus_purpuratus], XP_030844351.1_microtubule-associated_serine/th…
OG0000413	PIK59854.1_putative_rho_GTPase-activating_protein_26_isoform_X15__partial_[Apostichopus_japonicus]	XP_033632382.1_LOW_QUALITY_PROTEIN__rho_GTPase-activating_protein_26-like_[Asterias_rubens]	gbr.144.22.t1	XP_038055662.1_rho_GTPase-activating_protein_26-like_isoform_X1_[Patiria_miniata], XP_038055663.1_rho_GTPase-activating_protein_26-like_isoform_X2_[Patiria_miniata], XP_038055664.1_rho_GTPase-activating_protein_26-like_isoform_X3_[Patiria_miniata], XP_038055665.1_rho_GTPase-activating_protein_26-like_isoform_X4_[Patiria_miniata], XP_038055666.1_rho_GTPase-activating_protein_26-like_isoform_X5_[Pa…	XP_030836219.1_rho_GTPase-activating_protein_26_isoform_X1_[Strongylocentrotus_purpuratus], XP_030836220.1_rho_GTPase-activating_protein_26_isoform_X2_[Strongylocentrotus_purpuratus], XP_030836221.1_rho_GTPase-activating_protein_26_isoform_X3_[Strongylocentrotus_purpuratus], XP_030836222.1_rho_GTPase-activating_protein_26_isoform_X4_[Strongylocentrotus_purpuratus], XP_030836223.1_rho_GTPase-activ…
OG0000414		XP_033632127.1_uncharacterized_protein_LOC117293793_[Asterias_rubens], XP_033645561.1_tripartite_motif-containing_protein_3-like_[Asterias_rubens]	gbr.1068.1.t1, gbr.1260.1.t1, gbr.1410.1.t1, gbr.143.34.t1, gbr.1494.1.t1, gbr.1716.1.t1, gbr.1831.1.t1, gbr.2253.1.t1, gbr.2581.1.t1, gbr.2626.1.t1, gbr.2908.1.t1, gbr.309.26.t1, gbr.489.8.t1, gbr.573.2.t1, gbr.588.3.t1, gbr.602.3.t1, gbr.655.1.t1, gbr.674.4.t1, gbr.809.1.t1, gbr.872.1.t1, gbr.872.2.t1, gbr.872.6.t1	XP_038062859.1_uncharacterized_protein_LOC119733345_[Patiria_miniata], XP_038062897.1_uncharacterized_protein_LOC119733389_[Patiria_miniata]
OG0000415		XP_033634221.1_alpha-1B_adrenergic_receptor-like_[Asterias_rubens]	gbr.124.79.t1, gbr.148.2.t1, gbr.148.3.t1, gbr.148.4.t1, gbr.148.5.t1, gbr.148.6.t1, gbr.148.7.t1, gbr.148.8.t1, gbr.148.9.t1, gbr.191.44.t1, gbr.321.9.t1	XP_038066320.1_melatonin_receptor_type_1B-A-like_[Patiria_miniata], XP_038066459.1_protein_trapped_in_endoderm-1-like_[Patiria_miniata], XP_038066460.1_G-protein_coupled_receptor_moody-like_[Patiria_miniata], XP_038066464.1_G-protein_coupled_receptor_moody-like_[Patiria_miniata], XP_038066465.1_protein_trapped_in_endoderm-1-like_[Patiria_miniata], XP_038066466.1_G-protein_coupled_receptor_moody-l…
OG0000416		XP_033638685.1_plexin-A4-like_[Asterias_rubens], XP_033647409.1_plexin-A4-like_[Asterias_rubens], XP_033647933.1_plexin-A2-like_[Asterias_rubens], XP_033647934.1_plexin-A2-like_[Asterias_rubens], XP_033647936.1_plexin-B-like_[Asterias_rubens], XP_033647941.1_plexin-A2-like_[Asterias_rubens]	gbr.1209.1.t1, gbr.145.1.t1, gbr.1981.1.t1, gbr.289.1.t1, gbr.2910.1.t1, gbr.631.2.t1, gbr.773.4.t1	XP_038046936.1_uncharacterized_protein_LOC119721113_[Patiria_miniata], XP_038061685.1_plexin-B-like_[Patiria_miniata], XP_038061687.1_plexin-B1-like_[Patiria_miniata], XP_038063619.1_plexin-A4-like_[Patiria_miniata], XP_038066352.1_plexin-B-like_[Patiria_miniata], XP_038066356.1_plexin-B-like_[Patiria_miniata], XP_038066371.1_plexin-A4-like_[Patiria_miniata], XP_038067382.1_plexin-B-like_[Patiria…
OG0000417		XP_033642162.1_COP1-interactive_protein_1-like_isoform_X1_[Asterias_rubens], XP_033642164.1_coiled-coil_domain-containing_protein_30-like_isoform_X2_[Asterias_rubens], XP_033642165.1_myosin-4-like_isoform_X3_[Asterias_rubens], XP_033642166.1_coiled-coil_domain-containing_protein_30-like_isoform_X4_[Asterias_rubens], XP_033642167.1_COP1-interactive_protein_1-like_isoform_X5_[Asterias_rubens]	gbr.38.59.t1, gbr.607.4.t1	XP_038062177.1_golgin_subfamily_A_member_6-like_protein_22_isoform_X1_[Patiria_miniata], XP_038062178.1_golgin_subfamily_A_member_6-like_protein_22_isoform_X2_[Patiria_miniata], XP_038062179.1_myosin-10-like_isoform_X3_[Patiria_miniata], XP_038062180.1_golgin_subfamily_A_member_6-like_protein_22_isoform_X4_[Patiria_miniata]	XP_030843036.1_myosin-9_isoform_X1_[Strongylocentrotus_purpuratus], XP_030843037.1_myosin-9_isoform_X2_[Strongylocentrotus_purpuratus], XP_030843038.1_myosin-9_isoform_X3_[Strongylocentrotus_purpuratus], XP_030843039.1_calponin_homology_domain-containing_protein_DDB_G0272472_isoform_X4_[Strongylocentrotus_purpuratus], XP_030843040.1_myosin-9_isoform_X5_[Strongylocentrotus_purpuratus], XP_03084304…
OG0000418		XP_033647917.1_prospero_homeobox_protein_1-like_[Asterias_rubens]	gbr.72.10.t1, gbr.72.11.t1	XP_038076622.1_prospero_homeobox_protein_1-like_[Patiria_miniata], XP_038076623.1_prospero_homeobox_protein_1-like_[Patiria_miniata], XP_038076625.1_prospero_homeobox_protein_1-like_[Patiria_miniata], XP_038076626.1_prospero_homeobox_protein_1-like_[Patiria_miniata], XP_038076627.1_prospero_homeobox_protein_1-like_[Patiria_miniata], XP_038076628.1_prospero_homeobox_protein_1-like_[Patiria_miniata…	NP_001295587.1_prospero_homeobox_protein_1_[Strongylocentrotus_purpuratus], XP_030854154.1_prospero_homeobox_protein_1_isoform_X1_[Strongylocentrotus_purpuratus], XP_030854155.1_prospero_homeobox_protein_1_isoform_X1_[Strongylocentrotus_purpuratus], XP_030854156.1_prospero_homeobox_protein_1_isoform_X1_[Strongylocentrotus_purpuratus], XP_030854157.1_prospero_homeobox_protein_1_isoform_X1_[Strongy…
OG0000419			gbr.1254.1.t1, gbr.1535.1.t1, gbr.1669.2.t1, gbr.202.30.t1, gbr.202.32.t1, gbr.2512.1.t1, gbr.2512.2.t1, gbr.2817.1.t1, gbr.287.1.t1, gbr.287.10.t1, gbr.287.13.t1, gbr.287.15.t1, gbr.322.1.t1, gbr.322.3.t1, gbr.399.3.t1, gbr.399.4.t1, gbr.405.16.t1, gbr.405.17.t1, gbr.480.10.t1, gbr.564.1.t1, gbr.564.4.t1, gbr.564.7.t1, gbr.604.6.t1, gbr.696.7.t1, gbr.97.71.t1, gbr.97.72.t1
OG0000420			gbr.1264.1.t1, gbr.16.133.t1, gbr.16.134.t1, gbr.16.135.t1, gbr.16.89.t1, gbr.16.90.t1, gbr.1711.1.t1, gbr.179.22.t1, gbr.240.15.t1, gbr.278.21.t1, gbr.344.4.t1, gbr.382.15.t1, gbr.693.3.t1_gbr.693.4.t1_gbr.693.1.t1	XP_038047603.1_phospholipase_A_and_acyltransferase_1-like_[Patiria_miniata], XP_038050407.1_phospholipase_A_and_acyltransferase_3-like_[Patiria_miniata], XP_038054224.1_phospholipase_A_and_acyltransferase_2-like_[Patiria_miniata], XP_038058816.1_phospholipase_A_and_acyltransferase_1-like_[Patiria_miniata], XP_038060107.1_phospholipase_A_and_acyltransferase_1-like_[Patiria_miniata], XP_038061833.1…
OG0000421			gbr.350.12.t1	XP_038048679.1_kappa-type_opioid_receptor-like_[Patiria_miniata], XP_038048680.1_lysophosphatidic_acid_receptor_6-like_[Patiria_miniata], XP_038048681.1_lysophosphatidic_acid_receptor_6-like_[Patiria_miniata], XP_038048684.1_kappa-type_opioid_receptor-like_[Patiria_miniata], XP_038048685.1_lysophosphatidic_acid_receptor_6-like_[Patiria_miniata], XP_038048885.1_delta-type_opioid_receptor-like_[Pat…
OG0000422				XP_038066825.1_uncharacterized_protein_LOC119736884_isoform_X1_[Patiria_miniata], XP_038066827.1_uncharacterized_protein_LOC119736884_isoform_X2_[Patiria_miniata], XP_038066907.1_uncharacterized_protein_LOC119736942_[Patiria_miniata], XP_038066908.1_uncharacterized_protein_LOC119736942_[Patiria_miniata], XP_038066974.1_uncharacterized_protein_LOC119737000_isoform_X1_[Patiria_miniata], XP_03806697…
OG0000423					XP_003727823.1_centrocin_1-like_[Strongylocentrotus_purpuratus], XP_003729742.1_centrocin_1-like_[Strongylocentrotus_purpuratus], XP_003731359.2_centrocin_1-like_[Strongylocentrotus_purpuratus], XP_011674539.2_centrocin_1-like_[Strongylocentrotus_purpuratus], XP_030837342.1_centrocin_2-like_[Strongylocentrotus_purpuratus], XP_030837343.1_centrocin_2-like_[Strongylocentrotus_purpuratus], XP_030837…
OG0000424					XP_030828171.1_uncharacterized_protein_LOC115919184_[Strongylocentrotus_purpuratus], XP_030828489.1_uncharacterized_protein_LOC115919265_[Strongylocentrotus_purpuratus], XP_030832523.1_uncharacterized_protein_LOC115920596_[Strongylocentrotus_purpuratus], XP_030833638.1_uncharacterized_protein_LOC115920959_[Strongylocentrotus_purpuratus], XP_030833639.1_uncharacterized_protein_LOC115920959_[Strong…
OG0000425	PIK32972.1_putative_trichohyalin_isoform_X2_[Apostichopus_japonicus], PIK40889.1_putative_trichohyalin_isoform_X5_[Apostichopus_japonicus], PIK40890.1_hypothetical_protein_BSL78_22246_[Apostichopus_japonicus], PIK40891.1_putative_trichohyalin_isoform_X5_[Apostichopus_japonicus], PIK47500.1_putative_trichohyalin_isoform_X5__partial_[Apostichopus_japonicus]	XP_033647286.1_trichohyalin-like_isoform_X1_[Asterias_rubens], XP_033647287.1_trichohyalin-like_isoform_X2_[Asterias_rubens]	gbr.9.8.t1	XP_038068699.1_trichohyalin-like_isoform_X1_[Patiria_miniata], XP_038068700.1_trichohyalin-like_isoform_X2_[Patiria_miniata], XP_038068701.1_trichohyalin-like_isoform_X3_[Patiria_miniata], XP_038068702.1_trichohyalin-like_isoform_X4_[Patiria_miniata], XP_038068703.1_trichohyalin-like_isoform_X5_[Patiria_miniata]	XP_030828944.1_trichohyalin_isoform_X1_[Strongylocentrotus_purpuratus], XP_030828945.1_trichohyalin_isoform_X2_[Strongylocentrotus_purpuratus], XP_030828946.1_trichohyalin_isoform_X3_[Strongylocentrotus_purpuratus], XP_030828947.1_trichohyalin_isoform_X4_[Strongylocentrotus_purpuratus], XP_030828948.1_trichohyalin_isoform_X5_[Strongylocentrotus_purpuratus], XP_030828949.1_trichohyalin_isoform_X6_…
OG0000426	PIK33172.1_hypothetical_protein_BSL78_30013_[Apostichopus_japonicus], PIK33982.1_hypothetical_protein_BSL78_29199_[Apostichopus_japonicus], PIK34166.1_putative_RNA-directed_DNA_polymerase_from_mobile_element_jockey-like_[Apostichopus_japonicus], PIK35952.1_hypothetical_protein_BSL78_27216_[Apostichopus_japonicus], PIK37315.1_hypothetical_protein_BSL78_25853_[Apostichopus_japonicus], PIK38392.1_hy…
OG0000427	PIK33320.1_hypothetical_protein_BSL78_29865_[Apostichopus_japonicus], PIK37607.1_hypothetical_protein_BSL78_25558_[Apostichopus_japonicus], PIK40706.1_hypothetical_protein_BSL78_22461_[Apostichopus_japonicus], PIK42675.1_hypothetical_protein_BSL78_20472_[Apostichopus_japonicus], PIK47898.1_hypothetical_protein_BSL78_15228_[Apostichopus_japonicus], PIK58368.1_hypothetical_protein_BSL78_04685_[Apos…	XP_033642771.1_uncharacterized_protein_LOC117302906_[Asterias_rubens], XP_033646037.1_uncharacterized_protein_LOC117305297_[Asterias_rubens]		XP_038050916.1_uncharacterized_protein_LOC119724065_[Patiria_miniata], XP_038059321.1_uncharacterized_protein_LOC119730472_isoform_X1_[Patiria_miniata], XP_038059322.1_uncharacterized_protein_LOC119730472_isoform_X2_[Patiria_miniata], XP_038060634.1_uncharacterized_protein_LOC119731533_[Patiria_miniata], XP_038062366.1_uncharacterized_protein_LOC119732834_[Patiria_miniata], XP_038062420.1_unchara…	XP_030838116.1_uncharacterized_protein_LOC115922740_[Strongylocentrotus_purpuratus]
OG0000428	PIK33539.1_hypothetical_protein_BSL78_29649_[Apostichopus_japonicus], PIK33912.1_hypothetical_protein_BSL78_29268_[Apostichopus_japonicus], PIK34649.1_hypothetical_protein_BSL78_28538_[Apostichopus_japonicus], PIK35967.1_hypothetical_protein_BSL78_27204_[Apostichopus_japonicus], PIK36506.1_hypothetical_protein_BSL78_26651_[Apostichopus_japonicus], PIK37401.1_hypothetical_protein_BSL78_25777_[Apos…
[truncated: 19,401 more rows]

## Sheet: 7.4 Total gene duplications
Orthogroup	Species Tree Node	Gene Tree Node	Support	Type	Genes 1	Genes 2
[truncated: 68,210 more rows]

## Sheet: 7.5 COTS-specific DEGs
	Female Summer1	Male Summer2		Summer3	Female Winter4	Male Winter5	Winter6
Tube feet	78		50	23	47	31	11
Sensory tentacles	27		13	2	17	4	0
Radial nerve	165		197	96	87	74	33
Skin	27		7	3	39	25	0
Papulae	76		12	8	23	8	1
Spines	276		160	113	132	82	42
Coelomocytes	36		51	19	29	207	16
1Number of lineage-specific coding sequences upregulated in females
[truncated: 5 more rows]

## Sheet: 7.6 COTS-specific protein-c 
8,189 CDS that appear to have expanded in COTS after the divergence from P. miniata															Upregulation depicted by 1. Samples were compared pairwise, female (F) smr vs male (M) smr, F smr vs wtr, and M vs wtr.
[truncated: 8,190 more rows]

[truncated: 1 more sheets: 7.7 COTS GO enrichment]
