# Supplementary material for: Seasonal tissue-specific gene expression in wild crown-of-thorns starfish reveals reproductive and stress-related transcriptional systems
Source: PLoS Biol. 2024 May 14;22(5):e3002620. doi: 10.1371/journal.pbio.3002620 (PMC11093393; doi:10.1371/journal.pbio.3002620)
Supplement: S8 Table — S8.1 Table. WGCNA output data showing module membership (MM) of each gene. A higher absolute value indicates a stronger correlation with the module. S8.2 Table. WGCNA output data showing gene trait significance (GS), which is a measure of how closely a gene is related to the trait(s) of interest. A higher absolute value indicates a stronger correlation with the trait. S8.3 Table. Co-expressed protein-coding genes in the cyan module. S8.4 Table. Significant GO enrichments based on protein-coding genes in the cyan module. S8.5 Table. Co-expressed coding sequence in the pink module. S8.6 Table. Significant GO enrichments based on protein-coding genes in the pink module. S8.7 Table. Co-expressed protein-coding genes in the turquoise module. S8.8 Table. Significant GO enrichments based on genes in the turquoise module. (XLSX) [file pbio.3002620.s012.xlsx]

## Sheet: 8.1 Gene module member
WGCNA output. This dataframe represents the module membership (MM) of each gene. A higher absolute value indicates a stronger correlation with the module.
	MMpink	MMcyan	MMyellow	MMblue	MMpurple	MMgreenyellow	MMgreen	MMred	MMsalmon	MMtan	MMmagenta	MMturquoise	MMblack	MMbrown	MMgrey
gbr.41.20	-0.213694	-0.837085	-0.639987	0.338834	-0.121084	0.323208	0.837955	0.721904	0.37254	0.242589	-0.246296	-0.0929558	-0.196203	-0.13894	-0.163287
gbr.58.213	0.0900214	-0.449571	0.341584	0.865637	0.423144	-0.49407	0.259154	-0.366295	-0.0687695	-0.0703019	-0.327488	-0.820331	-0.772462	-0.475012	-0.882438
gbr.35.60	-0.22075	-0.255301	-0.216814	-0.104465	0.000950918	-0.294236	0.244924	0.167215	-0.509684	0.0902704	0.367633	-0.140576	0.319483	0.643386	-0.121136
gbr.101.17_gbr.101.18	-0.389234	-0.284844	-0.610456	-0.240601	-0.378912	0.390261	0.462509	0.520834	0.683713	0.965288	-0.239416	0.209212	0.219426	0.120045	0.256955
gbr.149.14	0.133774	-0.229686	-0.0693827	0.254964	-0.112283	-0.263567	0.0963855	0.0875371	-0.24719	-0.265466	-0.0498944	-0.214764	0.00459965	0.168186	-0.175198
gbr.1.24	0.196602	-0.550451	-0.0610908	0.529659	0.0262844	-0.296989	0.517443	0.104179	-0.0872865	-0.133869	-0.254355	-0.296811	-0.370894	-0.240165	-0.409657
gbr.11.54	0.108815	-0.228613	0.161038	0.525369	0.153158	-0.102501	0.123665	-0.186432	0.393402	0.18408	-0.422145	-0.390139	-0.577921	-0.577135	-0.449234
gbr.81.14	-0.320799	-0.721996	-0.727424	0.061343	-0.311109	0.178924	0.769165	0.682848	0.361685	0.421542	-0.245957	0.256281	0.109598	-0.0185566	0.109745
gbr.53.80	0.149836	-0.292393	0.383848	0.819669	0.339277	-0.261185	0.0990774	-0.367277	0.140841	-0.0514112	-0.344881	-0.772193	-0.826458	-0.614284	-0.794417
gbr.69.3	0.0961801	-0.38908	0.253052	0.771986	0.337209	-0.383477	0.172417	-0.288312	-0.014734	-0.104291	-0.277893	-0.690289	-0.674301	-0.48208	-0.726673
gbr.257.12	0.422949	-0.108969	0.565835	0.791784	0.375973	-0.336945	-0.0542562	-0.464678	0.0630871	-0.331166	-0.384196	-0.654294	-0.860837	-0.712603	-0.71491
gbr.50.78	0.494513	0.15373	0.659233	0.430525	0.457067	-0.522361	-0.238634	-0.534172	-0.264582	-0.501988	-0.255827	-0.353128	-0.426051	-0.3134	-0.418055
gbr.242.10	0.216398	-0.113469	-0.145388	-0.0154395	-0.128977	0.136381	0.154721	0.121273	0.366518	0.0930496	-0.290674	0.396167	-0.0806916	-0.426121	0.210104
gbr.11.51	0.246562	-0.316372	0.262659	0.752155	0.260486	-0.0811694	0.101974	-0.103901	0.00136323	-0.43963	-0.215371	-0.617124	-0.704038	-0.478653	-0.629482
gbr.24.25	0.00162386	0.272872	0.0494163	-0.193538	-0.123034	0.18379	-0.205709	-0.0391561	0.261194	-0.0698009	-0.192467	0.510811	0.129305	-0.290548	0.389569
gbr.229.10	-0.0615931	-0.439258	0.0536742	0.680252	0.168177	-0.184545	0.313883	-0.105317	0.163875	0.0483322	-0.408289	-0.499249	-0.567773	-0.479886	-0.544933
gbr.169.31	0.412845	0.745579	0.881266	0.0708131	0.376061	-0.261983	-0.819491	-0.762723	-0.329788	-0.55564	0.151081	-0.286654	-0.256427	-0.160495	-0.190603
gbr.12.122	0.954555	0.218902	0.380223	0.114738	0.0571254	-0.286432	-0.212452	-0.336818	-0.141057	-0.371268	-0.124701	-0.00123004	-0.194076	-0.272952	-0.0156943
gbr.168.12	-0.0618619	0.202251	0.0298622	-0.222085	-0.039367	0.26355	-0.294068	0.138803	-0.527999	-0.542059	0.764583	-0.041539	0.182468	0.426289	0.0409782
gbr.111.53	0.141599	-0.521848	0.211209	0.882756	0.194363	-0.395901	0.442126	-0.274585	0.119458	-0.0535897	-0.583235	-0.592799	-0.777254	-0.717731	-0.69381
gbr.425.1	0.0621508	-0.21088	0.279455	0.617084	0.23998	-0.118197	-0.000432957	-0.25801	0.0974028	-0.121986	-0.180783	-0.597387	-0.649741	-0.490684	-0.623767
gbr.81.43	-0.0481653	-0.185985	0.167245	0.43629	0.140935	-0.214797	0.0561655	-0.214204	0.123116	0.242796	-0.125087	-0.580713	-0.429058	-0.218725	-0.537735
gbr.263.12	0.160151	-0.376322	0.17629	0.760343	0.237371	-0.171656	0.186349	-0.172418	0.287602	-0.0386719	-0.483438	-0.526974	-0.676409	-0.632225	-0.575365
gbr.457.7	0.224668	-0.0861005	0.531194	0.740543	0.339679	-0.326198	-0.0640367	-0.450435	0.0481925	-0.436167	-0.439645	-0.428672	-0.719219	-0.75457	-0.536953
gbr.29.48_gbr.29.49	-0.325663	-0.394124	-0.495369	0.031794	-0.286991	0.276454	0.520171	0.390223	0.760841	0.924153	-0.429369	0.0592027	-0.0524063	-0.178567	0.050656
gbr.10.53	0.0574053	-0.501022	0.0679481	0.751272	0.23963	-0.177325	0.347592	-0.0790516	0.358881	0.114389	-0.550306	-0.497147	-0.666414	-0.630981	-0.572614
gbr.659.4	-0.433925	-0.538476	-0.770449	-0.151158	-0.257262	0.527024	0.60504	0.818321	0.421196	0.519763	-0.0136775	0.173672	0.236654	0.275356	0.196037
gbr.434.1	-0.263288	-0.515832	-0.760408	-0.195432	-0.269724	0.507689	0.612628	0.837432	0.406316	0.492747	-0.00687894	0.229816	0.25423	0.284206	0.234211
gbr.2.247	0.270634	-0.275366	0.325636	0.7492	0.278392	-0.106495	0.068338	-0.29192	0.0558915	-0.261126	-0.197521	-0.661129	-0.806068	-0.627575	-0.699147
gbr.112.28	0.23301	-0.212279	0.286843	0.602128	0.176516	-0.215714	0.09866	-0.362441	0.193117	0.0311191	-0.322093	-0.468781	-0.695869	-0.67782	-0.554289
gbr.360.8	0.0196466	-0.354516	0.187785	0.707188	0.174138	-0.0841205	0.209134	-0.203438	0.204731	0.0693954	-0.267992	-0.686046	-0.753861	-0.555705	-0.696524
gbr.44.14	-0.1038	0.327932	0.691868	0.375109	0.414171	-0.393443	-0.434858	-0.682153	-0.12467	-0.119374	-0.116547	-0.555146	-0.415463	-0.242712	-0.507074
gbr.1.67	0.229157	0.430699	0.672988	0.199571	0.400519	-0.400092	-0.532443	-0.640571	-0.267711	-0.446064	-0.122271	-0.18661	-0.192406	-0.211316	-0.202392
gbr.162.2	0.187377	-0.114663	0.321607	0.650924	0.136241	-0.11312	0.0235986	-0.309334	0.308779	-0.103104	-0.531557	-0.445698	-0.663489	-0.700431	-0.447675
gbr.51.3	-0.0144914	-0.514665	-0.404432	0.144992	-0.258234	-0.000790644	0.513247	0.441758	-0.027586	-0.0502866	-0.0922874	0.0979575	0.0434687	0.0458759	-0.0202273
gbr.10.151	0.278313	0.484679	0.361161	-0.241064	0.183153	-0.195048	-0.395192	-0.289014	-0.0259158	0.0820163	-0.0600486	-0.00242518	0.176342	0.255988	0.125607
gbr.25.22_gbr.25.23	-0.366298	-0.2452	-0.544687	-0.242177	-0.354705	0.305631	0.421551	0.437882	0.62414	0.972922	-0.208801	0.168009	0.206095	0.132025	0.214277
gbr.114.26	0.251934	-0.311269	0.234557	0.677649	0.169115	-0.170398	0.108644	-0.203233	0.0167265	-0.257769	-0.228825	-0.516867	-0.636196	-0.496103	-0.584896
gbr.367.20	0.120463	-0.411375	0.141565	0.770257	0.161267	-0.120562	0.240424	-0.170934	0.32445	0.0271324	-0.47427	-0.554734	-0.73463	-0.689565	-0.608586
gbr.495.9	0.451839	0.26715	0.66246	0.414347	0.225455	-0.137474	-0.403593	-0.496109	-0.239764	-0.630394	0.103775	-0.468558	-0.624978	-0.454699	-0.474521
gbr.24.45	-0.258362	-0.765196	-0.770934	0.0780312	-0.465485	0.269291	0.8909	0.687608	0.293293	0.554322	-0.111985	0.0247134	0.0218215	0.0527354	-0.0221544
gbr.154.43	0.377212	-0.293822	-0.0692001	0.326504	-0.077561	0.0868139	0.212144	0.18856	0.151612	-0.327662	-0.263557	0.000252815	-0.272735	-0.345454	-0.0739974
gbr.29.63	0.658951	-0.0221595	0.328519	0.336839	0.0590856	-0.233654	0.00882373	-0.306657	0.0693485	0.0227646	-0.215716	-0.352442	-0.466047	-0.355138	-0.370268
gbr.137.64	-0.154073	-0.493932	-0.211329	0.394569	-0.115315	-0.182713	0.54467	0.0798662	0.496017	0.711158	-0.559286	-0.247924	-0.311458	-0.323066	-0.307204
gbr.337.1	-0.0178262	-0.494139	-0.284574	0.29456	-0.226691	-0.155149	0.508551	0.213558	0.11249	0.0238651	-0.411228	0.118576	-0.0819795	-0.254744	-0.0384142
gbr.134.24	0.0599269	-0.19681	0.163959	0.461842	0.162938	-0.152407	0.113938	-0.182955	0.26849	0.237792	-0.360885	-0.457954	-0.478073	-0.359744	-0.474208
gbr.349.11	0.604834	0.0326129	0.212764	0.141489	-0.0482007	-0.221868	-0.107212	-0.114798	-0.321287	-0.413426	0.091183	-0.143992	-0.11821	0.019707	-0.148162
gbr.16.69	0.191579	-0.282061	0.0378125	0.437825	0.056176	-0.0832221	0.178625	-0.0423498	0.319036	0.0929102	-0.362059	-0.22451	-0.437854	-0.465871	-0.316883
gbr.220.17	-0.0252621	-0.190925	-0.268024	-0.0428478	-0.0880438	0.378185	0.249496	0.43012	0.303623	0.0564169	-0.122969	0.142924	-0.0395423	-0.0572736	0.0832557
gbr.10.46_gbr.10.42_gbr.10.43_gbr.10.44_gbr.10.45_gbr.10.46_gbr.10.39_gbr.10.40_gbr.10.41	-0.491161	-0.686008	-0.763074	0.00935337	-0.311689	0.252713	0.731668	0.753602	0.215609	0.472391	-0.0724279	0.0288345	0.225732	0.361104	0.0225209
gbr.13.62	-0.280746	-0.810177	-0.625054	0.370443	-0.0853552	0.345972	0.775116	0.633866	0.530883	0.335789	-0.401004	-0.0402664	-0.232902	-0.280156	-0.13279
gbr.17.64	0.0918059	0.470936	0.731689	0.160827	0.419879	-0.386674	-0.57721	-0.695149	-0.360649	-0.365499	0.140214	-0.322156	-0.240626	-0.135204	-0.326995
gbr.226.24	0.233675	-0.276447	0.124013	0.533724	0.0234324	-0.197778	0.246828	-0.214847	0.352731	0.30552	-0.489618	-0.418239	-0.579695	-0.557403	-0.46391
gbr.29.73	-0.0242255	-0.421385	0.283583	0.90999	0.245799	-0.348513	0.246649	-0.288598	0.0979325	-0.109242	-0.469262	-0.732816	-0.801083	-0.629714	-0.787073
gbr.389.6	0.463306	0.0164598	0.111475	-0.0325233	0.0162941	-0.107964	0.0345659	0.0595056	-0.106131	-0.330998	-0.0787864	0.234288	0.0201216	-0.0496138	0.097792
gbr.438.5	-0.130617	0.0451475	0.0886215	0.0620237	-0.0255239	0.00068372	-0.0261193	-0.169402	0.348946	0.526542	-0.160002	-0.227181	-0.200821	-0.162997	-0.199467
gbr.242.12	0.366406	-0.273884	0.0294264	0.292312	-0.0820449	-0.4091	0.234358	-0.120211	-0.211539	-0.13906	-0.150317	-0.0854457	-0.189051	-0.195702	-0.222266
gbr.365.20	0.507492	0.0128212	0.437981	0.507089	0.241357	-0.454313	-0.0958918	-0.442894	-0.00647322	-0.377991	-0.571832	-0.171541	-0.393466	-0.502183	-0.244112
gbr.151.21	-0.0338449	-0.337487	0.0889375	0.534898	0.122577	-0.195364	0.256703	-0.150279	0.280659	0.334314	-0.368395	-0.520855	-0.516021	-0.384687	-0.54083
gbr.142.52	0.229798	-0.595299	-0.0767945	0.719541	-0.0545305	-0.118965	0.495383	0.152468	0.174837	-0.112013	-0.415862	-0.479342	-0.599431	-0.453785	-0.533453
gbr.97.46	0.295379	-0.170755	0.268241	0.576245	0.209653	-0.0267961	-0.0273455	-0.186313	0.0986344	-0.207327	-0.142566	-0.548923	-0.630278	-0.442214	-0.541844
gbr.76.10	-0.148227	-0.792019	-0.414939	0.506385	-0.286294	-0.0969424	0.814039	0.311412	0.169301	0.396978	-0.274863	-0.379643	-0.363504	-0.213541	-0.450288
gbr.39.58	0.274649	0.109464	0.449993	0.353854	0.26582	-0.238059	-0.227745	-0.413796	0.0341456	-0.10917	-0.134963	-0.411428	-0.435802	-0.337571	-0.414237
gbr.58.49	0.28636	-0.563209	-0.0366324	0.622316	-0.0330263	-0.3129	0.49316	0.037934	-0.09142	-0.217215	-0.318807	-0.30318	-0.451464	-0.383303	-0.439981
gbr.64.30	0.107166	-0.732331	-0.233556	0.652052	0.00621746	-0.217682	0.625414	0.245483	0.182202	0.0274285	-0.476968	-0.326655	-0.426918	-0.33988	-0.435351
gbr.258.9_gbr.258.8	0.199926	0.382005	-0.0361913	-0.373527	-0.291355	0.504445	-0.331362	0.158495	0.157004	-0.304455	0.131035	0.475001	0.187883	-0.0928543	0.506889
gbr.326.10	0.476951	-0.243402	0.00866003	0.384304	-0.0855033	0.205289	0.229319	0.16559	0.31776	-0.195897	-0.307441	-0.148378	-0.496657	-0.51268	-0.196024
gbr.641.2_gbr.641.4	0.0815503	-0.388806	0.175523	0.680725	0.221073	-0.190023	0.267489	-0.190442	0.225162	0.0862432	-0.362718	-0.53223	-0.666894	-0.559376	-0.612706
gbr.58.212	0.265778	-0.38936	0.394742	0.896893	0.322552	-0.398598	0.169786	-0.362449	-0.189685	-0.365014	-0.193603	-0.833616	-0.848905	-0.54242	-0.884764
gbr.316.3	-0.440056	0.0539502	-0.0411373	-0.0627723	-0.0360934	0.27458	-0.0905817	0.0268425	-0.0475341	-0.187504	0.137096	0.102789	0.0434114	-0.0596377	0.0841493
gbr.43.58	0.134219	-0.32726	0.108267	0.599892	0.0873466	-0.152934	0.171935	-0.1744	0.27827	0.176077	-0.338932	-0.513795	-0.580442	-0.490116	-0.525015
gbr.46.12_gbr.46.13	0.51706	0.025463	0.568115	0.624847	0.243251	-0.345988	-0.174068	-0.478415	-0.224985	-0.443887	-0.105731	-0.672757	-0.664022	-0.398063	-0.639174
gbr.294.18	-0.249132	-0.594404	-0.666669	0.0810332	-0.234481	0.541557	0.668692	0.767584	0.49975	0.325948	-0.205262	0.130316	-0.00905094	-0.0499224	0.108995
gbr.84.31	0.0378952	-0.0429812	0.303287	0.274812	0.518287	-0.181225	-0.122368	-0.200481	-0.212183	-0.243831	0.0749677	-0.407482	-0.247902	0.0258474	-0.4157
gbr.391.5	-0.423188	-0.724355	-0.919765	-0.0953868	-0.388228	0.489948	0.84296	0.88834	0.540189	0.69043	-0.163366	0.24066	0.187133	0.131858	0.193174
gbr.162.9	0.130533	0.113743	0.404285	0.451634	0.052359	0.100657	-0.24506	-0.308017	0.121622	-0.26751	-0.0263119	-0.46377	-0.659034	-0.586559	-0.447023
gbr.157.24	0.072435	0.0195382	0.136002	0.132655	-0.0414483	0.126851	-0.013579	-0.143983	0.226429	0.238744	0.0423502	-0.27071	-0.395625	-0.326121	-0.281956
gbr.237.11	0.178436	-0.224329	0.372475	0.724042	0.331857	-0.325457	0.0758562	-0.359918	0.11077	-0.0107159	-0.381207	-0.674981	-0.66557	-0.489484	-0.677787
gbr.37.85	0.526278	-0.33925	0.165912	0.486317	0.1503	-0.457789	0.261328	-0.0912292	-0.193064	-0.314237	-0.32382	-0.275354	-0.308886	-0.169702	-0.356855
gbr.106.50	0.0503321	-0.328581	0.218851	0.680232	0.299885	-0.239483	0.15489	-0.239486	0.123264	0.0715394	-0.283209	-0.6882	-0.616964	-0.404447	-0.66353
gbr.44.85	0.269106	0.175161	0.608585	0.396592	0.142426	-0.485702	-0.264734	-0.68487	-0.378987	-0.290643	0.0830307	-0.499179	-0.465502	-0.341278	-0.516418
gbr.263.13_gbr.263.17	-0.0289127	-0.0148611	-0.414144	-0.40135	-0.29031	0.160338	0.207022	0.356119	0.523296	0.422741	-0.48125	0.780888	0.492507	0.0106811	0.687529
gbr.47.61	0.740249	-0.0931634	0.442542	0.533794	0.232411	-0.403048	0.0127108	-0.389483	-0.0435867	-0.327494	-0.346253	-0.322999	-0.552262	-0.523147	-0.403111
gbr.4.17	0.510727	0.412262	0.716417	0.216384	0.662426	-0.25986	-0.558971	-0.570629	-0.339934	-0.604968	0.0931232	-0.365412	-0.291097	-0.0979277	-0.293298
gbr.31.100	0.0458125	-0.216964	0.00132209	0.354284	0.0179187	0.0103584	0.115839	-0.0090756	0.34011	0.270413	-0.264993	-0.332352	-0.333299	-0.251252	-0.318995
gbr.553.5	0.799555	0.421437	0.593913	0.119075	0.241519	-0.240069	-0.44652	-0.453881	-0.0364249	-0.34847	-0.169313	-0.122227	-0.268948	-0.256933	-0.106332
gbr.31.50	0.0441793	-0.74	-0.0548845	0.880117	0.0840889	-0.257855	0.622635	0.0330628	0.164648	-0.0532673	-0.567755	-0.527935	-0.691941	-0.605867	-0.648384
gbr.307.17	0.101059	-0.311011	0.0418953	0.419101	0.147265	-0.113079	0.16189	0.0300336	-0.125101	-0.500382	-0.157491	-0.0805809	-0.304622	-0.367195	-0.225338
gbr.60.54	0.274914	-0.396642	0.225887	0.797863	0.168748	-0.328683	0.237249	-0.196049	0.0482418	-0.327038	-0.501451	-0.452171	-0.653948	-0.627258	-0.549945
gbr.3.63	0.704403	0.27298	0.0916366	-0.220189	-0.159741	0.11196	-0.147992	0.0716589	0.0583344	-0.133654	0.0398967	0.184568	0.0449513	0.0196993	0.239103
gbr.11.89	-0.257825	-0.580706	-0.237068	0.489838	-0.0853067	-0.0254354	0.574537	0.163554	0.496854	0.517708	-0.463755	-0.353925	-0.485475	-0.437431	-0.43083
gbr.55.5	-0.0619067	-0.687535	-0.761972	-0.0387399	-0.32636	0.311031	0.781894	0.794524	0.373034	0.466878	-0.157205	0.176845	0.105488	0.136417	0.103709
gbr.179.30_gbr.179.25_gbr.179.31	-0.211051	-0.393255	-0.842779	-0.486851	-0.507253	0.364834	0.550015	0.831036	0.143359	0.420021	0.146073	0.545644	0.604686	0.532651	0.506556
gbr.14.116	0.491146	0.30139	0.576788	0.231112	0.211625	-0.320504	-0.376339	-0.598968	-0.187261	-0.141062	0.0983073	-0.447274	-0.401025	-0.243513	-0.394017
gbr.3.50	-0.383956	-0.220533	-0.546228	-0.251058	-0.341231	0.374321	0.401702	0.439731	0.670481	0.966331	-0.23519	0.194891	0.208436	0.100613	0.249691
gbr.5.7	-0.00258744	-0.153799	0.228005	0.501074	0.233277	-0.133265	-0.0114044	-0.238719	0.211767	0.168247	-0.188029	-0.575376	-0.506206	-0.328932	-0.538225
gbr.18.31_gbr.18.32_gbr.18.30	-0.36449	-0.414401	-0.846312	-0.368566	-0.462139	0.531177	0.616826	0.813767	0.698387	0.786589	-0.259357	0.538812	0.407182	0.167219	0.514683
gbr.131.13	0.651049	0.15692	0.47068	0.277244	0.141497	-0.174884	-0.237641	-0.298872	-0.251591	-0.494271	0.0810648	-0.384637	-0.403136	-0.167237	-0.337238
gbr.189.22	-0.0114169	-0.436585	-0.0937516	0.554622	0.0246936	0.229972	0.335551	0.147718	0.522782	0.255119	-0.340935	-0.466264	-0.617777	-0.500898	-0.467274
gbr.93.47	0.12794	-0.24227	0.0957357	0.421167	0.0504641	-0.109226	0.149128	-0.141576	0.245158	0.216024	-0.231506	-0.373719	-0.458813	-0.395378	-0.432125
gbr.174.47	0.526245	0.292222	0.806358	0.551806	0.399796	-0.399062	-0.414981	-0.731912	-0.0809404	-0.494592	-0.28021	-0.434068	-0.676941	-0.668382	-0.486682
gbr.102.56	0.391234	-0.0194974	0.319043	0.364772	0.12056	-0.317911	-0.0243992	-0.354009	0.0815727	0.157919	-0.261417	-0.474778	-0.418369	-0.25307	-0.439205
gbr.50.44	-0.394577	-0.179736	-0.772602	-0.598448	-0.461741	0.702906	0.352445	0.805063	0.423401	0.619883	0.247376	0.500845	0.500312	0.421728	0.527225
gbr.204.43	-0.141621	0.155009	0.270812	0.194349	0.225073	0.116998	-0.229133	-0.222811	0.360802	0.104276	-0.223051	-0.133557	-0.319178	-0.404696	-0.17451
gbr.326.11	-0.162518	-0.355394	-0.755002	-0.312755	-0.43196	0.55139	0.439834	0.846392	0.365944	0.248976	-0.0274603	0.50225	0.412341	0.264293	0.488371
gbr.221.30	0.431925	0.519525	0.908663	0.278039	0.5606	-0.655561	-0.667856	-0.888875	-0.429953	-0.409929	0.0188181	-0.460338	-0.304769	-0.119731	-0.417792
gbr.216.31	-0.0823289	-0.38107	0.0621121	0.611596	0.201107	-0.0915998	0.266149	-0.0928852	0.379564	0.271155	-0.415373	-0.504134	-0.565193	-0.486114	-0.528082
gbr.139.44	0.0309614	-0.613384	-0.601452	0.108236	-0.443298	0.106499	0.634436	0.636593	0.0959139	0.17691	-0.0621202	0.039512	0.0610224	0.155089	-0.00650228
gbr.8.70	-0.0482279	-0.265699	0.139837	0.530501	0.150409	-0.0997174	0.100072	-0.147421	0.154831	0.126384	-0.1387	-0.596008	-0.51816	-0.302507	-0.567813
gbr.338.13	0.0706221	-0.474536	0.0837546	0.806964	0.104157	-0.0132522	0.299856	-0.0313094	0.304353	-0.103814	-0.442944	-0.5927	-0.788809	-0.670577	-0.649599
gbr.34.84	0.746528	0.330902	0.338616	-0.0393629	0.0240398	-0.211505	-0.294223	-0.225647	-0.0969934	-0.397605	-0.189368	0.156008	0.00530852	-0.0951351	0.167591
gbr.645.1_gbr.645.3_gbr.645.4	-0.343702	-0.829117	-0.663898	0.272053	-0.33465	0.309287	0.883967	0.638976	0.262154	0.379237	-0.0856809	-0.155322	-0.200104	-0.0979426	-0.219406
gbr.4.52	0.548136	0.0686394	0.237741	0.144053	-0.0362652	-0.212938	-0.0382186	-0.18844	-0.036845	-0.135377	-0.0856949	-0.0920384	-0.26015	-0.242139	-0.145363
gbr.203.3	0.151003	0.714313	0.225025	-0.637375	-0.113481	-0.0759863	-0.538021	-0.272484	-0.0668161	0.00543711	0.0700941	0.611457	0.545	0.216801	0.629562
gbr.132.11	-0.227385	-0.855414	-0.725484	0.221697	-0.289709	0.33382	0.904943	0.738228	0.205776	0.214091	-0.0850266	0.00180972	-0.10798	-0.0636432	-0.0993454
gbr.6.164	-0.442319	0.265508	-0.16208	-0.522149	-0.120764	0.0886426	-0.217538	0.116674	-0.252545	-0.0873282	0.335456	0.50521	0.619701	0.454765	0.477703
gbr.113.10	0.562011	0.315822	0.356834	-0.0891716	-0.118884	-0.47068	-0.22062	-0.451287	-0.223197	-0.132086	-0.122802	0.177331	0.0150838	-0.154615	0.100884
gbr.4.114	-0.416001	-0.68235	-0.775929	-0.0473797	-0.284039	0.492398	0.793169	0.826564	0.409642	0.531366	-0.0533535	0.140447	0.104566	0.140321	0.0883402
gbr.104.77_gbr.104.79	-0.239467	-0.597642	-0.443895	0.220228	-0.0833606	-0.0158563	0.63154	0.374044	0.194568	0.0947284	-0.409005	0.250645	0.0542617	-0.178051	0.0786125
gbr.143.37	-0.0379241	-0.105484	-0.149711	0.0392464	-0.1803	0.238532	0.131045	0.0560739	0.503565	0.368784	-0.295673	0.140663	-0.163614	-0.390246	0.0586329
gbr.46.84	0.278355	-0.0331497	0.509251	0.585142	0.318017	-0.429002	-0.0480356	-0.445403	-0.178268	-0.357864	-0.258339	-0.523482	-0.53675	-0.371295	-0.532178
gbr.209.7	-0.330906	-0.729033	-0.84502	0.0216914	-0.326288	0.585394	0.763535	0.917907	0.399953	0.332061	-0.0545511	0.145239	0.0816617	0.094096	0.113656
gbr.7.128	0.147291	-0.574825	0.0480463	0.778222	-0.0179869	-0.478472	0.507096	-0.148641	0.130142	0.0218979	-0.617774	-0.406128	-0.600417	-0.622906	-0.545887
gbr.24.41_gbr.24.42	-0.0829694	-0.00737328	-0.344347	-0.551209	-0.308139	0.151904	0.138272	0.360508	-0.218594	0.175757	0.50191	0.391496	0.513105	0.531519	0.365253
gbr.14.70	0.0966548	-0.537256	0.270456	0.912081	0.401389	-0.464667	0.359765	-0.298091	-0.0784928	-0.171087	-0.40374	-0.75071	-0.768846	-0.53318	-0.832172
gbr.274.31	0.108815	-0.163519	0.39595	0.640211	0.323784	-0.356535	0.0174515	-0.394272	0.0313682	0.0254443	-0.225186	-0.698971	-0.629052	-0.398753	-0.690726
gbr.5.102	-0.397366	-0.414274	-0.683586	-0.162099	-0.393506	0.408057	0.591101	0.597296	0.730088	0.940862	-0.322023	0.23742	0.17159	0.0286797	0.242911
gbr.218.35	-0.387826	-0.7293	-0.787464	0.126382	-0.291287	0.607295	0.767858	0.864886	0.53346	0.357338	-0.216216	0.102366	-0.0449589	-0.0765297	0.0561319
gbr.6.91	-0.114472	-0.434516	-0.112579	0.476804	0.0678297	0.0243534	0.361461	0.0283259	0.452948	0.313086	-0.490314	-0.279128	-0.443658	-0.484531	-0.345766
gbr.48.3	0.275797	-0.00814716	0.306211	0.432432	0.11024	0.0178982	-0.0965662	-0.267	0.31531	-0.0321472	-0.283042	-0.313687	-0.563431	-0.590706	-0.347872
gbr.41.7	0.380809	-0.271399	0.418699	0.739027	0.201467	-0.528933	0.140514	-0.381938	-0.163691	-0.37668	-0.352882	-0.509862	-0.666813	-0.552693	-0.624829
gbr.226.10	0.50077	0.372729	0.140935	-0.327012	-0.149883	0.0668376	-0.303057	-0.0764192	-0.123414	-0.0171629	0.240043	0.0571913	0.176326	0.272264	0.165481
gbr.8.78	-0.395562	-0.331131	-0.818566	-0.51586	-0.323202	0.656531	0.482488	0.842572	0.384355	0.516242	0.160784	0.549293	0.497977	0.369247	0.514973
gbr.38.35	0.0340852	-0.296565	0.196279	0.622037	0.171577	-0.0529223	0.1487	-0.190333	0.224797	0.0992714	-0.173971	-0.617299	-0.703796	-0.516793	-0.658992
gbr.37.112	0.321145	0.0965025	0.735361	0.597168	0.683026	-0.578281	-0.317079	-0.643677	-0.430803	-0.580725	-0.0889953	-0.637604	-0.522207	-0.239851	-0.641962
gbr.18.48	0.128097	-0.543194	0.130088	0.887494	0.141067	-0.293613	0.415157	-0.153532	0.204014	-0.122933	-0.632404	-0.510437	-0.749287	-0.725073	-0.634873
gbr.112.51	0.313213	0.728372	0.659478	-0.110794	0.0319703	-0.233146	-0.680644	-0.631198	-0.053664	-0.201015	0.00280919	0.0256266	-0.113159	-0.254782	0.0586343
gbr.188.34	-0.0720794	0.0444825	0.288721	0.276874	0.172228	-0.0588219	-0.145426	-0.280762	0.00395672	0.125167	0.144522	-0.563768	-0.427999	-0.159594	-0.509764
gbr.235.4	-0.0892799	-0.119166	0.123396	0.318507	0.0396721	0.00720027	0.0446604	-0.102191	0.186163	0.222471	-0.0174181	-0.476327	-0.42435	-0.231723	-0.448883
gbr.101.45	-0.121889	-0.2252	0.0858541	0.305883	0.241009	0.158645	0.131681	-0.0258139	-0.0645898	-0.0208333	0.301811	-0.49222	-0.458682	-0.190733	-0.507897
gbr.56.118	-0.201257	-0.0469924	-0.288752	-0.170581	-0.0775985	0.285411	0.0853551	0.275965	0.417167	0.539777	-0.130135	0.0305434	0.187548	0.239275	0.150968
gbr.183.50	-0.0559597	-0.135244	-0.00303791	0.251554	-0.00590639	-0.0248237	0.0741694	-0.0523713	0.299761	0.31465	-0.278112	-0.255935	-0.259459	-0.211735	-0.247434
gbr.266.13	-0.372305	-0.814982	-0.861133	0.0817989	-0.349978	0.43416	0.903528	0.823743	0.560488	0.673624	-0.242339	0.0892583	0.0147218	-0.0036123	0.0366061
gbr.142.28	0.275684	0.0690773	0.728169	0.75317	0.525807	-0.35073	-0.282653	-0.660284	-0.077582	-0.450595	-0.246546	-0.710652	-0.81624	-0.658286	-0.724548
gbr.29.20	-0.0518857	-0.395839	0.117671	0.644907	0.284652	-0.160535	0.226219	-0.130638	0.241729	0.146176	-0.324661	-0.596469	-0.628214	-0.460365	-0.627023
gbr.519.7	-0.257365	-0.816693	-0.502064	0.492096	-0.0919979	0.133895	0.849878	0.456117	0.60637	0.527097	-0.623955	-0.168295	-0.358322	-0.410556	-0.263616
gbr.317.19	0.281924	0.397183	0.351244	-0.202505	0.126765	-0.228006	-0.387719	-0.267657	-0.340214	-0.226782	0.22283	-0.0203693	0.119014	0.250037	-0.00296131
gbr.332.7	0.587525	0.274365	0.44938	0.197406	0.164405	-0.207934	-0.268688	-0.351297	0.0232858	-0.24734	-0.256815	-0.167788	-0.265742	-0.244206	-0.107087
gbr.2.249	0.352212	0.572192	-0.0627495	-0.729028	-0.309923	0.188344	-0.38305	0.0799305	0.0180581	0.0527427	0.19542	0.644035	0.608263	0.366917	0.724208
gbr.17.53_gbr.17.52	-0.468083	-0.674068	-0.911076	-0.131407	-0.385155	0.569751	0.800053	0.897342	0.618611	0.670456	-0.200587	0.331384	0.199526	0.0721087	0.266821
gbr.87.45	0.225244	-0.349204	0.142887	0.570253	0.175923	-0.297876	0.21503	-0.185258	0.0459299	-0.0542006	-0.339157	-0.388945	-0.45518	-0.397555	-0.46662
gbr.8.134	-0.218109	-0.896131	-0.663981	0.376803	-0.309276	0.147101	0.943517	0.629133	0.278253	0.306672	-0.33364	-0.109723	-0.201048	-0.153081	-0.207608
gbr.47.76	-0.00989941	-0.222068	0.298167	0.678176	0.342489	-0.161903	0.0508656	-0.309004	0.233253	0.0419795	-0.379704	-0.59991	-0.650004	-0.542971	-0.610358
gbr.171.2	0.680179	0.433279	0.679053	0.0571736	0.332824	-0.398944	-0.496126	-0.525056	-0.405085	-0.60676	0.126943	-0.065845	-0.174005	-0.126711	-0.127526
gbr.105.1	-0.282772	-0.666195	-0.817752	-0.106759	-0.332107	0.288132	0.806462	0.755578	0.43906	0.4958	-0.311149	0.477035	0.267404	0.0249437	0.33071
gbr.117.1_gbr.117.2	-0.0645815	0.056828	-0.122069	-0.27517	0.068069	0.221604	-0.128953	0.266084	-0.337252	-0.146316	0.695857	-0.0306222	0.253335	0.516488	0.0481879
gbr.216.8	0.302298	0.471299	0.450685	-0.036935	0.102595	-0.0528542	-0.509444	-0.350464	-0.281348	-0.380531	0.218999	-0.17215	-0.0512215	0.0607153	-0.0439592
gbr.100.39	-0.32335	-0.121027	0.124425	0.339367	0.0502082	-0.0481304	0.00988784	-0.164498	0.0752856	0.012278	-0.0841164	-0.364952	-0.367573	-0.279896	-0.392563
gbr.83.50	0.0334746	-0.18328	0.0508476	0.324304	0.0246761	-0.00325681	0.087215	-0.112913	0.346931	0.370304	-0.209573	-0.362345	-0.408197	-0.331997	-0.36835
gbr.207.31	0.370105	0.09691	-0.116908	-0.318679	0.109865	0.121085	-0.0760432	0.160377	-0.175961	-0.281268	0.149466	0.397005	0.350007	0.240003	0.38569
gbr.227.10	0.433539	0.481015	0.838781	0.270519	0.467805	-0.656338	-0.592912	-0.798964	-0.506616	-0.532211	0.0280821	-0.383629	-0.25623	-0.105912	-0.350367
gbr.26.87	0.337832	0.417545	0.916981	0.481317	0.500981	-0.516183	-0.601889	-0.833205	-0.425223	-0.61546	0.0308215	-0.614931	-0.549297	-0.327907	-0.581483
gbr.197.7_gbr.197.8	-0.244835	-0.843123	-0.822317	0.12534	-0.301207	0.292388	0.940747	0.7845	0.426531	0.441609	-0.363178	0.20796	0.0620606	-0.0402411	0.103022
gbr.87.18	-0.459699	-0.266571	-0.710012	-0.3991	-0.356937	0.657908	0.44747	0.728664	0.640669	0.65571	-0.0951165	0.497816	0.329299	0.113303	0.458302
gbr.47.73	-0.167156	-0.676365	-0.754437	-0.041586	-0.197009	0.311806	0.782767	0.734904	0.397141	0.492073	-0.288865	0.254768	0.178082	0.121563	0.185412
gbr.232.41_gbr.232.42	-0.136974	-0.789847	-0.39848	0.57515	-0.162924	-0.0876506	0.832797	0.294232	0.514653	0.504086	-0.683474	-0.209022	-0.411381	-0.484723	-0.324343
gbr.58.138	-0.281191	-0.194959	-0.663685	-0.377346	-0.33488	0.78019	0.30999	0.753245	0.499034	0.357689	0.0597236	0.399579	0.287578	0.169633	0.445979
gbr.2.61	0.0187491	-0.374815	0.0122278	0.393689	0.114444	-0.0139548	0.30474	0.132257	-0.298577	-0.353411	0.190338	-0.399291	-0.319709	-0.0454212	-0.430793
gbr.98.25	-0.0620358	-0.163225	-0.0472176	0.189402	0.0147434	-0.0062152	0.117721	-0.0514467	0.386928	0.51061	-0.205789	-0.242558	-0.235915	-0.211323	-0.237473
gbr.75.20_gbr.75.21	-0.151916	0.0544846	-0.23698	-0.319017	-0.157217	0.257667	0.0757798	0.251927	0.253141	0.0498589	-0.157404	0.621289	0.317193	-0.0609816	0.523831
gbr.151.45_gbr.151.46	-0.325703	-0.274768	0.0321196	0.396081	0.158613	0.00584898	0.128701	0.019769	-0.0594609	-0.0134731	0.0356663	-0.555314	-0.333853	0.00834486	-0.505744
gbr.151.73_gbr.151.72	-0.0422447	-0.27509	-0.1186	0.373126	-0.0936935	0.31835	0.209881	0.228843	0.406232	0.00826047	-0.287594	-0.235217	-0.402128	-0.39144	-0.211248
gbr.24.76_gbr.24.83	-0.335906	-0.660648	-0.818153	-0.159844	-0.350351	0.272443	0.726159	0.788114	-0.00413947	0.250763	0.174124	0.281497	0.348306	0.363681	0.202522
gbr.81.67	0.31386	-0.206419	0.14449	0.370917	0.0989591	-0.127654	0.140094	-0.00336846	0.146282	-0.0752145	-0.296719	-0.275499	-0.377181	-0.237174	-0.332659
gbr.314.36	-0.0896158	-0.364699	-0.614131	-0.270503	-0.205375	0.435387	0.457138	0.774704	0.204773	0.267354	0.0927607	0.246031	0.319446	0.422948	0.252059
gbr.428.6	0.540588	-0.149862	-0.205861	-0.0953978	-0.340952	-0.0513037	0.213729	0.297779	-0.123521	-0.110383	0.0414796	0.15615	0.124791	0.19905	0.130379
gbr.519.9	0.110665	0.154006	0.443966	0.316785	0.339869	0.256103	-0.262528	-0.305252	0.0201716	-0.414994	0.0772401	-0.335177	-0.569838	-0.514899	-0.343623
gbr.78.8	0.261413	-0.409802	0.172167	0.717913	0.0894347	-0.337715	0.285605	-0.203026	-0.0900666	-0.311868	-0.315684	-0.434558	-0.575078	-0.538826	-0.531345
gbr.95.37_gbr.95.38	-0.375102	-0.175976	-0.636733	-0.550259	-0.394028	0.471675	0.251552	0.631804	-0.128702	0.278876	0.653016	0.287146	0.505828	0.623614	0.323458
gbr.72.110	0.696453	0.0560302	0.34798	0.300523	0.030539	-0.16251	-0.111616	-0.201432	-0.13383	-0.560747	-0.114001	-0.0436081	-0.330739	-0.387094	-0.133498
gbr.6.194	-0.0543357	0.0400971	0.107516	0.101197	0.0780974	0.0887102	-0.0947333	-0.139385	0.236506	0.273416	-0.0313554	-0.297169	-0.271791	-0.154173	-0.257875
gbr.110.10	0.646083	0.625711	0.789203	0.063202	0.289969	-0.45144	-0.654721	-0.753228	-0.283732	-0.515699	-0.088622	-0.0386118	-0.184117	-0.279216	-0.0519907
gbr.219.35	0.225679	-0.538807	-0.249451	0.434422	-0.162158	-0.10924	0.51131	0.260712	0.360277	0.32165	-0.455246	-0.261308	-0.324261	-0.232908	-0.296393
gbr.3.62	0.807201	0.534648	0.608101	-0.0699356	0.219669	-0.331151	-0.542532	-0.50485	-0.285267	-0.458669	0.0424976	0.00225688	-0.0720849	-0.065908	0.00992925
gbr.164.31	0.0821628	-0.158682	-0.0566024	0.167814	0.0148455	0.0287641	0.122717	0.000543947	0.409377	0.37985	-0.296372	-0.0861957	-0.160234	-0.232371	-0.0885637
gbr.229.12	0.122704	-0.068883	0.199114	0.329363	0.0916536	-0.0877229	0.025781	-0.251241	0.278626	0.258742	-0.242598	-0.346345	-0.441337	-0.404271	-0.370721
gbr.406.3	0.414023	0.542181	0.399929	-0.290721	0.137124	-0.217882	-0.463533	-0.297149	-0.139599	-0.147082	0.058048	0.199912	0.211121	0.157125	0.231803
gbr.556.4	0.290876	0.231254	-0.153686	-0.477255	-0.147882	0.0167685	-0.0913639	0.14975	0.226772	0.19641	-0.188966	0.645184	0.494305	0.197989	0.612368
gbr.87.3	0.319348	-0.117333	0.504823	0.788096	0.254012	-0.285437	-0.032858	-0.425838	0.0552557	-0.397419	-0.425955	-0.598605	-0.792287	-0.706099	-0.634666
gbr.264.31_gbr.264.32_gbr.264.33	0.0702324	-0.402637	-0.57083	-0.151209	-0.351812	0.218972	0.574711	0.54366	0.539759	0.712245	-0.336199	0.275179	0.190853	0.0888612	0.266191
gbr.40.90_gbr.40.91	-0.491965	-0.393192	-0.490414	0.165518	-0.341512	0.489773	0.421008	0.481035	0.659071	0.508956	-0.305446	-0.0390294	-0.182875	-0.25605	-0.0211176
gbr.486.17	-0.032355	-0.0826159	0.0928895	0.297262	0.0176797	-0.0291073	0.0264368	-0.14596	0.108548	0.0613128	-0.154087	-0.252618	-0.322009	-0.304798	-0.274603
gbr.207.30	0.21736	-0.604938	0.103268	0.844167	0.0820257	-0.379958	0.471691	-0.105213	-0.130097	-0.319116	-0.357793	-0.551702	-0.678624	-0.536753	-0.666045
gbr.47.31_gbr.47.32	0.678157	-0.207783	-0.101862	0.0385212	-0.233064	-0.295174	0.301251	0.0352572	-0.0695695	-0.0474595	-0.214279	0.223142	-0.000511552	-0.161173	0.100836
gbr.328.26	-0.347159	-0.0189542	-0.623373	-0.588904	-0.298758	0.604583	0.218106	0.642896	0.50265	0.634666	-0.00210611	0.493457	0.558812	0.421003	0.592651
gbr.31.54	-0.132208	-0.152252	0.127905	0.38025	0.113293	-0.12699	0.0228091	-0.153985	0.165242	0.253909	-0.127992	-0.540465	-0.386208	-0.174487	-0.493514
gbr.1.216	0.296458	0.327881	0.497283	-0.0258372	0.453667	-0.751824	-0.41156	-0.566921	-0.600873	-0.305936	0.0359545	-0.0804762	0.21224	0.33937	-0.0833956
gbr.167.4	0.0813922	-0.349509	0.06963	0.571262	0.298614	-0.0250865	0.220264	0.0501796	0.201073	-0.333854	-0.453778	-0.170336	-0.457455	-0.539102	-0.281926
gbr.21.19	-0.443288	-0.391422	-0.653812	-0.122152	-0.213459	0.880821	0.48799	0.747502	0.650353	0.468892	-0.00830691	0.166361	-0.00855348	-0.0719009	0.185478
gbr.39.56	0.29091	0.665022	0.780361	0.0785159	0.329942	-0.167897	-0.747202	-0.652086	-0.162045	-0.58266	0.00829443	-0.082345	-0.254195	-0.325634	-0.0736555
gbr.52.48	0.387109	0.466813	0.782632	0.177132	0.330329	-0.566978	-0.553956	-0.742317	-0.455102	-0.346598	0.103872	-0.442237	-0.273618	-0.0222132	-0.423227
gbr.178.30	-0.05467	-0.0867075	-0.00724096	0.16204	-0.060953	0.0599044	0.0559557	-0.0643983	0.411665	0.535189	-0.14993	-0.30412	-0.291553	-0.217564	-0.270918
gbr.114.27	-0.0505333	-0.545246	-0.638604	0.0115874	-0.361077	0.367354	0.669661	0.610649	0.662096	0.436234	-0.505064	0.442824	0.0452416	-0.311353	0.319249
gbr.428.15	-0.048519	-0.340854	0.0811509	0.520991	0.499798	0.272689	0.216393	0.0546719	0.115691	-0.319906	-0.163059	-0.366242	-0.52299	-0.428119	-0.395369
gbr.213.24	0.343984	-0.0893149	0.573835	0.709479	0.449223	-0.619879	-0.151168	-0.529881	-0.364876	-0.563024	-0.211569	-0.584174	-0.536114	-0.340296	-0.632855
gbr.289.10	-0.454971	-0.621025	-0.916693	-0.247098	-0.387433	0.562846	0.76878	0.901659	0.486588	0.682719	-0.0299755	0.308543	0.281311	0.239909	0.277982
gbr.113.13	-0.183765	-0.714873	-0.016825	0.807014	0.171602	-0.364566	0.556183	-0.0658457	-0.0153974	0.0495449	-0.322381	-0.622653	-0.634531	-0.434393	-0.761664
gbr.137.62	0.0346594	-0.538957	0.122536	0.776167	0.0567739	-0.402505	0.469963	-0.234265	-0.0261627	-0.0577108	-0.428013	-0.538959	-0.671786	-0.592614	-0.672786
gbr.60.53	0.316765	-0.160733	0.369609	0.724803	0.117415	-0.293973	0.0363467	-0.337109	0.190565	-0.110918	-0.472144	-0.561974	-0.70787	-0.635332	-0.576542
gbr.154.22	0.519329	0.0378159	0.305268	0.253305	0.00825337	-0.456212	0.0439033	-0.395939	0.124993	0.135754	-0.449719	-0.102993	-0.304802	-0.408116	-0.172207
gbr.40.26	0.0199272	0.0207953	0.297498	0.268068	0.127991	-0.342263	-0.102791	-0.400262	0.00327237	0.26242	-0.0621341	-0.421681	-0.287926	-0.158959	-0.414912
gbr.342.24	0.153426	-0.440352	0.257364	0.89702	0.238358	-0.338023	0.227796	-0.246465	-0.0528239	-0.394424	-0.425288	-0.606732	-0.726368	-0.603341	-0.694241
gbr.202.20	0.259183	0.354044	0.716261	0.307437	0.434803	-0.389536	-0.490591	-0.627431	-0.348588	-0.556992	-0.0012769	-0.334859	-0.349016	-0.264089	-0.372775
gbr.83.58	0.274294	0.447557	0.18505	-0.477108	-0.0255432	-0.180106	-0.328319	-0.125151	-0.267289	-0.296309	0.0836324	0.591376	0.48274	0.248075	0.515669
gbr.15.36	-0.125614	-0.39929	-0.634576	-0.255673	-0.243095	0.272813	0.464424	0.745502	0.0358409	0.166151	0.120852	0.268305	0.417415	0.519696	0.288975
gbr.10.137	-0.258984	-0.757332	-0.806631	0.105815	-0.339008	0.554687	0.821534	0.88472	0.490132	0.349656	-0.189791	0.138305	-0.0200511	-0.0577176	0.0858822
gbr.185.19	-0.194655	-0.127615	-0.142521	-0.0975067	0.193741	0.124913	0.0228293	0.251824	-0.405498	-0.186842	0.520575	-0.231583	0.15755	0.568652	-0.154103
gbr.265.24	0.739042	0.0725641	0.252442	0.136607	-0.0453586	-0.28359	-0.0497861	-0.24212	-0.163607	-0.199188	-0.0255864	-0.0928197	-0.213034	-0.208273	-0.124735
gbr.360.26_gbr.360.27	0.338224	0.330016	0.148823	-0.230007	-0.0137192	0.112439	-0.238919	0.0124459	0.0908813	-0.259309	-0.0927578	0.419304	0.186607	-0.0813425	0.409442
gbr.90.100	0.0695209	-0.617083	-0.332959	0.474658	-0.0740308	0.241763	0.576046	0.441566	0.574013	0.190928	-0.48984	-0.157213	-0.448454	-0.454936	-0.23906
gbr.162.31	-0.485487	-0.569452	-0.109726	0.609126	0.206551	-0.119963	0.474262	0.0687239	0.191002	0.179169	-0.429758	-0.476617	-0.396717	-0.242788	-0.503766
gbr.161.1	-0.0432676	-0.700924	0.0101609	0.762929	0.275764	-0.451743	0.594154	-0.093862	-0.0620784	0.032738	-0.377129	-0.584399	-0.581817	-0.3798	-0.711098
gbr.84.55	-0.0736823	-0.0139373	0.160173	0.240225	0.0145127	-0.064991	-0.0427569	-0.199739	0.234693	0.324588	-0.144793	-0.357241	-0.292785	-0.196263	-0.328254
gbr.491.6	-0.0263735	-0.305242	-0.331486	0.0434947	0.0369583	0.294716	0.272394	0.514979	0.190037	-0.11473	-0.134154	0.153701	0.0907603	0.0765557	0.137206
gbr.89.1	-0.0522701	0.300835	0.317717	0.0608729	0.131371	0.235943	-0.324402	-0.180931	0.339045	0.173506	0.0295049	-0.259378	-0.331353	-0.247942	-0.182483
gbr.229.21	0.680163	0.373909	0.426389	-0.198439	0.179372	-0.522376	-0.367023	-0.432427	-0.588687	-0.350358	0.284405	0.0371395	0.191541	0.281531	0.0412316
gbr.22.43	-0.100393	0.0171227	0.0161774	0.0349905	-0.0106378	0.119743	-0.079945	-0.0405067	0.216002	0.262689	0.0368919	-0.146712	-0.125234	-0.100837	-0.127862
gbr.531.10	-0.0253933	-0.555653	0.139126	0.906159	0.296552	-0.310528	0.397027	-0.180616	0.222967	-0.0257244	-0.641389	-0.584124	-0.711867	-0.641023	-0.67127
gbr.64.5_gbr.64.6	-0.449095	-0.664405	-0.628889	0.107517	-0.156937	0.178405	0.703577	0.56058	0.444932	0.740594	-0.208167	-0.0533847	0.00753511	0.0750403	-0.0994253
gbr.448.1	0.308755	0.126996	0.731027	0.705928	0.397236	-0.384911	-0.330702	-0.645877	-0.246665	-0.600948	-0.145118	-0.6742	-0.740992	-0.549801	-0.680814
gbr.106.52	0.446293	0.430447	0.305871	-0.20656	0.0646031	-0.0972746	-0.406122	-0.17322	-0.118152	-0.118117	0.151655	-0.0293662	0.0917151	0.215652	0.0805505
gbr.28.38_gbr.28.39	-0.00344282	-0.591856	-0.335203	0.27017	-0.131054	-0.196351	0.657664	0.260386	-0.136458	-0.0383094	-0.18787	0.0246385	-0.0428328	-0.0888886	-0.0975584
gbr.103.15	-0.100466	-0.0655364	0.0494072	0.164728	-0.105626	0.0117107	0.0456175	-0.125296	0.26258	0.415734	-0.0523262	-0.292978	-0.286683	-0.208156	-0.290783
gbr.35.18	0.351386	0.127843	0.246096	0.18143	0.11096	-0.19859	-0.183212	-0.285199	-0.0600744	-0.228301	-0.090747	-0.0912939	-0.172932	-0.24834	-0.0854082
gbr.352.17	0.179775	-0.205084	0.39221	0.717191	0.416155	-0.38653	0.071997	-0.382167	0.199035	0.0293135	-0.501281	-0.630097	-0.700418	-0.541254	-0.665905
gbr.2.24	0.180808	0.0308487	-0.25184	-0.396257	-0.291257	0.0482117	0.108288	0.263243	0.0380626	-0.0758807	-0.121018	0.698593	0.446086	0.118501	0.559295
gbr.50.95	0.825922	0.417783	0.383822	-0.191062	0.0117973	-0.315598	-0.368141	-0.356817	-0.259616	-0.278738	0.0838174	0.150536	0.0640268	-0.00190694	0.147995
gbr.188.3	-0.254908	-0.519116	-0.848151	-0.216982	-0.48322	0.678393	0.644187	0.941337	0.451951	0.374729	-0.0173877	0.339397	0.240355	0.189898	0.335945
gbr.665.4	0.133276	-0.0146421	0.0131122	0.0606785	-0.0772161	0.0490737	0.0385184	0.0785627	0.00363206	-0.0421046	-0.00363111	-0.136113	-0.0766659	0.0456141	-0.0944571
gbr.448.8	0.311842	0.100673	0.707403	0.68523	0.417733	-0.407547	-0.296562	-0.631655	-0.189656	-0.469883	-0.184838	-0.656684	-0.71336	-0.538352	-0.674108
gbr.111.59	0.218475	0.117298	0.302171	0.177049	0.057926	-0.200728	-0.200516	-0.17375	-0.130894	-0.188486	0.0590473	-0.293065	-0.235743	-0.0109152	-0.279651
gbr.304.2	-0.346087	-0.575994	-0.722758	-0.107945	-0.438722	0.0956512	0.706153	0.633407	0.327126	0.721748	-0.196651	0.151419	0.281593	0.301321	0.130626
gbr.36.77	0.0700525	0.112345	0.310077	0.257816	0.0768723	-0.0231542	-0.183021	-0.336644	0.172337	0.183592	-0.0129648	-0.43242	-0.432165	-0.315054	-0.389571
gbr.1.105	-0.016959	-0.294551	-0.0113208	0.371342	0.0222169	-0.0242159	0.221564	-0.0333302	0.347813	0.354273	-0.255465	-0.345588	-0.388075	-0.31769	-0.371055
gbr.84.21_gbr.84.22	0.442181	0.413308	0.00338719	-0.526086	-0.171559	0.0255155	-0.307561	0.0426528	-0.111016	-0.243021	0.0940566	0.658861	0.500113	0.20479	0.623085
gbr.11.70	0.420479	0.520504	0.57332	0.0298273	0.158651	-0.161331	-0.490855	-0.511735	0.182741	-0.230241	-0.322391	0.175537	-0.19886	-0.491061	0.107046
gbr.136.11	0.36555	0.634621	0.88062	0.0656918	0.436423	-0.515316	-0.722661	-0.783897	-0.576995	-0.627778	0.231187	-0.240416	-0.147981	-0.0200928	-0.231252
gbr.446.2	0.897216	0.297122	0.480525	0.0779977	0.156382	-0.342138	-0.322635	-0.391403	-0.254775	-0.380856	-0.00829619	-0.12112	-0.15643	-0.0803918	-0.0992193
gbr.379.9	-0.106034	-0.113505	0.274199	0.370451	0.212685	-0.301223	-0.01583	-0.375038	-0.212899	-0.0631095	0.0749817	-0.492708	-0.417235	-0.246313	-0.551055
gbr.52.56	0.661976	0.18745	0.639254	0.427769	0.36429	-0.38849	-0.302513	-0.518894	-0.1427	-0.353259	-0.171195	-0.465489	-0.478607	-0.295989	-0.441973
gbr.393.3_gbr.393.4	0.298272	0.563147	0.179858	-0.444545	-0.271169	0.0971594	-0.357032	-0.201802	0.247643	0.133285	-0.0989757	0.49501	0.184837	-0.169832	0.476492
gbr.337.2	0.613326	0.270795	0.0431104	-0.365513	-0.202498	-0.0167283	-0.16094	-0.0197196	-0.056388	-0.176001	0.0434517	0.518734	0.28045	0.0155421	0.447652
gbr.19.165	0.18144	-0.284522	-0.0193238	0.330851	0.185391	-0.155638	0.18462	0.0679592	0.0551502	-0.342557	-0.386719	0.139956	-0.153966	-0.357807	-0.0220912
gbr.35.6	0.582571	0.301119	0.75905	0.466921	0.367643	-0.362724	-0.376112	-0.664507	0.00872196	-0.340846	-0.313729	-0.412583	-0.611344	-0.57705	-0.427566
gbr.218.34	-0.4124	-0.74626	-0.813262	0.119292	-0.302206	0.59142	0.781686	0.867475	0.57389	0.446112	-0.231954	0.0908585	-0.0352179	-0.0640721	0.0494756
gbr.162.33	-0.0533222	-0.149433	0.015854	0.216915	-0.0038705	-0.109684	0.109392	-0.0866654	0.278529	0.406957	-0.205396	-0.246643	-0.206076	-0.176464	-0.26109
gbr.75.37	0.303003	0.0846074	0.39826	0.224517	0.127012	-0.47318	-0.199615	-0.366112	-0.641841	-0.368304	0.353953	-0.521648	-0.164658	0.231874	-0.438649
gbr.10.147	0.157975	-0.161215	0.224645	0.514525	0.233134	-0.140866	0.007784	-0.231617	0.234576	0.0656281	-0.272632	-0.469496	-0.522605	-0.438403	-0.475981
gbr.151.32	-0.249582	-0.604598	-0.452001	0.128415	-0.260483	0.0264188	0.616482	0.415371	-0.209068	0.186568	0.293786	-0.219868	-0.0565654	0.185983	-0.276387
gbr.35.71	-0.126116	-0.15607	-0.457725	-0.297575	-0.324042	0.340421	0.287099	0.569941	0.307699	0.400319	-0.0620327	0.252478	0.316111	0.365727	0.295386
gbr.607.1	0.0287096	-0.569335	-0.133554	0.49639	-0.259173	-0.228386	0.54513	0.0804437	-0.242394	-0.055115	0.0473161	-0.472446	-0.43885	-0.195056	-0.553916
gbr.176.1	0.136193	0.67819	0.31492	-0.367099	-0.0885994	0.293152	-0.575515	-0.23966	0.243694	0.0280428	0.064843	0.207216	0.0516295	-0.106396	0.293148
gbr.162.30	-0.012338	-0.366217	0.221237	0.725405	0.27245	-0.410828	0.259076	-0.255639	0.0385895	0.0254345	-0.428126	-0.658943	-0.554682	-0.3462	-0.643394
gbr.79.13	-0.251553	0.326954	-0.324218	-0.752121	-0.316848	0.382537	-0.184374	0.295863	0.0616165	0.100943	0.267246	0.822154	0.702211	0.345775	0.775146
gbr.6.76	0.122405	-0.00721415	-0.420277	-0.393756	-0.249382	0.604575	0.0926965	0.541248	0.328263	0.18026	0.145374	0.327232	0.237038	0.193036	0.390861
gbr.22.3	-0.125106	-0.641149	-0.0611684	0.773279	0.220584	-0.0384569	0.484565	0.130997	0.20878	-0.205743	-0.502357	-0.396514	-0.616865	-0.566235	-0.526517
gbr.226.13	0.0331965	0.327947	-0.151542	-0.590042	-0.180303	0.362448	-0.26191	0.229362	-0.0328193	0.196339	0.486486	0.173086	0.426261	0.594102	0.336589
gbr.80.35_gbr.80.36	0.333426	-0.0759027	0.5046	0.545469	0.548875	-0.374304	-0.0961393	-0.359959	-0.25874	-0.466713	-0.119033	-0.570093	-0.499786	-0.194346	-0.578235
gbr.28.13	-0.481729	-0.248624	-0.613812	-0.462635	-0.259156	0.0566577	0.335931	0.508873	-0.0726068	0.543178	0.271465	0.283383	0.642381	0.737991	0.302702
gbr.154.34	-0.0239169	-0.0535781	-0.0262776	0.0916406	-0.187965	0.107665	0.0249975	-0.0532197	0.322409	0.397071	-0.0607789	-0.162325	-0.244872	-0.231777	-0.18221
gbr.162.34	0.00444431	-0.689705	-0.505317	0.257853	-0.291093	0.150581	0.681874	0.566826	-0.00336557	-0.000635602	0.0204348	-0.0904453	-0.150604	-0.0102185	-0.171303
gbr.184.20	0.29586	-0.139728	0.346724	0.586608	0.3232	-0.199783	-0.0385607	-0.238587	-0.0805555	-0.56531	-0.25353	-0.28388	-0.539738	-0.554997	-0.394636
gbr.282.25	-0.162581	0.541865	0.497682	-0.207481	0.26037	-0.332208	-0.571866	-0.506612	-0.490349	-0.16639	0.340816	-0.178797	0.194753	0.416915	-0.0889057
gbr.124.11	0.211796	0.60498	0.121449	-0.662127	-0.0404193	0.121027	-0.498774	-0.108591	-0.0514337	-0.0855121	0.216461	0.660487	0.507614	0.212603	0.627947
gbr.40.5	0.374401	-0.219563	0.023916	0.311682	-0.165924	-0.0354943	0.161381	-0.0158464	-0.0978451	-0.201097	0.0106997	-0.269962	-0.357636	-0.245003	-0.293556
gbr.85.35	-0.231049	0.388898	-0.27544	-0.827971	-0.279015	0.122939	-0.183236	0.161042	-0.0839113	0.333652	0.294315	0.672495	0.822176	0.610065	0.722307
gbr.116.33	0.357043	0.58602	0.81168	0.108873	0.476589	-0.522638	-0.653257	-0.782089	-0.218649	-0.366179	-0.15081	-0.0852751	-0.157646	-0.232764	-0.119586
gbr.80.2	-0.234182	0.110819	-0.597571	-0.764657	-0.449571	0.473817	0.0800101	0.572744	0.358106	0.455114	0.0637046	0.870237	0.746241	0.39907	0.837559
gbr.429.3	0.0343794	-0.05699	-0.270224	-0.279354	-0.317128	0.100137	0.237309	0.195428	0.255854	0.228727	-0.180637	0.626662	0.216545	-0.192386	0.428887
gbr.58.21	0.0861908	0.0873237	-0.254573	-0.378395	-0.242944	0.326371	0.0091436	0.344023	0.192285	0.302879	0.105867	0.207108	0.315605	0.393139	0.295547
gbr.35.36	-0.105458	0.196454	0.153358	-0.270075	0.365344	-0.388031	-0.194879	-0.199426	-0.361733	0.14703	0.264011	-0.0137889	0.369158	0.562947	0.0256981
gbr.541.4_gbr.541.5	-0.424894	-0.189691	-0.116924	0.206027	0.0294302	0.170155	0.163541	0.118679	0.400045	0.565998	-0.110541	-0.389656	-0.226974	-0.039891	-0.291858
gbr.402.2	0.25759	0.713119	0.656539	-0.243516	0.285126	-0.33795	-0.712764	-0.603929	-0.447888	-0.370857	0.254061	-0.0126984	0.126233	0.186188	0.0310056
gbr.50.45	-0.273574	-0.0112135	-0.70615	-0.726336	-0.47121	0.602125	0.24008	0.700367	0.458707	0.529359	0.0359588	0.849835	0.690211	0.345239	0.821944
gbr.137.18	-0.379331	-0.25964	-0.652728	-0.434726	-0.564237	0.26724	0.444586	0.536098	0.204504	0.756394	0.205894	0.270309	0.4272	0.436609	0.283268
gbr.409.4	-0.289839	0.318213	-0.149673	-0.461581	-0.264819	0.352232	-0.173428	0.142325	0.211012	0.030178	0.0417593	0.627424	0.380628	-0.0171712	0.593593
gbr.3.132	0.312061	0.32717	0.741878	0.384093	0.457974	-0.285646	-0.402929	-0.711294	-0.00945659	-0.364839	-0.256102	-0.245184	-0.55328	-0.669769	-0.3322
gbr.97.37	0.242954	0.437134	-0.0100748	-0.516507	-0.21592	0.0260665	-0.308528	0.00578443	-0.0890442	-0.158599	0.0876156	0.664452	0.53638	0.18507	0.664458
gbr.330.8	-0.350008	-0.543766	-0.726466	-0.134957	-0.279913	0.569406	0.626809	0.826069	0.262142	0.305273	0.185176	0.171257	0.141993	0.184993	0.147704
gbr.60.103	0.117823	-0.477473	0.255192	0.863137	0.421222	-0.295332	0.249647	-0.183361	-0.0777481	-0.431773	-0.365143	-0.606501	-0.698323	-0.521325	-0.695137
gbr.260.17	0.206328	-0.353074	-0.0213294	0.405081	0.0551796	0.0720917	0.220295	0.187726	-0.0147489	-0.239428	0.0586498	-0.354068	-0.415164	-0.172308	-0.393375
gbr.334.4	0.22857	0.156508	-0.27655	-0.545553	-0.484627	0.161931	0.059934	0.27009	0.108067	0.263046	0.106273	0.553463	0.442949	0.26421	0.534076
gbr.159.10_gbr.159.11	-0.0651619	-0.520187	-0.185274	0.439722	-0.113548	-0.266903	0.398582	0.143376	-0.371184	-0.34984	0.0184125	-0.234387	-0.156041	-0.0410798	-0.312836
gbr.183.63	0.339694	-0.0357027	0.468745	0.590851	0.361549	-0.527952	-0.0948617	-0.480182	-0.0119169	-0.223698	-0.512831	-0.418835	-0.477925	-0.417842	-0.452883
gbr.205.52	-0.111273	0.284955	-0.251628	-0.616198	0.0638123	0.538861	-0.193402	0.354434	0.326115	0.254625	0.156312	0.564354	0.500182	0.338273	0.587722
gbr.50.48	0.334267	-0.165414	0.559581	0.832369	0.400842	-0.435649	-0.043341	-0.547043	-0.0749441	-0.370228	-0.320336	-0.680874	-0.825708	-0.696622	-0.753758
gbr.134.40	-0.114193	-0.693302	-0.432541	0.331616	-0.295139	0.00266787	0.726943	0.371943	0.0175282	-0.00647504	-0.153385	0.0396913	-0.179727	-0.288683	-0.137405
gbr.314.34	0.452453	-0.323955	0.176353	0.618827	0.0265532	-0.261093	0.214573	-0.0899838	0.0145898	-0.204693	-0.341777	-0.490905	-0.596142	-0.394657	-0.542185
gbr.117.34	-0.0566342	-0.440005	0.159921	0.696284	0.280064	-0.262695	0.236838	-0.129926	-0.143941	-0.148495	-0.0370082	-0.729159	-0.633445	-0.27443	-0.777173
gbr.72.68	-0.0951305	0.145097	0.113095	0.116938	-0.0179245	0.486111	-0.2087	0.0252691	0.36374	-0.167362	0.0241305	-0.0168396	-0.366296	-0.508298	-0.0388999
gbr.38.58	0.451067	0.660037	0.39093	-0.326312	-0.118623	0.00015371	-0.582108	-0.318445	-0.0874455	-0.376913	0.0486335	0.35613	0.118189	-0.089918	0.35237
gbr.8.115	0.175119	-0.261488	0.128681	0.428155	0.274531	-0.23187	0.16638	-0.0734812	0.0184267	-0.268978	-0.327695	-0.0844647	-0.283095	-0.363394	-0.200568
gbr.159.9	-0.0271224	0.506346	0.102873	-0.518672	-0.121768	0.292296	-0.441423	0.00321806	-0.210425	-0.334097	0.486084	0.488961	0.383515	0.19107	0.484856
gbr.1.150	0.869611	0.436463	0.540996	-0.0272967	0.180855	-0.37805	-0.412233	-0.486943	-0.198007	-0.336851	-0.0712891	0.0377258	-0.0901499	-0.151137	0.0248699
gbr.88.30	0.101012	-0.137605	0.296261	0.477957	0.347982	-0.19423	-0.0499047	-0.265152	0.0356614	-0.0640761	-0.133626	-0.571276	-0.518459	-0.264461	-0.559013
gbr.211.25	0.25459	0.649156	-0.00299573	-0.838487	-0.241737	0.106124	-0.433302	-0.0148183	-0.0372271	0.0368175	0.186779	0.834096	0.714901	0.357279	0.837182
gbr.444.16	-0.235045	-0.386376	0.0501287	0.61425	0.168788	-0.192861	0.226928	0.0203743	-0.0704635	-0.231394	-0.261511	-0.50522	-0.40859	-0.180608	-0.517619
gbr.357.10	-0.115251	-0.787243	-0.56376	0.301229	-0.263239	0.228812	0.826013	0.568105	0.0738473	0.059167	-0.0543794	-0.0783078	-0.213826	-0.15912	-0.18313
gbr.75.45	-0.224158	-0.168423	-0.286981	-0.0204854	-0.198473	0.188454	0.294252	0.179372	0.714746	0.878301	-0.411113	0.0471183	-0.0585794	-0.197422	0.0620941
gbr.311.7	0.193451	0.115431	0.478236	0.382917	0.571072	-0.262214	-0.310249	-0.335454	-0.257502	-0.478282	-0.0260231	-0.47203	-0.298186	-0.0318966	-0.402577
gbr.12.44	0.248505	-0.300441	0.257514	0.741349	0.306243	-0.191181	0.184949	-0.153755	0.271851	-0.185745	-0.619593	-0.442245	-0.638736	-0.599368	-0.480135
gbr.56.50	0.0984313	-0.577756	-0.1884	0.460102	-0.168032	-0.246885	0.632662	0.0878007	0.19901	0.43394	-0.362886	-0.387461	-0.424531	-0.293639	-0.448318
gbr.318.27	-0.260841	-0.197823	-0.17824	0.0980101	-0.0119889	-0.155271	0.271989	0.0745464	0.442741	0.731105	-0.511274	-0.116298	0.0404318	0.076433	-0.0725405
gbr.11.187	0.0169825	-0.617039	0.142373	0.877605	0.300411	-0.510951	0.485933	-0.213226	0.0255658	0.00720388	-0.536066	-0.644844	-0.661774	-0.499805	-0.743928
gbr.76.53	0.415124	0.436485	0.188716	-0.398239	-0.0720487	-0.18072	-0.26674	-0.18185	0.0194444	0.127565	-0.0918296	0.33573	0.295833	0.160882	0.368734
gbr.124.42	-0.330296	-0.347936	-0.415643	-0.0265679	-0.197346	0.335005	0.426765	0.431715	0.300665	0.218783	-0.109834	0.235206	0.0413428	-0.11027	0.139281
gbr.356.15	0.0840328	0.386986	-0.239546	-0.73883	-0.327917	0.181117	-0.204706	0.214506	0.0610906	0.0550087	0.0777738	0.91242	0.746177	0.320281	0.860512
gbr.259.27	-0.197712	-0.443919	-0.309245	0.0797978	-0.104183	-0.17447	0.467408	0.231422	-0.113976	0.434992	0.113765	-0.325812	0.0307129	0.36425	-0.283296
gbr.89.36	-0.116925	-0.705071	-0.28496	0.487307	0.0463387	0.147727	0.66887	0.346759	-0.0276774	-0.157113	-0.0414504	-0.298967	-0.421609	-0.283529	-0.401395
gbr.107.38	0.180443	-0.219591	0.31515	0.54943	0.16509	-0.548257	0.170248	-0.367161	-0.164738	-0.0884891	-0.246074	-0.43541	-0.438247	-0.338748	-0.505327
gbr.80.20	0.0305204	-0.340775	-0.170248	0.0540231	-0.0515752	-0.446742	0.37719	0.0793584	-0.221473	0.0611811	-0.158362	0.14236	0.162495	0.120944	-0.0213112
gbr.61.13	0.132212	-0.493456	0.232092	0.839472	0.283814	-0.501151	0.327331	-0.269754	-0.0722214	-0.135633	-0.400464	-0.674912	-0.654493	-0.436883	-0.740176
gbr.184.21	0.267594	0.507392	0.740254	0.0992943	0.328284	-0.413595	-0.65565	-0.658778	-0.75933	-0.699723	0.548742	-0.39572	-0.167674	0.113788	-0.33186
gbr.94.50	-0.121492	-0.373235	-0.628984	-0.169764	-0.422104	0.339269	0.417776	0.636329	0.106452	-0.0372276	0.00957204	0.471247	0.305518	0.100709	0.377746
gbr.384.6	0.162046	0.0960094	0.455551	0.517506	0.244583	0.00670625	-0.235363	-0.273904	0.104152	-0.412271	-0.212945	-0.438276	-0.583675	-0.486335	-0.417199
gbr.11.100	0.258984	-0.384083	0.0578521	0.544397	0.133809	0.0252947	0.302232	0.0714863	0.148287	-0.230044	-0.315421	-0.305287	-0.541127	-0.450664	-0.400573
gbr.60.63	0.0695683	0.124987	-0.14619	-0.238015	-0.272373	0.350183	0.0128155	0.272292	0.384451	0.0616693	-0.189912	0.503621	0.155069	-0.162002	0.42041
gbr.71.33_gbr.71.34	0.642806	0.353833	0.348926	-0.0300025	0.00471042	-0.093811	-0.35946	-0.238879	-0.262178	-0.418123	0.176474	-0.0788618	-0.0793593	0.00903399	0.000946778
gbr.480.9	0.0146588	0.436403	-0.295528	-0.832962	-0.384582	0.396524	-0.219803	0.291167	0.136722	0.101882	0.142007	0.913633	0.7451	0.339075	0.919157
gbr.157.13	0.2794	-0.255523	0.308615	0.734957	0.267263	-0.0881793	0.0827878	-0.261084	0.223617	-0.094478	-0.326796	-0.625846	-0.796465	-0.659131	-0.650974
gbr.20.103	-0.0848901	-0.45743	-0.392461	0.0970899	-0.0966958	0.281	0.44344	0.599178	0.00487239	-0.12693	0.0765464	-0.0160113	-0.000599659	0.16851	-0.0540596
gbr.172.3	0.577031	0.0659251	0.222763	0.172437	-0.0405578	-0.268465	-0.0909841	-0.261446	-0.162035	-0.237844	-0.0163737	-0.065794	-0.195882	-0.2601	-0.108133
gbr.39.34	0.335312	0.00350776	0.179371	0.188508	0.0808176	0.21103	-0.0553693	0.0665981	0.0357329	-0.475551	0.0157672	-0.0504538	-0.333134	-0.316627	-0.112461
gbr.70.47	0.0587988	-0.782179	-0.355589	0.577812	-0.182184	-0.192795	0.745622	0.293949	0.106264	-0.0240588	-0.472718	-0.128252	-0.317307	-0.375911	-0.285465
gbr.343.20	0.617417	0.10294	0.517224	0.359649	0.171368	-0.305619	-0.204737	-0.401843	-0.305633	-0.424711	0.0593187	-0.473874	-0.479118	-0.205091	-0.475238
gbr.48.34	0.170232	0.522711	-0.00781015	-0.672145	-0.250871	0.0775458	-0.333544	-0.00485363	0.0772423	0.111049	0.0602664	0.745245	0.584103	0.228908	0.697925
gbr.210.1	0.312737	0.0953824	-0.059611	-0.0674178	-0.202322	0.110723	0.00716422	0.196759	0.303157	0.0123543	-0.334321	0.237554	0.0454808	-0.0905252	0.257045
gbr.225.39	0.174426	-0.277475	0.290099	0.756762	0.165147	-0.14548	0.115526	-0.310055	0.177051	-0.0515894	-0.333028	-0.635915	-0.781807	-0.668733	-0.679573
gbr.303.6	0.468449	0.397331	0.794786	0.331683	0.457159	-0.430925	-0.53632	-0.626517	-0.456735	-0.718383	0.0518841	-0.40976	-0.382251	-0.180295	-0.394611
gbr.35.34	-0.371947	0.186172	-0.573198	-0.85202	-0.386647	0.558563	-0.00493328	0.601393	0.17289	0.338531	0.351378	0.762357	0.806011	0.598685	0.804713
gbr.106.21	0.303568	0.526022	0.844849	0.368567	0.365043	-0.335279	-0.661101	-0.786634	-0.161949	-0.452293	-0.0920563	-0.459294	-0.494401	-0.415587	-0.399599
gbr.3.24	0.757693	-0.291509	0.190504	0.556865	0.0612969	-0.289006	0.221475	-0.157496	0.000503377	-0.32874	-0.374841	-0.264036	-0.523171	-0.530091	-0.344447
gbr.25.223	0.221353	0.19535	-0.247302	-0.531979	-0.398883	0.127344	8.48097e-05	0.254494	0.107312	0.252951	0.00114341	0.537379	0.501565	0.322361	0.558315
gbr.7.12	-0.111466	-0.271626	-0.206324	0.291266	-0.114484	0.628779	0.28559	0.344139	0.638956	0.120267	-0.287721	-0.0674911	-0.427766	-0.557926	-0.0721342
gbr.66.17	0.257446	0.512928	0.765087	0.173233	0.364379	-0.587809	-0.596741	-0.811547	-0.286147	-0.0913182	-0.00833483	-0.42853	-0.19898	-0.0327965	-0.337484
gbr.18.16	-0.333616	-0.00062327	-0.412307	-0.478465	-0.422817	0.409251	0.158822	0.342695	0.138687	0.571622	0.43349	0.173612	0.284186	0.320234	0.225144
gbr.391.20	0.0874967	0.250029	0.581532	0.323292	0.238022	-0.461017	-0.451355	-0.549766	-0.514162	-0.415168	0.289729	-0.529792	-0.287558	-0.00424972	-0.487487
gbr.478.6	0.238442	0.115692	0.646015	0.658056	0.217186	-0.34497	-0.281994	-0.675178	-0.0994202	-0.282497	-0.173727	-0.690129	-0.749543	-0.597709	-0.687562
gbr.54.62	-0.255926	-0.138048	-0.681142	-0.609712	-0.364008	0.544612	0.317259	0.701315	0.234386	0.477421	0.296152	0.512908	0.595609	0.516643	0.561081
gbr.75.17	-0.00806871	-0.270453	0.28059	0.749864	0.162873	-0.145526	0.124842	-0.29715	0.131776	-0.0176146	-0.273611	-0.737169	-0.735798	-0.530152	-0.712496
gbr.106.22_gbr.106.23	-0.282532	0.118457	-0.471535	-0.742009	-0.211309	0.1849	0.00155691	0.440426	-0.0488428	0.451719	0.338783	0.489072	0.837462	0.875511	0.57497
gbr.35.88	0.0479286	0.177708	0.186818	0.000753626	-0.0469774	0.0621578	-0.228272	-0.180338	0.0663341	0.176436	0.219434	-0.274916	-0.212094	-0.0556055	-0.229761
gbr.253.34	-0.00839339	-0.586213	-0.345296	0.302283	-0.301015	-0.196592	0.703455	0.173439	0.238852	0.397019	-0.508078	0.0188498	-0.15121	-0.302337	-0.108662
gbr.15.116	0.302321	-0.335355	0.295453	0.754375	0.162441	-0.386558	0.233125	-0.289606	-0.123116	-0.447585	-0.385618	-0.416582	-0.624977	-0.641362	-0.523938
gbr.132.10	-0.0800933	-0.0421172	0.176405	0.26741	0.12341	-0.208196	-0.0843226	-0.227559	-0.117129	-0.058356	0.0923201	-0.250037	-0.231595	-0.186081	-0.308581
gbr.26.56_gbr.26.57_gbr.26.54	-0.260738	-0.668492	-0.851886	-0.0677112	-0.536285	0.352864	0.800697	0.815177	0.352058	0.391282	-0.213085	0.349476	0.231585	0.0853043	0.278542
gbr.92.4	0.455991	0.126593	0.494649	0.498906	0.175953	-0.110321	-0.275411	-0.405655	0.00402503	-0.471672	-0.17853	-0.411078	-0.602807	-0.547651	-0.413001
gbr.381.7	0.30577	-0.474951	-0.0928391	0.414228	-0.0434261	-0.125386	0.428269	0.155015	-0.110329	-0.296525	-0.165552	-0.171783	-0.32045	-0.248632	-0.271256
gbr.104.16	-0.1665	-0.452573	-0.439572	-0.0579808	-0.396324	-0.16362	0.51115	0.323162	-0.342513	0.2813	0.35237	-0.124762	0.182766	0.439557	-0.141108
gbr.107.14	0.340993	0.778926	0.374873	-0.478314	0.000661327	0.13498	-0.760787	-0.285091	-0.162451	-0.255262	0.380939	0.203674	0.251013	0.236421	0.332677
gbr.380.13_gbr.380.11	-0.0797078	-0.438543	-0.317136	0.287742	0.0789288	0.491647	0.396213	0.457617	0.406654	-0.029108	-0.193387	-0.0804425	-0.318224	-0.334009	-0.107454
gbr.125.22	0.087818	-0.381451	-0.226658	0.201289	0.0220807	-0.158373	0.365171	0.171459	0.22791	0.0944245	-0.436659	0.263684	-0.0129251	-0.248033	0.0695117
gbr.377.10	0.188075	-0.251946	0.137589	0.503557	0.315498	-0.0771518	0.153207	-0.00487054	0.202082	-0.297006	-0.450771	-0.128523	-0.377247	-0.465744	-0.212417
gbr.73.21	0.320544	-0.506179	0.00507448	0.634357	-0.0169165	-0.0533529	0.433546	0.0583498	0.0373048	-0.250755	-0.236599	-0.407895	-0.62371	-0.518205	-0.491849
gbr.265.12_gbr.265.13	-0.26483	0.128378	-0.380778	-0.675915	-0.163306	-0.059358	-0.0105304	0.274607	-0.318229	0.14575	0.305148	0.585256	0.887481	0.792846	0.611064
gbr.245.19	0.0571759	-0.507909	0.0116	0.616392	-0.0231499	-0.258048	0.493336	-0.121139	0.154039	0.239179	-0.382092	-0.508911	-0.590632	-0.467649	-0.578124
gbr.23.8	0.737263	0.55457	0.266515	-0.463141	-0.0793019	-0.0185402	-0.436988	-0.202434	-0.167686	-0.144428	0.250534	0.278979	0.244566	0.192236	0.339925
gbr.53.56	0.155919	-0.381505	0.308904	0.857716	0.234052	-0.375168	0.179526	-0.282792	-0.0178262	-0.309771	-0.384311	-0.634899	-0.740008	-0.602087	-0.699934
gbr.64.50	0.124844	0.277255	-0.24653	-0.617993	-0.24465	0.432136	-0.094139	0.357593	0.271453	0.198254	0.111742	0.598436	0.429832	0.24123	0.59009
gbr.90.40	0.742113	0.46333	0.157256	-0.493346	-0.18599	-0.0236303	-0.329166	-0.068154	-0.173515	-0.200226	0.217772	0.437996	0.312281	0.203718	0.437955
gbr.58.142	-0.181205	-0.00650565	-0.0202271	0.0692699	0.139307	0.395451	-0.0849638	0.203044	0.153925	-0.0473367	0.126142	-0.268462	-0.154487	0.0824238	-0.155255
gbr.11.115	0.21081	0.466461	-0.130361	-0.631878	-0.383064	0.129963	-0.282505	0.0497006	0.0527226	0.103254	0.116628	0.668866	0.60037	0.252461	0.741927
gbr.152.26	-0.193867	0.2403	-0.172213	-0.453272	-0.377852	0.272232	-0.157704	0.155098	0.0465427	0.414305	0.477537	0.0835863	0.293604	0.382323	0.199333
gbr.45.12	-0.205655	-0.313984	-0.778081	-0.461073	-0.353704	0.656409	0.426445	0.906462	0.247915	0.31306	0.245381	0.421222	0.480518	0.505006	0.460532
gbr.64.46	0.329288	0.378297	0.31975	-0.0149405	0.0815027	0.229384	-0.349706	-0.213117	0.44864	0.125171	-0.148385	-0.0295111	-0.276357	-0.388199	0.0243183
gbr.527.2	0.515876	0.193311	0.058665	-0.219599	-0.135751	0.0519283	-0.190472	0.0927668	-0.293876	-0.399884	0.368262	0.174603	0.148981	0.199672	0.178279
gbr.21.64	0.130797	0.165983	0.694306	0.621458	0.412107	-0.508224	-0.296679	-0.722678	0.0634527	-0.0982975	-0.445796	-0.572416	-0.621875	-0.559308	-0.581656
gbr.51.5	-0.016624	-0.726098	-0.430389	0.380207	-0.175324	0.0320366	0.709447	0.487521	0.0996916	0.0648833	-0.142976	-0.180022	-0.263127	-0.149273	-0.277584
gbr.228.17	0.596185	0.237813	0.775677	0.534588	0.397974	-0.520616	-0.387146	-0.67568	-0.300725	-0.665119	-0.189977	-0.414062	-0.566224	-0.494566	-0.476256
gbr.6.158	-0.0145298	0.124406	0.277655	0.153921	0.101068	-0.274885	-0.160232	-0.252035	-0.100831	0.00204645	-0.0691572	-0.320705	-0.113805	0.0523388	-0.249825
gbr.11.149	0.439563	0.690305	0.87928	0.161416	0.383231	-0.35545	-0.805256	-0.791403	-0.326443	-0.611409	0.0582573	-0.26247	-0.28871	-0.255357	-0.195944
gbr.280.10	0.528203	0.453637	0.670292	0.180156	0.254213	-0.33687	-0.531451	-0.587193	-0.326934	-0.679217	-0.056753	-0.0572446	-0.232235	-0.302193	-0.0988267
gbr.36.37	0.0210834	-0.359209	0.353671	0.896855	0.287963	-0.365291	0.166381	-0.353056	0.097437	-0.210843	-0.477931	-0.6309	-0.814983	-0.730752	-0.743544
gbr.90.49	-0.134938	0.208533	-0.134745	-0.444106	-0.00445599	0.380562	-0.134739	0.189104	0.19437	0.266442	0.269985	0.274446	0.240305	0.208285	0.294887
gbr.124.10	-0.0610092	-0.370507	-0.207714	0.344297	-0.0745438	0.598462	0.325124	0.38968	0.328238	-0.218214	-0.05342	-0.12816	-0.459708	-0.483529	-0.172209
gbr.131.28	-0.0947406	-0.447773	0.0890972	0.768376	0.196455	-0.175903	0.324244	-0.114335	0.311954	0.0842787	-0.556592	-0.537563	-0.64636	-0.582164	-0.590391
gbr.11.139	0.675078	0.66042	0.652869	-0.168769	0.21491	-0.205711	-0.650978	-0.487008	-0.292778	-0.420332	0.187327	-0.0651808	-0.0343433	0.0798652	0.0177709
gbr.40.163	-0.259796	-0.286663	-0.72015	-0.415812	-0.291579	0.710515	0.417375	0.846611	0.314225	0.26019	0.199637	0.459775	0.389089	0.311998	0.470365
gbr.41.2	-0.323282	-0.794503	-0.849868	0.00398373	-0.383659	0.340045	0.89652	0.819868	0.224927	0.416735	-0.0263065	0.155528	0.145412	0.159087	0.0864932
gbr.25.88	0.297211	0.115759	-0.354302	-0.635587	-0.359471	0.188776	0.0609017	0.322482	-0.0939921	0.121135	0.306518	0.603539	0.550366	0.390735	0.579905
gbr.147.2	0.517863	0.287058	0.818415	0.554897	0.484949	-0.43495	-0.437772	-0.70538	-0.217555	-0.599302	-0.192169	-0.516898	-0.619228	-0.502792	-0.517108
gbr.102.1	-0.250494	-0.689093	-0.752557	0.0546762	-0.406839	0.532962	0.780704	0.757519	0.419917	0.376341	-0.0718174	0.112706	-0.0353021	-0.089491	0.0663999
gbr.29.44	0.205516	-0.393041	0.106485	0.617379	0.19093	-0.264103	0.364636	-0.139608	0.305586	0.168932	-0.582104	-0.412245	-0.552438	-0.5101	-0.447053
gbr.174.29	0.202179	0.53989	-0.00571967	-0.740586	-0.348683	0.150352	-0.365353	0.0561133	-0.182325	0.0326361	0.433081	0.500352	0.563838	0.502861	0.540422
gbr.19.176	0.342736	0.313548	0.860708	0.577027	0.488586	-0.523617	-0.495929	-0.838214	-0.24941	-0.514085	-0.17788	-0.574226	-0.640773	-0.53862	-0.58764
gbr.177.1	0.201843	0.304172	0.302752	-0.0238596	-0.0174683	-0.153876	-0.236999	-0.351305	0.277038	0.396272	-0.192366	-0.0819488	-0.162444	-0.194139	-0.0715781
gbr.271.17	0.893749	0.364025	0.557329	0.0725	0.216057	-0.448917	-0.396734	-0.50841	-0.292419	-0.425127	-0.0193767	-0.0627335	-0.150488	-0.158344	-0.0777569
gbr.222.14	-0.0759109	-0.106989	-0.477187	-0.42487	-0.254767	0.179411	0.283273	0.46002	0.335259	0.275787	-0.312682	0.787005	0.533496	0.12576	0.659135
gbr.85.7	0.0808342	-0.640365	-0.574536	0.166267	-0.429808	0.195427	0.745098	0.588029	0.301271	0.135441	-0.319313	0.2412	-0.0857691	-0.256615	0.0870474
gbr.15.46	-0.0816308	-0.101874	0.203183	0.373598	0.154953	-0.141539	-0.00175506	-0.278502	0.202444	0.333553	-0.135232	-0.549542	-0.46954	-0.295902	-0.520418
gbr.131.19	0.127826	-0.469441	-0.485775	0.0393271	-0.058594	0.307014	0.47877	0.648006	0.332091	0.0607838	-0.224915	0.197582	0.0480527	0.0307695	0.153235
gbr.118.15	-0.516004	-0.680183	-0.764151	0.0690882	-0.152187	0.54827	0.675506	0.839473	0.34357	0.251137	-0.0565732	0.0816766	0.0828746	0.126887	0.0603418
gbr.183.13	0.497974	0.331756	0.319344	-0.170046	0.0436913	-0.175766	-0.282635	-0.129554	-0.184861	-0.353977	0.0358357	0.198852	0.108201	0.0893517	0.15948
gbr.58.147	-0.0263241	-0.22836	0.28892	0.56678	0.273097	-0.214028	0.0987413	-0.154351	-0.136328	-0.258986	-0.134853	-0.624807	-0.537345	-0.201328	-0.624586
gbr.3.139	-0.336827	-0.136859	-0.424967	-0.224783	-0.291605	0.332758	0.307444	0.334623	0.648263	0.947522	-0.21306	0.120372	0.149219	0.0764527	0.187131
gbr.368.13	0.0620906	-0.417199	0.33059	0.832772	0.445985	-0.407653	0.20442	-0.335927	-0.171833	-0.406162	-0.293468	-0.57426	-0.689722	-0.554942	-0.719352
gbr.89.3	-0.0691337	0.408352	-0.24618	-0.715586	-0.347722	0.327625	-0.220572	0.233071	0.187893	0.194968	0.0692911	0.740093	0.628186	0.309841	0.762018
gbr.59.47	-0.145755	-0.834621	-0.481564	0.383656	-0.104729	-0.203413	0.827117	0.395296	-0.116631	0.16986	-0.146633	-0.243043	-0.121741	0.0732206	-0.334693
gbr.7.49	-0.063924	0.174635	-0.124084	-0.29125	-0.247652	0.145422	-0.049778	0.0097242	0.354465	0.497185	-0.0704211	0.262511	0.169835	-0.029856	0.266345
gbr.40.134	0.351748	-0.00894405	0.187016	0.156887	-0.0422154	-0.082774	-0.0929287	-0.0716344	-0.484386	-0.664994	0.323847	-0.108308	-0.148787	-0.0335846	-0.153883
gbr.7.155	-0.280387	-0.897166	-0.738019	0.294245	-0.206877	0.254606	0.952281	0.727718	0.368861	0.391289	-0.321392	-0.0501593	-0.108866	-0.0686646	-0.121304
gbr.332.9	0.45772	-0.00951257	0.220632	0.209611	0.129484	-0.235015	0.0409937	-0.143647	0.0194897	-0.148574	-0.234417	-0.0815294	-0.238627	-0.259541	-0.127677
gbr.15.84_gbr.15.86_gbr.15.87	-0.0705787	-0.289095	-0.524549	-0.315636	-0.167656	0.203733	0.373287	0.558503	0.178312	0.453277	0.108971	0.232089	0.364929	0.442878	0.24391
gbr.383.8	0.462026	-0.277198	0.238888	0.435568	0.241535	-0.441318	0.224463	-0.136186	-0.247127	-0.302614	-0.178345	-0.306125	-0.343154	-0.177515	-0.400486
gbr.36.17	-0.319054	-0.796085	-0.837494	0.0367037	-0.409741	0.268813	0.905837	0.797073	0.223211	0.42685	-0.0998998	0.136805	0.134787	0.15412	0.0660357
gbr.20.53	-0.310829	-0.385961	-0.353503	-0.00162426	-0.276258	-0.0723534	0.39051	0.264055	-0.0981128	0.472403	0.298566	-0.270755	0.0438996	0.325207	-0.247372
gbr.49.2	-0.031222	-0.651502	0.0664102	0.917175	0.280016	-0.283826	0.455688	-0.0830559	0.132761	-0.134403	-0.545219	-0.589029	-0.717247	-0.615342	-0.695174
gbr.38.11_gbr.38.10	-0.235605	-0.544782	-0.555563	-0.052667	-0.340293	0.034947	0.616894	0.476849	-0.071899	0.461028	0.252627	-0.106094	0.134589	0.35222	-0.107322
gbr.19.171	-0.360267	-0.456814	-0.569238	-0.0974364	-0.176739	0.282129	0.51113	0.678888	0.201481	0.298092	-0.0854841	0.141815	0.254966	0.375543	0.112588
gbr.374.6	0.0474878	-0.619825	-0.361865	0.328928	-0.154718	-0.0980428	0.620364	0.261455	0.0809684	0.170223	-0.206334	-0.059893	-0.143696	-0.180803	-0.173768
gbr.44.96	-0.0949709	-0.28913	0.101029	0.609706	0.123828	-0.0803454	0.196539	-0.170962	0.301588	0.13221	-0.478377	-0.44198	-0.529931	-0.509264	-0.44015
gbr.161.27	-0.230825	-0.67167	-0.500188	0.361938	-0.235152	0.140018	0.761315	0.437203	0.460296	0.293935	-0.615534	0.0872869	-0.16284	-0.377862	-0.0204456
gbr.39.80	0.0660458	0.137056	0.488835	0.411653	0.317747	-0.285202	-0.184328	-0.535838	0.32863	0.275871	-0.432625	-0.400129	-0.50876	-0.517067	-0.408592
gbr.29.60	-0.140197	-0.0684994	-0.295135	-0.361168	-0.184995	-0.207144	0.155286	0.206451	-0.284519	0.0401914	0.152625	0.471275	0.586943	0.44609	0.399223
gbr.17.113	0.0384401	-0.243235	0.294982	0.600949	0.321788	-0.521522	0.149179	-0.33972	-0.0162087	0.0335881	-0.415953	-0.5396	-0.409717	-0.258707	-0.528063
gbr.43.25	-0.314781	-0.557071	-0.796731	-0.213058	-0.388472	0.608588	0.642938	0.83276	0.183759	0.178413	0.178918	0.363151	0.254749	0.176245	0.298927
gbr.107.28	0.0447348	-0.00683879	-0.429339	-0.576429	-0.369449	-0.0242028	0.209382	0.329008	-0.127157	0.218343	0.131625	0.686191	0.70675	0.458498	0.632988
gbr.247.28_gbr.247.25	0.0138045	0.42899	-0.263287	-0.80653	-0.295996	0.262166	-0.251264	0.236738	0.0627644	0.106932	0.176332	0.892505	0.767515	0.37774	0.870071
gbr.12.17	-0.41233	0.230278	-0.444402	-0.751665	-0.455126	0.534173	-0.0303042	0.487719	0.191958	0.292379	0.29073	0.676859	0.644712	0.435198	0.696272
gbr.127.37	0.601134	-0.377087	0.188789	0.660367	0.0782168	-0.378148	0.276394	-0.212426	-0.0340829	-0.249809	-0.361108	-0.407667	-0.608411	-0.560852	-0.497735
gbr.494.4_gbr.494.5	-0.112215	-0.0505737	-0.460236	-0.29508	-0.480805	0.5937	0.120156	0.570131	0.223051	0.0224621	0.171528	0.308729	0.212279	0.142214	0.355847
gbr.146.15	0.576004	0.0822502	0.104846	0.00558209	-0.227542	-0.276521	-0.00174571	-0.1063	-0.144117	-0.199565	-0.143201	0.201237	0.0223686	-0.13937	0.137564
gbr.168.21	0.648948	0.312521	0.535638	0.147914	0.135497	-0.669283	-0.371657	-0.58067	-0.479659	-0.515468	-0.059767	-0.0533058	-0.0435309	-0.100945	-0.0749081
gbr.58.171	-0.140583	-0.447057	-0.600299	-0.152911	-0.278803	0.027254	0.56358	0.605489	0.218519	0.483348	-0.202648	0.184508	0.324342	0.402236	0.185388
gbr.280.4	0.149975	0.395885	-0.127952	-0.590669	-0.190149	0.379451	-0.278274	0.306812	0.0563896	-0.124088	0.247166	0.560296	0.468661	0.31659	0.606202
gbr.520.9	0.280523	-0.382651	0.251624	0.826185	0.252075	-0.214418	0.238225	-0.221526	0.208499	-0.177797	-0.525804	-0.536528	-0.774531	-0.725829	-0.606345
gbr.30.46	0.54798	-0.346641	-0.0849399	0.364757	-0.04598	-0.0472136	0.314624	0.17566	0.324875	-0.0274686	-0.464962	-0.0462725	-0.328186	-0.387287	-0.119123
gbr.11.99	-0.043818	-0.0408266	0.0812989	0.249594	-0.0385654	-0.0782524	-0.0020231	-0.13735	0.123487	-0.0901938	-0.278501	0.0083886	-0.189215	-0.34052	-0.075772
gbr.456.10	0.147221	-0.404229	0.11433	0.661382	0.245433	-0.178394	0.205588	-0.0466047	0.0106632	-0.425632	-0.335718	-0.311259	-0.538327	-0.534265	-0.432604
gbr.36.34	-0.311557	-0.0701075	-0.497305	-0.347544	-0.342394	0.231146	0.240165	0.397802	0.590014	0.82627	-0.36088	0.365141	0.435938	0.277714	0.427923
gbr.41.98	0.313509	0.249472	0.603586	0.370817	0.36074	-0.251623	-0.424931	-0.552812	-0.229011	-0.398691	0.0485794	-0.496728	-0.466853	-0.311735	-0.450234
gbr.6.51	0.55884	0.088729	0.0445833	8.063e-06	-0.030141	0.204987	-0.0369135	0.134853	0.221399	-0.147281	-0.1156	0.0763406	-0.135878	-0.153634	0.105958
gbr.65.22	-0.312124	-0.885857	-0.432315	0.639463	0.0490707	0.0963173	0.791871	0.422904	0.310703	0.19881	-0.39351	-0.344625	-0.452049	-0.359167	-0.464155
gbr.90.43	0.374809	-0.533696	-0.0608351	0.621551	-0.0654945	-0.283391	0.467929	0.0209458	0.0704236	-0.123487	-0.461304	-0.259507	-0.463669	-0.474913	-0.365079
gbr.46.4	0.396772	0.652687	0.752361	0.0561545	0.405642	-0.213464	-0.746195	-0.630785	-0.0969312	-0.479592	-0.0780426	-0.0585124	-0.167835	-0.236866	-0.0310766
gbr.38.42	0.00989971	-0.397614	0.0274256	0.490772	0.22278	-0.219007	0.286708	-0.000284669	-0.0672946	-0.062074	-0.181117	-0.471905	-0.308777	-0.0624906	-0.438711
gbr.449.22	-0.185763	-0.294181	-0.0766188	0.251893	0.0750517	-0.0213828	0.134968	0.208256	-0.278532	-0.2205	0.252166	-0.384047	-0.119848	0.275897	-0.368795
gbr.14.125	0.0682689	-0.0914808	0.212126	0.455632	-0.0246213	0.236062	-0.00189998	-0.0580106	0.0149456	-0.50155	-0.015295	-0.330418	-0.594259	-0.550055	-0.364968
gbr.259.20	0.153189	-0.0216598	0.088037	0.261801	-0.0305391	0.127817	-0.0309158	0.100626	0.0742291	-0.33575	-0.0980202	-0.123718	-0.240652	-0.216112	-0.114265
gbr.354.4_gbr.354.5	-0.432635	-0.148654	-0.435573	-0.173294	-0.369053	0.0743408	0.208437	0.359293	0.28736	0.37442	-0.284809	0.298772	0.343507	0.196014	0.283993
gbr.253.29	0.00248379	0.376644	0.374969	-0.0720899	0.104628	-0.0434946	-0.416067	-0.393575	-0.100336	0.144304	0.350757	-0.366622	-0.169433	0.0614907	-0.265702
gbr.295.5	0.506604	0.524994	0.41071	-0.250316	0.227315	-0.0299359	-0.463599	-0.233767	0.00876205	-0.300441	-0.0577242	0.298619	0.0962057	-0.0377897	0.287071
gbr.47.25	0.0961907	-0.342062	0.0236201	0.485576	0.0769082	-0.133117	0.328791	-0.0274841	0.257929	0.0819337	-0.403581	-0.23429	-0.412214	-0.447068	-0.292196
gbr.27.38	0.610584	0.726491	0.595478	-0.282217	0.115228	-0.226303	-0.660498	-0.523482	-0.24806	-0.372051	0.0840928	0.187317	0.096811	-0.00566933	0.208444
gbr.357.9	-0.14865	-0.131317	0.0431154	0.172461	0.0471784	-0.289904	0.0605997	-0.08108	-0.0617622	0.17096	-0.0307831	-0.236756	-0.0781701	0.0854607	-0.249906
gbr.253.25	0.0670093	-0.354781	-0.1383	0.368491	0.0152567	0.448985	0.310999	0.277981	0.274525	-0.112409	-0.0528981	-0.278932	-0.485195	-0.385467	-0.271932
gbr.445.6	-0.0266838	-0.425876	-0.704671	-0.303826	-0.296784	0.476628	0.54512	0.851665	0.178432	0.216357	0.122944	0.348077	0.369905	0.42137	0.341043
gbr.33.43	0.27848	0.221743	0.748848	0.611254	0.386106	-0.379191	-0.382967	-0.648768	-0.0656606	-0.410775	-0.255136	-0.586131	-0.681533	-0.554146	-0.580831
gbr.23.53	-0.220328	-0.85251	-0.747485	0.200566	-0.410411	0.0958007	0.95174	0.655475	0.260398	0.43251	-0.290657	0.0820471	-0.00724177	-0.0493003	-0.0354208
gbr.360.20_gbr.360.21	-0.184237	-0.285346	-0.704509	-0.460238	-0.445559	0.235038	0.436222	0.622774	0.14226	0.318094	0.0288957	0.675249	0.586825	0.314461	0.592395
gbr.16.107_gbr.16.100	0.232151	0.2669	0.256112	-0.100672	-0.0579358	-0.463061	-0.241967	-0.322796	-0.562076	-0.4384	0.176021	0.164664	0.237865	0.130764	0.131374
gbr.18.55_gbr.18.53_gbr.18.56	-0.0775283	0.196579	-0.441267	-0.699048	-0.35101	0.327688	0.00594939	0.417248	0.271406	0.262612	-0.0381608	0.898099	0.730085	0.286934	0.864436
gbr.72.124	0.0898373	0.215262	0.145113	-0.140579	0.0976075	-0.273717	-0.0833423	-0.221326	0.159321	0.354014	-0.269255	0.115538	0.193823	0.0663349	0.179259
gbr.16.41	0.582207	0.258507	0.606744	0.289362	0.34385	-0.481396	-0.3098	-0.513859	-0.309349	-0.431052	-0.0971742	-0.313408	-0.268049	-0.123965	-0.286769
gbr.21.12	0.150367	-0.61811	0.0195494	0.673428	0.116939	-0.439338	0.568566	-0.0654516	-0.187985	-0.163574	-0.339476	-0.423878	-0.473845	-0.338255	-0.552159
gbr.59.54_gbr.59.53	-0.0219068	0.397145	-0.0986702	-0.571135	-0.178155	0.138977	-0.245425	0.0841362	0.0810697	-0.0117821	0.0178933	0.756325	0.570366	0.150568	0.735752
gbr.18.26_gbr.18.27	0.291175	-0.397027	0.305047	0.822001	0.227235	-0.405436	0.182706	-0.326138	-0.123448	-0.311218	-0.253504	-0.643309	-0.773785	-0.599156	-0.740837
gbr.872.2	0.175917	0.455372	0.116198	-0.357701	-0.160325	0.1593	-0.437316	-0.0538845	-0.137759	-0.281247	0.307554	0.227514	0.206246	0.143531	0.286531
gbr.347.31	-0.151926	-0.0517793	-0.164662	-0.0121564	-0.0738374	0.180212	0.0662684	0.205554	0.287755	-0.0935641	-0.299607	0.424861	0.0923505	-0.260922	0.304418
gbr.198.25_gbr.198.26	0.145512	0.452619	0.55373	-0.128559	0.666548	-0.484048	-0.561193	-0.534703	-0.526852	-0.255015	0.30662	-0.179129	0.172213	0.407762	-0.113201
gbr.286.8	0.280719	0.426877	0.362029	-0.0613007	-0.150335	0.149326	-0.47943	-0.215675	-0.216415	-0.416459	0.387068	-0.172474	-0.163597	-0.0186689	-0.0757598
gbr.33.81	0.490214	0.474871	0.69708	0.0748221	0.340466	-0.378818	-0.461219	-0.613905	-0.232257	-0.323674	-0.0266972	-0.173236	-0.219246	-0.184663	-0.180373
gbr.58.3	0.0193957	0.250774	-0.342223	-0.691636	-0.318476	0.281237	-0.0485397	0.322166	0.260069	0.237011	-0.0373719	0.900058	0.664497	0.233095	0.817323
gbr.25.181	0.0886824	0.551819	0.404309	-0.236937	0.15561	0.0415927	-0.521324	-0.264703	-0.125488	-0.342163	0.111226	0.193126	0.135816	0.0205863	0.209844
gbr.51.73	-0.0622438	0.237815	0.318579	0.155511	0.190154	-0.00888392	-0.29036	-0.347704	0.215139	0.177726	-0.0721639	-0.275755	-0.270888	-0.250008	-0.212608
gbr.75.68	0.263677	0.402696	0.830881	0.364047	0.397918	-0.375971	-0.51093	-0.787194	-0.392859	-0.516628	0.158368	-0.498278	-0.538942	-0.394201	-0.511018
gbr.148.26	-0.365759	-0.828988	-0.829851	0.0784564	-0.378093	0.333717	0.925715	0.793688	0.281833	0.468006	-0.0800219	0.0751543	0.0556437	0.0877788	0.00272426
gbr.167.65	0.521989	-0.154866	0.325468	0.441677	0.176013	-0.42562	0.0944663	-0.234431	-0.238118	-0.448169	-0.222547	-0.223385	-0.399722	-0.347774	-0.336993
gbr.38.3	0.194645	0.422509	0.86988	0.412827	0.516189	-0.450004	-0.574523	-0.83768	-0.3868	-0.569961	0.0479463	-0.478109	-0.498169	-0.40815	-0.486537
gbr.203.12_gbr.203.15	0.338654	0.292652	0.195276	-0.258237	-0.0977196	-0.416229	-0.179678	-0.314433	-0.19522	-0.0287903	-0.107759	0.386818	0.277808	0.0140369	0.295192
gbr.560.1	0.512691	0.165531	0.74355	0.565137	0.381901	-0.632261	-0.286762	-0.7646	-0.275196	-0.388982	-0.244215	-0.556039	-0.582946	-0.442545	-0.574739
gbr.183.52	0.124083	0.562646	-0.074273	-0.826424	-0.331547	0.167536	-0.348402	0.0741578	-0.125148	-0.00561978	0.31213	0.785039	0.729659	0.442662	0.794463
gbr.437.1_gbr.437.2	-0.258833	-0.236173	-0.762301	-0.551838	-0.387798	0.464903	0.41378	0.753728	0.269277	0.305807	-0.0092267	0.774344	0.669449	0.367243	0.729112
gbr.7.100	-0.18312	-0.523371	-0.402284	0.157266	-0.415951	-0.296432	0.622828	0.227438	-0.125171	0.201937	-0.18783	0.0367552	0.0719894	0.0323868	-0.0544961
gbr.70.17	0.396151	0.823854	0.745365	-0.205412	0.251167	-0.300729	-0.802083	-0.71118	-0.179301	-0.334651	0.0195686	0.146636	0.0171384	-0.15619	0.156198
gbr.17.63	-0.239533	-0.504705	-0.615428	-0.181456	-0.303036	0.0843543	0.564715	0.568243	-0.185586	0.0459354	0.185751	0.362687	0.37629	0.322148	0.224303
gbr.589.5_gbr.589.7_gbr.589.9	0.909589	0.256122	0.472939	0.11002	0.179876	-0.415072	-0.254426	-0.423127	-0.216036	-0.34488	-0.100081	-0.0530572	-0.184366	-0.211636	-0.0758859
gbr.106.34	-0.101577	0.137589	0.177735	0.0347527	0.103838	0.0397491	-0.175864	-0.245878	0.209451	0.3469	0.0291497	-0.233699	-0.212612	-0.130582	-0.21193
gbr.226.16	0.0169885	-0.454398	-0.0188888	0.631336	0.0863304	-0.103663	0.31968	-0.0178794	0.298127	0.140659	-0.393568	-0.464099	-0.574062	-0.489634	-0.521546
gbr.111.51	0.18354	0.00713215	-0.334364	-0.401253	-0.325589	0.0681907	0.142106	0.267622	0.17138	0.0976127	-0.195733	0.781048	0.4687	0.0330558	0.641237
gbr.56.23	-0.104416	-0.767425	-0.46565	0.337681	-0.0705797	0.0974631	0.696329	0.485778	-0.199677	-0.130614	0.14773	-0.230858	-0.181876	0.0310046	-0.315051
gbr.425.2	0.288143	-0.138798	0.45193	0.656905	0.299258	-0.367091	-0.0280886	-0.343605	-0.271093	-0.608691	-0.219331	-0.476178	-0.568677	-0.409734	-0.54239
gbr.130.30	0.753965	0.479691	0.523468	-0.12058	0.164595	-0.255382	-0.427964	-0.385992	-0.170268	-0.218632	0.0473027	-0.0452051	-0.050624	0.0458781	0.00788215
gbr.167.25	0.594183	0.575699	0.789951	0.0757696	0.382781	-0.363203	-0.626451	-0.666988	-0.264986	-0.434427	0.0440898	-0.223808	-0.257844	-0.170112	-0.207309
gbr.670.3	-0.272331	-0.911063	-0.735887	0.284197	-0.327647	0.134204	0.981595	0.652383	0.304211	0.476987	-0.292141	-0.0537036	-0.106782	-0.0749806	-0.150183
gbr.2.128	0.107628	0.0840431	0.459423	0.445951	0.354064	-0.29849	-0.106095	-0.498115	0.426316	0.269931	-0.621139	-0.312585	-0.506667	-0.600964	-0.349436
gbr.167.32	0.153797	-0.51308	-0.0711521	0.55558	0.0949537	0.128908	0.423203	0.240939	0.20124	-0.160023	-0.235273	-0.387347	-0.563415	-0.400639	-0.446074
gbr.234.11_gbr.234.12	-0.401329	-0.747851	-0.796036	0.0439077	-0.375623	0.289455	0.880835	0.71437	0.479568	0.679884	-0.267412	0.171861	0.0827565	-0.01404	0.0908896
gbr.15.11_gbr.15.12	-0.21087	-0.447499	-0.825429	-0.309393	-0.333623	0.652971	0.571346	0.929315	0.480251	0.470444	-0.00993011	0.380897	0.355465	0.314088	0.40849
gbr.24.17	0.0480422	-0.114544	-0.340391	-0.253248	-0.342941	0.00999738	0.261783	0.239318	0.170496	0.271711	-0.0982254	0.500449	0.289369	-0.0139849	0.396675
gbr.376.15	-0.195964	-0.259086	-0.603844	-0.334367	-0.492664	0.580561	0.433918	0.630975	0.178892	0.146757	0.208169	0.444937	0.213753	0.0425749	0.380377
gbr.219.21	0.254481	-0.207002	-0.357527	-0.143836	-0.300965	0.228062	0.248165	0.475195	-0.111953	-0.213807	0.173643	0.236521	0.209505	0.229903	0.234943
gbr.139.2	-0.193141	-0.164469	-0.657424	-0.514032	-0.29697	0.609768	0.318526	0.766862	0.199069	0.307264	0.257916	0.416867	0.505423	0.526214	0.478789
gbr.143.13	-0.0736086	-0.801795	-0.507248	0.372771	-0.211601	-0.066562	0.821344	0.42425	0.0697857	0.177149	-0.262763	-0.0930456	-0.178807	-0.143129	-0.232704
gbr.94.63	-0.0426381	0.113486	-0.212077	-0.452627	0.0572754	0.112844	-0.0543034	0.229643	-0.103944	-0.116542	0.118981	0.575843	0.60184	0.401898	0.562289
gbr.189.19	-0.172273	0.191078	-0.435239	-0.754508	-0.275344	0.23275	-0.0564823	0.38157	-0.0442189	0.22011	0.241217	0.673835	0.830928	0.663178	0.712458
gbr.59.41	0.0438397	-0.581329	-0.357076	0.323115	-0.171152	-4.83338e-05	0.626595	0.363703	0.516246	0.55848	-0.493728	-0.165884	-0.254398	-0.19724	-0.210142
gbr.381.6	0.0451501	0.592012	-0.110848	-0.866903	-0.399364	0.101958	-0.406199	0.077971	-0.153459	0.107934	0.361042	0.668069	0.774965	0.602874	0.741767
gbr.195.17	-0.215519	-0.0231419	-0.642616	-0.681209	-0.362765	0.439631	0.237082	0.645443	0.187448	0.367719	0.130607	0.700372	0.729616	0.542304	0.740039
gbr.87.44	0.513685	-0.250973	0.252677	0.676557	0.0849825	-0.23219	0.0908466	-0.196362	0.0478509	-0.315143	-0.330795	-0.470275	-0.634028	-0.536997	-0.513699
gbr.17.29_gbr.17.30	0.372931	-0.0656607	0.337181	0.368615	0.377123	-0.0690598	-0.0107586	-0.18469	0.133516	-0.174435	-0.215867	-0.284298	-0.497817	-0.399146	-0.352364
gbr.27.48	0.227194	-0.409111	-0.0246418	0.457259	-0.0696499	-0.277633	0.355339	-0.0329379	0.0174413	-0.187939	-0.401741	-0.00721936	-0.328622	-0.485343	-0.225889
gbr.109.7_gbr.109.6	-0.329958	0.161187	-0.454439	-0.708647	-0.32603	0.429843	-0.0203776	0.489992	-0.111834	0.107941	0.553122	0.565368	0.70361	0.604565	0.623083
gbr.21.10	0.392697	0.108445	0.604824	0.500883	0.374022	-0.360965	-0.171587	-0.495763	0.0108629	-0.359481	-0.36342	-0.292634	-0.556395	-0.574118	-0.385204
gbr.287.24	0.242906	-0.38983	-0.246676	0.234178	-0.247917	-0.101585	0.453089	0.204687	0.192362	-0.104378	-0.519516	0.294034	-0.0883171	-0.409544	0.140376
gbr.18.7	-0.285535	-0.468369	-0.795997	-0.267633	-0.260735	0.596949	0.535877	0.916465	0.265919	0.298283	0.137344	0.296506	0.370883	0.421532	0.324363
gbr.379.8	-0.0844032	0.136534	-0.461608	-0.695637	-0.388337	0.335247	0.0919676	0.406047	0.319737	0.466128	-0.0104603	0.785321	0.64868	0.30387	0.750892
gbr.137.24	0.0257497	0.336088	-0.188977	-0.654274	-0.30515	0.0340844	-0.162755	0.140665	-0.014814	0.08467	0.0122788	0.797745	0.692371	0.349345	0.741858
gbr.10.112	0.425059	0.0727617	0.114295	0.12728	-0.0492878	0.18212	-0.10788	-0.0200168	0.0433657	-0.217804	-0.0195402	-0.130031	-0.213619	-0.152926	-0.0648854
gbr.169.32	0.349759	0.887791	0.743536	-0.266377	0.154627	-0.177091	-0.851296	-0.676638	-0.287824	-0.366545	0.246478	0.0107982	0.0171813	-0.00454238	0.0962257
gbr.176.2	0.429615	0.418984	0.815432	0.35821	0.37362	-0.253303	-0.563845	-0.713402	-0.311973	-0.526039	0.191825	-0.552627	-0.599023	-0.396334	-0.527258
gbr.117.23	0.0892428	-0.324657	0.0646131	0.520929	0.280229	-0.00186146	0.216539	0.089382	0.175101	-0.341692	-0.414558	-0.153798	-0.396159	-0.446349	-0.243875
gbr.130.11	0.0820242	0.0487389	0.424214	0.222858	0.49241	-0.749254	-0.191935	-0.472339	-0.527465	-0.125601	0.0795474	-0.414691	-0.0201834	0.296002	-0.407063
gbr.11.75	0.424909	-0.274195	0.217949	0.505738	0.17288	-0.235632	0.224075	-0.106322	0.0034886	-0.275459	-0.302562	-0.310454	-0.480371	-0.386248	-0.382146
gbr.4.76	-0.0191542	0.43046	-0.256244	-0.815029	-0.307706	0.211199	-0.232096	0.182963	0.131382	0.262488	0.0910059	0.888522	0.784861	0.373504	0.873519
gbr.204.22	-0.424788	-0.220516	-0.285076	0.083	-0.102367	0.228162	0.209381	0.3368	0.136564	0.0880073	-0.0685899	-0.0877912	0.0673148	0.142032	-0.00767752
gbr.330.3	-0.076847	-0.29606	-0.655237	-0.362553	-0.190613	0.581431	0.37529	0.794696	0.297229	0.32067	0.169452	0.309008	0.350831	0.405082	0.348412
gbr.99.29	0.0730346	-0.120038	-0.305056	-0.23746	-0.00799826	0.423751	0.177513	0.525613	0.13047	-0.0072189	0.121619	0.190977	0.194959	0.314396	0.231672
gbr.11.132	0.05567	0.322889	0.6754	0.437555	0.294033	-0.15743	-0.421304	-0.575091	-0.0155028	-0.242783	-0.0610525	-0.581917	-0.607722	-0.429563	-0.523798
gbr.288.10	0.0657662	0.32957	-0.0418997	-0.49001	-0.178617	0.0576183	-0.21446	0.0859924	0.0559226	0.0400306	-0.0333179	0.604729	0.507657	0.266622	0.552019
gbr.7.162	0.166352	-0.214425	0.144022	0.506723	0.260561	0.0347239	0.0846746	-0.0477865	0.192565	-0.399886	-0.396145	-0.124882	-0.475072	-0.612001	-0.233832
gbr.101.8	-0.30546	-0.515605	-0.814068	-0.253109	-0.338715	0.655778	0.625328	0.917837	0.369418	0.378031	0.0767649	0.28097	0.265929	0.29564	0.287751
gbr.347.29	-0.0499959	-0.207775	0.245428	0.509191	0.361581	-0.138007	0.0200718	-0.235294	0.0465847	0.00406339	-0.0662844	-0.555791	-0.528998	-0.302342	-0.571656
gbr.251.8_gbr.251.9	-0.133032	-0.154115	0.403822	0.675999	0.292587	-0.364855	0.00917545	-0.378007	-0.214397	-0.328096	-0.177656	-0.636128	-0.527701	-0.325061	-0.628719
gbr.41.95	0.583893	-0.0149667	0.359049	0.453817	0.086335	-0.333073	-0.0663654	-0.283785	-0.0318388	-0.209407	-0.236942	-0.389209	-0.452304	-0.324274	-0.379688
gbr.578.4	0.574056	0.356043	0.768336	0.382777	0.401527	-0.286333	-0.499399	-0.623771	-0.266779	-0.54064	0.0439713	-0.542394	-0.565619	-0.326002	-0.496564
gbr.40.133_gbr.40.132	0.240154	-0.0141868	-0.333192	-0.345188	-0.32855	0.0556645	0.166282	0.377469	0.340119	0.37814	-0.269943	0.468399	0.41103	0.232279	0.477808
gbr.248.12	0.317858	0.0431789	0.113503	0.104299	-0.092369	0.137275	-0.0419804	0.0716232	0.125174	-0.218173	-0.0757864	0.0364462	-0.195243	-0.22253	0.00299624
gbr.48.67	0.104385	0.412169	-0.204661	-0.712427	-0.287053	0.212462	-0.250756	0.136889	0.2106	0.290906	0.0786488	0.759253	0.622741	0.259752	0.757429
gbr.325.17	-0.149335	-0.379577	-0.492528	-0.141354	-0.289543	0.192295	0.557138	0.480276	0.215425	0.295994	-0.142907	0.353971	0.225183	0.0566188	0.278618
gbr.417.6	0.196143	0.0388965	0.172748	0.193548	0.0153775	0.109274	-0.141595	-0.194785	0.0285355	-0.13311	0.117812	-0.20158	-0.340449	-0.349462	-0.229321
gbr.144.22	0.270247	-0.449323	0.207168	0.761995	0.271297	-0.413452	0.372061	-0.169262	0.0435604	-0.119137	-0.532147	-0.527309	-0.601918	-0.459749	-0.582377
gbr.73.8	-0.23238	-0.128477	0.00882865	0.013587	0.261825	-0.035919	0.0772395	-0.0424082	-0.282128	0.137139	0.410963	-0.37942	-0.0480102	0.306386	-0.339332
gbr.76.28	0.256707	0.528681	0.9342	0.329052	0.568382	-0.477811	-0.675662	-0.862843	-0.382033	-0.560268	0.0358178	-0.438862	-0.426551	-0.308736	-0.438557
gbr.386.21	-0.288668	-0.477774	-0.640804	-0.00344804	-0.333328	0.424809	0.514442	0.706345	0.284256	0.0267241	-0.121387	0.313493	0.154129	-0.0054375	0.262736
gbr.208.15	0.318332	0.660613	0.663357	-0.0686728	0.325917	-0.223865	-0.663049	-0.495629	-0.122228	-0.412676	-0.081588	0.0392299	0.00144888	-0.0597582	0.0982163
gbr.114.30	0.432266	0.759112	0.623612	-0.19549	0.180652	0.153904	-0.770392	-0.462794	-0.0714428	-0.471853	0.227804	0.0711991	-0.120796	-0.208304	0.138169
gbr.60.55	0.0692057	-0.67689	-0.410457	0.254779	-0.0616174	-0.0670789	0.722765	0.326455	0.0955155	0.197647	-0.226568	0.0014957	-0.137405	-0.153521	-0.152429
gbr.291.23	-0.21031	-0.871053	-0.366929	0.680154	0.016001	-0.012811	0.805224	0.333077	0.381854	0.276508	-0.516091	-0.348148	-0.490379	-0.447965	-0.458997
gbr.25.86	0.35945	0.561741	0.765047	-0.00365541	0.390364	-0.405323	-0.64643	-0.672282	-0.661422	-0.513628	0.532441	-0.364807	-0.153691	0.117707	-0.304346
gbr.110.82	-0.325914	-0.0744956	-0.737994	-0.74571	-0.468356	0.423801	0.277697	0.682162	0.141202	0.405451	0.202941	0.801331	0.8112	0.564144	0.770393
gbr.82.27	0.825368	-0.104224	0.193454	0.334561	0.0317346	-0.204794	0.0669456	-0.165345	-0.065653	-0.318538	-0.174235	-0.142732	-0.359111	-0.398632	-0.181101
gbr.7.115	-0.240612	0.0447438	-0.396372	-0.415136	-0.316268	0.291074	0.085297	0.396909	0.302027	0.154285	-0.177002	0.682935	0.470224	0.105163	0.628356
gbr.2.13_gbr.2.18	-0.232474	0.209512	-0.404444	-0.740058	-0.240352	0.0413566	-0.0696413	0.315637	-0.150495	0.236487	0.206604	0.671454	0.930084	0.775066	0.723415
gbr.499.4	0.263802	0.239126	0.467553	0.13295	0.203775	-0.300157	-0.340674	-0.385533	-0.436528	-0.333511	0.284179	-0.450481	-0.213172	0.145699	-0.387669
gbr.80.3	0.422975	0.267925	0.349372	0.054788	0.00470306	-0.225525	-0.248928	-0.334895	-0.0580121	-0.0520105	-0.0315034	-0.160205	-0.136217	-0.0740037	-0.0928992
gbr.171.8	-0.0837367	0.590159	-0.0956642	-0.874037	-0.169989	0.141272	-0.429211	0.0340423	-0.0728365	0.243923	0.339431	0.662387	0.822252	0.615795	0.746943
gbr.274.12	0.46194	0.503529	0.744181	0.262576	0.246396	-0.317963	-0.592569	-0.647248	-0.272367	-0.632054	-0.0114353	-0.218739	-0.358263	-0.382402	-0.214132
gbr.98.27_gbr.98.28	-0.161006	-0.774488	-0.553263	0.27678	-0.173953	-0.0221738	0.794899	0.511097	-0.0634474	0.0834543	-0.0927411	-0.0691783	-0.0184307	0.0721146	-0.150091
gbr.648.1	0.104276	0.173163	0.534779	0.328556	0.302321	-0.455638	-0.322891	-0.54227	-0.330543	-0.300216	0.011579	-0.410616	-0.319016	-0.144141	-0.435309
gbr.90.77_gbr.90.78	0.224596	0.424863	0.16788	-0.343231	0.0801398	0.0532306	-0.330579	-0.101035	-0.03897	-0.183424	0.0645673	0.382698	0.321311	0.145886	0.423049
gbr.452.2	0.319176	0.153003	-0.286798	-0.470658	-0.456547	0.257601	0.0455709	0.398217	0.292599	0.225116	-0.0387104	0.51151	0.355903	0.187951	0.524286
gbr.167.20	-0.117617	0.418778	0.387604	-0.028821	0.0765331	0.21641	-0.372204	-0.275883	0.22686	-0.109553	-0.0553492	0.0150607	-0.239177	-0.370916	-0.00248809
gbr.51.54_gbr.51.55	0.584289	0.416461	0.205137	-0.361698	0.00792296	-0.143471	-0.309653	-0.184075	-0.0758278	-0.223482	-0.0596143	0.588212	0.320698	-0.0161966	0.503471
gbr.215.41	-0.0148877	-0.45776	0.128525	0.622208	0.209558	-0.540598	0.289919	-0.218415	-0.361472	-0.144946	-0.0652018	-0.631454	-0.420694	-0.112016	-0.685107
gbr.174.34	0.149214	0.148733	0.195948	0.0649931	-0.119017	-0.064653	-0.0991309	-0.170433	-0.0182199	-0.351461	-0.142401	0.233907	-0.144101	-0.41501	0.10147
gbr.225.17	0.706434	0.646384	0.692337	-0.123982	0.263234	-0.358306	-0.633012	-0.553755	-0.327666	-0.538259	0.0308412	0.0901751	0.00166671	-0.0466729	0.0872379
gbr.2.96	0.215868	0.246824	0.186572	-0.0408517	0.151564	0.192313	-0.230755	0.0399711	0.243785	-0.161119	-0.196963	0.118481	-0.0663609	-0.0921274	0.111191
gbr.6.229	0.0782293	-0.185418	-0.543258	-0.396215	-0.448182	0.521676	0.379838	0.635301	0.357779	0.2285	0.00948478	0.560205	0.249567	0.0269647	0.484264
gbr.58.43	0.268297	0.262534	0.318501	-0.0977589	0.172545	-0.149694	-0.223433	-0.150015	-0.105763	-0.320817	-0.0849675	0.21711	0.0333103	-0.0582164	0.108516
gbr.73.37	-0.371763	-0.632266	-0.818223	-0.127201	-0.349808	0.635553	0.74127	0.876175	0.434147	0.480116	0.064379	0.190468	0.0891112	0.101784	0.144504
gbr.49.8	0.437545	0.769485	0.804026	-0.168991	0.372901	-0.248624	-0.785106	-0.688149	-0.388986	-0.403728	0.309199	-0.144548	-0.0456983	0.0791482	-0.0570863
gbr.428.11	0.70226	0.0184917	0.406382	0.323255	0.203798	-0.298974	-0.0917737	-0.221019	-0.145108	-0.346457	-0.111533	-0.314142	-0.368844	-0.16235	-0.33116
gbr.33.73	0.260301	-0.300907	0.021952	0.32336	-0.0854366	-0.498127	0.27961	-0.129201	-0.169644	-0.0795061	-0.261663	-0.0367692	-0.130402	-0.204858	-0.172969
gbr.81.209	0.807474	0.263236	0.0760526	-0.282731	-0.138314	-0.100466	-0.146104	-0.0661902	0.00518143	-0.102733	-0.0678707	0.412801	0.233146	-0.00886773	0.418114
gbr.164.14	-0.249455	0.220276	-0.0850227	-0.361088	-0.196734	0.170225	-0.100518	0.101471	0.0698045	0.0613321	0.0165627	0.427445	0.305897	0.089443	0.353848
gbr.101.47	0.328698	0.762212	0.523297	-0.298199	0.026469	-0.023909	-0.695443	-0.454456	-0.00919173	-0.0673928	0.135692	0.0592913	0.0900851	0.0391322	0.177055
gbr.108.12	0.00956427	-0.694255	-0.00357992	0.850145	0.078319	-0.199714	0.544775	0.0159237	0.0183033	-0.177199	-0.291164	-0.582214	-0.72325	-0.565402	-0.707644
gbr.31.77	-0.206202	-0.652919	-0.577871	0.152095	-0.215931	0.44984	0.634135	0.66787	0.086509	-0.0115743	0.191187	-0.0095093	-0.125141	-0.0545372	-0.0925341
gbr.196.18	0.0596241	-0.616422	-0.206308	0.569287	0.0582231	-0.0417627	0.535898	0.273136	0.146668	-0.132253	-0.440428	-0.238037	-0.381687	-0.310671	-0.32951
gbr.369.3	0.176294	0.698249	0.345532	-0.408936	-0.0748227	0.111817	-0.635114	-0.282107	-0.149925	-0.356728	0.21594	0.363721	0.226063	0.0175443	0.390458
gbr.167.5	-0.206555	-0.265076	-0.153995	0.233904	0.187044	0.246174	0.142261	0.275834	0.0273745	-0.224976	-0.0754373	-0.184752	-0.125714	0.0402675	-0.152773
gbr.202.42	-0.0136011	-0.207021	-0.28502	-0.199473	-0.273595	-0.132665	0.295272	0.238893	-0.103885	0.458739	0.189416	-0.0351796	0.262774	0.481405	0.000689561
gbr.481.7	0.350568	-0.0521526	0.632966	0.754794	0.403891	-0.498195	-0.173855	-0.57145	-0.31661	-0.668735	-0.193059	-0.589401	-0.707703	-0.567447	-0.669851
gbr.413.1	-0.00821211	0.117419	-0.483878	-0.651617	-0.420846	0.471008	0.041542	0.564446	0.0364178	0.150152	0.376895	0.537624	0.625088	0.554191	0.620969
gbr.70.59	0.338465	0.651671	0.333251	-0.523753	0.156236	-0.0297931	-0.577124	-0.2535	-0.0347417	-0.0712645	0.0983487	0.425838	0.385693	0.231694	0.4481
gbr.76.52	0.727386	0.209128	0.716131	0.481527	0.398486	-0.407903	-0.347037	-0.585978	-0.321833	-0.628211	-0.0720304	-0.484735	-0.550278	-0.372157	-0.481123
gbr.140.36_gbr.140.37	-0.0153566	0.169729	-0.332076	-0.668591	-0.346049	0.197196	0.0186821	0.320442	0.0413467	0.204203	0.180146	0.73579	0.63136	0.365351	0.646012
gbr.25.185	-0.402237	-0.280505	-0.626498	-0.380225	-0.197034	0.463315	0.32259	0.754713	-0.00904801	0.197316	0.364432	0.199704	0.475021	0.680569	0.267484
gbr.102.18	0.161579	-0.541243	0.0865452	0.690985	0.377168	-0.149709	0.389112	-0.0140437	0.0137209	-0.156087	-0.247974	-0.560138	-0.597762	-0.370437	-0.629136
gbr.72.146	0.242141	-0.488565	0.2	0.865719	0.204438	-0.293524	0.318043	-0.195016	0.046398	-0.294472	-0.481319	-0.564199	-0.747477	-0.652397	-0.659894
gbr.106.48	0.675759	0.327087	0.545951	0.118199	0.108997	-0.328125	-0.349211	-0.409889	-0.153646	-0.386019	-0.0735203	-0.0899669	-0.268975	-0.245174	-0.134669
gbr.2.172	0.711345	0.0646459	0.329794	0.116168	0.11298	-0.570629	-0.0578378	-0.406966	-0.29765	-0.0935237	-0.0366934	-0.133674	-0.138315	-0.0871936	-0.190391
gbr.51.27	-0.382686	-0.788026	-0.854176	0.103508	-0.427299	0.464434	0.859677	0.840163	0.52628	0.545036	-0.26304	0.0988576	0.0299063	0.000806791	0.0595794
gbr.16.70	0.0800397	0.331424	0.0880431	-0.486776	0.0370446	-0.200292	-0.259945	-0.0654092	-0.354646	-0.202902	0.179855	0.487296	0.555839	0.453197	0.436229
gbr.48.30	0.262766	0.40852	-0.155875	-0.761759	-0.343156	0.0904138	-0.21314	0.171108	-0.0980743	0.0953565	0.255082	0.724698	0.717443	0.498912	0.73015
gbr.12.119_gbr.12.120	0.148608	0.581238	0.395876	-0.273045	0.0764704	-0.169632	-0.470171	-0.414092	0.061495	0.123355	-0.067267	0.124061	0.165133	0.0509573	0.222125
gbr.385.8	0.193577	0.479132	0.0670315	-0.506796	-0.244011	-0.0350937	-0.299694	-0.151165	0.111982	0.03397	-0.131554	0.748395	0.427163	-0.0604211	0.660513
gbr.7.94_gbr.7.95	0.659777	0.193396	0.668226	0.447964	0.451811	-0.487321	-0.287369	-0.605825	-0.179984	-0.500834	-0.283533	-0.286272	-0.470338	-0.49004	-0.336831
gbr.83.42	-0.31787	-0.569471	-0.294214	0.441231	-0.0319031	-0.0915347	0.474643	0.295205	0.113373	0.0985066	-0.317392	-0.277586	-0.190767	-0.045382	-0.324512
gbr.534.2	-0.113945	-0.476726	-0.6407	-0.170587	-0.315258	0.368196	0.515077	0.741814	0.0889208	0.131487	0.20465	0.280193	0.241197	0.254704	0.212789
gbr.26.82	0.00458519	0.311982	0.273046	-0.239777	-0.121761	-0.376807	-0.298269	-0.310043	-0.681361	-0.320771	0.542529	-0.00559134	0.221725	0.346671	0.00174912
gbr.241.1_gbr.241.7	0.139628	0.462098	0.196651	-0.294544	0.0127222	0.0508477	-0.400322	-0.11736	-0.0715908	-0.281921	0.0419707	0.366178	0.303392	0.0896799	0.401215
gbr.375.26_gbr.375.27	0.279692	0.653331	0.244911	-0.510522	0.0029433	-0.0263583	-0.591531	-0.197071	-0.281617	-0.247159	0.298595	0.364357	0.490313	0.390158	0.474659
gbr.76.81	0.766746	0.18658	0.280587	0.0545267	0.00367935	-0.182222	-0.185382	-0.190033	-0.141966	-0.276092	-0.0321094	-0.0939121	-0.110852	-0.0368041	-0.0416154
gbr.457.5_gbr.457.6	-0.0641217	-0.623177	-0.155186	0.466459	-0.0521266	-0.553403	0.584365	0.000306637	-0.2404	0.219367	-0.155641	-0.435756	-0.211374	0.0320146	-0.502976
gbr.170.17	-0.257842	0.43725	0.198674	-0.136906	0.112817	0.249093	-0.454802	-0.0848238	0.209792	-0.0767386	-0.0843946	0.0727226	0.0818989	0.0125214	0.179198
gbr.204.30	-0.190444	-0.582633	-0.498582	0.279698	-0.291641	0.27564	0.568753	0.556238	0.390441	0.21127	-0.248506	-0.040848	-0.181794	-0.217525	-0.0936836
gbr.226.21	0.60115	0.370009	0.297365	-0.184818	-0.051756	0.0639259	-0.337694	-0.0754008	-0.199081	-0.447835	0.237296	0.121993	0.0119492	0.0522032	0.131743
gbr.229.22	0.201755	0.348569	0.0618833	-0.431133	-0.0420196	-0.0135416	-0.20428	-0.0230523	0.0811425	-0.0540548	-0.108869	0.690689	0.387478	-0.00967533	0.564305
gbr.48.32	0.370344	0.713304	0.377036	-0.558285	0.000459409	-0.0513966	-0.592912	-0.310396	-0.211976	-0.262051	0.246923	0.517712	0.389931	0.163357	0.492876
gbr.2.246	0.267638	-0.451502	0.266661	0.874839	0.169173	-0.472743	0.294835	-0.293807	-0.0420592	-0.321029	-0.512981	-0.541085	-0.703132	-0.639173	-0.651308
gbr.184.62	-0.166045	-0.643807	-0.571353	0.118335	-0.1513	0.160989	0.656002	0.59359	0.2353	0.317457	-0.131726	0.0196577	0.0571027	0.10645	-0.0245889
gbr.264.34	-0.190194	-0.141349	-0.445137	-0.290442	-0.366043	0.566602	0.356957	0.514639	0.386726	0.186075	-0.0565015	0.532809	0.164091	-0.141992	0.440903
gbr.221.82	0.591314	0.210891	0.651552	0.497568	0.29089	-0.238702	-0.316619	-0.59799	0.060201	-0.239457	-0.194072	-0.515274	-0.704319	-0.615711	-0.510993
gbr.3.72	0.0897907	-0.0362591	0.512963	0.557371	0.341144	-0.640238	-0.126718	-0.528465	-0.452857	-0.475669	-0.104814	-0.475037	-0.406966	-0.261838	-0.553184
gbr.354.8	0.414119	0.0798456	0.24817	0.186535	0.115593	-0.097381	-0.0634898	-0.167469	0.105064	0.0448304	-0.11863	-0.310843	-0.270025	-0.120531	-0.206825
gbr.25.106	-0.283335	-0.527549	-0.852937	-0.245018	-0.397965	0.687988	0.642409	0.973395	0.476895	0.383116	-0.0154817	0.388404	0.272385	0.202979	0.363323
gbr.151.75	-0.360102	-0.593421	-0.710996	0.022417	-0.314565	0.454197	0.644593	0.800885	0.292468	0.233948	-0.110759	0.0935011	0.131046	0.204845	0.111016
gbr.306.13	-0.320205	-0.670352	-0.808307	-0.0674231	-0.389052	0.31417	0.712443	0.799397	0.173236	0.398229	0.0452372	0.088855	0.226728	0.346915	0.0929137
gbr.38.32	-0.409657	-0.763898	-0.550615	0.223176	0.149203	0.143118	0.734121	0.56888	0.0563423	0.261811	-0.00770916	-0.194204	-0.0422336	0.193883	-0.251509
gbr.17.18	0.271649	0.158716	0.666187	0.597505	0.460072	-0.402003	-0.312235	-0.58098	-0.0507615	-0.403143	-0.323056	-0.474282	-0.549081	-0.481776	-0.475137
gbr.139.83	-0.227871	-0.57915	-0.224193	0.54353	-0.0173289	0.0913132	0.492176	0.16715	0.46848	0.479664	-0.354604	-0.478212	-0.540091	-0.410128	-0.52177
gbr.184.59	-0.468796	-0.732671	-0.854439	0.0309219	-0.302566	0.552523	0.782621	0.908125	0.495968	0.458724	-0.191534	0.144438	0.106006	0.108222	0.119737
gbr.60.10	0.553757	0.317719	0.590005	0.0592256	0.326789	-0.345132	-0.326571	-0.42471	-0.328215	-0.394049	0.0775147	-0.13512	-0.139528	-0.0226359	-0.16164
gbr.39.86	0.0870194	-0.219493	-0.0559128	0.299652	-0.0514618	0.0116678	0.170241	0.0297842	0.173681	-0.0101065	-0.227542	-0.0899793	-0.202825	-0.257901	-0.12249
gbr.121.5	-0.118766	-0.25758	-0.494241	-0.322709	-0.190068	0.0608252	0.291689	0.522874	-0.216535	0.211991	0.353285	0.106151	0.494223	0.751349	0.174481
gbr.496.1	-0.0937125	0.291328	-0.459815	-0.853748	-0.396385	0.393962	-0.0499963	0.419706	0.207014	0.311381	0.124278	0.928711	0.839878	0.446713	0.944218
gbr.50.88	0.408853	-0.0629528	0.411191	0.457981	0.249401	-0.219802	-0.0506097	-0.204477	-0.195821	-0.413136	-0.0053211	-0.497214	-0.50887	-0.205202	-0.520519
gbr.59.58	-0.0413527	-0.317844	0.0888221	0.450232	-0.0874389	-0.122189	0.222778	-0.0613279	-0.277908	-0.259911	0.192563	-0.538831	-0.478735	-0.198074	-0.576659
gbr.10.122_gbr.10.123	-0.0513931	-0.431505	-0.505826	-0.112889	-0.296654	-0.0405995	0.540281	0.423173	0.0822046	0.152412	-0.273066	0.493661	0.349847	0.0995994	0.347501
gbr.35.15	0.565644	0.0175017	0.0653182	-0.0283759	-0.0577895	-0.148676	0.0223007	0.0899789	-0.0556955	-0.224456	-0.126465	0.159828	0.0407211	0.0512945	0.103577
gbr.99.90_gbr.99.91	0.108304	0.355885	0.626794	0.177483	0.214906	-0.474677	-0.474839	-0.557344	-0.500027	-0.515061	0.196441	-0.288713	-0.207301	-0.0332245	-0.324398
gbr.21.62	0.283864	-0.055898	0.417019	0.616637	0.142423	-0.272776	-0.104499	-0.440284	-0.061321	-0.307461	-0.212234	-0.487937	-0.64839	-0.580353	-0.535138
gbr.37.5	0.23777	-0.209141	-0.056822	0.182145	-0.0322234	-0.0812925	0.240367	0.0720347	0.168486	-0.0864899	-0.387221	0.154969	-0.168671	-0.363244	0.0237934
gbr.12.94_gbr.12.95	-0.00488746	-0.215104	-0.61924	-0.355258	-0.521919	0.521327	0.428515	0.664827	0.53282	0.308919	-0.204696	0.696847	0.29942	-0.0885145	0.598893
gbr.5.1	0.497432	0.193019	0.506137	0.107759	0.211654	-0.587277	-0.207947	-0.475177	-0.467461	-0.346542	0.0845708	-0.133989	-0.119863	-0.0134236	-0.211095
gbr.422.14	0.00826296	-0.29125	-0.613998	-0.292855	-0.286222	0.650482	0.40378	0.811627	0.366771	0.153117	0.0548919	0.389199	0.231555	0.184088	0.382179
gbr.85.23	-0.272407	0.0853693	-0.257478	-0.451064	-0.118047	0.207277	-0.0650103	0.390067	-0.237851	-0.115227	0.374398	0.331302	0.534851	0.628995	0.33614
gbr.124.67_gbr.124.68	0.343952	0.310916	0.11166	-0.40069	0.0570258	-0.161757	-0.2219	-0.0240504	-0.0650206	-0.0439567	-0.0249969	0.376934	0.39105	0.308611	0.381292
gbr.25.224	-0.0367594	0.106308	-0.361848	-0.536777	-0.349128	0.176835	0.10382	0.282298	0.276017	0.257459	-0.192898	0.867374	0.571299	0.087363	0.7524
gbr.62.16_gbr.62.18	0.0509846	-0.241006	-0.0286329	0.174358	-0.0136256	-0.523744	0.161969	-0.0191392	-0.564388	-0.279701	0.0814259	-0.118556	0.165272	0.337696	-0.161817
gbr.276.11	0.677684	0.616348	0.682873	-0.121259	0.214863	-0.401902	-0.620224	-0.563937	-0.369937	-0.502626	0.104971	0.0477536	0.00263788	-0.00140923	0.0580616
gbr.1.87_gbr.1.88	-0.154147	-0.0462405	-0.0439725	-0.0523203	0.115451	-0.432513	0.112541	-0.101474	0.0715363	0.566877	-0.310176	-0.0548167	0.272149	0.34957	0.00488722
gbr.260.19	0.175766	0.459717	-0.00171142	-0.628486	-0.0278693	0.177469	-0.339288	0.073725	0.00559891	0.067322	0.253095	0.541832	0.47508	0.330202	0.531659
gbr.93.53	0.52405	-0.177005	-0.125503	0.0588949	-0.0580265	0.0270589	0.226696	0.223488	0.282736	0.0574799	-0.296176	0.106681	-0.0638847	-0.122041	0.0992523
gbr.58.172	-0.189704	-0.0414065	-0.532208	-0.523976	-0.36809	0.422112	0.116343	0.651289	-0.0010635	0.149709	0.400076	0.399942	0.563991	0.618688	0.458603
gbr.455.17	-0.243233	-0.208933	-0.544172	-0.29397	-0.364537	0.518394	0.319289	0.615548	0.143073	0.220484	0.186128	0.220351	0.307776	0.382631	0.294505
gbr.331.10	-0.129822	-0.854908	-0.543855	0.380239	-0.172964	0.0142548	0.903088	0.479159	0.137547	0.292423	-0.247781	-0.164333	-0.208393	-0.125343	-0.273663
gbr.177.26_gbr.177.29	0.295052	0.123807	0.570504	0.366876	0.346583	-0.452435	-0.1363	-0.486666	-0.0993209	-0.248954	-0.302968	-0.253615	-0.384335	-0.3807	-0.345748
gbr.466.39	0.292509	0.49087	0.0658762	-0.517966	-0.11502	0.0540466	-0.304701	-0.0194578	0.143055	-0.0140692	-0.109443	0.697653	0.490009	0.0966538	0.694464
gbr.49.13	0.778946	0.350287	0.495577	0.0862918	0.19715	-0.177258	-0.380406	-0.345033	-0.16908	-0.456248	0.0416206	-0.0727316	-0.230947	-0.201108	-0.0711504
gbr.385.9	0.195522	-0.0429614	-0.332243	-0.297358	-0.209942	0.568896	0.108855	0.559442	0.273074	-0.0500324	0.112311	0.366217	0.161766	0.0928703	0.370797
gbr.272.18	0.177165	0.752701	0.123365	-0.798429	-0.176343	0.0556267	-0.566351	-0.139688	-0.0386421	0.0965828	0.233628	0.668898	0.661866	0.384332	0.730666
gbr.91.22_gbr.91.28	-0.118449	0.133745	-0.373429	-0.699701	-0.158632	0.0106385	-0.0423293	0.366669	-0.337682	0.0894828	0.407506	0.513438	0.865367	0.916774	0.567337
gbr.491.8	0.331886	0.59214	0.50833	-0.190412	0.207856	-0.299022	-0.572306	-0.465262	-0.177496	-0.418577	-0.120576	0.338776	0.177131	-0.0792847	0.30266
gbr.177.4	0.165881	0.583872	0.852202	0.186079	0.397833	-0.494973	-0.670545	-0.829341	-0.365764	-0.331538	0.105442	-0.403141	-0.298623	-0.156575	-0.360456
gbr.145.3	-0.431326	-0.376149	-0.785177	-0.356239	-0.291213	0.437476	0.457423	0.807191	0.24371	0.299233	0.0112871	0.496008	0.543375	0.440718	0.490437
gbr.283.30	0.285259	0.567548	-0.0410159	-0.727765	-0.223193	0.165546	-0.39944	0.0822398	-0.0364922	-0.115852	0.156537	0.787368	0.671614	0.32813	0.824288
gbr.71.8	0.179835	0.393966	-0.216899	-0.724381	-0.272137	0.284325	-0.172942	0.249267	0.233088	0.155383	-0.0147924	0.874055	0.630699	0.229608	0.829409
gbr.32.34	0.307205	-0.329707	0.242143	0.619105	0.205689	-0.430219	0.264197	-0.239598	-0.122604	-0.246152	-0.360742	-0.37776	-0.467815	-0.398783	-0.450979
gbr.99.32	0.467002	0.32162	0.831929	0.50512	0.463987	-0.398771	-0.467232	-0.708344	-0.219273	-0.556963	-0.118873	-0.521993	-0.630508	-0.484463	-0.529285
gbr.19.113	0.171413	-0.355167	0.302532	0.875108	0.204353	-0.26166	0.218692	-0.306209	0.281911	-0.111536	-0.626545	-0.56487	-0.83544	-0.822265	-0.647363
gbr.17.134	0.297194	0.607349	0.166323	-0.665587	-0.137966	0.130249	-0.53171	-0.0511384	-0.428277	-0.301122	0.679111	0.353698	0.461896	0.505953	0.403112
gbr.5.90	-0.113297	-0.317183	-0.818193	-0.467029	-0.477293	0.602646	0.459541	0.88917	0.309221	0.332242	0.108325	0.525972	0.508196	0.410584	0.553381
gbr.3.145	0.484111	0.223482	0.523973	0.352798	0.206172	-0.36236	-0.279645	-0.477837	-0.142685	-0.491797	-0.28722	-0.16293	-0.305484	-0.406655	-0.157165
gbr.55.20	0.131352	0.249085	-0.324365	-0.556208	-0.460168	0.443082	-0.0866683	0.418756	0.270246	0.0523649	0.0110345	0.686648	0.459765	0.164539	0.687737
gbr.35.101	0.512553	0.140733	-0.11108	-0.278882	-0.307516	0.218116	-0.0438568	0.193661	0.0442675	-0.161031	0.0394929	0.400673	0.195229	0.023881	0.399778
gbr.16.62	-0.302241	-0.733288	-0.557844	0.351859	-0.163752	0.27903	0.740946	0.577146	0.455919	0.530835	-0.273848	-0.30075	-0.251318	-0.07934	-0.282127
gbr.552.2	0.119421	-0.138304	0.311551	0.581371	0.237715	-0.223885	-0.00192288	-0.306639	0.0241849	-0.113671	-0.290324	-0.542637	-0.553508	-0.382575	-0.529033
gbr.171.21_gbr.171.24	-0.032612	-0.5596	-0.531248	0.143463	0.0253144	0.449991	0.527872	0.665138	0.490555	0.189051	-0.266413	0.0643953	-0.0774998	-0.0667186	0.0347047
gbr.332.10	0.531764	0.58791	0.785922	0.0795246	0.371967	-0.432619	-0.606691	-0.731644	-0.304238	-0.43148	0.0265344	-0.145845	-0.21883	-0.224065	-0.14264
gbr.253.37	0.869233	0.437273	0.488532	-0.0777754	0.139799	-0.36336	-0.396688	-0.468962	-0.172205	-0.24465	-0.0436768	0.0694142	-0.0501874	-0.13107	0.0656445
gbr.11.122	-0.148159	-0.862834	-0.615916	0.349505	-0.315379	0.0244114	0.939463	0.520379	0.231011	0.344653	-0.347759	-0.0622809	-0.182298	-0.193477	-0.180087
gbr.2.153	0.587987	0.332205	0.487581	0.105081	0.0967856	-0.294284	-0.367519	-0.45761	-0.193694	-0.237394	-0.00420825	-0.227461	-0.207945	-0.121323	-0.166328
gbr.21.79	0.229066	0.215896	0.312081	0.0796816	0.0937647	0.0451745	-0.219221	-0.149903	-0.0636144	-0.482358	0.0497844	0.0789189	-0.229316	-0.347651	0.00571311
gbr.23.47_gbr.23.43	-0.0619381	0.267427	-0.400229	-0.795712	-0.37266	0.254238	-0.0861647	0.370291	0.0180693	0.104959	0.171587	0.910948	0.838624	0.47222	0.877559
gbr.92.34	0.53966	0.237933	0.0690698	-0.189508	-0.0963956	0.103043	-0.1771	0.087189	0.0902776	-0.144635	0.00756232	0.161404	0.0559207	0.034304	0.211533
gbr.225.27	-0.393576	-0.360025	-0.623763	-0.135493	-0.393586	0.431088	0.507038	0.538045	0.712786	0.921418	-0.260258	0.136666	0.102737	0.00878506	0.174821
gbr.41.28	-0.301106	-0.237351	-0.762747	-0.599466	-0.364561	0.489467	0.409379	0.833862	0.269224	0.40885	0.101399	0.652704	0.650106	0.53449	0.614637
gbr.8.62	0.231262	0.300637	0.732509	0.471884	0.532977	-0.387139	-0.418711	-0.711921	0.135833	-0.0602623	-0.387405	-0.490539	-0.553122	-0.497586	-0.464722
gbr.446.10	-0.340501	-0.298259	-0.76029	-0.450276	-0.45222	0.367214	0.419342	0.679139	0.199436	0.379404	0.0557958	0.554699	0.597198	0.403729	0.543913
gbr.116.10	-0.188516	-0.169428	-0.107397	0.0510342	0.0264807	-0.251664	0.0829368	-0.0159505	-0.15892	0.0142567	-0.0218414	0.0766812	0.189446	0.13109	0.00324413
gbr.140.40	0.235859	0.396713	-0.00505274	-0.559291	-0.182904	-0.166954	-0.207808	-0.0761297	-0.0411952	0.0502872	-0.103049	0.761406	0.628209	0.220439	0.69935
gbr.299.4	-0.0519257	-0.374907	-0.11688	0.480801	0.0525296	0.318282	0.218662	0.250947	0.258689	-0.23459	-0.144294	-0.28684	-0.473563	-0.411567	-0.307679
gbr.7.83_gbr.7.82	-0.229357	-0.0515276	-0.454397	-0.499931	-0.385944	-0.156742	0.198819	0.327928	-0.228769	0.348965	0.177886	0.400391	0.740742	0.73556	0.43441
gbr.105.28_gbr.105.26	-0.245108	0.0965151	-0.42841	-0.613209	-0.167871	0.202094	0.0748773	0.395521	0.111727	0.143059	-0.0664252	0.840838	0.752426	0.377956	0.780958
gbr.119.9	-0.063002	-0.68049	-0.543695	0.248102	-0.125834	0.208561	0.646812	0.648241	0.159366	0.0110297	-0.157848	-0.0382853	-0.0894504	0.00136876	-0.0933213
gbr.35.42	0.12069	0.106558	-0.102729	-0.313875	-0.042696	0.199222	-0.0891486	0.327468	-0.259053	-0.240435	0.426944	0.117773	0.310651	0.536756	0.18023
gbr.677.1	0.282395	0.458634	0.848564	0.376344	0.619322	-0.380357	-0.639668	-0.739605	-0.287391	-0.654669	-0.0828209	-0.375121	-0.417918	-0.350359	-0.356456
gbr.9.14	0.202774	0.487513	0.741551	0.294311	0.245006	-0.129413	-0.561323	-0.639181	-0.130551	-0.418515	0.0554981	-0.440411	-0.535791	-0.427172	-0.395079
gbr.58.46	0.286422	0.459156	0.77146	0.240374	0.32331	-0.709155	-0.542985	-0.815524	-0.483793	-0.484374	-0.0920868	-0.269146	-0.195325	-0.148684	-0.276385
gbr.79.39	0.470171	-0.128876	0.506968	0.66428	0.390946	-0.391056	-0.0567375	-0.398463	-0.286288	-0.554894	-0.109237	-0.609101	-0.645806	-0.389124	-0.638728
gbr.10.110	-0.381214	-0.15434	-0.247201	-0.137781	0.109393	-0.1423	0.103627	0.214174	-0.0611937	0.340701	0.0562811	-0.0782721	0.349585	0.605658	-0.0159553
gbr.42.18	0.15521	-0.334926	-0.237731	0.0304767	-0.0102677	-0.19092	0.299879	0.317835	-0.336476	-0.164865	0.0849178	-0.0397045	0.204409	0.466285	-0.0511706
gbr.317.8	0.0278242	0.495959	0.173026	-0.418176	-0.0811366	0.0775652	-0.45804	-0.121631	-0.170975	0.0530938	0.419839	-0.0298398	0.263511	0.450501	0.142161
gbr.52.32	-0.193841	-0.19978	-0.365538	-0.195717	-0.0676915	0.54383	0.215695	0.602369	0.0450705	-0.0829656	0.34475	0.0874126	0.125681	0.30637	0.0994117
gbr.434.3	0.385639	-0.146687	0.259176	0.505571	0.125513	-0.231302	0.138085	-0.158911	0.12528	-0.158704	-0.368652	-0.295163	-0.500665	-0.478845	-0.347932
gbr.30.18	-0.397739	-0.699757	-0.8621	-0.0995025	-0.400693	0.411553	0.849721	0.812151	0.469503	0.711478	-0.132247	0.19821	0.160586	0.133474	0.149257
gbr.17.28	0.244249	0.619089	0.86032	0.169752	0.470818	-0.492261	-0.729491	-0.81615	-0.46335	-0.538215	0.162514	-0.356182	-0.243313	-0.125867	-0.295992
gbr.2.129	-0.390935	-0.296839	-0.627915	-0.26624	-0.356876	0.394509	0.478841	0.544273	0.667051	0.966733	-0.221231	0.23892	0.243221	0.143932	0.26825
gbr.287.17	-0.207157	-0.854173	-0.731784	0.185527	-0.365691	0.155674	0.94622	0.663364	0.222256	0.447772	-0.157895	-0.0172136	-0.0540403	0.00222027	-0.110892
gbr.126.22	-0.15614	-0.139408	-0.405609	-0.418237	-0.0444233	0.0940705	0.177329	0.504427	-0.254121	0.0967873	0.356683	0.211936	0.573047	0.82351	0.261719
gbr.4.37	0.338607	0.470116	0.880814	0.287153	0.456956	-0.475984	-0.589243	-0.796895	-0.391895	-0.47003	0.1047	-0.485009	-0.441392	-0.238586	-0.485112
gbr.9.83	0.762864	0.251958	0.491732	0.27527	0.0353443	-0.117721	-0.267689	-0.360635	0.134325	-0.307991	-0.245958	-0.177372	-0.491543	-0.537059	-0.192867
gbr.64.57	-0.281776	-0.893524	-0.47572	0.545266	0.0702788	0.065823	0.780133	0.492204	0.104895	0.0365627	-0.197936	-0.303738	-0.329498	-0.17315	-0.412102
gbr.37.86	-0.0172514	0.351254	-0.072408	-0.443964	-0.311637	0.318639	-0.177298	0.0252715	0.423795	0.548077	0.0084145	0.257073	0.185256	0.0468875	0.322888
gbr.367.3	-0.0289916	-0.069683	0.507944	0.724495	0.318142	-0.19803	-0.113625	-0.452041	-0.0719438	-0.284412	-0.129686	-0.813253	-0.771738	-0.485619	-0.775357
gbr.1.212	0.47345	-0.184706	0.220731	0.496419	0.201673	-0.107324	0.0621508	-0.120978	0.0603924	-0.226161	-0.229323	-0.39918	-0.474771	-0.332036	-0.387941
gbr.148.24_gbr.148.25	0.283564	-0.0451145	0.497038	0.544171	0.3638	-0.717188	-0.118617	-0.526053	-0.454142	-0.561509	-0.236804	-0.355475	-0.307058	-0.240533	-0.419815
gbr.254.3	-0.228315	-0.575284	-0.723971	-0.168719	-0.334239	0.362814	0.681832	0.731362	0.182735	0.469406	0.166751	0.135049	0.172335	0.279371	0.0962701
gbr.73.46	0.164313	0.640627	0.453103	-0.298824	0.0495203	-0.339463	-0.659755	-0.409175	-0.468935	-0.329097	0.267485	0.0473966	0.319552	0.415871	0.146885
gbr.126.42	0.285564	0.0395267	0.327732	0.398511	0.201365	-0.0921181	-0.163075	-0.309131	-0.000460183	-0.214072	-0.102537	-0.376264	-0.406822	-0.311486	-0.327743
gbr.181.19	0.106362	0.338363	0.280943	0.0206459	-0.116708	0.17865	-0.266785	-0.281264	0.238834	0.245588	-0.00732628	-0.269559	-0.264923	-0.209309	-0.135564
gbr.23.49	0.700489	0.234593	0.499106	0.199637	0.135174	-0.277267	-0.25323	-0.341319	-0.265215	-0.429638	-0.000413863	-0.272509	-0.28281	-0.0982494	-0.239994
gbr.325.18	-0.350471	-0.171097	-0.445204	-0.199624	-0.303107	0.343279	0.349285	0.346507	0.702501	0.924197	-0.283431	0.194227	0.114776	-0.0429063	0.218655
gbr.9.8	0.0994474	0.155914	-0.273781	-0.631029	-0.136518	-0.00358563	-0.082219	0.309247	-0.390002	-0.0412822	0.428601	0.441446	0.735575	0.83693	0.493227
gbr.127.18	-0.450044	-0.679341	-0.844171	0.00954207	-0.35965	0.550744	0.71866	0.878126	0.46388	0.38082	-0.177476	0.210936	0.143249	0.0889896	0.186724
gbr.445.5	-0.0878438	-0.586421	-0.830817	-0.196002	-0.395699	0.410721	0.73166	0.867939	0.383642	0.434102	-0.172236	0.378182	0.330715	0.262568	0.358365
gbr.196.10	0.860592	0.495897	0.531946	-0.0271488	0.0194835	-0.311528	-0.495615	-0.495408	-0.190421	-0.389453	0.0128919	0.065355	-0.0984874	-0.218255	0.0713368
gbr.154.12	0.171777	0.397281	-0.254262	-0.849766	-0.289704	0.0823982	-0.176093	0.213978	-0.151382	0.16529	0.307809	0.722329	0.838857	0.647621	0.781123
gbr.45.19	0.201083	0.278805	-0.0461768	-0.504361	-0.121479	0.0920959	-0.125597	0.186256	-0.0375298	-0.0788741	0.109315	0.563185	0.429798	0.267457	0.492813
gbr.436.9	0.559191	-0.265745	0.329765	0.654786	0.152996	-0.482003	0.190538	-0.371309	-0.0216292	-0.164252	-0.3908	-0.456909	-0.635345	-0.581723	-0.54139
gbr.218.31	-0.498542	-0.733624	-0.810441	0.10015	-0.31069	0.580448	0.758958	0.859939	0.478484	0.421494	-0.136272	0.0514111	-0.000218993	0.0227395	0.0264221
gbr.3.45	0.334609	-0.383017	0.0704567	0.56543	0.175326	0.210098	0.326373	0.0933988	0.293021	-0.208674	-0.306135	-0.32344	-0.687087	-0.649103	-0.411504
gbr.157.46	0.677652	0.464989	0.514686	-0.103783	0.210032	-0.559437	-0.496035	-0.53701	-0.467083	-0.434961	0.0655021	0.128244	0.149972	0.0786518	0.114275
gbr.234.22	-0.153034	-0.804289	-0.233347	0.703963	0.0527145	-0.150915	0.73056	0.209103	0.0449198	-0.0726451	-0.369379	-0.35903	-0.484303	-0.411299	-0.502747
gbr.66.5	0.394454	0.26476	0.645874	0.502077	0.303692	-0.272475	-0.407436	-0.548253	-0.025113	-0.50322	-0.273193	-0.384363	-0.552304	-0.541355	-0.37368
gbr.282.29	0.448485	0.386839	0.571175	0.0843299	0.184568	-0.329611	-0.373419	-0.451258	-0.127152	-0.192029	-0.0897408	-0.19053	-0.153518	-0.0510058	-0.14174
gbr.123.13	-0.266418	-0.540596	-0.784911	-0.169	-0.215084	0.654536	0.606159	0.92016	0.370665	0.284749	0.0737747	0.270711	0.220403	0.225753	0.265781
gbr.14.74	-0.0275098	-0.384175	-0.00836822	0.460123	0.0877918	-0.123931	0.289366	-0.0394554	0.24218	0.22676	-0.294464	-0.311633	-0.41251	-0.397641	-0.395776
gbr.210.27	0.235344	0.786451	0.792368	-0.125088	0.301338	-0.357664	-0.83918	-0.766256	-0.452455	-0.44857	0.309899	-0.0892996	-0.00722817	0.0158816	-0.0411003
gbr.22.50	0.1766	0.122477	0.53122	0.467201	0.292038	-0.1598	-0.258915	-0.47417	-0.0177048	-0.241662	-0.0916926	-0.509762	-0.608959	-0.462371	-0.531753
gbr.74.22	0.896387	0.238313	0.225981	-0.107978	-0.0132259	-0.18565	-0.217915	-0.144917	-0.168419	-0.329997	0.0210429	0.156507	0.0320178	-0.0280697	0.15779
gbr.160.11	0.338024	0.461766	0.37425	-0.190617	0.0107739	0.0417067	-0.440176	-0.172228	-0.179163	-0.343359	0.274675	0.0212481	0.0251667	0.110677	0.0827081
gbr.217.17	0.144559	-0.152384	0.113356	0.37606	0.15957	0.0351614	-0.00200128	0.00157703	-0.0221858	-0.54237	-0.142986	-0.0884922	-0.350877	-0.411084	-0.181583
gbr.233.7	0.107695	-0.181317	-0.516262	-0.327837	-0.46032	0.275546	0.382234	0.505969	0.267013	0.127925	-0.195186	0.724669	0.384548	-0.0124831	0.611767
gbr.112.15	0.464128	-0.200588	0.491565	0.779592	0.379496	-0.453576	-0.0105617	-0.419846	-0.217466	-0.540249	-0.26233	-0.603104	-0.712449	-0.538585	-0.68507
gbr.46.48	-0.223903	0.102896	-0.353161	-0.528782	-0.394994	0.173034	0.0538518	0.276663	0.109717	0.683165	0.274145	0.161695	0.479481	0.586941	0.292918
gbr.124.81	-0.367361	-0.0207163	-0.56418	-0.559624	-0.381471	0.683541	0.0910391	0.627444	0.0580658	0.268251	0.618993	0.285741	0.439491	0.518915	0.379639
gbr.38.50	0.363365	0.360143	0.48897	0.0457786	0.0732468	-0.293111	-0.382221	-0.388086	-0.411093	-0.269285	0.345807	-0.364054	-0.178987	0.12185	-0.288286
gbr.441.9	-0.0508797	-0.382585	-0.624543	-0.11693	-0.545618	0.590144	0.447657	0.691635	0.285091	0.266727	0.167496	0.0802891	0.0246806	0.0962643	0.105588
gbr.56.54	-0.0345894	-0.121307	0.314182	0.465176	0.455707	0.0896976	-0.104876	-0.218545	-0.255412	-0.515418	0.267229	-0.550707	-0.577657	-0.327421	-0.573315
gbr.290.11	-0.251317	-0.473563	-0.737525	-0.293111	-0.411278	0.326119	0.602853	0.740087	0.00827179	0.210877	0.18383	0.383698	0.420597	0.386185	0.343949
gbr.448.6_gbr.448.7	0.407963	0.437841	0.906625	0.402909	0.473235	-0.429728	-0.584992	-0.857475	-0.343827	-0.487846	0.0971921	-0.574898	-0.590404	-0.410826	-0.564899
gbr.342.25	0.303476	-0.0994267	0.106855	0.214797	-0.0621987	-0.0044005	0.0684864	0.0712589	0.0639013	-0.119783	-0.0836846	-0.192205	-0.254571	-0.0965815	-0.19904
gbr.3.19	-0.359254	-0.457816	-0.695416	-0.313135	-0.164274	0.211312	0.520809	0.690668	-0.0150891	0.388793	0.239755	0.198127	0.473847	0.623274	0.21056
gbr.194.14	-0.19615	0.233833	-0.342677	-0.772366	-0.166094	0.0522235	-0.144285	0.291351	-0.290321	0.114895	0.402089	0.622565	0.897678	0.830285	0.649851
gbr.6.102	0.0671918	-0.330269	0.45272	0.900977	0.491427	-0.449865	0.0889396	-0.463856	-0.120839	-0.240788	-0.287721	-0.848658	-0.802363	-0.515251	-0.887881
gbr.90.1_gbr.90.2	0.314226	0.478588	0.928741	0.440118	0.504392	-0.420021	-0.636722	-0.84296	-0.27927	-0.567486	-0.0413766	-0.519063	-0.559506	-0.437114	-0.49771
gbr.23.71	0.951068	0.128719	0.326667	0.142389	0.0515959	-0.298017	-0.121629	-0.283814	-0.0889815	-0.299206	-0.154041	-0.00439946	-0.228369	-0.307781	-0.0469994
gbr.138.10	0.251592	-0.0243472	0.327121	0.408168	0.185876	-0.244218	-0.0299757	-0.345561	-0.0369781	-0.21098	-0.185037	-0.298872	-0.440381	-0.42721	-0.343777
gbr.140.57	0.394891	0.219625	0.714462	0.442292	0.437049	-0.34224	-0.386642	-0.568981	-0.429566	-0.717593	0.125876	-0.434336	-0.490145	-0.335108	-0.479685
gbr.10.101	0.0336644	-0.136577	-0.252642	-0.121004	-0.0385442	0.0626913	0.243742	0.254313	0.502266	0.407597	-0.470843	0.38377	0.183598	-0.0886999	0.33704
gbr.40.38	0.392447	-0.0925296	0.658084	0.716036	0.452372	-0.534825	-0.0786775	-0.613132	-0.373064	-0.519936	-0.0587413	-0.68065	-0.755999	-0.527224	-0.775245
gbr.264.41	0.0745851	0.383647	0.543964	0.0797599	0.220346	-0.570178	-0.406697	-0.587296	-0.180658	0.0732681	-0.136102	-0.264894	-0.0583299	0.0752507	-0.22918
gbr.264.3	0.129338	0.256637	0.175551	-0.0939274	0.134909	0.00909757	-0.270805	-0.200274	-0.042027	0.131265	0.164492	-0.223072	0.00493862	0.179592	-0.0834012
gbr.384.26	-0.27739	-0.588943	-0.751886	-0.0510052	-0.279336	0.681371	0.682936	0.855771	0.588959	0.406233	-0.141049	0.248305	0.0356856	-0.0680519	0.207554
gbr.6.57	-0.0480573	0.43544	-0.119553	-0.635067	-0.20354	0.248348	-0.31125	0.145435	0.0861016	-0.0536518	0.0677627	0.802478	0.622838	0.22535	0.757731
gbr.61.21_gbr.61.22	0.0864699	0.213442	0.333621	-0.0396456	0.0596142	-0.181009	-0.254409	-0.301878	-0.610502	-0.212628	0.712941	-0.404916	-0.103452	0.273534	-0.33903
gbr.55.85	0.419671	0.442438	0.602777	0.0488333	0.202019	-0.0990927	-0.451829	-0.35835	-0.163119	-0.346796	0.151191	-0.259753	-0.26232	-0.0732459	-0.202986
gbr.148.20	-0.293868	-0.867532	-0.480928	0.546689	-0.140864	-0.0999122	0.851179	0.407687	0.270562	0.426987	-0.437971	-0.367802	-0.309974	-0.152561	-0.432819
gbr.155.18	0.4164	0.39459	0.55397	0.0750038	0.134579	-0.330275	-0.332843	-0.56016	-0.0271706	0.0191005	-0.131267	-0.209778	-0.239432	-0.208554	-0.170687
gbr.167.37	-0.482612	-0.380131	-0.318817	0.169328	-0.166286	0.0623839	0.312472	0.165666	0.175324	0.445613	-0.0708566	-0.238378	-0.0939928	0.00767516	-0.238097
gbr.224.15	-0.106842	-0.467758	-0.815233	-0.336245	-0.581574	0.332786	0.677058	0.75832	0.393242	0.511799	-0.202258	0.603836	0.443403	0.193131	0.520052
gbr.119.49	0.606038	-0.112677	0.242647	0.209856	0.101856	-0.417603	0.102683	-0.176291	-0.254115	-0.167787	-0.0424079	-0.222802	-0.215719	-0.0507915	-0.275187
gbr.57.25	0.241727	0.679275	0.722501	-0.00702476	0.182641	-0.112506	-0.720023	-0.659478	-0.20423	-0.264048	0.253428	-0.327403	-0.289156	-0.141314	-0.238683
gbr.289.37	0.179607	0.336215	0.684124	0.330462	0.265954	-0.412898	-0.464424	-0.684238	-0.467608	-0.509355	0.157827	-0.470196	-0.392989	-0.235165	-0.448359
gbr.189.13	0.733199	0.628063	0.596686	-0.184879	0.0917098	-0.297664	-0.567365	-0.545773	-0.231455	-0.381757	0.044536	0.209405	0.00521616	-0.153164	0.177221
gbr.134.11	0.163096	-0.253521	0.00760237	0.281578	0.0472934	0.0152334	0.220497	0.0775218	-0.177059	-0.369894	0.0758496	-0.163256	-0.281617	-0.229051	-0.205805
gbr.90.11	-0.143617	-0.100117	0.458787	0.626274	0.56534	-0.0767827	-0.127265	-0.316236	-0.0670078	-0.326321	-0.0215559	-0.703045	-0.671702	-0.353841	-0.704433
gbr.105.17	0.0139353	0.430521	0.244367	-0.247489	-0.0366942	0.188695	-0.392866	-0.17982	-0.233278	-0.314543	0.467283	0.102231	0.0518227	0.00518186	0.150085
gbr.130.49_gbr.130.48	-0.450719	-0.246133	-0.817638	-0.543991	-0.548512	0.565483	0.430783	0.77342	0.256349	0.526563	0.223445	0.51094	0.577624	0.465426	0.544763
gbr.49.3_gbr.49.4_gbr.49.5	-0.346858	0.0942669	-0.414156	-0.655233	-0.152347	0.334366	0.055565	0.389331	0.0960084	0.36004	0.308526	0.601176	0.646703	0.456907	0.587307
gbr.128.35	0.335337	-0.0389115	-0.211437	-0.244934	-0.21558	0.269854	0.141978	0.435531	0.0485009	-0.122618	0.126291	0.260395	0.168673	0.202156	0.244872
gbr.101.31	0.410763	0.825093	0.744904	-0.136937	0.192168	-0.132983	-0.823647	-0.62389	-0.280033	-0.568604	0.19927	0.0220871	-0.0575459	-0.131915	0.0980414
gbr.294.20	-0.33431	-0.484528	-0.809757	-0.263476	-0.346647	0.621596	0.582462	0.922181	0.315301	0.335524	0.102227	0.309407	0.308547	0.334137	0.303459
gbr.274.23	0.158168	0.490014	0.0580415	-0.593693	-0.0918369	0.04761	-0.331448	-0.0242964	0.0216567	-0.0615627	-0.00540225	0.764039	0.54718	0.186304	0.681788
gbr.31.8	0.409872	0.264553	0.697695	0.395956	0.392623	-0.426355	-0.396046	-0.579256	-0.318858	-0.656147	-0.109401	-0.289429	-0.391128	-0.353792	-0.342191
gbr.47.34	0.487748	0.0191356	0.56823	0.582492	0.435998	-0.522946	-0.157629	-0.532131	-0.126306	-0.423221	-0.385569	-0.366825	-0.493818	-0.48383	-0.419558
gbr.207.28	0.277918	-0.241021	0.220027	0.589161	0.225348	-0.187322	0.0640418	-0.129583	-0.0593705	-0.506225	-0.26004	-0.276967	-0.460892	-0.464815	-0.343573
gbr.25.169	0.215183	0.71508	0.716329	-0.00970476	0.211191	-0.236525	-0.784611	-0.628919	-0.179646	-0.316752	0.118314	-0.210445	-0.13726	-0.0674192	-0.115373
gbr.493.6	-0.382129	-0.122903	-0.397582	-0.373424	-0.0520936	0.0930435	0.14379	0.330955	-0.134584	0.441493	0.417819	0.0341663	0.455994	0.690047	0.123564
gbr.92.25_gbr.92.26	-0.310234	-0.562241	-0.18375	0.44303	0.17911	-0.275568	0.452931	0.1806	-0.238679	-0.175246	-0.124	-0.246382	-0.1093	0.0474244	-0.340618
gbr.51.23	-0.147446	-0.657435	-0.214224	0.690647	0.0060332	0.187479	0.51863	0.254559	0.333344	-0.00726603	-0.362299	-0.411134	-0.585876	-0.535335	-0.465022
gbr.35.7	0.155119	-0.0687396	0.439599	0.46538	0.311682	-0.689103	-0.0136969	-0.559407	-0.230705	0.0406455	-0.252856	-0.556657	-0.370423	-0.142305	-0.565476
gbr.1.37	0.248972	0.504249	0.863096	0.295835	0.451665	-0.54099	-0.646577	-0.851429	-0.479417	-0.497193	0.119304	-0.476771	-0.346317	-0.184998	-0.432481
gbr.3.43	0.463361	0.618803	0.132743	-0.645326	-0.241254	0.00986781	-0.445459	-0.153309	-0.0663166	0.0172027	0.190655	0.575233	0.479844	0.239176	0.599411
gbr.60.98	0.613655	0.146396	0.66037	0.455761	0.313161	-0.621493	-0.188395	-0.626582	-0.383829	-0.424434	-0.132648	-0.46254	-0.469142	-0.297063	-0.479732
gbr.33.48	-0.169061	-0.498495	0.0162801	0.735255	0.0888782	-0.0984398	0.367961	-0.0253294	0.341483	0.177372	-0.470941	-0.590887	-0.671084	-0.5312	-0.628995
gbr.104.69	0.0876706	0.0731245	0.430753	0.46788	0.318878	0.033417	-0.266136	-0.357664	0.0594702	-0.17206	0.0495845	-0.608181	-0.645118	-0.446503	-0.567447
gbr.406.9	-0.107527	-0.489398	-0.119424	0.313785	0.00283353	-0.281998	0.380599	0.0992252	-0.571289	-0.231949	0.384202	-0.427944	-0.15525	0.213686	-0.473896
gbr.62.14	-0.330697	-0.565746	-0.87559	-0.289095	-0.248346	0.499324	0.687209	0.91	0.321661	0.455917	0.000515895	0.387518	0.421871	0.392526	0.369276
gbr.105.23	0.0558644	-0.362296	0.149867	0.596634	0.192595	-0.198234	0.247161	-0.160264	-0.0215742	-0.0715535	-0.122338	-0.523318	-0.517362	-0.348657	-0.540679
gbr.81.110	0.349194	0.485668	0.184313	-0.511364	0.0264821	-0.104136	-0.356976	-0.136072	-0.0835388	-0.0549434	0.0517151	0.534192	0.470739	0.244565	0.508312
gbr.51.14	0.540918	0.569751	0.588223	-0.138723	0.206902	-0.048148	-0.557506	-0.392916	-0.18705	-0.406795	0.257405	0.00864848	-0.0999897	-0.088501	0.0251283
gbr.207.1	0.680486	0.517897	0.493872	-0.0848228	0.0534225	-0.222776	-0.476532	-0.370854	-0.138696	-0.301978	-0.024677	0.0341462	-0.0124276	-0.0188437	0.105041
gbr.75.133	-0.32118	-0.281068	-0.0949342	0.333052	0.109351	0.290399	0.198334	0.144361	0.340763	0.176158	-0.140342	-0.35519	-0.390591	-0.260155	-0.327242
gbr.177.20	0.32971	0.702373	0.495256	-0.404792	0.112426	-0.174548	-0.625034	-0.455071	-0.20371	-0.326651	0.0797129	0.444054	0.253628	0.00486167	0.384895
gbr.27.36	-0.00104116	-0.107698	0.214164	0.529002	0.0569522	-0.0356455	0.0345383	-0.158349	0.221393	-0.094682	-0.294696	-0.423625	-0.549717	-0.512018	-0.385564
gbr.41.30	0.409146	-0.0915346	0.0612739	0.155122	-0.132779	-0.190954	0.160236	-0.0945019	-0.00371473	-0.0473699	-0.244567	-0.0182245	-0.177472	-0.240486	-0.0515408
gbr.58.98	0.39055	-0.139941	-0.185515	-0.1349	-0.213212	-0.223773	0.296374	0.14752	0.135268	0.476909	-0.190433	0.0994881	0.166688	0.204014	0.106237
gbr.139.45	0.345708	0.366999	0.723833	0.309006	0.308343	-0.318088	-0.477391	-0.574599	-0.281845	-0.499375	0.0346921	-0.409025	-0.414994	-0.23284	-0.386586
gbr.221.45	0.366285	-0.157188	0.563712	0.750895	0.320585	-0.531811	0.0249169	-0.576401	-0.154009	-0.2216	-0.229903	-0.703931	-0.790076	-0.589365	-0.778144
gbr.11.216	-0.289402	-0.766311	-0.298441	0.611611	-0.0871606	-0.0806182	0.68603	0.285577	0.075948	0.0753036	-0.273871	-0.389265	-0.423526	-0.260845	-0.495309
gbr.37.10	0.81779	0.261772	0.452957	0.0959693	0.2371	-0.284549	-0.276813	-0.362152	-0.190081	-0.407351	-0.0519195	-0.0436888	-0.193769	-0.199975	-0.0608143
gbr.60.60	-0.343924	-0.484626	-0.53354	0.0498262	-0.135401	0.510068	0.487051	0.624596	0.173655	0.225808	0.218416	-0.216796	-0.0549933	0.202846	-0.139784
gbr.129.30_gbr.129.31	-0.00548173	0.282256	0.00507475	-0.158069	-0.141676	0.393297	-0.199324	0.165739	0.236074	-0.0907141	-0.0166849	0.108838	0.0494246	-0.00253092	0.226572
gbr.120.4	0.0156095	-0.296344	0.0575402	0.498358	-0.0568457	0.0467844	0.189113	-0.0783426	0.176023	0.0992386	-0.08294	-0.474996	-0.590938	-0.476749	-0.517381
gbr.125.24	-0.189676	-0.679573	-0.224528	0.594929	0.267252	0.065017	0.578748	0.238446	0.348139	0.138453	-0.455088	-0.289042	-0.482814	-0.448437	-0.428841
gbr.76.42_gbr.76.43	0.397744	0.758969	0.44996	-0.440994	0.0151343	-0.229332	-0.685611	-0.438991	-0.133627	-0.278071	-0.0168596	0.489211	0.339939	0.0382292	0.487333
gbr.291.1	0.26312	0.561566	0.20681	-0.411275	-0.0542322	0.0880482	-0.49108	-0.17263	-0.0323917	-0.249813	0.121885	0.497171	0.317284	-0.00373348	0.50327
gbr.283.2	-0.0509962	0.367769	0.15124	-0.416409	0.0169371	-0.183166	-0.422379	-0.156375	-0.767044	-0.284862	0.831797	-0.0542129	0.428309	0.738971	0.0557346
gbr.48.11	0.743771	0.623631	0.343328	-0.452518	-0.00827249	-0.0951275	-0.545428	-0.281002	-0.240247	-0.236582	0.269802	0.279237	0.274416	0.227835	0.355802
gbr.10.34	0.548206	0.576839	0.793041	0.130693	0.382042	-0.273899	-0.633556	-0.595949	-0.199906	-0.524335	0.0146389	-0.192161	-0.295279	-0.236426	-0.177171
gbr.81.7	-0.0784885	-0.323091	-0.144238	0.225142	0.0181174	-0.0468879	0.298364	0.191649	0.017436	0.169217	-0.0298283	-0.381361	-0.172755	0.0951751	-0.333264
gbr.93.52	0.313568	0.430313	0.557074	0.141989	0.121718	-0.263246	-0.49333	-0.519396	-0.217532	-0.577748	-0.0560837	0.0701219	-0.153061	-0.368701	0.0110356
gbr.132.6	0.463811	0.618825	0.385146	-0.389039	0.0675148	-0.211446	-0.525775	-0.35985	-0.141002	-0.278524	0.0112809	0.503107	0.330215	0.00844912	0.462725
gbr.3.10	0.128088	0.501112	-0.101209	-0.699711	-0.292698	0.528516	-0.380295	0.17646	-0.00240156	-0.0684702	0.53013	0.526919	0.414323	0.241889	0.598834
gbr.84.45	0.369765	0.430817	0.833531	0.232435	0.455251	-0.726037	-0.531308	-0.859801	-0.55274	-0.424089	0.0827225	-0.372069	-0.260112	-0.117844	-0.402988
gbr.84.27	0.394439	-0.353003	0.130593	0.510104	0.157275	-0.416416	0.292212	-0.128144	-0.0367599	-0.213121	-0.42698	-0.204267	-0.357987	-0.36913	-0.316996
gbr.57.20	-0.0975237	0.0181193	-0.557208	-0.642548	-0.465526	0.401119	0.24392	0.501308	0.458292	0.641694	-0.0445796	0.679669	0.515007	0.224474	0.666942
gbr.25.154	-0.0853108	0.14074	0.0468631	0.00582774	0.0310136	0.190611	-0.0850499	-0.00928455	0.300885	0.174449	-0.113659	-0.0607956	-0.0742105	-0.124112	0.0486318
gbr.3.57	-0.328388	-0.446169	-0.11549	0.435268	0.265049	-0.0746186	0.318997	0.100113	0.0336563	0.175513	-0.0948054	-0.542258	-0.269784	0.0584128	-0.499766
gbr.221.26	0.604809	0.211112	0.458723	0.214895	0.144781	-0.201273	-0.284225	-0.319574	-0.112098	-0.383274	0.0291015	-0.236976	-0.336439	-0.242507	-0.222841
gbr.13.64	-0.0840092	0.0464613	-0.347494	-0.430378	-0.543855	0.469897	0.114964	0.378721	0.17611	0.311437	0.360636	0.285501	0.208782	0.169115	0.295942
gbr.130.32	0.315931	0.800787	0.368265	-0.530855	0.0268848	0.11497	-0.678783	-0.217005	0.00229153	-0.247007	0.099456	0.47176	0.362999	0.137828	0.552079
gbr.2.157	0.0313752	-0.18375	-0.15619	0.0563118	-0.293495	-0.0487689	0.146366	0.197483	-0.167601	0.0395861	0.23754	-0.250332	-0.0827885	0.21036	-0.240725
gbr.90.58_gbr.90.59	0.195766	-0.498824	-0.103887	0.574808	-0.207367	-0.16172	0.431424	0.0271872	0.187274	-0.0405704	-0.4307	-0.177294	-0.475109	-0.589186	-0.330128
gbr.197.1	-0.230573	-0.659359	-0.462128	0.258544	-0.217832	0.285772	0.671082	0.457913	0.0785713	0.199462	0.148643	-0.277809	-0.275891	-0.0899118	-0.311877
gbr.59.10_gbr.59.11	-0.507567	-0.498473	-0.772508	-0.274035	-0.176028	0.618224	0.58886	0.791999	0.356033	0.474325	0.156271	0.329124	0.283948	0.222769	0.279713
gbr.167.59	0.306991	0.0285986	0.35077	0.313559	0.195657	-0.206042	-0.0393182	-0.202791	0.00457621	-0.212805	-0.228996	-0.218768	-0.341965	-0.252236	-0.262617
gbr.304.9	0.924977	0.153967	0.396903	0.144823	0.0881398	-0.352404	-0.129777	-0.344335	-0.128298	-0.312991	-0.171704	-0.0220217	-0.251102	-0.31051	-0.0878649
gbr.113.16_gbr.113.18	-0.265398	0.216798	-0.520132	-0.809241	-0.457248	0.428774	0.0209402	0.497035	0.294614	0.42015	0.0785814	0.871883	0.784551	0.437313	0.861971
gbr.20.91	0.215403	0.338747	-0.0449789	-0.458076	-0.205885	0.212831	-0.26263	0.1949	-0.165917	-0.10516	0.360896	0.173201	0.354201	0.509092	0.303633
gbr.9.96	-0.440597	-0.651737	-0.875307	-0.211512	-0.309979	0.394406	0.782791	0.851975	0.304928	0.597353	-0.0122467	0.259499	0.336809	0.374027	0.219595
gbr.553.3	0.350765	-0.142134	0.430638	0.702865	0.350731	-0.350126	-0.0321877	-0.358726	-0.0136189	-0.46228	-0.425689	-0.422944	-0.608849	-0.583333	-0.495388
gbr.11.53	0.157579	0.394931	0.48651	0.0215148	0.16602	-0.146503	-0.446223	-0.350589	-0.282315	-0.446143	0.173234	-0.090359	-0.120969	-0.0562269	-0.109741
gbr.53.86	0.191839	-0.227227	0.38961	0.802614	0.28393	-0.295255	0.033785	-0.338383	0.0321776	-0.4117	-0.44668	-0.559584	-0.718944	-0.639639	-0.605888
gbr.199.15	-0.247416	-0.457718	-0.114799	0.479179	0.0636601	0.223913	0.416344	0.108773	0.31573	0.00131687	-0.28424	-0.207138	-0.548579	-0.620435	-0.341354
gbr.3.183	0.187312	0.381935	-0.144474	-0.703842	-0.222857	0.0341729	-0.221425	0.0669122	-0.10249	0.0653934	0.194253	0.771114	0.69756	0.367724	0.736546
gbr.53.19	-0.173715	-0.362659	-0.837879	-0.446501	-0.43326	0.633996	0.542398	0.925362	0.500492	0.481246	-0.0485139	0.582548	0.46479	0.305455	0.566217
gbr.85.21	0.909308	0.454352	0.455742	-0.140269	0.108588	-0.308163	-0.423656	-0.371681	-0.190356	-0.30813	0.00125983	0.100857	0.0224461	-0.0137027	0.120975
gbr.268.1	-0.296206	-0.515798	-0.811165	-0.218942	-0.277863	0.555491	0.585752	0.92194	0.337629	0.366087	0.0271243	0.285366	0.353927	0.393256	0.306542
gbr.40.178	-0.225794	-0.325701	-0.728643	-0.356299	-0.248801	0.799199	0.437986	0.878611	0.471609	0.317216	0.102745	0.433447	0.301144	0.20388	0.445627
gbr.34.75	0.268091	-0.259889	0.38397	0.705693	0.377586	-0.420004	0.10539	-0.314046	-0.104536	-0.345372	-0.346746	-0.568158	-0.595054	-0.408133	-0.607881
gbr.235.14	-0.533463	-0.22455	-0.525521	-0.206416	-0.219707	0.412518	0.277947	0.447282	0.392382	0.37769	-0.0808282	0.382707	0.271252	0.00343808	0.333756
gbr.75.77	-0.453298	-0.410558	-0.233155	0.279357	0.351713	0.261103	0.25445	0.277189	0.266515	0.101136	-0.161291	-0.230358	-0.189225	-0.0784203	-0.228374
gbr.96.50	0.316569	0.671418	0.416905	-0.345501	0.0560842	-0.120656	-0.58207	-0.345341	-0.134052	-0.315901	0.0744702	0.408228	0.270574	0.0127401	0.421379
gbr.60.43	-0.300147	-0.434382	-0.786396	-0.347347	-0.385093	0.283081	0.602178	0.745364	0.218046	0.563206	-0.0498051	0.340629	0.528656	0.54035	0.377436
gbr.254.22	0.157459	0.0311094	0.243536	0.256747	0.218765	-0.0633757	-0.130472	-0.0306549	-0.0827933	-0.295709	-0.00596606	-0.320169	-0.211825	0.0165272	-0.245625
gbr.145.2	0.229337	-0.281214	0.425834	0.785227	0.340515	-0.490405	0.05523	-0.403371	-0.292359	-0.453707	-0.189885	-0.682725	-0.688455	-0.446459	-0.752735
gbr.498.1	0.486108	0.742323	0.792152	-0.0788829	0.325057	-0.456429	-0.744041	-0.770423	-0.254931	-0.363451	-0.0395293	0.0156634	-0.0302139	-0.129086	0.0471906
gbr.49.7	0.0610546	-0.0398286	0.460568	0.385176	0.358403	-0.361427	-0.0760991	-0.343461	-0.424474	-0.283076	0.246079	-0.648248	-0.427468	-0.00773356	-0.629269
gbr.124.54	-0.441138	-0.640611	-0.71367	-0.00751335	0.069264	0.46189	0.636715	0.821352	0.345597	0.322472	-0.0882801	0.110119	0.183477	0.271902	0.101895
gbr.28.72	-0.275389	-0.0436678	-0.0565671	-0.141968	-0.00917693	0.0307488	0.0500857	0.047116	-0.296215	0.0762102	0.568566	-0.148446	0.0668984	0.274457	-0.126194
gbr.99.95	0.257117	-0.225716	0.528571	0.899009	0.39053	-0.389801	0.0315964	-0.490865	-0.0512943	-0.375884	-0.368942	-0.74947	-0.877719	-0.704135	-0.80308
gbr.116.20	0.348485	0.428813	0.884195	0.365812	0.573298	-0.377806	-0.558791	-0.750905	-0.279477	-0.490219	0.0195679	-0.506596	-0.505744	-0.322447	-0.484385
gbr.181.20	-0.334911	-0.739362	-0.30233	0.653602	-0.171175	-0.0328056	0.70775	0.224188	0.349137	0.324601	-0.445602	-0.38853	-0.519115	-0.482463	-0.494903
gbr.34.43_gbr.34.44	-0.263032	-0.120909	-0.719719	-0.724946	-0.414065	0.428003	0.311537	0.711804	0.0817006	0.41048	0.313817	0.677342	0.761629	0.649219	0.663206
gbr.99.73	0.15376	0.609003	0.401854	-0.273192	0.158748	0.0892621	-0.655929	-0.321345	-0.154145	-0.0994702	0.365698	-0.138637	0.0799347	0.262139	0.0156529
gbr.19.169	-0.0955678	-0.200266	-0.464826	-0.263105	-0.19135	0.45261	0.229805	0.584656	0.0234396	-0.0814939	0.278397	0.320283	0.286794	0.274028	0.286876
gbr.47.49	-0.0143838	0.246716	0.37053	0.216396	0.184155	0.0225969	-0.167339	-0.34384	0.380419	0.153419	-0.39919	-0.196697	-0.330715	-0.431334	-0.11815
gbr.32.102	-0.142261	0.0366656	-0.291114	-0.302907	-0.235719	0.231871	0.0205926	0.357111	-0.00790025	0.0955619	0.219944	0.202364	0.323629	0.377706	0.274957
gbr.41.68	0.647637	0.329896	0.360386	0.110302	-0.0718031	-0.00814544	-0.376439	-0.283275	-0.0463562	-0.375193	-0.0027149	-0.104674	-0.21841	-0.240833	-0.0321257
gbr.220.20	0.260644	0.59965	0.599385	-0.167252	0.141561	-0.235784	-0.589203	-0.485869	-0.362817	-0.424189	0.283214	0.066396	0.0164086	0.0259346	0.0469258
gbr.177.14	0.300262	0.548024	0.821449	0.235822	0.409439	-0.456516	-0.642181	-0.813831	-0.252283	-0.535775	-0.132562	-0.171593	-0.288645	-0.408613	-0.179528
gbr.97.45	0.420669	0.367585	0.741874	0.43609	0.270317	-0.245119	-0.459515	-0.635159	-0.0950129	-0.419216	-0.110626	-0.484311	-0.58779	-0.490033	-0.449692
gbr.701.4	-0.177241	-0.850019	-0.557227	0.441994	-0.262877	0.175472	0.832383	0.511424	0.265416	0.24518	-0.228838	-0.197996	-0.328135	-0.278788	-0.300515
gbr.11.97	-0.0173495	0.268883	0.187374	-0.144325	0.0486176	-0.038803	-0.241308	-0.23096	0.129372	0.404411	0.124948	-0.166837	-0.00718328	0.100953	-0.0891253
gbr.25.215	0.316425	0.39782	0.135133	-0.43328	-0.0603923	-0.0986572	-0.286812	-0.0322315	-0.206305	-0.234302	0.081946	0.479122	0.440207	0.303245	0.456741
gbr.150.29	-0.0376747	-0.654606	-0.238724	0.384811	-0.0154835	-0.428298	0.592304	0.131507	-0.439486	-0.11261	-0.000511712	-0.290554	-0.0969158	0.127688	-0.381527
gbr.29.37	-0.38058	-0.782245	-0.719228	0.113666	-0.271638	1.13952e-05	0.790972	0.632816	0.00759293	0.39069	-0.0173438	-0.0688065	0.154843	0.329088	-0.112383
gbr.464.5	-0.2922	-0.578872	-0.893076	-0.233269	-0.382508	0.477113	0.674693	0.928812	0.340409	0.43484	-0.0235572	0.3553	0.387653	0.350221	0.353219
gbr.205.9	0.15715	-0.64078	0.0215839	0.825597	0.114456	-0.264132	0.53452	-0.0383041	0.139613	0.000797968	-0.472614	-0.596182	-0.694558	-0.529404	-0.666112
gbr.11.63	0.51085	0.606885	0.337192	-0.493093	-0.0793763	-0.224421	-0.5347	-0.301127	-0.506958	-0.32712	0.451342	0.242483	0.336655	0.38548	0.276403
gbr.33.69	0.50374	0.62766	0.710363	-0.081972	0.261689	-0.3084	-0.643599	-0.56764	-0.354888	-0.435609	0.193913	-0.105538	-0.059849	0.0266918	-0.0591198
gbr.286.14	-0.0963841	0.184857	-0.0343743	-0.421827	0.0489143	-0.109218	-0.200016	0.103694	-0.54115	-0.136865	0.528484	0.0682325	0.520735	0.845288	0.14529
gbr.53.114	-0.162755	-0.581913	-0.7877	-0.0942373	-0.394298	0.663092	0.678551	0.891911	0.529049	0.349796	-0.101111	0.313111	0.0840358	-0.024717	0.255142
gbr.21.22	0.16497	-0.39868	-0.358222	0.0572641	-0.333137	-0.0807577	0.392498	0.280303	-0.0493964	-0.0619248	-0.110048	0.262375	0.0835285	-0.0715317	0.10479
gbr.199.3	0.116213	0.715164	0.459843	-0.352827	0.02702	0.173256	-0.663159	-0.421827	-0.0733966	-0.0272554	0.400794	-0.0148988	0.0125589	0.0369387	0.0990177
gbr.101.32	0.505991	0.13315	0.502073	0.454047	0.154627	-0.225231	-0.241467	-0.398598	-0.0578126	-0.397897	-0.14373	-0.429615	-0.565446	-0.453078	-0.425753
gbr.67.6	-0.126048	-0.0959331	-0.208502	-0.108649	-0.00556739	0.0855342	0.170431	0.190396	0.231381	0.315029	-0.150642	0.112162	0.212952	0.141237	0.20051
gbr.23.7	0.263183	0.0454644	0.398399	0.317002	0.248734	-0.534306	-0.181276	-0.409959	-0.533059	-0.360934	0.135837	-0.475009	-0.207206	0.0889703	-0.438478
gbr.220.6	-0.135547	0.079715	-0.577445	-0.724948	-0.372555	0.507883	0.134511	0.612139	0.225083	0.208152	0.124292	0.860662	0.729316	0.397903	0.851787
gbr.7.78	0.126906	-0.440017	0.204395	0.852902	0.237435	-0.338494	0.257562	-0.239131	0.073277	-0.221478	-0.515803	-0.583755	-0.692419	-0.607301	-0.632968
gbr.428.8	0.138963	0.499114	-0.164212	-0.843735	-0.31581	0.240273	-0.297544	0.180173	0.0541074	0.224906	0.27054	0.746807	0.721052	0.486584	0.77259
gbr.324.5	-0.0502187	-0.450113	-0.0525305	0.616784	0.0855464	0.22736	0.308226	0.186141	0.243254	-0.191947	-0.227677	-0.42292	-0.631586	-0.523682	-0.466702
gbr.28.30	-0.334008	-0.293304	-0.710566	-0.499389	-0.303983	0.621884	0.440332	0.764209	0.125638	0.253063	0.395194	0.494547	0.442775	0.357822	0.45787
gbr.108.17	-0.0934244	0.20854	-0.30153	-0.591745	-0.252459	0.116754	-0.015267	0.202202	0.229111	0.285232	-0.174727	0.861393	0.645435	0.171203	0.765297
gbr.9.78	0.286036	0.415654	0.796637	0.2923	0.557684	-0.57128	-0.487364	-0.795101	-0.322073	-0.429554	-0.205719	-0.267794	-0.264853	-0.253331	-0.28799
gbr.476.7	-0.469225	-0.408785	-0.576475	-0.106552	-0.19072	0.468783	0.465767	0.723314	0.34859	0.309847	-0.055496	0.121787	0.159748	0.251948	0.123008
gbr.72.109	0.512724	-0.0508108	0.580808	0.666018	0.21949	-0.54603	-0.0735863	-0.605545	-0.250667	-0.370743	-0.14755	-0.607628	-0.722326	-0.589795	-0.667571
gbr.25.188	-0.292638	-0.911873	-0.73407	0.335581	-0.320744	0.209778	0.976814	0.655558	0.471368	0.547676	-0.404094	-0.0610223	-0.186526	-0.208703	-0.159327
gbr.3.26	-0.080358	-0.225277	-0.320158	-0.0757999	-0.136063	0.343216	0.308923	0.468381	0.488559	0.331789	-0.286654	0.163908	0.0150706	-0.00370385	0.126492
gbr.406.11	-0.0894667	0.164263	-0.393919	-0.614355	-0.403863	0.408265	0.0481385	0.368641	0.306122	0.537193	0.127453	0.49643	0.484218	0.340102	0.561969
gbr.142.24	-0.248008	0.10463	-0.521828	-0.729416	-0.399063	0.243323	0.135597	0.439611	0.12948	0.382239	0.0613349	0.82888	0.782594	0.453171	0.782363
gbr.2.50	0.480231	0.403737	0.535562	0.0887247	0.15236	-0.190102	-0.320408	-0.492807	0.131225	-0.0244687	-0.243725	-0.0647961	-0.29977	-0.397247	-0.0670134
gbr.221.10_gbr.221.11	-0.379788	-0.160309	-0.590322	-0.470006	-0.425429	0.51058	0.214247	0.587586	0.00628611	0.38499	0.598919	0.171303	0.402842	0.545755	0.242018
gbr.81.33	0.297099	-0.0485233	0.162216	0.222954	-0.0900043	-0.237646	0.0136986	-0.137265	-0.0122464	0.102382	-0.042451	-0.37892	-0.279392	-0.0424476	-0.344052
gbr.131.5	0.154783	0.35248	0.187546	-0.192422	0.129153	0.278053	-0.300768	-0.00848362	0.200832	-0.0886917	-0.0321539	0.120839	0.0151859	-0.0327026	0.189253
gbr.56.103	-0.00928679	0.0395805	0.48443	0.55085	0.256673	-0.157166	-0.175493	-0.521039	0.0483082	-0.166222	-0.17376	-0.515035	-0.674645	-0.624164	-0.567513
gbr.225.24	-0.130519	-0.247129	0.165419	0.569364	0.161343	-0.222623	0.158098	-0.225765	0.116289	-0.0103972	-0.358064	-0.42117	-0.459715	-0.45337	-0.430701
gbr.64.102	-0.247523	0.00940679	-0.462631	-0.600021	-0.189318	0.26566	0.0481893	0.521859	-0.240596	0.191303	0.551883	0.307689	0.691906	0.888454	0.389897
gbr.97.66	-0.403239	-0.738843	-0.672943	0.110384	-0.126838	0.326334	0.748283	0.638952	0.209656	0.443579	0.0730615	-0.100256	-0.0155931	0.129271	-0.135058
gbr.35.43	0.708814	0.0551593	-0.119934	-0.227764	-0.218686	0.154018	0.023594	0.224082	0.00726365	-0.102861	0.112693	0.228517	0.137748	0.117081	0.270623
gbr.22.7	0.197678	-0.540925	-0.0737292	0.60334	-0.0566964	-0.207195	0.477372	0.0164903	0.094928	-0.111473	-0.466947	-0.224513	-0.447824	-0.491158	-0.354993
gbr.235.9	0.429533	0.23798	0.586308	0.459663	0.240789	-0.0170763	-0.315674	-0.440204	0.224704	-0.280494	-0.274606	-0.44559	-0.687075	-0.638318	-0.412045
gbr.37.125	0.250104	0.684628	0.856673	0.110237	0.44482	-0.486424	-0.775481	-0.858142	-0.275322	-0.343725	-0.0286276	-0.236449	-0.171712	-0.169997	-0.175996
gbr.490.10	-0.331248	-0.406058	-0.793157	-0.348708	-0.391771	0.689152	0.492574	0.876594	0.266045	0.28363	0.247301	0.383346	0.345764	0.326757	0.361002
gbr.50.96	0.401887	-0.346044	0.265792	0.61132	0.361993	-0.550584	0.185929	-0.239129	-0.322068	-0.360215	-0.227792	-0.505192	-0.394117	-0.158031	-0.540972
gbr.49.32	-0.0703109	0.375402	-0.330096	-0.849816	-0.381342	0.286686	-0.122515	0.27983	0.199042	0.393236	0.106746	0.850169	0.788013	0.424566	0.861409
gbr.190.23_gbr.190.25	0.157823	0.042733	0.2459	0.175181	-0.237424	-0.355288	0.00459558	-0.407469	-0.276541	-0.0579114	0.0605461	-0.163027	-0.244737	-0.284928	-0.227665
gbr.110.86	-0.0120707	0.316393	-0.160795	-0.608329	-0.194792	0.488846	-0.117868	0.293527	0.0475072	-0.0794775	0.317723	0.610576	0.420914	0.196809	0.611213
gbr.10.35	0.178636	0.470155	0.148624	-0.416723	-0.101227	0.160718	-0.375627	0.0202524	-0.161697	-0.150116	0.335637	0.149299	0.314776	0.421639	0.280238
gbr.34.6	0.0967737	0.273831	0.23171	-0.101719	0.0065072	-0.0583593	-0.340315	-0.254731	-0.210063	0.0863245	0.434315	-0.334705	-0.0572223	0.223842	-0.232164
gbr.46.59	0.757982	0.0536428	0.49885	0.430221	0.32001	-0.331008	-0.142057	-0.37404	-0.0668645	-0.449007	-0.291636	-0.248961	-0.455417	-0.427658	-0.295085
gbr.27.9	0.394622	0.292878	0.522741	0.213941	0.315254	-0.0324202	-0.317665	-0.343492	0.183845	-0.262663	-0.255966	-0.151511	-0.383788	-0.448015	-0.167191
gbr.182.11	0.153208	0.606202	0.11608	-0.668116	-0.071928	0.0346348	-0.420264	-0.10573	0.00591992	-0.00858241	0.065558	0.735534	0.581231	0.217413	0.722438
gbr.69.42	0.140906	-0.182962	-0.233711	-0.13355	0.31816	0.199455	0.116513	0.352522	0.0106378	-0.0252574	0.112575	0.0788071	0.199323	0.356026	0.10408
gbr.477.1	0.144631	0.42889	0.275463	-0.25139	0.273613	-0.154058	-0.359424	-0.258429	-0.0316077	-0.191896	-0.175347	0.35913	0.277144	0.0543901	0.364972
gbr.226.26	0.182288	-0.0271959	0.152354	0.136575	-0.151728	-0.299466	0.0303158	-0.286794	0.00552876	0.223059	-0.0980078	-0.163844	-0.234898	-0.213217	-0.248091
gbr.290.9	0.0623828	0.39566	-0.109177	-0.645516	-0.320004	0.303362	-0.17426	0.167994	0.0150144	0.11985	0.328009	0.487953	0.410935	0.271288	0.511379
gbr.141.7	-0.28557	-0.793668	-0.757642	0.0995629	-0.387739	0.204019	0.920089	0.679921	0.3025	0.497356	-0.233584	0.109015	0.048363	0.0148443	0.0192858
gbr.5.100	-0.415238	-0.245739	-0.763442	-0.512366	-0.402732	0.500999	0.443565	0.693735	0.542999	0.867834	-0.0147668	0.464786	0.499618	0.36448	0.494363
gbr.87.30_gbr.87.31	-0.223022	-0.390215	-0.816451	-0.389997	-0.427871	0.5826	0.547013	0.892738	0.413232	0.481843	0.0279639	0.426137	0.407284	0.352218	0.445288
gbr.160.9	0.232034	0.243766	0.764301	0.519775	0.639818	-0.365264	-0.441518	-0.611303	-0.248261	-0.668681	-0.137819	-0.432753	-0.528934	-0.430176	-0.475732
gbr.7.124	0.488311	0.223149	0.557217	0.242946	0.230988	-0.392536	-0.334583	-0.47553	-0.583942	-0.662284	0.238435	-0.322984	-0.28144	-0.0630073	-0.326757
gbr.84.64	0.297049	-0.0222466	-0.17104	-0.0456592	-0.268113	0.368228	0.145598	0.329358	0.464201	0.0644259	-0.301277	0.222985	-0.0582577	-0.212952	0.241849
gbr.25.136	0.754245	0.243783	0.500875	0.186838	0.315118	-0.288226	-0.344777	-0.321698	-0.312168	-0.634058	0.007599	-0.160342	-0.210257	-0.0991129	-0.152116
gbr.4.122	0.227686	0.6804	0.84965	0.0970204	0.49753	-0.238914	-0.774912	-0.76444	-0.2259	-0.457483	0.0797466	-0.212425	-0.244408	-0.237936	-0.163359
gbr.662.1	-0.166378	-0.225957	0.223315	0.562017	0.170333	-0.366416	0.15486	-0.319376	0.177551	0.162798	-0.443526	-0.386308	-0.473017	-0.481789	-0.463521
gbr.41.13_gbr.41.14	-0.452804	-0.654243	-0.877307	-0.164745	-0.401265	0.500485	0.791189	0.838404	0.455589	0.715893	-0.0246557	0.19414	0.205482	0.210681	0.173469
gbr.196.44	-0.0682598	-0.466467	-0.0861966	0.599231	-0.128527	0.173142	0.35991	0.161257	0.153423	-0.285286	-0.223655	-0.308035	-0.56691	-0.576576	-0.388526
gbr.183.56	0.198937	-0.28903	0.255497	0.582403	0.223723	-0.259236	0.121647	-0.18002	-0.194144	-0.354812	-0.0393933	-0.553366	-0.577672	-0.322533	-0.615162
gbr.173.11	-0.367395	-0.313076	-0.624902	-0.381489	-0.306535	0.406904	0.357438	0.663202	-0.247773	0.0865547	0.606645	0.185971	0.426133	0.61744	0.210501
gbr.37.94	0.786929	0.541124	0.44165	-0.200682	0.0542312	-0.181111	-0.489163	-0.356893	-0.194738	-0.367873	0.0841917	0.167187	0.0515365	-0.0424716	0.189084
gbr.126.43	-0.113258	-0.40762	-0.547603	-0.106824	-0.32169	0.206991	0.441815	0.597707	-0.0671069	0.0574839	0.117169	0.0987656	0.249412	0.402431	0.123549
gbr.412.8	0.221311	-0.302635	0.266634	0.692276	0.205758	-0.278954	0.164928	-0.314729	0.019624	-0.100777	-0.213575	-0.56847	-0.704221	-0.600267	-0.646328
gbr.145.21	0.209177	-0.112255	0.323393	0.413027	0.0897463	-0.502013	0.0820127	-0.376193	-0.188991	-0.0061554	-0.117984	-0.426845	-0.386375	-0.246241	-0.475857
gbr.6.43	-0.145676	0.0827201	0.379434	0.241071	0.270579	-0.209706	-0.165647	-0.395155	-0.347595	-0.193273	0.240221	-0.445576	-0.289007	-0.0575581	-0.416879
gbr.117.45	0.0106779	0.178594	-0.404038	-0.654559	-0.340327	0.319874	-0.022186	0.434724	0.0329103	0.0674292	0.180228	0.672359	0.669548	0.473515	0.716387
gbr.7.51	0.45251	0.399498	-0.00689051	-0.531162	-0.207704	0.0599822	-0.257748	0.0159588	0.0747837	0.0444579	0.0246094	0.654389	0.458423	0.158041	0.604993
gbr.72.143_gbr.72.144	0.246396	0.34936	0.263892	-0.136789	0.0584101	0.145018	-0.313974	-0.0754221	-0.0571556	-0.347633	0.13093	0.0560402	-0.0502146	-0.0381845	0.0967613
gbr.66.4	-0.462266	-0.313629	-0.639966	-0.239423	-0.344064	0.450023	0.484091	0.56942	0.716041	0.88344	-0.25784	0.319606	0.225096	0.0400022	0.317686
gbr.143.14	-0.129948	0.231259	-0.395472	-0.736724	-0.357102	0.314352	0.0067747	0.388795	0.205998	0.414644	0.104414	0.641286	0.701894	0.508494	0.718608
gbr.30.8	0.344873	0.840362	0.65127	-0.315056	0.139832	-0.232949	-0.781328	-0.65506	-0.126018	-0.215206	0.049072	0.247823	0.12524	-0.0858158	0.263028
gbr.101.46	0.284088	-0.00558638	0.670767	0.681982	0.325508	-0.648376	-0.134395	-0.706301	-0.439227	-0.470446	-0.0813986	-0.672338	-0.674566	-0.485662	-0.729057
gbr.421.2	-0.227647	-0.422613	-0.0525441	0.538829	0.13163	-0.0257272	0.308553	-0.0259427	0.291453	0.336975	-0.303262	-0.533923	-0.454957	-0.284394	-0.507112
gbr.92.23	0.0134868	-0.688285	-0.0386483	0.856059	0.169297	-0.197593	0.488666	0.0256655	0.0721462	-0.174454	-0.398981	-0.57936	-0.66714	-0.520669	-0.66604
gbr.103.19	-0.137189	-0.584766	-0.0075439	0.77617	0.336427	-0.0231886	0.382795	0.0649218	0.157134	-0.203907	-0.355314	-0.519874	-0.615982	-0.487057	-0.586596
gbr.5.38	-0.0238169	-0.430303	-0.589266	-0.122184	-0.291044	0.323325	0.584555	0.542957	0.626045	0.715173	-0.297782	0.297667	0.0779123	-0.102697	0.235057
gbr.76.19	0.308238	0.45544	-0.122909	-0.774168	-0.3055	0.175845	-0.243745	0.153893	-0.0506515	0.0540411	0.276699	0.727405	0.621035	0.382985	0.719215
gbr.60.79	0.364126	-0.126802	-0.182318	-0.135828	-0.185491	0.235597	0.177798	0.392072	0.00202014	-0.0814531	0.206375	0.0883699	0.0659343	0.188575	0.103951
gbr.223.28	0.0265496	-0.494294	-0.237543	0.351711	-0.0916309	0.0187744	0.529957	0.212108	0.342629	0.329838	-0.384455	-0.197206	-0.303266	-0.249857	-0.236693
gbr.105.15	0.0059695	-0.556199	0.151763	0.856279	0.34629	-0.307866	0.379496	-0.15176	0.0867996	-0.123086	-0.440185	-0.600483	-0.70952	-0.578279	-0.697618
gbr.40.7	-0.32739	-0.432628	-0.595252	-0.234371	-0.210476	0.169145	0.441063	0.62197	-0.326041	0.0327359	0.452703	0.138155	0.431969	0.638413	0.13667
gbr.58.47	0.426472	0.0827238	0.0751358	-0.0931962	0.0181808	0.127636	-0.0439171	-0.070503	0.164847	0.0996697	-0.0294787	0.0923627	-0.125269	-0.199118	0.0422676
gbr.212.7	-0.106246	-0.00499478	0.136535	0.285857	-0.0771484	0.292329	-0.074937	0.0071385	-0.000610076	-0.327074	0.191255	-0.335588	-0.428144	-0.296276	-0.30752
gbr.262.16	0.422181	0.465154	0.923645	0.327559	0.565497	-0.489644	-0.614006	-0.826973	-0.500432	-0.604084	0.17587	-0.525976	-0.445986	-0.217536	-0.500948
gbr.111.56	-0.271623	-0.452796	-0.438165	0.109762	-0.159523	0.658797	0.446217	0.532781	0.175647	0.04084	0.266631	-0.143755	-0.223461	-0.10785	-0.1354
gbr.11.59_gbr.11.60	0.0761866	-0.128649	0.173714	0.387601	0.16289	0.0704198	0.155141	-0.112887	0.317239	-0.135565	-0.421496	-0.0248205	-0.445035	-0.677387	-0.13425
gbr.234.18	0.158945	-0.564661	0.0884836	0.84851	0.108887	-0.182649	0.430505	-0.0981227	0.0735804	-0.222348	-0.378284	-0.591403	-0.789849	-0.682727	-0.678643
gbr.314.18	-0.0677547	-0.718479	-0.0229926	0.882505	0.19844	-0.189608	0.568225	0.0180788	0.182359	-0.0437907	-0.474092	-0.593981	-0.754632	-0.630112	-0.713525
gbr.117.50	0.441295	0.77037	0.638191	-0.220252	0.0703547	-0.117183	-0.748988	-0.532635	-0.24646	-0.483033	0.189346	0.122905	-0.00804306	-0.105753	0.166481
gbr.419.6	-0.229294	-0.681509	-0.561191	0.298212	-0.122934	0.535105	0.711541	0.690007	0.509994	0.218851	-0.242632	-0.0820409	-0.28026	-0.267173	-0.127022
gbr.98.13	0.398429	0.595071	0.607472	-0.148096	0.14652	-0.372335	-0.646724	-0.585821	-0.573194	-0.484956	0.338939	-0.0580457	0.0610601	0.136488	-0.0142214
gbr.151.56	0.295682	0.137991	0.014864	-0.293721	0.0336284	-0.0984327	-0.0914678	0.0387503	-0.228464	-0.299711	0.0900963	0.515292	0.353026	0.136879	0.366274
gbr.256.26	0.450129	-0.13302	0.442627	0.705165	0.228496	-0.304543	0.0040724	-0.384184	0.105274	-0.294181	-0.446891	-0.451396	-0.716084	-0.703858	-0.516758
gbr.4.119	0.306153	-0.399209	0.046571	0.5514	0.0731974	-0.267078	0.320971	-0.121807	0.0893707	0.00672951	-0.344816	-0.353425	-0.479024	-0.471252	-0.401447
gbr.190.33	-0.117496	-0.561573	0.0183489	0.738638	0.280108	-0.168651	0.391425	-0.0295229	-0.0180668	-0.21722	-0.271326	-0.514851	-0.572847	-0.447878	-0.596877
gbr.181.32	-0.27285	-0.717928	-0.678937	0.148514	-0.360152	0.456263	0.778192	0.737407	0.205243	0.142549	0.0159635	0.0236347	-0.1068	-0.0580225	-0.049426
gbr.262.12	-0.398479	-0.116046	-0.166161	0.0283211	-0.145641	0.151227	0.162789	0.168194	0.084154	0.1361	-0.0677189	-0.0526273	0.025774	0.0916311	-0.0160504
gbr.40.184	0.519938	0.317386	0.797875	0.478831	0.423199	-0.572852	-0.442291	-0.709606	-0.336032	-0.589779	-0.123645	-0.436852	-0.480949	-0.377761	-0.438936
gbr.2.173	-0.0257581	0.219181	-0.04887	-0.27391	-0.128691	0.133159	-0.172046	-0.0293143	0.0352347	0.32713	0.214246	-0.0516669	0.218863	0.315625	0.115952
gbr.216.39	-0.11643	-0.534459	0.131559	0.869473	0.282575	-0.125722	0.311484	-0.0993666	0.149561	-0.172889	-0.371847	-0.657027	-0.755738	-0.58915	-0.719194
gbr.152.17	0.779672	0.290854	0.397746	-0.00833953	0.128774	-0.328234	-0.253465	-0.376984	-0.0535106	-0.132017	-0.104668	0.0426485	-0.127687	-0.215992	0.00556223
gbr.32.103_gbr.32.105	-0.370702	-0.197683	-0.284167	-0.087897	0.134967	0.0838713	0.134365	0.217174	-0.0453028	0.0551874	0.0239573	0.154657	0.283689	0.23522	0.156729
gbr.142.61	0.38673	-0.0823475	0.348268	0.425683	0.120026	-0.426094	0.0160713	-0.296342	-0.220127	-0.21029	-0.131862	-0.468533	-0.410092	-0.171626	-0.487439
gbr.202.18	0.249539	0.724687	0.0632756	-0.837463	-0.272918	0.193592	-0.527642	-0.0479468	-0.0943668	-0.0180633	0.34428	0.699111	0.633199	0.362802	0.754067
gbr.100.51	-0.149268	0.271915	0.450586	0.182301	0.278293	-0.211389	-0.309891	-0.424643	-0.128687	-0.0722974	-0.0159634	-0.364133	-0.204644	-0.0505495	-0.289966
gbr.155.17	-0.354721	-0.551908	-0.109031	0.512865	0.465474	-0.261824	0.388594	0.0806206	-0.0123941	0.1462	-0.26474	-0.511821	-0.227038	0.0756959	-0.516418
gbr.9.46	0.402833	0.269037	0.690499	0.457584	0.30149	-0.354747	-0.400807	-0.563033	-0.212957	-0.551169	-0.0999185	-0.404306	-0.527734	-0.425353	-0.431357
gbr.210.12	-0.237601	-0.869627	-0.704311	0.245708	-0.329036	0.197921	0.913987	0.669333	0.110333	0.261	-0.0609217	-0.0777478	-0.0938556	0.00496633	-0.165761
gbr.40.116	0.105687	0.374675	0.13178	-0.444131	-0.0369424	-0.146318	-0.296415	-0.0758218	-0.297053	0.130554	0.437427	0.0370184	0.370897	0.60565	0.14995
gbr.221.90_gbr.221.91	0.246323	0.140626	0.441227	0.224215	0.0855065	-0.448965	-0.112496	-0.46842	-0.442397	-0.350687	0.0798261	-0.259269	-0.238564	-0.174504	-0.272444
gbr.75.4	0.366938	0.570005	0.61523	-0.136794	0.446795	-0.249687	-0.604319	-0.449559	-0.391396	-0.353838	0.283052	-0.206543	0.0408554	0.3036	-0.0796204
gbr.248.6	0.56663	0.539872	0.575495	-0.0291892	0.230099	-0.0598969	-0.60609	-0.393507	-0.259593	-0.550586	0.189436	-0.104469	-0.127127	-0.0166603	-0.0361425
gbr.5.95	-0.250942	-0.0678654	-0.385048	-0.444703	-0.281804	-0.118416	0.175237	0.213807	-0.233739	0.294264	0.243262	0.374048	0.592066	0.519214	0.369289
gbr.55.40	0.29674	0.39853	0.849933	0.408807	0.531494	-0.472084	-0.565976	-0.783544	-0.434895	-0.528118	0.0968381	-0.604149	-0.454655	-0.192514	-0.548428
gbr.1.257	-0.163714	-0.758082	-0.47011	0.501604	-0.241622	0.323152	0.697528	0.488247	0.350661	0.205577	-0.147572	-0.337607	-0.482426	-0.392201	-0.393551
gbr.50.52	-0.0645367	-0.585141	-0.232017	0.479995	0.164521	0.328506	0.5088	0.37829	0.196159	-0.117882	-0.118909	-0.350061	-0.479315	-0.31418	-0.386418
gbr.244.4	-0.294628	-0.51221	-0.651059	-0.149205	-0.274097	0.252588	0.680187	0.594536	0.297257	0.645589	-0.0781602	0.156794	0.232109	0.261131	0.142396
gbr.384.9	-0.219277	-0.368961	-0.781428	-0.399767	-0.359217	0.587081	0.488495	0.880942	0.234551	0.390264	0.207368	0.310137	0.427847	0.519754	0.360624
gbr.46.39	0.427765	-0.207462	0.49616	0.812562	0.289647	-0.390753	0.042703	-0.450817	-0.0385695	-0.370903	-0.335504	-0.657061	-0.830818	-0.693531	-0.715344
gbr.174.5	0.0311831	0.0527881	0.109174	0.121816	0.0648635	-0.0419051	-0.129278	-0.0488064	-0.0845046	-0.0653187	0.0533463	-0.322114	-0.0974047	0.125073	-0.212093
gbr.139.3	-0.647405	-0.526251	-0.597376	-0.0125151	-0.169754	0.137631	0.593557	0.52645	0.167251	0.282591	-0.181073	0.26057	0.251213	0.121017	0.164167
gbr.6.231	-0.356487	-0.398937	-0.846337	-0.486466	-0.413189	0.504187	0.54779	0.883315	0.183489	0.34149	0.18494	0.569221	0.576001	0.484569	0.523659
gbr.39.53	0.286933	0.627408	0.29431	-0.422922	0.103416	0.12124	-0.561875	-0.194851	0.0141447	-0.0349484	0.125714	0.165012	0.264358	0.281506	0.311409
gbr.35.53	0.288936	-0.224529	0.460893	0.720987	0.294361	-0.390273	0.00480451	-0.396141	-0.303155	-0.465755	0.0212284	-0.70424	-0.738893	-0.477015	-0.766107
gbr.424.8	-0.263065	-0.0751089	0.233413	0.375198	0.330193	-0.202139	-0.0550693	-0.233854	0.00442484	0.100491	-0.118355	-0.547281	-0.288395	-0.00865635	-0.46283
gbr.74.24_gbr.74.25	0.204754	0.0621407	0.721661	0.659456	0.457322	-0.523922	-0.260267	-0.689488	-0.440855	-0.620167	-0.0109742	-0.652417	-0.652225	-0.443411	-0.699806
gbr.81.2	0.174101	0.419543	0.292507	-0.250657	-0.106454	-0.437445	-0.400897	-0.344054	-0.303507	-0.183507	0.0410037	0.256388	0.273245	0.145703	0.205229
gbr.184.22	-0.442514	-0.665342	-0.844167	-0.0928942	-0.265399	0.441621	0.706284	0.849841	0.313358	0.48136	-0.0166235	0.136005	0.241475	0.322808	0.132602
gbr.58.176	-0.125557	-0.550005	-0.169565	0.444922	0.155371	-0.154016	0.417755	0.165322	-0.127216	-0.179693	-0.0881339	-0.209381	-0.215202	-0.139044	-0.33309
gbr.165.1	0.126783	-0.473868	0.149765	0.830185	0.128146	-0.241748	0.320281	-0.138116	0.117191	-0.290714	-0.52106	-0.444088	-0.69836	-0.689232	-0.571807
gbr.2.113	-0.19528	-0.323849	-0.72702	-0.349384	-0.492038	0.646941	0.462943	0.808362	0.451464	0.371588	0.0113839	0.42788	0.280912	0.167008	0.428164
gbr.274.24	0.0984859	-0.478277	-0.155581	0.429012	-0.0404968	0.222504	0.422122	0.274568	0.26271	-0.123002	-0.2108	-0.149463	-0.48139	-0.49903	-0.273655
gbr.104.54	0.492394	-0.11488	0.182943	0.331318	0.128183	-0.195034	0.0408652	-0.133338	0.0472502	-0.13648	-0.253094	-0.267827	-0.377162	-0.282052	-0.266522
gbr.196.40	-0.247554	-0.397623	-0.77376	-0.350473	-0.331878	0.483187	0.525317	0.855255	0.33307	0.363356	0.00524851	0.465323	0.465771	0.39125	0.462468
gbr.271.24	0.670325	0.0546128	0.278943	0.185736	0.159841	-0.155307	-0.105965	-0.078998	-0.117992	-0.423915	-0.106339	-0.121102	-0.210525	-0.0918704	-0.132704
gbr.219.25_gbr.219.26	0.179851	0.0120422	-0.473721	-0.477309	-0.3068	0.425941	0.14347	0.545671	0.401191	0.180805	-0.134756	0.703394	0.484942	0.159931	0.708827
gbr.198.15	-0.0631884	-0.0957254	0.168486	0.336298	0.0385607	-0.0264212	0.0419663	-0.213151	0.266589	0.272723	-0.117757	-0.396335	-0.506016	-0.428414	-0.432872
gbr.9.103	0.792497	-0.0471037	0.188515	0.230001	-0.0428962	-0.255804	0.0637062	-0.230276	0.0105298	-0.122065	-0.233626	-0.0877703	-0.300204	-0.364612	-0.12081
gbr.39.32	-0.317063	-0.55998	-0.827997	-0.164642	-0.383796	0.66684	0.668289	0.942772	0.50886	0.370697	-0.111109	0.362474	0.207107	0.118031	0.322036
gbr.85.11_gbr.85.12	0.195013	0.403048	-0.09761	-0.614358	-0.253012	0.265155	-0.263177	0.1927	-0.0147884	-0.173005	0.176407	0.713574	0.520802	0.238858	0.672811
gbr.212.8	0.0938639	-0.266925	0.147213	0.568981	0.0252106	-0.0441495	0.1813	-0.1492	0.325037	0.0917208	-0.369037	-0.389257	-0.639916	-0.647941	-0.47339
gbr.218.28	0.153473	-0.640763	-0.0620998	0.796328	-0.0133884	-0.143703	0.51986	0.0235397	0.203165	-0.0266938	-0.481435	-0.511682	-0.70466	-0.628017	-0.599133
gbr.72.125	0.00169328	-0.740583	-0.328565	0.572663	-0.146533	-0.130505	0.678195	0.194529	0.271531	0.2392	-0.464631	-0.233446	-0.394705	-0.436884	-0.357275
gbr.90.105	0.107633	-0.389518	0.197306	0.692854	0.156726	-0.206383	0.17611	-0.177403	-0.26996	-0.280116	0.13255	-0.792256	-0.67651	-0.302128	-0.79472
gbr.7.23	0.528805	0.256368	0.827088	0.455188	0.561347	-0.693098	-0.390997	-0.783314	-0.38325	-0.47118	-0.139708	-0.457149	-0.455017	-0.31969	-0.50597
gbr.90.148	0.224208	-0.22295	0.0749941	0.283517	-0.0625305	-0.369619	0.206603	-0.18114	-0.110128	-0.126694	-0.245477	0.0257182	-0.196289	-0.334406	-0.156917
gbr.34.71	-0.27008	-0.46741	-0.835351	-0.397336	-0.463641	0.312797	0.618984	0.787434	0.239651	0.535049	0.0337808	0.475197	0.491444	0.402445	0.423891
gbr.144.42	0.323905	0.551119	0.00923736	-0.760763	-0.12884	0.00834202	-0.363327	-0.0150451	-0.1088	0.0425402	0.197917	0.687778	0.707506	0.467781	0.729858
gbr.269.10	-0.496018	0.146378	-0.447837	-0.677797	-0.275695	0.419327	0.0347342	0.401935	0.125535	0.378345	0.254564	0.586019	0.633635	0.453402	0.595698
gbr.425.3	0.304256	-0.0980175	0.550797	0.709866	0.428256	-0.369333	-0.118312	-0.467715	-0.383135	-0.565207	0.00373749	-0.771628	-0.671841	-0.334082	-0.752072
gbr.106.42	0.0377835	0.336857	-0.0341958	-0.407583	-0.0413168	0.388422	-0.271798	0.0839556	0.0206378	-0.1517	0.204707	0.417518	0.318118	0.149793	0.464383
gbr.73.17	0.730172	0.185474	0.445945	0.0949426	0.138598	-0.615718	-0.214138	-0.485271	-0.449397	-0.21263	0.0984462	-0.24968	-0.134068	0.0454642	-0.243478
gbr.428.3	0.298311	-0.429652	0.141519	0.614862	0.449046	-0.369971	0.247107	-0.154786	-0.0668533	-0.297416	-0.392312	-0.323769	-0.422217	-0.361724	-0.424973
gbr.46.26	0.389275	0.690372	0.223391	-0.626606	-0.181529	0.0190655	-0.496472	-0.257109	-0.0484101	0.0577624	0.209053	0.478263	0.375988	0.154532	0.51922
gbr.383.3_gbr.383.4_gbr.383.7	0.112503	0.0613256	-0.272066	-0.502121	-0.143706	-0.118333	0.0649059	0.228888	-0.164165	0.212731	0.139321	0.437724	0.655632	0.608539	0.476645
gbr.176.15	-0.113776	-0.639264	-0.302522	0.411322	-0.0852033	-0.160292	0.54932	0.259068	-0.0856949	-0.128175	-0.167508	-0.106492	-0.204902	-0.197608	-0.256813
gbr.467.11	-0.214445	0.240733	-0.274455	-0.529724	-0.164271	0.529925	-0.194549	0.300499	-0.0451019	-0.104947	0.414616	0.446397	0.482233	0.352747	0.528508
gbr.131.8	0.308449	0.640078	0.330008	-0.393865	0.0231354	0.021249	-0.548367	-0.267967	0.0392182	-0.082068	0.060957	0.35642	0.292179	0.0977474	0.416732
gbr.102.23	0.0941226	-0.422	0.137682	0.729235	0.244566	-0.272254	0.270612	-0.195169	0.111888	-0.0431267	-0.441644	-0.516855	-0.563601	-0.479653	-0.557046
gbr.383.1	0.831798	0.195023	0.265343	0.0034585	-0.0575482	-0.159893	-0.130442	-0.239602	0.00629035	-0.162077	-0.12283	0.11981	-0.160838	-0.301836	0.0653116
gbr.40.115	-0.63003	-0.409892	-0.71719	-0.206262	-0.221603	0.647618	0.433929	0.803703	0.382412	0.383813	0.101637	0.188426	0.27163	0.311469	0.223237
gbr.221.12	-0.360534	-0.117516	-0.554943	-0.501108	-0.426674	0.478177	0.190718	0.54169	-0.0115094	0.417978	0.610067	0.171084	0.408987	0.560208	0.243511
gbr.41.57	0.0503799	-0.298902	0.331192	0.811295	0.238345	-0.24286	0.111796	-0.360315	-0.0106215	-0.135583	-0.212374	-0.792093	-0.800371	-0.562537	-0.797757
gbr.233.3	0.485782	0.183874	0.534703	0.234513	0.252126	-0.434869	-0.238673	-0.44884	-0.435887	-0.425927	0.0971318	-0.342572	-0.309048	-0.0889748	-0.358578
gbr.40.29	0.0506089	-0.182583	-0.169479	0.084715	-0.234568	0.310355	0.29368	0.291863	0.400963	0.0417452	-0.307693	0.178976	-0.195095	-0.362919	0.0915049
gbr.60.15	0.410685	0.0152711	0.0582436	0.0713315	-0.0750305	-0.13591	0.00205094	-0.0509748	0.355952	0.215128	-0.352054	0.118148	-0.148255	-0.315763	0.0385228
gbr.7.7	0.282265	0.639049	0.841982	0.141998	0.346791	-0.341731	-0.690943	-0.777798	-0.334287	-0.445857	0.12557	-0.352026	-0.303428	-0.200774	-0.274105
gbr.60.18	0.775829	0.656984	0.623096	-0.235728	0.157812	-0.283471	-0.624566	-0.519074	-0.366852	-0.387996	0.258125	0.00801038	0.0194101	0.0788572	0.0549989
gbr.26.25	-0.183882	-0.268944	-0.721986	-0.451696	-0.640666	0.533677	0.44277	0.781163	0.142173	0.265303	0.275783	0.454472	0.407335	0.358116	0.434174
gbr.123.21	0.504658	0.529663	0.149471	-0.523541	-0.201264	0.134033	-0.404709	-0.0131822	-0.103442	-0.126711	0.280168	0.329531	0.313686	0.310333	0.395914
gbr.60.75	0.733181	-0.178629	0.104002	0.340324	-0.0910731	-0.190221	0.151798	-0.13802	0.0805336	-0.186035	-0.323234	-0.0673967	-0.375208	-0.509393	-0.143748
gbr.82.29	0.232389	-0.471221	0.0471789	0.679978	0.0399764	-0.0999588	0.341178	0.0490909	0.0374294	-0.311119	-0.286619	-0.484501	-0.608597	-0.453103	-0.526336
gbr.13.40	0.134355	0.0848616	0.309003	0.242025	0.20992	-0.199193	-0.0864008	-0.270283	0.127217	0.156509	-0.197072	-0.374571	-0.288515	-0.12694	-0.299673
gbr.7.180	0.0158769	0.373982	-1.05392e-05	-0.482434	-0.171903	-0.0262268	-0.167654	-0.118586	-0.032699	0.152673	0.0835096	0.475462	0.426933	0.145072	0.490055
gbr.130.44	0.134886	-0.456971	0.235542	0.751244	0.204382	-0.250994	0.358268	-0.190225	0.00203214	-0.192847	-0.235586	-0.555567	-0.763582	-0.640933	-0.682659
gbr.63.8	-0.216901	-0.847377	-0.670203	0.227643	-0.335114	0.0396447	0.916748	0.578853	0.108268	0.390529	-0.122259	-0.0679262	-0.0562705	0.0291818	-0.16748
gbr.3.126	0.407919	-0.0640503	0.603503	0.714678	0.319861	-0.643624	-0.110531	-0.673524	-0.272667	-0.340465	-0.272132	-0.652097	-0.669866	-0.505771	-0.705452
gbr.553.6	0.61909	0.36894	0.085094	-0.295428	-0.114398	0.201136	-0.334775	-0.0196435	0.118927	-0.179986	0.0342156	0.348082	0.149932	-0.0525766	0.401776
gbr.13.49	0.391307	-0.173216	0.411022	0.608313	0.0690106	-0.566813	0.0726243	-0.455074	-0.380935	-0.333992	-0.0990444	-0.586493	-0.548567	-0.340949	-0.626901
gbr.144.43	0.0597462	-0.730796	-0.310733	0.471774	-0.179144	-0.268568	0.770484	0.23533	0.087989	0.221518	-0.400086	-0.207129	-0.282239	-0.226136	-0.327085
gbr.188.45	0.00746695	0.347484	0.226485	-0.102285	-0.0863598	0.343718	-0.379477	-0.0594353	-0.226078	-0.45196	0.52986	-0.0843829	-0.130069	-0.0293775	-0.0266223
gbr.279.9	0.000589397	-0.0135962	-0.381567	-0.456253	-0.34496	0.146019	0.129599	0.377357	0.0327742	0.381078	0.302374	0.31401	0.45325	0.458303	0.358139
gbr.50.21	-0.421508	-0.487799	-0.460174	0.0346651	-0.0669707	-0.0262001	0.47265	0.41863	-0.253961	0.143252	0.182394	-0.135454	0.239376	0.495375	-0.108153
gbr.153.37	-0.42064	0.407409	-0.243085	-0.684149	-0.163167	0.647019	-0.272011	0.287422	0.234997	0.293929	0.378603	0.428352	0.476198	0.364426	0.546057
gbr.55.73	0.62609	0.233537	0.479438	0.216315	0.211734	-0.272445	-0.287079	-0.396992	-0.0643091	-0.250533	-0.17824	-0.249051	-0.287015	-0.188703	-0.209882
gbr.4.80	-0.288006	0.0955235	-0.427163	-0.580399	-0.326205	0.296144	0.115762	0.312726	0.388941	0.578721	-0.0625802	0.691659	0.532496	0.168553	0.640004
gbr.39.73	-0.0293843	0.249572	0.1388	-0.235992	0.160462	0.20597	-0.296101	0.0524348	-0.300741	-0.28477	0.552227	-0.0545007	0.131658	0.365469	0.0271253
gbr.141.25	0.289412	0.260864	0.514434	0.189498	0.38825	-0.3432	-0.267257	-0.461465	0.0176299	-0.248245	-0.386773	0.0465594	-0.160242	-0.365256	-0.0417573
gbr.55.45	-0.309992	-0.184696	-0.654462	-0.504564	-0.373647	0.28025	0.39587	0.552321	0.310413	0.729079	-0.00461087	0.442892	0.590619	0.472319	0.494103
gbr.150.31	-0.275294	-0.80292	-0.815154	0.0524701	-0.361807	0.217759	0.88242	0.736892	0.186177	0.43756	-0.0879599	0.0761482	0.132769	0.197974	0.0220495
gbr.108.14	0.246819	0.424163	0.806012	0.419638	0.384059	-0.353024	-0.554441	-0.791823	-0.0903679	-0.367522	-0.180219	-0.445575	-0.55365	-0.544906	-0.435702
gbr.131.43	0.457337	0.228398	0.824118	0.510649	0.463448	-0.71974	-0.358016	-0.820528	-0.396251	-0.437572	-0.115681	-0.542431	-0.540751	-0.379981	-0.582191
gbr.179.23	-0.102455	0.652758	-0.019094	-0.837104	-0.176141	0.218156	-0.491501	-0.00333545	-0.0743998	0.0592043	0.354687	0.733273	0.726282	0.440392	0.761804
gbr.264.40	-0.014242	-0.190757	0.14461	0.279814	0.266143	-0.504717	0.176041	-0.223941	-0.249841	0.0670002	-0.133993	-0.296688	-0.0909126	0.0857861	-0.332652
gbr.173.16	-0.226724	0.23367	0.0690145	-0.361777	0.231282	-0.159434	-0.264274	-0.0169986	-0.477258	-0.0835422	0.430047	0.023122	0.475887	0.752735	0.0903428
gbr.90.45	0.486296	0.0558054	0.437815	0.41107	0.230344	-0.298849	-0.179556	-0.391497	-0.260739	-0.464071	-0.0657637	-0.3989	-0.404927	-0.273105	-0.368154
gbr.134.33	-0.07873	0.393956	0.52878	0.152172	0.240396	-0.234693	-0.488163	-0.539413	-0.0399742	0.0369227	-0.00995198	-0.41575	-0.203177	-0.0558848	-0.296103
gbr.348.1	0.0833244	-0.0498644	0.0277146	0.0865111	-0.16836	0.0571593	0.00406732	0.0351591	-0.327289	-0.114001	0.436087	-0.413299	-0.13048	0.238542	-0.310049
gbr.3.184	0.0296056	0.436262	0.108934	-0.395112	0.0624613	0.21041	-0.386827	0.0130845	-0.0110703	-0.127705	0.146709	0.236525	0.335431	0.313398	0.355345
gbr.214.25	0.228736	-0.177375	-0.42844	-0.15951	-0.283726	0.358608	0.252559	0.522492	0.348323	0.0965054	-0.158109	0.358215	0.192976	0.0595792	0.36485
gbr.7.17	0.448477	-0.402167	0.0305968	0.474048	0.0976989	-0.161514	0.307858	0.0750525	-0.131335	-0.30348	-0.11908	-0.35719	-0.384015	-0.189551	-0.388804
gbr.399.9	0.548171	-0.408347	0.0728673	0.554809	-0.0205432	-0.26423	0.340452	-0.0720024	-0.105452	-0.290851	-0.204495	-0.283942	-0.494456	-0.462644	-0.383856
gbr.8.106	0.524731	0.680125	0.632115	-0.160432	0.245613	-0.079857	-0.647581	-0.426851	-0.174772	-0.493449	0.0637674	0.0657952	-0.0307829	-0.0570239	0.111003
gbr.68.46_gbr.68.47	0.0493461	0.190377	0.0664242	-0.119712	0.152094	0.00777123	-0.154371	0.00956873	0.0969415	0.0714927	-0.123659	0.0407612	0.149826	0.206428	0.133638
gbr.84.70	0.130931	-0.211116	0.479027	0.787867	0.31429	-0.590058	0.0265728	-0.485991	-0.232191	-0.42444	-0.341653	-0.579292	-0.624358	-0.495475	-0.669581
gbr.49.27_gbr.49.28_gbr.49.30	-0.397779	-0.683697	-0.892724	-0.154058	-0.361084	0.357469	0.825562	0.83229	0.428056	0.672394	-0.166776	0.29936	0.329041	0.253615	0.276841
gbr.263.23	0.427203	0.499272	0.852905	0.237134	0.431933	-0.667333	-0.600518	-0.85242	-0.427551	-0.412605	-0.0283392	-0.348802	-0.290215	-0.183665	-0.342062
gbr.42.72	-0.0097887	-0.116289	0.264292	0.44536	0.121101	-0.613583	0.0705816	-0.432343	-0.228388	-0.0579481	-0.299265	-0.387799	-0.268732	-0.199224	-0.425026
gbr.192.11_gbr.192.12	0.438169	0.126123	0.782049	0.647323	0.453904	-0.64118	-0.317576	-0.787079	-0.45654	-0.60193	-0.0770756	-0.645859	-0.644044	-0.459918	-0.670108
gbr.37.111	0.0263494	0.367458	0.543537	0.145419	0.167388	-0.161678	-0.471404	-0.437672	-0.438048	-0.387116	0.444687	-0.480021	-0.234467	0.0603584	-0.375048
gbr.292.1_gbr.292.10_gbr.292.13	-0.0703329	0.0524426	-0.216357	-0.312313	-0.214197	0.0242597	0.0295825	0.203568	-0.0524916	-0.0116875	0.0216628	0.433474	0.454368	0.278947	0.443947
gbr.2.33	0.172804	0.162185	0.508245	0.268904	0.681686	-0.15832	-0.368632	-0.328617	-0.410334	-0.572332	0.279242	-0.459923	-0.26	0.0646511	-0.397015
gbr.81.176	0.453076	-0.249672	0.306735	0.699108	0.239179	-0.24451	0.111991	-0.259432	0.237144	-0.101379	-0.42063	-0.52096	-0.727523	-0.659682	-0.554707
gbr.60.65	0.19621	-0.0660242	-0.451372	-0.440244	-0.306341	0.439988	0.230205	0.631916	0.202018	0.19773	0.149575	0.34549	0.352785	0.394708	0.404032
gbr.294.1	-0.20667	0.125133	-0.336815	-0.471405	-0.329131	0.257824	0.0104368	0.364789	0.153994	0.210025	0.0436203	0.459747	0.482839	0.339553	0.497752
gbr.79.57	0.0240713	-0.0151177	-0.460926	-0.499924	-0.363347	0.219834	0.19525	0.387718	0.316167	0.335899	-0.170347	0.80106	0.546003	0.134416	0.690754
gbr.49.6	0.103745	-0.603153	-0.240937	0.452287	-0.0644929	-0.204384	0.655083	0.250782	0.212082	0.208629	-0.505267	-0.192443	-0.23416	-0.201177	-0.251516
gbr.43.20	-0.25077	-0.0675141	0.124013	0.258831	0.215674	-0.0455876	-0.00636287	-0.0120532	-0.084617	-0.323258	-0.0527029	-0.126385	-0.114872	-0.0736817	-0.133005
gbr.60.36	0.0328418	0.552599	-0.0263314	-0.763341	-0.220193	0.196039	-0.407926	-0.0013123	-0.0830077	0.101485	0.379254	0.606794	0.594082	0.410307	0.607766
gbr.52.61	0.185952	0.561755	0.658081	0.0309668	0.275169	-0.454739	-0.599248	-0.735532	-0.301839	-0.279857	0.00148176	-0.117347	-0.0890561	-0.15832	-0.0945634
gbr.581.4	0.146491	-0.433897	-0.0661217	0.524343	0.0320274	-0.0294972	0.361142	0.0681986	0.269141	-0.0884203	-0.499403	-0.101903	-0.408377	-0.519891	-0.232189
gbr.55.21	-0.486157	-0.112858	-0.484565	-0.381965	-0.22044	0.12427	0.220777	0.312205	0.151649	0.637841	0.0852056	0.227576	0.501002	0.461205	0.317836
gbr.167.58	-0.0880694	-0.309648	-0.186302	0.237514	-0.0674079	0.388242	0.315561	0.406478	0.398269	-0.0210808	-0.248127	-0.0490141	-0.280632	-0.281392	-0.098774
gbr.109.9	0.192101	0.115554	0.567822	0.490745	0.242168	-0.403009	-0.30512	-0.524445	-0.381773	-0.59772	0.0338958	-0.443112	-0.454868	-0.332207	-0.492861
gbr.65.53	0.1048	-0.433081	0.13836	0.706064	0.298642	-0.301893	0.303014	-0.141908	0.0655755	-0.194414	-0.498215	-0.3735	-0.512773	-0.506597	-0.471738
gbr.327.11	-0.281566	-0.730511	-0.739811	0.00512795	-0.377206	0.213036	0.859109	0.664774	0.137432	0.465813	-0.00900611	0.0479385	0.0980048	0.179959	-0.0100807
gbr.167.41	0.101125	0.619112	0.572135	-0.031541	0.122396	-0.102226	-0.603094	-0.560903	0.18678	-0.0378479	-0.162918	0.0150767	-0.181701	-0.360838	0.0274468
gbr.409.3	-0.136265	-0.344206	-0.787468	-0.47179	-0.404389	0.490109	0.514327	0.867742	0.234025	0.377944	0.104594	0.501052	0.548902	0.516571	0.514698
gbr.6.127	-0.146404	-0.564299	-0.374382	0.428718	-0.174353	0.523327	0.517283	0.458992	0.476911	0.0704607	-0.221976	-0.216949	-0.504462	-0.508769	-0.250156
gbr.74.37	-0.131601	-0.836701	-0.481806	0.451898	-0.162774	0.0317464	0.81362	0.463856	-0.0425139	0.0166558	-0.0787683	-0.239118	-0.262903	-0.124868	-0.34418
gbr.614.2	0.6092	0.183161	0.511814	0.249257	0.174433	-0.353794	-0.253046	-0.357412	-0.293173	-0.444006	0.0246155	-0.354595	-0.33183	-0.108819	-0.34618
gbr.35.31	0.687724	-7.89936e-05	0.295599	0.300749	0.0973437	-0.11023	-0.0761922	-0.156696	-0.134442	-0.474335	-0.0203967	-0.20923	-0.365793	-0.280579	-0.223495
gbr.25.193	-0.271519	-0.12608	-0.384877	-0.197842	-0.116579	0.843868	0.118933	0.574006	0.353757	0.126653	0.387282	0.0948287	-0.0209688	0.0144154	0.131929
gbr.33.68	0.165905	0.538964	0.302215	-0.219332	-0.0952467	0.251355	-0.398956	-0.213839	0.40199	0.122235	-0.172633	0.185094	-0.074291	-0.280523	0.234841
gbr.205.33	0.489643	0.270244	0.00159004	-0.390895	-0.217175	-0.0685522	-0.176236	0.00207853	-0.0960049	-0.165455	0.0768428	0.554324	0.354871	0.0884854	0.470894
gbr.22.6	0.0291962	-0.375724	0.0979753	0.669696	0.314367	-0.027576	0.249507	-0.0581629	0.442189	0.0719663	-0.597823	-0.385245	-0.617316	-0.621476	-0.460017
gbr.93.30	0.219828	-0.493371	0.205801	0.738977	0.265103	-0.578914	0.412204	-0.273795	-0.17789	-0.170997	-0.43604	-0.501051	-0.516375	-0.39069	-0.594344
gbr.51.72	0.168984	0.45363	0.203936	-0.245899	-0.102111	0.00129954	-0.385986	-0.16304	-0.0229	-0.250636	-0.09052	0.404616	0.303393	0.0115154	0.436694
gbr.129.12	0.0182864	-0.430732	0.0557798	0.576277	0.157734	-0.0794388	0.323498	-0.043466	0.238558	0.0336053	-0.345472	-0.380816	-0.609669	-0.564707	-0.506072
gbr.272.4	-0.026582	0.437296	0.259111	-0.333767	0.157862	0.179137	-0.496584	-0.132239	-0.578987	-0.482956	0.81278	-0.0174343	0.211674	0.418078	0.0711182
gbr.139.79	0.216151	0.190185	0.604626	0.499036	0.407052	0.0245354	-0.319096	-0.421824	0.103493	-0.437086	-0.18721	-0.411674	-0.660351	-0.616149	-0.42374
gbr.49.50	0.302214	-0.102832	0.255079	0.47299	0.040258	-0.0307919	0.0198694	-0.0926999	0.091624	-0.338992	-0.223482	-0.310136	-0.539302	-0.479174	-0.361437
gbr.30.26	0.157926	0.403474	0.386797	-0.133768	0.270412	-0.216395	-0.45069	-0.273264	-0.543759	-0.472527	0.337598	-0.0918178	0.199286	0.388899	0.00524185
gbr.34.83	0.108782	-0.129709	0.269388	0.487644	0.251133	-0.25206	-0.0226456	-0.245531	-0.0223842	-0.396291	-0.308596	-0.135857	-0.366703	-0.505772	-0.260969
gbr.169.15	-0.333032	-0.273559	-0.0557595	0.338737	0.111816	0.0276069	0.223067	-0.0827793	0.386241	0.516905	-0.304791	-0.399995	-0.371635	-0.282482	-0.3847
gbr.102.29	-0.163828	-0.448857	-0.0371055	0.411648	0.0730347	-0.470621	0.383293	-0.0541434	-0.204532	0.025352	-0.17277	-0.328988	-0.20472	-0.0513639	-0.416939
gbr.113.8_gbr.113.9	-0.240407	-0.212007	-0.261875	-0.086304	0.231065	-0.128978	0.277322	0.239083	0.131786	0.260933	-0.37562	0.229742	0.393621	0.358019	0.223522
gbr.26.39	0.221823	0.386364	-0.131319	-0.623806	-0.20154	0.414241	-0.245426	0.25663	-0.0344091	-0.16621	0.339516	0.576493	0.492659	0.305006	0.632939
gbr.34.7	0.107525	-0.0969837	0.0355151	0.202445	0.00953858	0.346868	0.0363851	0.191805	0.084908	-0.279087	0.0690435	-0.225016	-0.341907	-0.161192	-0.219609
gbr.81.155	0.194722	-0.407214	0.276362	0.815006	0.400708	-0.220329	0.249598	-0.224514	0.0852471	-0.337652	-0.487354	-0.45259	-0.73048	-0.712228	-0.5906
gbr.55.8	0.0938481	-0.399471	0.179502	0.778185	0.109385	-0.193313	0.330416	-0.196698	0.368501	0.0902605	-0.657896	-0.51237	-0.737315	-0.726751	-0.578799
gbr.308.18	0.197699	0.218045	0.554621	0.379693	0.189035	-0.373135	-0.368992	-0.488116	-0.343929	-0.439863	0.0513658	-0.543279	-0.373823	-0.105851	-0.481423
gbr.44.41	-0.0515419	-0.24569	-0.596408	-0.32289	-0.447284	0.316882	0.398746	0.569451	0.249047	0.128198	-0.127857	0.688528	0.407548	0.0359796	0.582021
gbr.53.38	0.223143	0.485555	0.449718	-0.199924	0.16123	-0.187511	-0.486757	-0.265863	-0.414827	-0.39534	0.313139	-0.0485795	0.13177	0.339309	-0.000561197
gbr.1.14	0.257435	-0.348134	0.328467	0.810114	0.202972	-0.368137	0.175255	-0.254681	-0.176194	-0.468767	-0.296413	-0.629268	-0.712929	-0.500006	-0.703526
gbr.56.77	0.395692	0.340204	0.882481	0.496374	0.513091	-0.585475	-0.463383	-0.840178	-0.237696	-0.430024	-0.218566	-0.47425	-0.559993	-0.481726	-0.515374
gbr.74.21	0.216468	0.564605	0.0686305	-0.680865	-0.256101	0.000584405	-0.398383	-0.138238	-0.220732	-0.069167	0.321048	0.661103	0.566229	0.263587	0.630408
gbr.20.90	-0.298642	-0.197546	-0.250607	-0.0381824	0.0386989	0.0311059	0.167251	0.271506	-0.116033	0.0720577	0.104724	-0.0809936	0.254614	0.419424	6.17541e-05
gbr.294.19	-0.179623	-0.636979	-0.617075	0.155445	-0.225877	0.376527	0.711547	0.682064	0.408339	0.315639	-0.224809	0.0396083	-0.0575869	-0.0544133	0.0166423
gbr.510.6	0.241802	0.46866	-0.205222	-0.805829	-0.345467	0.24749	-0.258441	0.176472	0.0542596	0.113034	0.201955	0.854548	0.710448	0.341327	0.863405
gbr.16.55	0.00442299	-0.299738	0.182874	0.566163	0.257181	-0.482477	0.214121	-0.266203	-0.0507855	-0.115058	-0.374828	-0.31752	-0.349359	-0.377718	-0.399941
gbr.28.63	-0.12588	0.235722	-0.342438	-0.701854	-0.275416	0.362468	-0.0678178	0.348317	0.144082	0.144355	0.148461	0.856607	0.657491	0.287078	0.777396
gbr.2.121	0.485046	0.125205	0.137234	-0.0812404	-0.0219984	-0.245339	-0.0649932	-0.105613	-0.194773	-0.241552	-0.0766611	0.172077	0.128957	0.0661362	0.152797
gbr.66.19	-0.174376	-0.30075	0.0686573	0.583106	-0.0813032	0.175168	0.199967	-0.0574893	0.12377	-0.139146	-0.0832291	-0.511104	-0.663091	-0.560757	-0.528713
gbr.104.23	0.877824	0.372296	0.430512	-0.0628522	0.102465	-0.336205	-0.350608	-0.410793	-0.205013	-0.293217	0.0138345	0.0877248	-0.0522392	-0.144813	0.0752008
gbr.24.40	-0.576341	-0.514494	-0.583922	-0.0423318	-0.0391276	0.231867	0.575333	0.586192	0.182922	0.254065	-0.140017	0.246136	0.233934	0.184272	0.139537
gbr.46.78	-0.15657	0.100863	-0.224366	-0.480953	-0.0576962	0.0966393	-0.0655646	0.359834	-0.311175	-0.0348658	0.427681	0.209021	0.569937	0.801094	0.287201
gbr.11.102	-0.202321	-0.00199738	0.0412897	0.0895592	0.194253	-0.0953554	-0.086471	-0.126052	0.000745669	0.0379208	-0.0590573	-0.113726	0.00697697	0.0180169	-0.0556517
gbr.2.64	-0.0891999	-0.279289	-0.150935	0.243857	-0.229922	-0.0981835	0.307093	0.0488335	0.321615	0.537233	-0.239249	-0.282685	-0.233994	-0.187278	-0.262869
gbr.257.4	0.462474	0.636426	0.228762	-0.585745	-0.149338	0.0463127	-0.511576	-0.146331	-0.075358	-0.0952484	0.258627	0.476164	0.35546	0.189036	0.499439
gbr.38.55	-0.0205241	-0.756536	-0.465108	0.369662	-0.121701	0.0989918	0.777754	0.429418	0.196526	0.16668	-0.234383	-0.134102	-0.261509	-0.243359	-0.212936
gbr.85.31	0.643479	0.419894	0.722003	0.261118	0.282493	-0.443835	-0.493117	-0.638779	-0.347967	-0.487865	0.0294511	-0.356912	-0.328972	-0.1949	-0.300622
gbr.3.164	-0.293159	-0.797497	-0.361404	0.595388	0.206532	0.107792	0.6449	0.35698	0.345297	0.231269	-0.365473	-0.40937	-0.455358	-0.29496	-0.48771
gbr.177.5	-0.237352	-0.595381	-0.74572	-0.0588295	-0.204401	0.60609	0.659314	0.891525	0.454403	0.266657	-0.120821	0.228074	0.119598	0.105349	0.194323
gbr.25.143	0.60719	-0.271446	0.0441324	0.32508	0.0212081	-0.114228	0.20897	0.0627113	-0.074046	-0.30926	-0.0741399	-0.186662	-0.359417	-0.269515	-0.250124
gbr.13.44	0.425335	0.77358	0.794478	-0.159251	0.261577	-0.333011	-0.811953	-0.767295	-0.58937	-0.535368	0.491859	-0.151177	-0.0592496	0.0264663	-0.0849151
gbr.206.19	0.112589	0.64609	0.7485	0.0358606	0.392702	-0.324846	-0.696468	-0.738504	-0.198953	-0.216757	0.0426011	-0.259632	-0.141651	-0.0916337	-0.168068
gbr.17.88	0.734914	0.377212	0.289922	-0.299617	-0.014806	-0.270341	-0.259423	-0.250229	-0.163823	-0.120203	0.00992583	0.287983	0.180553	0.0779395	0.260246
gbr.131.1	-0.135634	-0.778888	-0.369257	0.535213	-0.0918615	0.0244519	0.708006	0.311576	0.247762	0.200613	-0.302892	-0.282204	-0.425288	-0.378838	-0.40743
gbr.112.26	-0.229166	-0.878596	-0.749954	0.227695	-0.302032	0.125576	0.969037	0.668816	0.302292	0.458275	-0.327949	0.028958	-0.0295183	-0.0302552	-0.067184
gbr.176.28	0.143823	0.6701	0.621481	-0.0798973	0.10045	-0.145381	-0.710524	-0.543068	-0.304151	-0.334831	0.33933	-0.196579	-0.0754898	0.0377863	-0.0882846
gbr.99.40	0.397949	0.509746	0.85868	0.257902	0.486472	-0.588431	-0.63892	-0.835002	-0.514312	-0.509656	0.136795	-0.444541	-0.30729	-0.124807	-0.398973
gbr.244.14	-0.0783712	-0.631871	-0.459202	0.254452	-0.264264	-0.0725033	0.707703	0.342872	0.188155	0.29592	-0.32658	0.0115858	-0.11758	-0.188411	-0.106969
gbr.303.7	0.41213	0.663944	0.76076	-0.000146006	0.328309	-0.201487	-0.71545	-0.570459	-0.331967	-0.541388	0.17937	-0.208855	-0.166417	-0.021922	-0.138884
gbr.292.16	0.24235	0.526691	0.329976	-0.214104	0.0451647	-0.022317	-0.479614	-0.370365	0.0057256	0.0591064	0.124612	-0.0103716	0.0734847	0.0235588	0.147812
gbr.37.124	-0.115344	0.0351307	-0.130698	-0.350298	-0.0259457	-0.319609	-0.0154576	0.0973901	-0.480091	0.0744323	0.303367	0.0914958	0.568202	0.828949	0.14151
gbr.78.29	0.0743942	-0.471349	0.105182	0.695428	0.284579	-0.32601	0.345139	-0.105278	-0.053162	-0.277195	-0.390509	-0.387333	-0.458303	-0.414676	-0.45215
gbr.16.18	0.687755	0.46492	0.53308	-0.155134	0.200667	-0.53348	-0.392172	-0.530763	-0.379192	-0.171922	0.0704727	0.00611258	0.0932481	0.14219	0.0321486
gbr.19.40	-0.349513	-0.580604	-0.323341	0.402217	0.122102	0.328283	0.49526	0.413953	0.14322	0.0393101	0.0133575	-0.390521	-0.327014	-0.0947637	-0.366715
gbr.124.12	-0.344988	-0.412802	-0.872983	-0.418891	-0.425351	0.662857	0.549809	0.950223	0.379022	0.471648	0.123586	0.422306	0.462945	0.434253	0.45598
gbr.90.126	0.073034	0.497793	0.399879	-0.182351	0.238657	-0.268507	-0.57933	-0.429772	-0.318754	-0.179619	0.273448	-0.0490358	0.159291	0.239333	0.0256948
gbr.4.91	-0.0383733	-0.0128023	0.474547	0.57984	0.469117	-0.259634	-0.196027	-0.402586	-0.266422	-0.45495	0.00965799	-0.64593	-0.510646	-0.258707	-0.596662
gbr.171.31	0.0776761	-0.448286	0.299385	0.905375	0.399853	-0.301332	0.234245	-0.261805	-0.015346	-0.351556	-0.400746	-0.662855	-0.798229	-0.632013	-0.759163
gbr.346.11	0.138658	-0.110619	0.508029	0.670175	0.321317	-0.405459	0.00717549	-0.567186	0.0686463	0.0311976	-0.319199	-0.648875	-0.750364	-0.613166	-0.716634
gbr.23.11	0.613111	0.477363	0.383428	-0.213429	-0.0297711	-0.0745007	-0.43147	-0.261633	-0.251127	-0.289587	0.282727	0.017046	0.0370694	0.10612	0.102262
gbr.156.47	-0.275588	-0.78355	-0.680697	0.258166	-0.23803	0.312495	0.83953	0.697635	0.412651	0.317195	-0.351052	0.0559197	-0.107298	-0.154412	-0.0371382
gbr.93.38	-0.41602	-0.790115	-0.551954	0.341223	0.0372861	0.42124	0.722913	0.59427	0.250202	0.206949	0.0113066	-0.229971	-0.279556	-0.132634	-0.304342
gbr.3.175	-0.192419	-0.137203	0.282338	0.563537	0.214646	-0.247127	0.0351692	-0.298019	0.0994077	-0.111077	-0.339195	-0.353379	-0.428772	-0.463517	-0.388394
gbr.44.10_gbr.44.11_gbr.44.12	-0.279027	-0.353597	0.119872	0.686601	0.227825	0.0282828	0.211118	-0.0570031	0.330454	-0.0664774	-0.453576	-0.449034	-0.644923	-0.612256	-0.52279
gbr.160.15	0.623933	0.463875	0.50766	-0.0866791	0.0530964	-0.336995	-0.446436	-0.430197	-0.218457	-0.338731	-0.0165491	0.0624671	-0.00532148	-0.0363157	0.0723508
gbr.166.24	0.161309	0.363904	0.285591	-0.0785406	0.178531	-0.15425	-0.299752	-0.3284	0.38502	0.130456	-0.537757	0.401526	0.0776463	-0.342234	0.32433
gbr.155.6	-0.39453	-0.538126	-0.805833	-0.109126	-0.409327	0.590228	0.57211	0.8849	0.429704	0.303237	-0.061278	0.281386	0.209773	0.144674	0.261353
gbr.174.49	0.427794	-0.183467	0.00735526	0.232305	-0.097472	0.195514	0.231512	0.0867857	0.279001	0.0779877	-0.0884207	-0.172322	-0.440276	-0.415045	-0.203027
gbr.274.32	-0.148476	-0.309665	-0.127671	0.318041	-0.119475	0.0332195	0.282282	0.0730509	0.302274	0.215489	-0.31166	-0.113076	-0.243834	-0.320111	-0.160886
gbr.1.93	0.400077	0.0739044	0.398874	0.277043	0.0771596	-0.337454	-0.154807	-0.420034	-0.159156	-0.0201565	0.060141	-0.479735	-0.430016	-0.209543	-0.46835
gbr.63.29_gbr.63.30	0.235076	-0.247277	0.138659	0.477226	0.144337	-0.22166	0.162092	-0.132176	-0.11248	-0.338249	-0.205471	-0.245989	-0.327037	-0.336016	-0.263493
gbr.48.14_gbr.48.15	-0.289878	-0.00116449	-0.542437	-0.545506	-0.374302	0.381589	0.222737	0.443268	0.620892	0.831229	-0.184737	0.60466	0.49813	0.184473	0.609941
gbr.497.10	0.248291	-0.0460486	0.469803	0.638703	0.402081	-0.386182	-0.170365	-0.452796	-0.185807	-0.327132	-0.163092	-0.662097	-0.569287	-0.324415	-0.629036
gbr.20.83	0.475508	0.204091	0.694988	0.358341	0.465824	-0.533821	-0.318239	-0.557151	-0.524422	-0.653139	0.047059	-0.366465	-0.343612	-0.155787	-0.420057
gbr.205.12	0.45713	0.620761	0.843379	0.144626	0.48304	-0.181227	-0.699277	-0.682444	-0.167823	-0.556189	-0.0173039	-0.211667	-0.326242	-0.305673	-0.17268
gbr.368.5_gbr.368.6	-0.107956	0.278401	-0.347145	-0.722551	-0.358951	0.307137	-0.0833106	0.289106	0.109244	0.139371	0.132216	0.904967	0.709414	0.267488	0.832885
gbr.327.8	0.111523	0.516815	-0.0441929	-0.63965	-0.197799	0.291635	-0.427509	0.0905581	0.0305458	0.0852184	0.319617	0.390172	0.496886	0.433287	0.516504
gbr.2.248	0.531644	0.492005	0.125966	-0.427324	-0.0845255	0.215668	-0.401688	0.0209046	-0.00889984	-0.209027	0.192211	0.350384	0.274895	0.169254	0.441604
gbr.97.1_gbr.97.4	0.265386	0.432635	0.0211127	-0.558746	-0.059907	-0.0636902	-0.289029	0.00980721	-0.1145	-0.137196	0.0434905	0.662141	0.617069	0.330183	0.663967
gbr.6.121	-0.147137	-0.482679	-0.685278	-0.084893	-0.504975	0.209296	0.661619	0.590138	0.531713	0.701681	-0.406885	0.220214	0.174959	0.0757088	0.217159
gbr.92.38	0.0744023	-0.499091	-0.268571	0.292943	-0.270529	-0.19839	0.515352	0.152389	0.045086	0.207151	-0.167525	-0.103272	-0.165987	-0.175719	-0.188322
gbr.356.10	-0.0747705	-0.129933	-0.356332	-0.296115	-0.189682	-0.247256	0.23309	0.238559	-0.105188	0.372155	0.00387813	0.247536	0.555369	0.588219	0.280654
gbr.17.59	0.390127	-0.365653	0.20768	0.678706	0.421968	-0.145863	0.203771	-0.152706	0.155569	-0.198481	-0.423312	-0.433584	-0.639969	-0.578316	-0.515894
gbr.21.31	-0.0508756	-0.412908	-0.650974	-0.213103	-0.3286	0.483469	0.541336	0.753091	0.507721	0.470757	-0.121246	0.336081	0.17769	0.100016	0.288467
gbr.221.15_gbr.221.14	0.339507	0.341872	0.67847	0.218734	0.443853	-0.612742	-0.385814	-0.650582	-0.386558	-0.506787	-0.181923	-0.0833571	-0.144012	-0.198621	-0.162584
gbr.218.40_gbr.218.41	-0.181674	-0.767674	-0.576504	0.415935	-0.220235	0.351812	0.8275	0.578975	0.734757	0.457402	-0.629489	-0.0216124	-0.353511	-0.505247	-0.112152
gbr.207.13	-0.141774	-0.692744	-0.722573	0.125889	-0.292457	0.596588	0.738551	0.826994	0.535637	0.28229	-0.17737	0.141986	-0.10973	-0.186952	0.0692756
gbr.100.7	-0.714927	0.167527	-0.213651	-0.37343	0.036142	0.328524	-0.137025	0.233827	0.1423	0.29763	0.167458	0.15939	0.391572	0.431183	0.248818
gbr.29.45	0.0764878	-0.219115	0.165521	0.365438	0.182388	-0.215592	0.114575	-0.228924	-0.375098	-0.322761	0.165257	-0.437294	-0.413402	-0.181154	-0.504694
gbr.65.62	-0.183658	0.0812236	-0.53064	-0.74438	-0.245284	0.460798	0.0841045	0.585359	0.111188	0.17516	0.250559	0.804435	0.741172	0.516096	0.760609
gbr.69.43	-0.102889	0.494633	0.226276	-0.251785	-0.128015	0.145683	-0.375908	-0.244403	0.286933	0.13917	-0.124754	0.28523	0.0810208	-0.192123	0.27594
gbr.47.74	0.351369	0.262369	0.886805	0.609713	0.585634	-0.56884	-0.47663	-0.822286	-0.397821	-0.641505	-0.0751195	-0.627079	-0.631445	-0.448784	-0.642845
gbr.38.2	0.226693	0.735543	0.732617	-0.107392	0.213413	-0.0807686	-0.761185	-0.621975	-0.240125	-0.313163	0.365483	-0.219798	-0.201076	-0.0929679	-0.134822
gbr.289.26	0.196443	0.468767	0.579129	-0.0336495	0.310317	-0.27549	-0.56524	-0.449279	-0.646904	-0.607608	0.472678	-0.245206	0.00722185	0.265434	-0.170505
gbr.55.52	0.369195	0.30244	0.59687	0.0994038	0.331625	-0.332194	-0.344552	-0.42279	-0.292845	-0.297534	0.1389	-0.3153	-0.245747	-0.000513573	-0.312333
gbr.33.72	0.0474214	-0.515919	0.0502313	0.721071	0.119104	-0.0644082	0.436766	-0.0622865	0.151031	-0.0316429	-0.374874	-0.536235	-0.664393	-0.553939	-0.592061
gbr.17.6	-0.019745	-0.0866906	-0.531354	-0.574298	-0.425834	0.088429	0.203779	0.468539	-0.276936	0.165958	0.383378	0.424404	0.695204	0.748258	0.467232
gbr.17.110	0.577866	0.126118	0.205604	-0.0162196	0.0197847	-0.327952	-0.0503197	-0.132993	-0.0108822	-0.170823	-0.312858	0.236899	0.0737181	-0.0985579	0.194788
gbr.152.16	0.859198	0.332329	0.519915	0.0907328	0.235518	-0.376687	-0.352661	-0.459095	-0.174953	-0.379781	-0.100974	-0.0419597	-0.189036	-0.231755	-0.0593411
gbr.117.6_gbr.117.7	-0.168315	-0.203822	-0.469118	-0.31925	-0.215826	0.155117	0.363138	0.433113	0.151995	0.132984	-0.180326	0.684097	0.449865	0.101773	0.529261
gbr.39.49	0.620009	0.412009	0.563936	0.0826166	0.136192	-0.205865	-0.428428	-0.41164	-0.150167	-0.477352	0.00733883	-0.047389	-0.254684	-0.285876	-0.0631483
gbr.234.7	-0.116105	-0.494943	-0.121033	0.506696	0.0278907	-0.0101475	0.384701	0.10925	-0.124163	-0.327196	-0.127652	-0.241534	-0.323194	-0.309565	-0.3252
gbr.14.15	-0.391846	-0.31502	-0.690659	-0.406674	-0.152904	0.599296	0.418968	0.708142	0.240459	0.316242	0.165445	0.427018	0.398214	0.33	0.403535
gbr.398.7	0.317068	0.298291	0.740769	0.39862	0.664459	-0.202952	-0.510448	-0.630809	-0.352622	-0.651634	0.180294	-0.517901	-0.543971	-0.346004	-0.510529
gbr.58.183	0.122028	0.462309	0.149879	-0.443033	0.00714294	-0.16374	-0.453031	-0.177236	-0.177835	0.101208	0.27994	0.177216	0.423363	0.448158	0.262437
gbr.64.79	-0.36114	-0.779657	-0.756489	0.0957632	-0.372911	0.232208	0.887859	0.689392	0.225721	0.426699	-0.125477	0.0723113	0.0582202	0.068637	-0.0112167
gbr.675.3	-0.174754	-0.0208982	-0.140424	-0.113317	-0.0821464	0.10633	0.0640222	0.152264	0.0445648	0.00128119	0.00314122	0.209502	0.188906	0.0745869	0.17483
gbr.12.105_gbr.12.106_gbr.12.108	0.270307	0.793258	0.760698	-0.243979	0.280807	-0.409499	-0.819631	-0.764174	-0.567531	-0.434973	0.396148	-0.032724	0.0923862	0.130794	0.0077646
gbr.254.25	0.213218	-0.46829	0.0436153	0.552182	0.202706	-0.231162	0.363245	0.088493	-0.0739648	-0.360014	-0.281114	-0.25901	-0.409331	-0.319882	-0.399301
gbr.156.37	0.179785	0.49468	0.67815	0.0366662	0.457564	-0.48945	-0.575336	-0.682815	-0.283011	-0.0238016	0.155616	-0.380185	-0.112832	0.114915	-0.295866
gbr.15.89	0.285688	0.713218	0.752821	-0.101883	0.344467	-0.350342	-0.840496	-0.680905	-0.636372	-0.576583	0.47784	-0.26249	-0.00731083	0.214729	-0.155649
gbr.58.22	0.255759	0.0917382	-0.247856	-0.352581	-0.367828	0.133688	0.130911	0.257238	0.381225	0.398792	-0.275513	0.404017	0.287645	0.126446	0.43188
gbr.428.2	0.135175	0.322982	0.318687	-0.0669115	0.126333	-0.210465	-0.33559	-0.374208	-0.0170235	-0.0420821	-0.085458	0.160394	0.0308249	-0.141942	0.089304
gbr.93.24	-0.189298	0.0947747	-0.597569	-0.775785	-0.416278	0.320069	0.127848	0.557764	0.253433	0.4185	0.0404455	0.884031	0.834457	0.493786	0.86496
gbr.124.85	0.0597264	0.279533	0.0600207	-0.317902	0.0658353	0.0564558	-0.259907	-0.0943068	-0.0545421	0.0355599	0.232898	0.23467	0.191539	0.0690774	0.210587
gbr.131.17	-0.254598	-0.132692	-0.330806	-0.328365	0.0189892	0.0651812	0.124653	0.441961	-0.271588	0.0159749	0.339665	0.144501	0.477345	0.731721	0.167663
gbr.577.6	0.125388	-0.315246	0.188637	0.641485	0.356624	-0.190846	0.187191	-0.154643	0.0650726	-0.324223	-0.398804	-0.35869	-0.497726	-0.513655	-0.391036
gbr.33.52	0.529557	0.182315	0.590521	0.282608	0.301833	-0.7241	-0.218096	-0.664511	-0.176037	-0.0469489	-0.271331	-0.258326	-0.296187	-0.267536	-0.323404
gbr.454.7	-0.0800481	-0.356455	0.298638	0.772877	0.175502	-0.352902	0.223824	-0.350569	-0.163941	-0.16786	-0.176067	-0.732412	-0.712631	-0.478106	-0.796443
gbr.13.100	-0.474429	-0.63459	-0.878196	-0.085487	-0.40643	0.656147	0.721307	0.939786	0.543559	0.466236	-0.140701	0.265611	0.162724	0.0901755	0.238462
gbr.183.66	-0.231319	-0.422848	-0.79735	-0.282646	-0.388876	0.740266	0.54101	0.936171	0.457136	0.305705	0.033836	0.4063	0.288109	0.20731	0.412668
gbr.435.2	0.227663	0.107744	0.641815	0.507075	0.4305	-0.44565	-0.266356	-0.55098	-0.391714	-0.43813	0.0811662	-0.628735	-0.536603	-0.220755	-0.632467
gbr.38.52_gbr.38.51	-0.249158	-0.262395	-0.779044	-0.495147	-0.472157	0.680505	0.447843	0.855669	0.466535	0.384452	-0.0107198	0.684571	0.475272	0.221877	0.63304
gbr.98.3	0.389698	0.644455	0.919592	0.152492	0.459089	-0.443829	-0.773404	-0.85345	-0.476426	-0.535807	0.241665	-0.384176	-0.306558	-0.146808	-0.344983
gbr.137.66	0.377221	-0.106619	0.0833856	0.179178	0.0616302	-0.0868102	0.157986	0.0013358	0.231941	-0.0102818	-0.361019	0.0669016	-0.213655	-0.339401	-0.0156727
gbr.41.85	-0.225402	-0.595466	-0.301881	0.335965	-0.153297	-0.344958	0.588796	0.129342	-0.190248	0.0975061	-0.173109	-0.123461	-0.0453681	-0.0308629	-0.235137
gbr.40.125_gbr.40.126	0.130717	-0.216947	-0.187953	0.0977562	-0.0766615	-0.0473357	0.240777	0.2688	0.235731	0.0595258	-0.440598	0.0978966	0.0395754	0.0147593	0.0830878
gbr.9.129	-0.335872	-0.630314	-0.784312	-0.0612338	-0.263883	0.29731	0.706366	0.780626	0.436188	0.591861	-0.21884	0.178502	0.241549	0.240348	0.169679
gbr.41.11	0.503002	0.258205	0.604772	0.182344	0.314183	-0.72693	-0.282729	-0.603844	-0.40869	-0.299489	-0.118541	-0.209352	-0.113101	-0.0241883	-0.22529
gbr.44.52	0.158797	-0.374644	0.326857	0.840062	0.334234	-0.4673	0.158552	-0.330456	-0.192183	-0.324233	-0.298529	-0.727961	-0.658492	-0.397997	-0.753616
gbr.139.81	-0.366643	-0.190981	-0.772764	-0.661285	-0.386067	0.328489	0.385124	0.718842	0.166863	0.466994	0.0922833	0.723515	0.802821	0.602725	0.709984
gbr.11.186	0.472552	0.329915	0.350792	-0.0796265	0.126131	-0.451927	-0.270265	-0.437682	-0.0218448	-0.0388033	-0.294702	0.268157	0.128044	-0.160227	0.207237
gbr.341.19	0.477636	0.151077	-0.0270855	-0.286628	-0.128788	-0.109677	-0.0550209	0.0123163	-0.137993	-0.0402908	0.102534	0.273387	0.326498	0.233958	0.317597
gbr.17.60_gbr.17.62	0.417207	-0.0278574	0.316089	0.42631	0.17503	-0.0779319	-0.0785067	-0.199973	-0.0968227	-0.373875	-0.0703672	-0.420657	-0.457926	-0.270495	-0.376055
gbr.58.203	-0.241246	-0.174013	-0.116611	0.24664	-0.0867995	0.138426	0.0820407	0.165421	0.134609	0.00102718	-0.0412949	-0.246963	-0.169181	-0.0679547	-0.211382
gbr.360.25	0.418103	0.575601	0.459691	-0.280191	0.0378471	0.0283008	-0.518709	-0.272032	-0.191907	-0.188647	0.347129	-0.0691232	-0.0065324	0.185855	0.0124582
gbr.477.6	0.1595	0.315491	0.697531	0.328705	0.487526	-0.413459	-0.476652	-0.660722	-0.447752	-0.545812	0.104936	-0.410999	-0.325316	-0.174121	-0.409167
gbr.73.55	-0.455926	-0.504673	-0.908025	-0.322918	-0.490812	0.529065	0.681411	0.86462	0.562866	0.735887	-0.136901	0.4481	0.393497	0.239577	0.426295
gbr.228.3	0.0270515	0.412043	0.0753641	-0.38878	-0.0304424	0.479554	-0.378068	0.0629661	-0.134362	-0.268921	0.501691	0.128867	0.18058	0.248506	0.245015
gbr.43.30	-0.126842	0.127197	-0.0370774	-0.329424	-0.161697	-0.11409	-0.0796729	-0.0160571	-0.428716	0.167129	0.597638	-0.124491	0.257256	0.55178	-0.0482191
gbr.202.45	-0.0319236	0.325199	0.237947	-0.218852	-0.0971103	-0.0817106	-0.346064	-0.218159	-0.587282	-0.186828	0.79448	-0.239739	0.0861595	0.388037	-0.152146
gbr.82.26	0.794459	-0.0492021	0.137692	0.195006	-0.140871	-0.0732626	0.0408515	-0.127608	-0.0082333	-0.191832	-0.0405527	-0.101487	-0.330116	-0.361805	-0.133404
gbr.218.7	0.0418635	-0.147069	0.143493	0.339569	0.0441679	0.170358	0.110939	-0.0557079	0.127	0.0645161	0.0438778	-0.53712	-0.563654	-0.282077	-0.515106
gbr.165.9	0.0522622	0.13903	-0.17333	-0.542637	-0.284552	-0.148056	-0.0166656	0.0909407	-0.458956	0.191931	0.577795	0.208776	0.539187	0.677711	0.25281
gbr.282.7	-0.0617744	-0.674421	-0.262285	0.43484	-0.0837522	-0.355027	0.720274	0.100454	-0.0382639	0.228296	-0.354292	-0.226608	-0.226914	-0.168262	-0.344008
gbr.208.37_gbr.208.38	0.361679	0.627637	0.256205	-0.478175	0.0137601	-0.0669526	-0.546165	-0.273283	-0.076118	-0.0391535	0.156385	0.328205	0.363244	0.214955	0.410266
gbr.326.18	-0.511506	0.0907424	-0.156948	-0.266212	-0.0617167	0.192937	-0.000903771	0.127016	0.195636	0.382799	0.0443899	0.165725	0.193899	0.161463	0.138518
gbr.191.41	-0.0153758	0.166309	-0.367724	-0.578638	-0.33287	0.503615	0.0229849	0.448584	0.423082	0.201711	-0.0776179	0.817951	0.481884	0.0611078	0.755669
gbr.365.16	-0.106535	0.162782	-0.196325	-0.360504	-0.288676	0.438072	-0.0957996	0.293693	0.00439501	0.158294	0.456015	-0.0147897	0.234909	0.440096	0.169082
gbr.35.82	0.120219	0.619463	0.328078	-0.44625	0.0635554	0.0326635	-0.485182	-0.339831	0.0264196	-0.0951028	0.0154687	0.534338	0.267246	-0.103699	0.477977
gbr.9.48	0.110892	0.100738	0.364669	0.20343	0.216661	-0.0777316	-0.175792	-0.308787	-0.361653	-0.339928	0.31623	-0.391547	-0.318798	-0.0965079	-0.39675
gbr.223.27	-0.303234	0.158091	-0.116782	-0.404431	0.0793014	0.148322	-0.182218	0.268913	-0.320669	-0.0622483	0.498854	0.0458995	0.465505	0.796625	0.143566
gbr.196.43	0.0295776	-0.543638	0.00341919	0.750789	0.0411498	-0.116019	0.449206	-0.0352314	0.223407	-0.131402	-0.519006	-0.332555	-0.659191	-0.734757	-0.481321
gbr.55.77	-0.228614	0.152714	-0.517635	-0.777517	-0.398332	0.341105	-7.38344e-05	0.482459	0.0512447	0.343209	0.277527	0.679143	0.797214	0.650844	0.710424
gbr.342.18	-0.159872	-0.896654	-0.604411	0.399328	-0.211332	0.0459301	0.937063	0.523234	0.224105	0.318856	-0.347171	-0.129635	-0.209384	-0.171173	-0.236946
gbr.35.54	0.405066	0.578978	0.943359	0.250472	0.501702	-0.380449	-0.709169	-0.840292	-0.410726	-0.571966	0.191924	-0.457301	-0.434239	-0.269199	-0.417721
gbr.157.9	0.269737	0.635512	0.837931	0.0673339	0.372609	-0.260019	-0.720084	-0.695726	-0.424992	-0.548125	0.357788	-0.301551	-0.274323	-0.136688	-0.267675
gbr.308.2	-0.148187	0.205885	0.2463	0.0707659	0.211451	-0.18217	-0.365851	-0.210228	-0.376569	-0.317616	0.217585	-0.26171	0.0471343	0.276127	-0.180083
gbr.19.195	0.356458	0.415811	0.137317	-0.420882	-0.144855	-0.186982	-0.295891	-0.166293	-0.0852236	-0.188351	-0.122749	0.66617	0.421213	0.0384898	0.571398
gbr.90.34	0.401874	0.711981	0.379022	-0.524466	0.0554825	-0.114798	-0.648265	-0.311727	-0.354901	-0.211801	0.405822	0.217912	0.4019	0.436662	0.341821
gbr.117.27	0.453066	0.213586	0.0737508	-0.19977	-0.159807	0.244269	-0.163223	0.108129	0.0642203	-0.0539783	0.216558	0.0160101	-0.0170513	0.103787	0.097274
gbr.3.55_gbr.3.56	-0.32273	-0.325225	-0.781863	-0.520299	-0.513851	0.490945	0.531918	0.758216	0.254067	0.463361	0.170038	0.592952	0.491195	0.318243	0.525352
gbr.225.18	0.200142	-0.343912	-0.0853038	0.305749	0.00202291	-0.0493442	0.372768	0.105657	0.128909	-0.0186347	-0.312196	-0.0620122	-0.256681	-0.296634	-0.143696
gbr.524.2	-0.269317	0.218798	-0.333755	-0.657551	-0.237089	0.111278	-0.040571	0.272765	0.00760156	0.147288	0.04859	0.821706	0.808589	0.436014	0.790417
gbr.54.37	-0.353059	-0.79966	-0.531664	0.423022	-0.0932297	0.225573	0.773604	0.527297	0.294965	0.202257	-0.304769	-0.193478	-0.255123	-0.18528	-0.24886
gbr.67.32	0.0988313	0.231982	0.123512	-0.102814	-0.100583	0.184459	-0.241655	-0.139225	0.169923	0.135006	0.128482	-0.0240294	-0.0956327	-0.121157	-0.00251298
gbr.13.75	-0.0875544	-0.305825	-0.180556	0.157521	0.113433	0.0455217	0.233931	0.23368	-0.0130633	0.0114435	0.0394491	-0.182935	-0.0469338	0.119586	-0.160406
gbr.13.114	-0.0758693	-0.363782	-0.787596	-0.418694	-0.380553	0.54527	0.504562	0.881368	0.263021	0.295947	0.103749	0.49942	0.473947	0.412437	0.504067
gbr.59.15	-0.191931	-0.105836	-0.496541	-0.378109	-0.538936	0.572565	0.313927	0.474372	0.488243	0.543165	0.0704884	0.377842	0.119818	-0.0753846	0.343154
gbr.353.5_gbr.353.6	0.44886	0.775117	0.568527	-0.354564	0.163725	-0.218266	-0.709041	-0.527077	-0.190468	-0.390543	0.0204529	0.399467	0.21938	-0.0325931	0.384772
gbr.6.74_gbr.6.75	-0.345655	-0.780101	-0.8131	0.05323	-0.330418	0.256439	0.898116	0.745682	0.322813	0.559311	-0.195306	0.0734474	0.108731	0.140199	0.0309922
gbr.10.131	0.229879	-0.00638711	-0.0438739	-0.0591145	-0.0162271	0.132882	0.0450412	0.109658	0.0199864	-0.288529	-0.0444653	0.324428	0.0678594	-0.177522	0.238178
gbr.59.5	0.0157062	-0.140962	-0.334319	-0.203491	-0.250682	0.258187	0.191495	0.362877	0.0671458	-0.162672	-0.0339526	0.511908	0.213198	-0.0420904	0.35653
gbr.424.2	-0.180064	0.487145	0.276836	-0.333909	0.0960092	-0.24527	-0.554012	-0.304765	-0.508767	-0.119681	0.487923	-0.0599974	0.403928	0.602203	0.0635954
gbr.359.12	-0.459735	-0.417229	-0.828598	-0.312197	-0.412566	0.636105	0.509051	0.880532	0.422166	0.483765	0.0392636	0.323068	0.394661	0.376679	0.375009
gbr.153.10	-0.0964385	0.468411	-0.0935897	-0.752273	-0.131918	-0.058496	-0.357253	0.0046736	-0.319639	0.0248942	0.35478	0.585634	0.803953	0.668368	0.626158
gbr.398.12	0.820945	0.455311	0.2546	-0.295855	-0.0695741	-0.0968088	-0.369253	-0.221688	-0.0559708	-0.121378	0.0803511	0.231851	0.1224	0.0120533	0.285267
gbr.458.7	0.143955	0.734508	0.552709	-0.345674	0.191852	0.0466139	-0.757513	-0.368366	-0.418588	-0.560635	0.520153	0.0897333	0.149977	0.207995	0.157338
gbr.11.101	-0.0889453	0.242415	-0.0907282	-0.269538	-0.108204	0.585076	-0.210462	0.156417	0.234634	0.0764904	0.236958	0.117554	0.0630842	0.0316774	0.230561
gbr.603.2	0.213326	0.0610834	0.138859	0.0703184	0.131256	-0.0308922	-0.101242	-0.0397916	-0.150796	-0.369597	0.00956936	0.018251	-0.0179833	-0.0168858	0.0467224
gbr.98.60	0.0206967	0.244636	0.181342	-0.0623288	0.161444	-0.0141312	-0.186472	-0.192571	0.224848	0.131038	-0.262577	0.144857	0.0121217	-0.137183	0.112651
gbr.37.102	-0.043044	-0.200789	0.0542615	0.391857	-0.0233073	-0.1289	0.0730779	-0.067888	-0.194499	-0.154132	0.000306268	-0.46564	-0.27095	-0.0354886	-0.418712
gbr.58.53	-0.0787831	-0.590224	-0.593705	0.0927282	-0.225504	0.507263	0.664408	0.6904	0.529287	0.412532	-0.173523	0.011924	-0.154725	-0.112263	-0.0176546
gbr.10.153	-0.263806	-0.0810981	-0.513491	-0.422857	-0.281831	0.181231	0.20865	0.420036	0.186952	0.256359	-0.0832713	0.644119	0.596618	0.248633	0.620704
gbr.63.68	0.476642	0.3218	0.316136	0.0353104	-0.125369	-0.304489	-0.264459	-0.394208	0.0499932	-0.0726169	-0.274613	0.138733	-0.034203	-0.279015	0.15435
gbr.218.33	-0.490167	-0.635031	-0.809298	-0.0187183	-0.386086	0.617516	0.706479	0.838067	0.458206	0.444398	-0.085763	0.142925	0.0834296	0.0584484	0.127986
gbr.130.45	0.0523755	0.558919	0.113931	-0.520739	-0.124391	0.400093	-0.362708	-0.0316252	0.238188	0.0692008	0.102739	0.456284	0.227412	-0.0179293	0.496945
gbr.18.41	-0.00573498	-0.190736	0.336445	0.546342	0.701103	-0.198059	-0.0527606	-0.27174	-0.146506	-0.297837	-0.0777876	-0.563542	-0.456728	-0.191934	-0.563893
gbr.207.10	-0.311286	-0.500912	-0.391733	0.117794	0.100324	0.179509	0.48407	0.437494	-0.00967916	-0.0305814	-0.0327475	0.0131372	0.0487485	0.117952	-0.0431816
gbr.9.9	-0.0414677	0.0102896	-0.0799618	0.0141948	-0.401432	0.0170088	0.0177421	0.0457476	-0.00777821	0.0491323	0.0852255	-0.0429495	-0.0359669	-0.0221132	-0.0273813
gbr.58.201	-0.16175	-0.637279	-0.74698	-0.00584575	-0.421918	0.450622	0.726262	0.806071	0.317996	0.27402	-0.094845	0.159473	0.0690471	0.082581	0.12251
gbr.29.38	0.184562	-0.179552	-0.260166	-0.038837	-0.039428	0.370497	0.252918	0.408345	0.564362	0.139894	-0.381573	0.33647	0.0148238	-0.211249	0.28569
gbr.88.43	-0.201279	0.299365	-0.214592	-0.621606	-0.260275	0.0736618	-0.108572	0.125398	0.0713299	0.229256	-0.0295737	0.76128	0.681387	0.301167	0.701814
gbr.503.4	-0.237155	-0.276366	0.0553566	0.360421	0.297853	-0.304464	0.12131	-0.00164669	-0.338228	-0.354604	-0.0219376	-0.310969	-0.0693653	0.151831	-0.312605
gbr.3.117	0.145501	-0.561153	0.102738	0.771526	0.318467	-0.221941	0.428139	-0.0356296	0.0234957	-0.21276	-0.373955	-0.548209	-0.633626	-0.443882	-0.625162
gbr.324.16	-0.0529698	0.298977	-0.189554	-0.599119	-0.217129	0.134666	-0.108163	0.148792	0.163927	0.139795	-0.0810339	0.861401	0.623085	0.14551	0.762986
gbr.357.2	0.104809	0.166528	0.325481	0.142259	0.114903	-0.0506805	-0.18917	-0.129051	0.104221	-0.196234	-0.145502	-0.0980565	-0.251424	-0.220339	-0.150788
gbr.90.145	0.390439	-0.128233	-0.284197	-0.0925931	-0.366986	0.232288	0.301332	0.327977	0.416459	0.118863	-0.383647	0.455129	0.0405899	-0.285345	0.381629
gbr.147.12	-0.38278	-0.324085	-0.353141	-0.0536132	-0.167268	0.17309	0.328009	0.281055	-0.117694	0.0962777	0.244829	0.0712685	0.0967926	0.132594	-0.0107329
gbr.256.10	-0.227314	-0.177866	-0.388487	-0.267127	-0.213383	0.104342	0.207667	0.390527	-0.0350752	0.385748	0.299673	0.0347893	0.34419	0.544459	0.0975901
gbr.25.59	-0.162915	-0.551034	-0.366176	0.280246	-0.0383878	-0.170046	0.438331	0.324421	-0.0635085	0.116227	-0.153418	-0.243669	0.0176339	0.258336	-0.246922
gbr.138.3_gbr.138.4_gbr.138.5_gbr.138.6	-0.362073	-0.0574091	-0.592581	-0.675818	-0.341335	0.102938	0.218964	0.474393	-0.121611	0.430502	0.301093	0.564317	0.823176	0.754139	0.571113
gbr.415.13	0.0296419	-0.0358953	0.292454	0.387476	0.198077	0.0394643	-0.124609	-0.208763	-0.141428	-0.187606	0.291601	-0.635076	-0.537744	-0.218561	-0.585545
gbr.453.6	0.240134	-0.407566	0.129009	0.663302	0.325647	-0.13523	0.229206	-0.093649	-0.0452294	-0.320297	-0.251307	-0.442584	-0.520615	-0.406768	-0.48873
gbr.516.6	0.223073	-0.267735	0.306242	0.676057	0.215767	-0.341434	0.115425	-0.255284	-0.104674	-0.222834	-0.221299	-0.640184	-0.609787	-0.347583	-0.65359
gbr.138.8	-0.171488	-0.339305	-0.501815	-0.03753	-0.462048	0.189871	0.474514	0.372946	0.58686	0.556054	-0.467095	0.404026	0.112725	-0.25301	0.310089
gbr.30.54	0.28418	0.295542	0.498374	0.0289601	0.278447	-0.274307	-0.321119	-0.387745	-0.347392	-0.26518	0.181892	-0.250453	-0.128307	0.0966049	-0.2361
gbr.56.76	0.326124	0.0521121	0.768206	0.6735	0.535782	-0.638959	-0.202669	-0.739109	-0.366257	-0.473951	-0.185267	-0.662278	-0.66535	-0.455345	-0.720629
gbr.335.6	0.27357	-0.0826185	-0.268509	-0.384926	-0.338335	0.0429492	0.235067	0.30125	-0.187728	0.132891	0.314988	0.233623	0.277175	0.367853	0.196594
gbr.242.32	0.489396	0.0411092	0.404924	0.335444	0.394163	0.087633	-0.150535	-0.149303	0.0137282	-0.445599	-0.0157177	-0.315582	-0.516966	-0.350419	-0.33842
gbr.64.44	-0.100693	-0.177488	-0.734875	-0.615828	-0.425026	0.546145	0.38208	0.828617	0.306575	0.412348	0.113826	0.641405	0.610719	0.488252	0.641143
gbr.38.85	0.0801411	0.19016	-0.296415	-0.567591	-0.354377	0.100214	-0.00535963	0.187594	0.0318594	0.0974681	0.01795	0.788793	0.610596	0.196775	0.706334
gbr.155.3	0.294721	0.546001	0.211093	-0.434396	-0.110724	0.101463	-0.393315	-0.178386	0.0623142	-0.154704	0.0259124	0.581577	0.259242	-0.105538	0.538588
gbr.3.28	0.174606	0.0703054	-0.227899	-0.28716	-0.298691	0.503443	-0.0413147	0.448236	0.0958873	-0.0882847	0.337184	0.145686	0.101889	0.207973	0.197603
gbr.19.134	0.42525	0.428208	0.796306	0.178898	0.366618	-0.486264	-0.515913	-0.721695	-0.601457	-0.488469	0.364141	-0.48276	-0.340318	-0.0470714	-0.459759
gbr.1.201	-0.000653035	-0.152272	0.245213	0.570569	0.184423	-0.15182	-0.00239955	-0.303503	0.166458	0.116623	-0.255482	-0.642728	-0.56726	-0.387551	-0.58551
gbr.391.2	-0.0593875	0.532883	0.177724	-0.592353	0.202473	-0.182485	-0.490458	-0.197471	-0.54603	-0.277783	0.433477	0.41158	0.646144	0.601121	0.440014
gbr.181.5	0.00393841	-0.237357	0.226263	0.432043	0.61049	-0.244747	0.0216079	-0.0990353	-0.320398	-0.434249	0.0910234	-0.372714	-0.28867	-0.0342903	-0.444494
gbr.398.1	-0.127561	0.296947	0.184252	-0.232804	-0.113796	-0.365638	-0.223809	-0.356494	-0.121976	0.429905	0.10602	-0.0126403	0.216512	0.249129	0.0188389
gbr.162.41	0.472834	0.0614156	0.277307	0.246171	0.211211	-0.0618989	-0.177342	-0.163223	-0.0496854	-0.265553	-0.0380319	-0.309396	-0.296059	-0.134412	-0.232039
gbr.19.4	0.156101	-0.447383	0.0308266	0.55532	0.084853	-0.157043	0.328723	-0.0347561	-0.142602	-0.255671	-0.0901096	-0.411594	-0.438471	-0.296322	-0.484406
gbr.72.53	-0.447096	-0.662081	-0.652136	0.0575051	-0.371014	0.17837	0.772336	0.535308	0.107969	0.446097	0.0235923	-0.0137529	0.0514528	0.102156	-0.0709218
gbr.1.92	0.287416	-0.0856132	0.104148	0.165283	-0.0434426	-0.425736	0.0178601	-0.146961	-0.22171	0.0936109	0.077001	-0.32417	-0.0822844	0.156362	-0.284744
gbr.364.12	-0.0797588	-0.411119	0.314869	0.852084	0.356705	-0.375348	0.19965	-0.341684	-0.0255325	-0.107505	-0.260433	-0.790652	-0.794935	-0.544371	-0.868664
gbr.24.13	-0.323659	-0.591503	-0.36349	0.345358	-0.0218989	0.423748	0.500138	0.488721	0.0293159	-0.17313	0.146565	-0.276402	-0.324718	-0.134984	-0.321525
gbr.124.64	0.0967436	-0.12638	0.266741	0.525564	0.0904898	-0.29611	0.0575883	-0.325652	0.0354653	-0.035669	-0.340052	-0.455806	-0.47182	-0.384058	-0.448858
gbr.23.68	0.193503	0.638668	0.834739	0.0776344	0.399329	-0.435007	-0.762773	-0.772711	-0.556838	-0.536213	0.345486	-0.410461	-0.208711	0.0271253	-0.338985
gbr.41.34	0.388381	-0.372413	0.261264	0.804045	0.277632	-0.34191	0.211686	-0.23584	0.08144	-0.293829	-0.513828	-0.507573	-0.689512	-0.618052	-0.566983
gbr.148.15	0.0146846	-0.447706	0.249372	0.857852	0.212467	-0.385522	0.253478	-0.287306	0.0644749	2.37813e-06	-0.358598	-0.766624	-0.781253	-0.542987	-0.821573
gbr.4.126	0.0703529	-0.262389	-0.00707543	0.244863	0.107361	-0.277357	0.237631	-0.00275234	-0.339551	-0.32049	-0.02445	-0.0737139	-0.0502238	-0.0189112	-0.142025
gbr.225.40	0.559855	0.229696	0.117196	-0.175057	-0.017221	0.00856695	-0.168949	0.0193031	-0.17647	-0.344436	0.123419	0.197341	0.129696	0.084441	0.233055
gbr.191.38_gbr.191.40	-0.381216	-0.286971	-0.797519	-0.54837	-0.360488	0.330418	0.469953	0.755067	0.276753	0.489936	-0.0590829	0.717222	0.725496	0.501488	0.663126
gbr.13.33	-0.0747794	-0.163342	-0.0130547	0.242362	-0.0544904	0.130816	0.106594	0.0815755	0.0357081	0.00328283	0.116499	-0.378944	-0.300119	-0.0662827	-0.313738
gbr.16.68	0.369025	-0.202922	0.353757	0.699773	0.206448	-0.350586	0.0830823	-0.299634	0.0512151	-0.298767	-0.48502	-0.448055	-0.612393	-0.572486	-0.485389
gbr.33.92	0.0247812	-0.0605969	0.217003	0.346558	0.195917	0.13434	-0.0554043	-0.122566	-0.0351283	-0.245207	0.0526716	-0.441042	-0.458635	-0.232572	-0.41681
gbr.429.2	0.778709	0.475639	0.590907	0.0154805	0.33248	-0.157797	-0.522514	-0.482223	-0.147892	-0.374101	0.0692343	-0.115007	-0.204006	-0.159567	-0.0640674
gbr.270.13	-0.369664	-0.159957	-0.288926	-0.205449	-0.0399168	-0.240939	0.214482	0.127276	-0.125056	0.264545	-0.0466032	0.287823	0.469398	0.349931	0.231079
gbr.476.6	-0.00938628	0.627841	0.253678	-0.513133	0.0789982	0.157303	-0.655874	-0.108897	-0.495422	-0.381386	0.760449	0.0882225	0.385423	0.581971	0.234191
gbr.25.231	0.294715	0.237067	-0.375621	-0.683752	-0.488093	0.442206	-0.020004	0.402544	0.186696	0.173344	0.194925	0.706959	0.542177	0.281416	0.728993
gbr.168.13	-0.321149	-0.153854	-0.203362	0.000452142	-0.247384	-0.0976105	0.13607	0.102156	-0.0709224	0.194944	0.048983	-0.0705584	0.130463	0.196723	-0.052565
gbr.90.143	-0.172207	0.161495	-0.255545	-0.502716	-0.244464	0.193246	-0.00379835	0.166691	0.145256	0.138491	-0.0348313	0.757897	0.474262	0.0351527	0.636629
gbr.344.15	-0.461035	0.0469236	-0.377515	-0.517521	-0.0591368	0.100523	0.0295281	0.374167	-0.105993	0.134804	0.173723	0.503007	0.720767	0.641025	0.509701
gbr.39.74	0.446951	0.30424	0.441812	0.174844	0.228284	-0.137254	-0.356872	-0.283069	-0.00465295	-0.408424	-0.153506	-0.0724194	-0.1859	-0.218924	-0.0340571
gbr.584.5	-0.215904	-0.3654	-0.744842	-0.386034	-0.552493	0.408125	0.549154	0.720301	0.276034	0.59141	0.148991	0.288353	0.374472	0.400561	0.318957
gbr.29.64	0.0503191	0.232622	-0.147934	-0.450179	-0.431334	0.106161	-0.164203	0.121573	-0.299872	-0.223788	0.399017	0.485552	0.438712	0.275821	0.45609
gbr.33.71	0.626852	0.316651	0.763297	0.330715	0.392258	-0.582298	-0.379041	-0.651462	-0.354316	-0.419594	-0.066909	-0.431314	-0.384619	-0.175478	-0.424036
gbr.43.3	-0.143918	-0.185458	-0.430297	-0.210436	-0.1591	-0.088143	0.348595	0.30596	0.400356	0.514475	-0.545887	0.510174	0.447517	0.12553	0.472442
gbr.37.6	-0.0201762	-0.290472	-0.317826	0.0725769	-0.18441	0.424365	0.393783	0.513545	0.425194	0.167538	-0.198584	0.00294862	-0.14974	-0.107126	0.0283413
gbr.120.52	-0.0307868	-0.410745	-0.367027	0.0791301	-0.15661	0.284047	0.354647	0.55054	-0.0804649	-0.191736	0.224692	-0.0711676	-0.0211124	0.187721	-0.0791703
gbr.235.21	-0.216691	0.488328	0.467415	-0.0651051	0.199582	-0.185419	-0.539542	-0.440248	-0.440516	-0.374897	0.322045	-0.166846	0.063107	0.171321	-0.0686953
gbr.489.2	0.0429438	0.138145	0.459478	0.227549	0.435449	-0.668731	-0.209419	-0.488533	-0.443727	-0.159537	-0.0792697	-0.37397	-0.0157852	0.230163	-0.315683
gbr.1.58_gbr.1.59	0.116106	-0.171107	0.0625553	0.295934	-0.0352197	-0.0226921	0.163728	-0.107554	0.173722	0.0599838	-0.179321	-0.208922	-0.399611	-0.413254	-0.269206
gbr.2.8	0.420551	0.43569	0.907951	0.409909	0.592409	-0.475085	-0.560707	-0.774115	-0.304423	-0.575527	-0.101693	-0.456027	-0.482199	-0.342119	-0.452983
gbr.15.42	-0.492784	0.123264	-0.4972	-0.707675	-0.395682	0.383362	0.00500775	0.449244	0.00856606	0.492472	0.482218	0.397507	0.671007	0.699153	0.479151
gbr.193.6	0.505874	0.694143	0.747016	-0.105783	0.279928	-0.474966	-0.766617	-0.740105	-0.505953	-0.541996	0.247419	-0.0211721	-0.016867	-0.0198367	-0.0203109
gbr.483.6	-0.0432886	-0.0862349	0.351524	0.455615	0.332394	-0.398055	-0.0510247	-0.296263	-0.244949	-0.310156	-0.133405	-0.440984	-0.322423	-0.138877	-0.446641
gbr.184.58	-0.33863	-0.646919	-0.783775	0.0221327	-0.389961	0.717652	0.739973	0.86238	0.580204	0.410182	-0.123366	0.181677	-0.0412311	-0.131173	0.13359
gbr.90.68	-0.172584	-0.0211008	-0.52661	-0.625899	-0.301548	0.397005	0.104465	0.636332	-0.190298	0.102334	0.582161	0.369521	0.637075	0.797562	0.440244
gbr.1.144	0.133613	0.511874	0.511942	-0.188165	0.299715	-0.334619	-0.479227	-0.493278	-0.272362	-0.302025	-0.00529386	0.286306	0.189557	0.00479341	0.189622
gbr.205.32	0.284337	-0.0727925	0.53691	0.714917	0.405897	-0.255108	-0.106839	-0.463623	-0.0404052	-0.415485	-0.267369	-0.604815	-0.731085	-0.591272	-0.625336
gbr.162.3	-0.631339	-0.441504	-0.791805	-0.27051	-0.232999	0.634052	0.519945	0.837518	0.436653	0.48334	-0.0041167	0.323475	0.334472	0.295058	0.314179
gbr.476.8	-0.228991	0.123086	-0.116766	-0.171515	-0.0956168	0.524957	-0.0703028	0.169048	0.309783	0.0529511	0.0187712	0.240081	0.0253053	-0.141722	0.246184
gbr.375.12	-0.230312	-0.35121	0.0694993	0.590913	0.233984	0.0664791	0.192185	-0.0988025	0.210967	0.12656	-0.226123	-0.602695	-0.610587	-0.422994	-0.610372
gbr.10.36_gbr.10.37	0.27851	0.681353	0.291046	-0.48332	0.00971726	0.066581	-0.592078	-0.146564	-0.104358	-0.171797	0.208945	0.255207	0.348588	0.340997	0.392099
gbr.136.8_gbr.136.10	0.231736	0.500418	0.745333	0.0827317	0.325535	-0.359882	-0.505425	-0.758311	-0.391747	-0.376725	0.194389	-0.215048	-0.282759	-0.275086	-0.236796
gbr.286.17	-0.0364395	-0.592972	0.00860684	0.707809	0.171354	-0.218418	0.499086	-0.000170849	0.165745	0.147799	-0.382685	-0.6107	-0.63563	-0.414185	-0.669833
gbr.113.20	0.346335	0.615397	0.510354	-0.11945	0.227729	0.016178	-0.598499	-0.362443	-0.0413092	-0.41101	0.0449974	0.125866	-0.0290197	-0.153969	0.181216
gbr.43.63	0.23942	0.565695	0.894602	0.189799	0.509879	-0.38395	-0.69818	-0.81485	-0.55772	-0.588836	0.356512	-0.467445	-0.366168	-0.138982	-0.428811
gbr.65.52	0.60699	-0.144689	0.397219	0.63423	0.261794	-0.281421	0.0356562	-0.335878	0.137496	-0.198985	-0.381357	-0.44096	-0.664566	-0.613594	-0.487776
gbr.288.11	0.108519	0.437358	-0.0806434	-0.682706	-0.0885054	0.153868	-0.256282	0.112433	0.0338928	0.09313	0.109841	0.668165	0.563553	0.336874	0.656782
gbr.75.108	-0.200654	0.168069	0.221384	0.0996295	0.0521521	0.0127544	-0.219072	-0.2546	-0.0347379	0.135543	0.232554	-0.420737	-0.229127	-0.0420693	-0.324747
gbr.58.211	0.50443	0.45457	0.646655	0.157965	0.370297	-0.251698	-0.525783	-0.550392	-0.0489881	-0.303721	-0.135229	-0.242816	-0.269245	-0.186407	-0.163741
gbr.137.31	0.0560697	-0.177942	0.292781	0.606317	0.212394	-0.169158	0.0279699	-0.271247	0.163475	0.0257386	-0.313247	-0.613633	-0.622425	-0.404971	-0.593873
gbr.110.64	-0.070456	0.296817	0.282256	-0.13488	0.389065	-0.109861	-0.384479	-0.203884	-0.361927	-0.202581	0.339698	-0.237499	0.15618	0.474947	-0.106148
gbr.48.29	0.113794	-0.293519	0.20167	0.634292	0.3683	-0.186786	0.136534	-0.127306	0.121926	-0.376311	-0.479899	-0.227519	-0.481784	-0.563652	-0.337284
gbr.159.21_gbr.159.22	-0.363435	-0.424217	-0.455164	-0.0944472	0.292744	0.385029	0.428112	0.53301	0.235705	0.406206	0.161021	-0.0167261	0.0954017	0.265091	-0.0172696
gbr.199.9	-0.197039	0.269645	-0.34591	-0.553085	-0.435382	0.483585	-0.0526793	0.354493	0.503578	0.379338	-0.144135	0.658245	0.459236	0.0955123	0.703759
gbr.225.35	-0.371214	-0.216516	-0.585821	-0.331433	-0.347268	0.35969	0.394058	0.496898	0.597784	0.952326	-0.129744	0.243557	0.298373	0.222688	0.290634
gbr.262.1	-0.0748713	-0.396427	0.267681	0.855272	0.314587	-0.229356	0.184583	-0.263878	0.0672809	-0.177207	-0.314605	-0.743765	-0.79205	-0.607602	-0.781447
gbr.26.53	0.0327362	-0.156575	0.258121	0.526975	0.387457	-0.209254	0.0650525	-0.261266	0.115059	-0.257367	-0.50925	-0.149874	-0.402646	-0.556831	-0.258745
gbr.11.201	-0.290885	-0.524412	-0.690012	-0.21	-0.299947	0.133749	0.619445	0.64976	-0.132765	0.129574	0.148431	0.358078	0.433514	0.393946	0.275601
gbr.59.69	-0.0287338	-0.45443	-0.0389589	0.529116	-0.0687602	-0.336147	0.345718	-0.104542	0.0668492	0.233797	-0.304706	-0.460342	-0.413436	-0.284121	-0.510913
gbr.453.9_gbr.453.7	-0.153844	0.167266	-0.442943	-0.770748	-0.362869	0.126957	0.0271113	0.368778	-0.133237	0.158486	0.235208	0.824899	0.88576	0.610163	0.799626
gbr.181.33	-0.0811509	0.280866	-0.327411	-0.699026	-0.298681	0.181991	-0.104826	0.222558	0.197855	0.324399	0.00649349	0.814375	0.714832	0.308281	0.782741
gbr.257.13	-0.0139756	0.0742147	-0.168355	-0.259713	-0.315698	0.223616	0.032743	0.165323	0.0606101	0.0174572	0.138339	0.269026	0.141902	0.012131	0.262975
gbr.57.17	-0.26859	-0.349127	0.159769	0.635208	0.341007	-0.120552	0.162823	-0.15373	0.057755	-0.000353712	-0.167579	-0.642535	-0.59771	-0.330972	-0.666108
gbr.374.10	-0.129868	-0.329433	-0.71745	-0.387337	-0.454581	0.543147	0.51201	0.759533	0.39791	0.320402	-0.0274456	0.68087	0.390245	0.0924441	0.568206
gbr.491.7	-0.0196943	-0.402131	0.19781	0.665901	0.240264	-0.365049	0.291886	-0.220816	-0.0949479	-0.18773	-0.308543	-0.438271	-0.490823	-0.392416	-0.537087
gbr.91.15	0.00432443	0.17392	-0.365353	-0.680103	-0.38377	0.155087	0.0406772	0.309792	0.146983	0.288256	0.0197397	0.856322	0.669901	0.299105	0.758615
gbr.182.24_gbr.182.26	-0.268914	0.101295	-0.471812	-0.60248	-0.342042	0.379145	0.00990631	0.446492	-0.0277733	0.0545622	0.288315	0.638565	0.670066	0.423849	0.673189
gbr.47.62	0.6214	0.471878	0.354452	-0.299115	0.0211322	-0.131499	-0.368523	-0.23975	-0.198122	-0.373533	0.0899303	0.337944	0.13326	-0.0305554	0.293715
gbr.46.49	-0.266229	0.00628666	-0.385672	-0.471086	-0.368422	0.146952	0.10424	0.310368	0.094033	0.671384	0.322393	0.136125	0.441878	0.565018	0.230265
gbr.614.5	0.524199	-0.189417	0.229993	0.435531	0.0202122	-0.341718	0.134729	-0.208393	-0.241801	-0.371203	-0.115431	-0.297792	-0.404957	-0.310988	-0.360322
gbr.81.30	0.247161	-0.0778699	0.585051	0.702104	0.637055	-0.355586	-0.187921	-0.480141	-0.309175	-0.669849	-0.111661	-0.616977	-0.644579	-0.412029	-0.657308
gbr.162.18	-0.0549257	-0.302191	0.231295	0.621273	0.231209	-0.432116	0.170703	-0.332911	-0.223227	-0.116124	-0.159229	-0.610903	-0.462797	-0.259109	-0.638822
gbr.30.17	0.145369	0.468141	0.826915	0.399084	0.448976	-0.455933	-0.604918	-0.799036	-0.211896	-0.483702	-0.197979	-0.397795	-0.413438	-0.397263	-0.370664
gbr.145.29	0.105187	0.717099	0.660693	-0.0750732	0.202186	-0.0630927	-0.799319	-0.561856	-0.295705	-0.375944	0.367769	-0.281513	-0.116966	0.0524348	-0.143445
gbr.314.17	0.457489	0.180754	0.655216	0.516817	0.341754	-0.244536	-0.312265	-0.547948	-0.0849012	-0.46605	-0.199918	-0.451227	-0.622658	-0.51764	-0.477086
gbr.517.13	0.213721	-0.186742	0.0974334	0.407535	0.0419238	0.149462	0.108396	-0.0298785	0.186729	-0.102011	-0.116637	-0.365881	-0.571898	-0.47728	-0.394783
gbr.2.22	0.288417	-0.0209949	-0.0353842	-0.115929	-0.0651765	-0.356569	0.0413614	0.0710814	-0.175459	-0.0310804	-0.050824	0.166008	0.255278	0.305867	0.105075
gbr.446.1	0.0502645	-0.276388	-0.0332547	0.307657	0.147074	0.0510072	0.171387	0.0932453	0.155501	0.130077	-0.0131015	-0.41768	-0.396216	-0.133451	-0.424962
gbr.9.10	0.159867	0.267147	-0.249663	-0.609929	-0.404094	0.280976	-0.0320559	0.281183	0.301714	0.255108	-0.0539965	0.733143	0.470678	0.129256	0.687691
gbr.177.21_gbr.177.22	0.00177481	-0.133099	-0.328056	-0.33551	-0.297076	0.0212875	0.246096	0.406382	-0.235899	-0.0257165	0.205098	0.346635	0.42624	0.46975	0.299046
gbr.99.28	-0.288433	-0.537587	-0.817113	-0.183351	-0.347298	0.717184	0.651596	0.949355	0.524837	0.408296	-0.0458748	0.297621	0.183379	0.15189	0.286867
gbr.47.37	0.159023	0.366638	0.41208	0.0210353	0.179348	-0.0746824	-0.39631	-0.351214	-0.158887	-0.201054	0.110011	-0.21311	-0.0944935	0.0529138	-0.117138
gbr.110.53	0.277713	0.138864	0.349722	0.171494	0.0851276	-0.0801601	-0.169944	-0.229658	-0.0700397	-0.0727615	0.072862	-0.394984	-0.311551	-0.0567943	-0.319395
gbr.13.93	0.421166	-0.0261392	-0.0350662	0.0123595	0.0624028	0.247598	0.0236234	0.23983	0.0797119	-0.209932	-0.00494079	0.000916852	-0.0401831	0.052701	0.0583418
gbr.41.73	7.7129e-05	0.368271	-0.160222	-0.640894	-0.219027	0.143654	-0.227589	0.102457	0.06664	0.0714413	0.0477909	0.828945	0.662825	0.232931	0.762573
gbr.36.63	-0.315505	0.201445	-0.0550598	-0.431864	-0.0290595	0.00836175	-0.162643	-0.00147709	-0.502843	-0.0358423	0.661118	0.0456257	0.398263	0.572468	0.111249
gbr.250.19	-0.147505	-0.204826	-0.363793	-0.253439	-0.294623	-0.194678	0.365726	0.251322	-0.00433456	0.480723	-0.0341341	0.204826	0.384912	0.381114	0.200875
gbr.5.40	0.235987	-0.431644	0.129427	0.67746	0.182214	-0.129296	0.276927	-0.0829821	-0.222072	-0.400847	-0.0339436	-0.577513	-0.607855	-0.373591	-0.616311
gbr.573.9	-0.23131	-0.739395	-0.597133	0.221721	-0.331698	-0.120359	0.821574	0.456986	0.136762	0.512371	-0.278874	-0.1128	0.0318383	0.12023	-0.147653
gbr.81.80	0.357144	0.0915535	-0.269768	-0.437888	-0.298291	0.226315	0.107357	0.340441	0.318552	0.122508	-0.17936	0.697524	0.340752	-0.015286	0.610919
gbr.115.31_gbr.115.32	-0.398534	-0.764828	-0.587352	0.237985	-0.228286	0.101026	0.775282	0.507204	0.0920145	0.297623	-0.0686097	-0.0543387	-0.0690558	-0.00610469	-0.186246
gbr.309.1	0.0592211	0.143873	0.224569	0.0954048	0.0232898	-0.00433023	-0.175896	-0.21666	0.170539	0.140519	-0.0833229	-0.200284	-0.215997	-0.165423	-0.188591
gbr.64.16	0.447896	0.164198	0.404135	0.176157	0.0984602	-0.168949	-0.22686	-0.341204	-0.228732	-0.149495	0.27136	-0.496402	-0.416541	-0.102948	-0.44349
gbr.75.9	0.397297	0.590332	0.254839	-0.543443	-0.00559277	0.0985621	-0.50415	-0.169061	-0.375622	-0.321967	0.546	0.306262	0.323001	0.323271	0.346729
gbr.375.53	-0.202326	0.484213	-0.0468806	-0.643698	-0.262073	0.0360918	-0.299112	-0.058774	-0.10912	0.318271	0.350652	0.319983	0.53804	0.48396	0.427146
gbr.129.14	-0.0114114	-0.156771	0.399194	0.617365	0.270839	-0.344876	-0.0321025	-0.395951	-0.14838	-0.17665	-0.0585239	-0.677756	-0.595335	-0.325574	-0.705594
gbr.15.9	-0.185924	-0.522423	-0.672065	-0.0433744	-0.164152	0.521018	0.565856	0.756998	0.494654	0.299897	-0.231482	0.264854	0.124	0.0470335	0.226131
gbr.799.1	0.429095	0.311601	0.393313	0.102665	0.151126	0.123906	-0.390551	-0.195967	-0.106631	-0.508461	0.107626	-0.174762	-0.253597	-0.153547	-0.0927959
gbr.151.33	0.506761	-0.0774809	-0.121801	0.0126379	-0.171486	0.0788955	0.124577	0.24223	0.126669	-0.159599	-0.162138	0.17721	0.000794388	-0.0907414	0.162684
gbr.38.86	0.0940736	0.710714	0.127773	-0.729664	-0.163796	0.286235	-0.620218	-0.0601581	-0.206213	-0.238028	0.53221	0.547121	0.507344	0.342848	0.592241
gbr.142.87	-0.240569	-0.545046	-0.735517	-0.116697	-0.465993	0.167342	0.705476	0.658833	0.372619	0.718323	-0.23723	0.157565	0.285273	0.295949	0.186259
gbr.13.34	0.566019	0.270641	0.292821	-0.0170134	-0.0502583	0.0695973	-0.230209	-0.199731	-0.0370287	-0.301255	0.0563844	0.0352814	-0.200636	-0.275028	0.0281162
gbr.81.49	0.00527761	0.120026	0.0413799	-0.238067	0.0619149	-0.306331	-0.163756	-0.125119	-0.48127	0.0572133	0.41296	-0.120011	0.323977	0.59193	-0.049373
gbr.30.70	-0.0610289	0.219201	-0.393391	-0.660084	-0.287926	0.439406	-0.0395034	0.421103	0.261305	0.37268	0.165457	0.496877	0.587071	0.480347	0.634799
gbr.27.55	-0.145464	-0.324788	-0.33496	-0.00708065	-0.23588	-0.269761	0.379888	0.177325	0.17266	0.304704	-0.3972	0.409046	0.241976	-0.060739	0.223989
gbr.6.199	0.0189791	-0.625163	0.00948325	0.732998	0.208692	-0.213123	0.486589	-0.0623485	-0.0327632	-0.0921544	-0.236534	-0.604317	-0.653327	-0.460777	-0.690252
gbr.86.11	0.115068	0.0813812	0.602896	0.43383	0.446931	-0.719104	-0.15065	-0.696782	-0.299338	-0.0455348	-0.197548	-0.503437	-0.353507	-0.184353	-0.539291
gbr.50.77_gbr.50.73	-0.156513	0.0908307	-0.417405	-0.579049	-0.218945	0.229998	0.083268	0.411578	0.24772	0.208014	-0.163781	0.843447	0.70447	0.303481	0.787848
gbr.6.220	-0.240133	-0.702268	-0.464712	0.472014	-0.121701	0.398689	0.645546	0.547472	0.570674	0.297717	-0.3507	-0.276824	-0.415933	-0.336746	-0.301053
gbr.1.143	0.149161	-0.221913	-0.114834	0.0248611	0.154399	-0.200623	0.159737	0.225948	-0.30705	-0.150079	0.105003	-0.100101	0.213753	0.511987	-0.0642616
gbr.236.8	-0.148851	-0.010922	-0.0323019	-0.107251	0.0451718	-0.494455	0.0379899	-0.113683	-0.120594	0.479106	-0.111606	-0.0894707	0.331962	0.485598	-0.023853
gbr.25.176	0.309815	-0.359644	0.251408	0.652755	0.478659	-0.320065	0.194717	-0.168572	-0.0840172	-0.349149	-0.315705	-0.48031	-0.516251	-0.324551	-0.530642
gbr.37.95	-0.10714	-0.4886	0.175327	0.823998	0.322468	-0.234659	0.272962	-0.131468	-0.0555368	-0.299897	-0.265176	-0.666672	-0.69042	-0.474318	-0.733021
gbr.47.38	0.420102	0.0265421	0.258206	0.232291	0.195148	-0.0528467	0.0113842	-0.0850846	0.320663	-0.133823	-0.493961	0.0750197	-0.268587	-0.42831	0.000652321
gbr.29.21	-0.174057	0.175439	-0.330074	-0.557437	-0.189015	0.29783	-0.0775138	0.316177	0.256223	0.183703	-0.0679243	0.735736	0.594186	0.247966	0.689484
gbr.8.105	0.0745418	-0.317288	-0.73778	-0.396305	-0.482262	0.576172	0.439291	0.837065	0.286759	0.261203	0.139819	0.44355	0.379969	0.321603	0.454874
gbr.26.27_gbr.26.28	-0.144692	-0.693375	-0.334478	0.353825	-0.0815589	-0.42095	0.653852	0.203431	-0.304524	0.137762	-0.0476997	-0.29497	-0.039599	0.186271	-0.365695
gbr.2.102	0.481625	0.552673	0.202422	-0.44017	-0.107131	-0.0049155	-0.429331	-0.162611	0.000813802	-0.017074	0.0737047	0.370859	0.332042	0.196636	0.443619
gbr.51.10	0.226933	0.172649	-0.102131	-0.226332	-0.323796	0.17021	-0.0194228	0.0717681	0.412707	0.398935	-0.154229	0.220241	0.0539527	-0.114005	0.274438
gbr.468.5	0.233865	-0.108916	0.452334	0.63829	0.34334	-0.46413	-0.0571784	-0.412794	-0.273213	-0.494503	-0.221064	-0.488953	-0.526773	-0.386639	-0.544479
gbr.289.32_gbr.289.33	-0.192084	0.209853	0.0523916	-0.144188	-0.122703	0.358993	-0.116105	-0.0477551	0.276883	0.374296	0.200129	-0.114066	-0.154319	-0.113408	-0.0430574
gbr.256.29	0.448235	0.420196	-0.0551204	-0.626347	-0.318813	0.107751	-0.282155	0.110744	-0.0788332	0.0316269	0.29113	0.500337	0.501914	0.406834	0.551243
gbr.226.11	0.388511	0.58589	0.203095	-0.577392	-0.162614	-0.0713107	-0.47144	-0.114245	-0.326315	-0.157818	0.389255	0.302074	0.450441	0.486247	0.393795
gbr.290.3	0.178132	-0.252141	0.414895	0.723152	0.474888	-0.303485	0.0363884	-0.303654	-0.252396	-0.600206	-0.144916	-0.547908	-0.617348	-0.434568	-0.610331
gbr.259.16_gbr.259.17	-0.518153	-0.443262	-0.115613	0.377125	0.287052	0.0561621	0.282376	0.166285	-0.0318292	-0.0112703	0.0295805	-0.442911	-0.270403	0.0285569	-0.454907
gbr.11.138	0.18668	0.123682	-0.337392	-0.523992	-0.34751	0.20182	0.0519382	0.31483	0.295075	0.221546	-0.15299	0.840656	0.53168	0.0867718	0.727724
gbr.319.26	0.0179877	0.453106	-0.20675	-0.833492	-0.296089	0.146352	-0.234595	0.169457	-0.0879814	0.123888	0.259178	0.814121	0.80769	0.502331	0.82954
gbr.28.61	0.127426	0.285858	-0.0722167	-0.56918	-0.262869	-0.0122945	-0.172735	0.000304811	-0.244006	0.245716	0.495634	0.238482	0.418585	0.473356	0.271661
gbr.359.9	-0.319875	-0.342105	-0.731091	-0.339458	-0.376501	0.783785	0.44184	0.868304	0.278299	0.137807	0.230125	0.421105	0.295045	0.221212	0.398628
gbr.75.33	-0.163232	0.301917	-0.36802	-0.787671	-0.321358	0.331398	-0.10845	0.307731	0.160281	0.240161	0.129703	0.868491	0.734515	0.345892	0.838758
gbr.197.36	0.22822	-0.176799	0.0206859	0.32471	-0.137668	-0.140704	0.219063	-0.121079	0.410153	0.365067	-0.486303	-0.168569	-0.361398	-0.454922	-0.176496
gbr.96.49	0.246781	-0.28125	-0.132529	0.144069	-0.199985	-0.284627	0.266976	0.0230412	-0.100783	-0.108408	-0.222291	0.171968	0.019017	-0.154068	0.0330609
gbr.1.189	0.0475725	0.256721	-0.232385	-0.712793	-0.376101	-0.0789672	-0.0913495	0.128363	-0.376731	0.0785589	0.440511	0.592485	0.737074	0.611769	0.586487
gbr.52.20	-0.262798	-0.0742102	-0.722468	-0.684042	-0.452854	0.498867	0.310477	0.721304	0.467369	0.578108	-0.0811122	0.777702	0.692115	0.41902	0.770904
gbr.454.9_gbr.454.12_gbr.454.15	-0.246422	0.41602	-0.168238	-0.669769	-0.165753	0.197661	-0.253265	0.139649	0.0829594	0.121525	0.0700023	0.769956	0.713031	0.335645	0.763581
gbr.214.24	-0.399222	-0.622675	-0.767623	0.0136722	-0.340781	0.632434	0.691548	0.834036	0.503445	0.399053	-0.0856169	0.170442	0.0290062	-0.023344	0.118471
gbr.61.41	0.243431	0.791151	0.233659	-0.740694	-0.101238	0.0346435	-0.612889	-0.240529	-0.136026	-0.0564738	0.286723	0.656726	0.604976	0.305174	0.702457
gbr.475.5	-0.136689	0.326123	-0.28587	-0.740397	-0.370888	0.325061	-0.140704	0.279124	-0.0235214	0.0329247	0.263548	0.837329	0.68193	0.34274	0.764925
gbr.10.124	0.45304	0.152323	0.440171	0.255831	0.264264	-0.3548	-0.26775	-0.431047	-0.222516	-0.225238	0.0418862	-0.358357	-0.27495	-0.128478	-0.317778
gbr.184.57	0.104	0.416795	0.500572	0.0791485	0.239307	-0.171641	-0.364617	-0.506491	0.155358	-0.127071	-0.392177	0.10573	-0.178398	-0.453141	0.0573072
gbr.7.108	0.31639	0.52571	0.229227	-0.371096	0.0120276	0.0728147	-0.466681	-0.135545	-0.180222	-0.214552	0.262989	0.198015	0.269066	0.279486	0.311132
gbr.340.16	0.174156	0.377826	-0.0353467	-0.435963	-0.190192	0.175477	-0.313247	0.0159073	-0.0460168	-0.23638	0.12094	0.591732	0.405903	0.0721385	0.571985
gbr.153.50	0.0786729	-0.268237	0.218086	0.676355	0.282268	-0.165192	0.193811	-0.181759	0.431514	-0.0599106	-0.768293	-0.269112	-0.587333	-0.720109	-0.348448
gbr.436.8	0.248782	0.460379	0.13373	-0.326221	-0.286847	0.28707	-0.383778	-0.122148	0.0581875	0.0460562	0.225923	0.0691207	0.0749399	0.0712996	0.196791
gbr.388.10	-0.204968	-0.15824	-0.717769	-0.609798	-0.398757	0.518365	0.358854	0.755279	0.347861	0.368795	0.0149624	0.802402	0.624979	0.340195	0.720229
gbr.112.17	0.329065	0.138325	-0.091544	-0.401562	-0.234031	0.109627	0.0157078	0.226397	-0.0394986	-0.0987995	0.130639	0.470644	0.287032	0.151726	0.384132
gbr.34.63	0.524998	0.256639	0.626696	0.382667	0.301794	-0.555573	-0.311368	-0.622476	-0.164977	-0.405122	-0.320981	-0.238977	-0.354507	-0.402465	-0.253093
gbr.25.178	-0.0372432	-0.232077	0.104597	0.470971	0.188498	-0.0346413	0.120848	-0.156588	0.269025	0.29762	-0.240034	-0.530864	-0.468222	-0.292477	-0.485712
gbr.179.1	-0.1068	-0.557019	0.0443471	0.743917	0.33705	-0.148496	0.348815	-0.000825233	0.0359722	-0.114395	-0.252433	-0.583733	-0.570477	-0.349186	-0.651171
gbr.153.35	-0.13304	-0.428795	0.0264415	0.609431	0.0908724	-0.223629	0.266995	-0.146428	-0.0914848	-0.0284639	-0.0924598	-0.594177	-0.499563	-0.314938	-0.608288
gbr.191.3	0.278904	0.714465	0.380633	-0.504204	-0.00638886	-0.204675	-0.59475	-0.406165	-0.169283	-0.10793	0.116375	0.435135	0.385426	0.153229	0.4557
gbr.87.14	0.369333	0.487571	0.38335	-0.357473	0.133229	-0.500657	-0.470286	-0.418508	-0.570676	-0.214423	0.29897	0.111601	0.363994	0.471606	0.142601
gbr.37.37	0.345562	0.363027	0.285302	-0.140085	0.0675623	-0.125488	-0.358447	-0.295588	-0.193467	-0.320727	0.124364	0.191692	0.0830115	-0.0749534	0.201172
gbr.385.4	0.462696	0.0861438	0.684211	0.596691	0.459799	-0.633881	-0.195653	-0.684347	-0.108489	-0.210457	-0.378882	-0.547507	-0.559993	-0.432305	-0.549288
gbr.174.17	0.0961525	-0.388682	0.292024	0.860812	0.308964	-0.354656	0.198345	-0.311539	0.0290628	-0.137341	-0.37415	-0.717228	-0.745902	-0.55185	-0.765014
gbr.90.152	0.167182	-0.108972	-0.0955591	0.14448	-0.163895	0.249421	0.171683	0.249244	0.50923	0.0834051	-0.414496	0.0720692	-0.231661	-0.343549	0.0489515
gbr.9.25	-0.0410325	0.408006	-0.276549	-0.819006	-0.314927	0.492357	-0.225439	0.358676	0.0103718	0.107021	0.479545	0.613268	0.612451	0.501975	0.670972
gbr.206.25	-0.043477	-0.423418	-0.531802	-0.0340792	-0.385912	0.399451	0.512135	0.575412	0.398449	0.205779	-0.152774	0.293813	-0.00542909	-0.174525	0.206995
gbr.425.7	-0.0540287	0.563986	-0.0136734	-0.702496	-0.108384	0.146156	-0.502944	0.0383415	-0.292846	-0.128972	0.483716	0.418928	0.664239	0.642574	0.547698
gbr.72.69	0.0402063	0.596761	0.0655293	-0.669745	-0.0361063	0.0288284	-0.434654	-0.0567848	0.0410772	0.020813	-0.0277315	0.771074	0.679255	0.293533	0.765194
gbr.190.27	-0.464347	-0.290375	-0.675249	-0.431951	-0.410066	0.523457	0.45576	0.65603	0.0516169	0.292974	0.369355	0.386858	0.396255	0.341817	0.351463
gbr.83.13	-0.174356	-0.787297	-0.596224	0.242405	-0.183163	0.2378	0.79233	0.611662	-0.0197321	0.0746571	0.101932	-0.109174	-0.123779	0.0182781	-0.193696
gbr.369.5_gbr.369.7	-0.32343	0.147907	-0.155477	-0.255824	-0.0789993	0.350608	-0.104638	0.152397	0.195211	0.0458624	0.0565348	0.37267	0.234976	-0.0232292	0.358765
gbr.32.56	-0.21318	-0.313837	-0.468652	-0.00968596	-0.250909	0.274771	0.474347	0.422495	0.810282	0.569042	-0.726592	0.455431	0.0834907	-0.334719	0.350296
gbr.25.44	0.109001	0.589139	0.12321	-0.614329	-0.104118	-0.115479	-0.454395	-0.211123	-0.00279108	0.066732	-0.0346556	0.711566	0.60502	0.216541	0.674469
gbr.6.162	-0.410836	-0.238922	-0.515537	-0.228335	-0.160669	0.420696	0.2167	0.590435	0.0288761	-0.0263569	0.202561	0.27979	0.344282	0.336789	0.268792
gbr.5.36	-0.124951	0.156097	-0.480875	-0.685779	-0.362567	0.373624	0.0826332	0.428312	0.447946	0.458627	-0.173197	0.928469	0.698065	0.213789	0.887182
gbr.99.23	-0.221374	-0.743354	-0.659171	0.176293	-0.199981	0.224603	0.702077	0.693587	0.0511283	0.126634	0.0226299	-0.0745749	0.0275561	0.20468	-0.106351
gbr.17.66	0.286724	-0.396424	0.0977972	0.513726	-0.132983	-0.446206	0.373852	-0.145797	-0.201699	-0.075649	-0.181312	-0.430619	-0.443906	-0.26556	-0.50966
gbr.18.6	-0.429906	-0.698483	-0.889057	-0.11282	-0.439642	0.419861	0.871215	0.818283	0.479034	0.684181	-0.196225	0.272596	0.213941	0.1232	0.21602
gbr.340.8	0.722317	0.132737	0.316518	0.143084	0.0838711	-0.253583	-0.170785	-0.168982	-0.168215	-0.405542	-0.0980336	-0.119729	-0.183954	-0.0683755	-0.118804
gbr.71.4	-0.136403	0.444042	0.160816	-0.413648	0.0920739	-0.279401	-0.339022	-0.265273	-0.313948	-0.128204	0.0654587	0.459191	0.547567	0.304067	0.452463
gbr.11.7	-0.383615	-0.526759	-0.893043	-0.238369	-0.486879	0.681874	0.640974	0.95536	0.520161	0.4739	-0.0587118	0.368731	0.280088	0.193338	0.363955
gbr.723.1	-0.0288347	0.084364	0.0855084	0.0530921	0.0464502	-0.0835312	-0.114368	-0.128585	-0.0511684	-0.180504	-0.119339	0.0816164	0.0260059	-0.117617	0.0599859
gbr.165.14_gbr.165.15_gbr.165.16	-0.285783	-0.397015	-0.531792	-0.0523557	-0.437003	0.191791	0.485208	0.510875	0.218816	0.351363	-0.122076	0.120261	0.175826	0.158969	0.106847
gbr.89.33	0.182646	0.432251	0.485586	0.00454655	0.263862	-0.352299	-0.541578	-0.480025	-0.204511	-0.372895	-0.0587385	0.114479	0.0794584	-0.0544689	0.0680756
gbr.30.66	0.399391	-0.274821	0.195643	0.598055	0.239494	-0.247848	0.187866	-0.194454	0.292883	-0.124747	-0.602597	-0.200164	-0.534925	-0.677364	-0.30181
gbr.38.64	-0.113423	0.193595	0.0762241	-0.293469	0.192741	-0.115571	-0.27466	0.0323151	-0.613875	-0.286947	0.577997	-0.0705309	0.408067	0.785184	0.0226568
gbr.155.34	-0.467823	-0.377046	-0.878631	-0.434342	-0.413049	0.632726	0.513733	0.915167	0.397916	0.519902	0.0645886	0.461047	0.518606	0.444616	0.490672
gbr.478.1	-0.0619055	-0.295371	-0.0333713	0.37257	0.0456154	-0.0721249	0.212361	-0.0535557	0.170155	0.104114	-0.204978	-0.251692	-0.340297	-0.320343	-0.297367
gbr.81.151	0.136372	-0.178407	0.197803	0.604607	0.11097	0.0190853	0.0695722	-0.163869	0.301601	0.0196455	-0.381548	-0.517579	-0.6224	-0.521988	-0.482425
gbr.160.47	-0.376327	-0.17719	-0.696446	-0.633775	-0.295651	0.400765	0.322784	0.690446	0.128251	0.511622	0.315438	0.516054	0.68241	0.653213	0.528021
gbr.6.107	-0.29456	0.218147	-0.158313	-0.534571	0.0248478	0.143709	-0.176262	0.225035	-0.320256	0.0227725	0.502251	0.21167	0.575849	0.766988	0.286239
gbr.10.18	0.0336702	-0.345553	-0.452888	-0.00873471	-0.518712	0.526448	0.414762	0.535627	0.303612	0.114104	0.0765636	0.101479	-0.149773	-0.179225	0.0593341
gbr.55.43	0.783493	0.39961	0.472949	0.000945107	0.0194828	-0.256213	-0.343491	-0.423367	0.00623819	-0.188418	-0.178784	0.0795809	-0.164197	-0.303741	0.0633541
gbr.7.27	0.263773	0.597481	0.119599	-0.669882	-0.0278196	-0.00521487	-0.442479	-0.0627551	-0.102408	-0.0808708	0.106674	0.62738	0.634857	0.395541	0.672166
gbr.391.14	0.471966	0.646567	0.323704	-0.519957	0.00548046	-0.188594	-0.521745	-0.362666	-0.218811	-0.0242738	0.184366	0.313698	0.385248	0.28334	0.395456
gbr.123.10	0.284259	-0.232671	-0.266558	-0.0168933	-0.350751	-0.14142	0.285308	0.168136	-0.0520983	-0.046802	-0.0980732	0.343164	0.175762	-0.0637579	0.231438
gbr.192.20	0.0569365	0.481082	0.204652	-0.442997	0.18825	-0.0831338	-0.432626	-0.164552	-0.017461	0.127332	0.189404	0.253688	0.3257	0.274644	0.27008
gbr.78.14	0.155054	-0.411641	0.0605514	0.600195	0.145017	-0.201358	0.295173	-0.0652871	0.11474	-0.14049	-0.423009	-0.282971	-0.463082	-0.472476	-0.371568
gbr.140.22	-0.363284	-0.698738	-0.734691	0.0756158	-0.188117	0.507839	0.711617	0.827717	0.323979	0.17251	-0.0684826	0.157478	0.0251121	0.00410489	0.0641699
gbr.73.16	0.357648	-0.165428	0.282918	0.510598	0.153406	-0.484705	0.0512596	-0.38118	-0.234042	-0.232139	-0.200501	-0.406068	-0.405407	-0.324374	-0.437626
gbr.426.7	-0.241429	0.139511	-0.500612	-0.645126	-0.551278	0.464792	0.0835889	0.508293	0.178838	0.215803	0.13783	0.681951	0.600595	0.336286	0.707746
gbr.12.123	0.440589	0.43092	-0.0632696	-0.594744	-0.379415	0.0516832	-0.251842	0.0386142	-0.0565402	0.105703	0.229586	0.458268	0.464032	0.318496	0.524865
gbr.369.17	0.243176	0.531627	0.268985	-0.286601	0.0718498	-0.0524122	-0.448108	-0.242928	0.00980187	-0.237263	-0.118639	0.426485	0.271873	-0.04799	0.453195
gbr.85.24	0.0744042	0.196281	0.370563	0.194922	0.282528	0.0314994	-0.292358	-0.136043	0.0386816	-0.348927	-0.0650427	-0.175576	-0.250088	-0.15117	-0.17116
gbr.6.235	-0.324535	-0.14896	-0.392678	-0.317984	-0.310994	-0.0060421	0.233968	0.26698	-0.102488	0.502671	0.36168	0.0370899	0.33036	0.486856	0.0729419
gbr.114.7	-0.604284	-0.0961108	-0.55303	-0.448394	-0.0271807	0.658507	0.219718	0.60877	0.482165	0.529077	0.0683323	0.381872	0.41479	0.318105	0.437225
gbr.170.14	-0.102393	-0.0382276	0.327898	0.509324	0.212822	-0.106754	-0.0879594	-0.365237	0.0812873	0.00926629	-0.114856	-0.574264	-0.56209	-0.41241	-0.546116
gbr.1.219_gbr.1.220	0.0622519	0.176171	-0.0883809	-0.322164	-0.131703	-0.0423294	-0.147355	0.0576159	-0.169571	-0.168992	0.12324	0.46443	0.484023	0.245177	0.463573
gbr.5.103	0.017821	-0.326791	-0.60151	-0.25859	-0.375882	0.0881139	0.512382	0.586411	0.274284	0.348509	-0.335616	0.531452	0.471788	0.261677	0.494197
gbr.1.177	0.153806	0.20316	-0.221447	-0.507538	-0.246016	0.124105	-0.0767955	0.150051	0.0723958	0.131163	0.046764	0.652344	0.488186	0.155283	0.577124
gbr.418.14	0.577148	0.354798	0.850209	0.409188	0.5912	-0.502229	-0.465182	-0.723346	-0.219844	-0.536022	-0.230128	-0.373915	-0.477287	-0.388454	-0.399201
gbr.206.13	0.46719	0.438282	0.570275	-0.0518795	0.197393	-0.219305	-0.40328	-0.406731	-0.224856	-0.296098	0.131619	-0.12146	-0.157803	-0.0434796	-0.108972
gbr.90.53	-0.226323	-0.407676	-0.571942	-0.150324	-0.215776	-0.152822	0.50669	0.44665	0.205918	0.588905	-0.352792	0.279967	0.473746	0.423067	0.265054
gbr.294.21	-0.160508	-0.883845	-0.484672	0.48449	-0.125111	-0.0415252	0.913557	0.405611	0.187234	0.303822	-0.334726	-0.246306	-0.325832	-0.249445	-0.36355
gbr.156.12_gbr.156.13	-0.305401	-0.601071	-0.794195	-0.0508101	-0.41727	0.494568	0.727697	0.80802	0.613712	0.564186	-0.313627	0.282165	0.133718	-0.0181878	0.242215
gbr.164.30	-0.105687	0.0536169	-0.553777	-0.666033	-0.424034	0.46881	0.150031	0.534394	0.296997	0.250383	0.0183337	0.900581	0.626094	0.201098	0.810204
gbr.7.87	0.408061	0.308077	-0.0139045	-0.438365	-0.209583	-0.0984094	-0.102869	0.0251528	0.088432	0.067109	-0.12955	0.629408	0.440727	0.121316	0.600159
gbr.581.5	0.539968	-0.0510342	0.0976501	0.12294	-0.0117297	-0.126304	-0.00631091	-0.021334	-0.262456	-0.391418	0.11009	-0.105617	-0.118563	0.00356961	-0.0907311
gbr.16.125	0.492845	0.731741	0.52713	-0.344977	0.172808	-0.169651	-0.682611	-0.497815	-0.215186	-0.406563	0.102255	0.364645	0.235181	-0.0290811	0.396461
gbr.284.4	-0.519968	-0.29506	-0.365545	-0.0431559	0.13454	0.375165	0.253337	0.458865	0.170394	0.0243903	0.0539117	0.138303	0.113085	0.0979711	0.104675
gbr.370.4	-0.183703	-0.035309	0.326775	0.464332	0.484693	-0.171906	-0.124881	-0.273569	0.00120875	-0.232422	-0.219104	-0.421649	-0.356492	-0.23695	-0.411311
gbr.63.85	-0.10159	-0.491539	0.145396	0.694956	0.666042	-0.222856	0.283712	-0.119081	0.00344385	-0.150586	-0.290215	-0.556125	-0.534558	-0.316996	-0.629528
gbr.134.6	0.318459	0.442854	0.693168	0.212901	0.440826	-0.225723	-0.571294	-0.594237	-0.378195	-0.491799	0.238965	-0.459131	-0.32623	-0.114527	-0.359449
gbr.99.74	0.275558	0.161784	0.632867	0.443879	0.680995	-0.240694	-0.358165	-0.5029	-0.216035	-0.531039	-0.0686274	-0.474356	-0.464681	-0.261549	-0.448474
gbr.11.142	-0.335048	-0.75602	-0.471176	0.424144	-0.104523	-0.0745499	0.76618	0.384974	0.370176	0.38057	-0.597253	-0.0606959	-0.157376	-0.22735	-0.185282
gbr.151.47	-0.287717	-0.490543	-0.045558	0.570562	0.166058	0.0891983	0.286297	0.0814873	-0.0170578	-0.103546	0.0892219	-0.580648	-0.540172	-0.264575	-0.601946
gbr.48.71	0.195236	0.12688	0.724219	0.645023	0.462556	-0.523496	-0.333573	-0.666753	-0.297186	-0.429826	-0.0982266	-0.752652	-0.624659	-0.339353	-0.716596
gbr.178.23	-0.0113912	-0.473154	0.0877561	0.665349	0.127429	-0.194546	0.351002	-0.0785489	-0.143868	-0.228616	-0.0702788	-0.574498	-0.602906	-0.407695	-0.638685
gbr.41.36	0.337224	-0.0331365	0.515085	0.698508	0.200113	-0.245294	-0.119561	-0.453619	0.0634986	-0.32953	-0.345782	-0.573456	-0.745985	-0.660721	-0.583017
gbr.142.54	-0.191949	0.281914	-0.0815223	-0.415846	-0.208766	0.386731	-0.21321	0.0714936	0.12682	0.336692	0.356786	0.0980076	0.180116	0.21897	0.154297
gbr.198.24	0.0653257	0.275865	0.300998	-0.174736	0.698691	0.0182945	-0.389201	-0.158659	-0.323816	-0.390797	0.320439	0.0360241	0.138987	0.262055	0.0393985
gbr.262.21	0.328861	0.560105	0.24779	-0.41717	-0.104907	-0.0545696	-0.489363	-0.167156	-0.307115	-0.239429	0.310259	0.229834	0.33504	0.354533	0.323562
gbr.185.26	0.188483	-0.467608	-0.183059	0.328451	-0.201724	-0.0900101	0.569428	0.136836	0.0536083	-0.0428399	-0.287299	0.00216421	-0.297585	-0.428856	-0.146626
gbr.7.72	0.135313	-0.491035	0.16109	0.779738	0.250115	-0.418247	0.318457	-0.239848	0.0431538	-0.075587	-0.468872	-0.522999	-0.623261	-0.529971	-0.635575
gbr.4.7	-0.225212	-0.0191265	-0.314835	-0.176754	-0.127498	0.394251	0.0493341	0.372646	0.285749	0.0860307	0.0106572	0.182083	0.15855	0.0549482	0.256058
gbr.423.4	-0.113168	-0.179314	-0.16038	-0.0386423	-0.086124	-0.00862651	0.128678	0.22315	-0.567322	-0.399538	0.514883	-0.0913067	0.162067	0.401633	-0.0738076
gbr.224.18	0.0357084	0.299262	0.569183	0.239294	0.473369	-0.258021	-0.398184	-0.491602	-0.277395	-0.484587	0.0258862	-0.244152	-0.238322	-0.207568	-0.247691
gbr.23.24	-0.280997	-0.458853	-0.63992	-0.134293	-0.318716	0.190317	0.660632	0.49889	0.615125	0.869417	-0.436503	0.317293	0.190036	-0.0253784	0.252611
gbr.3.140	0.631686	0.462763	0.688398	0.10185	0.347407	-0.398095	-0.509209	-0.577037	-0.197213	-0.458995	-0.0941584	-0.0457831	-0.208428	-0.268841	-0.0875111
gbr.596.6	0.0832729	0.190332	0.0429584	-0.164809	0.038221	-0.00771779	-0.125222	-0.057727	0.243148	0.0262796	-0.294172	0.478661	0.206526	-0.173578	0.380638
gbr.34.21_gbr.34.19	-0.0583073	-0.0936257	0.254629	0.285778	0.403735	-0.623909	-0.0928989	-0.298933	-0.61163	-0.344519	0.0749205	-0.404596	0.0235987	0.354032	-0.380033
gbr.92.42	-0.454212	-0.424751	-0.313061	0.141539	0.259932	0.335009	0.329288	0.425662	0.128532	0.194475	0.14881	-0.314225	-0.11689	0.203444	-0.281834
gbr.617.3	0.593523	0.206415	0.274607	0.0472224	-0.0433507	-0.171889	-0.205953	-0.229376	-0.0183726	0.0123834	0.00944142	-0.194085	-0.197567	-0.0600981	-0.145392
gbr.140.55	0.0792523	-0.0416234	0.519954	0.659858	0.327221	-0.395914	-0.131051	-0.50531	-0.157746	-0.327759	-0.223538	-0.599385	-0.630686	-0.452627	-0.637159
gbr.22.19	0.311529	0.385674	0.101596	-0.370617	-0.00972668	0.201015	-0.266568	0.066457	0.0247533	-0.293097	0.0713119	0.542488	0.293686	0.0218326	0.525425
gbr.15.29	0.260499	0.66618	0.624888	-0.284463	0.220482	-0.134531	-0.668227	-0.526716	-0.55213	-0.422766	0.634272	-0.082866	0.0247965	0.164469	-0.0398378
gbr.27.61	-0.322717	-0.727191	-0.789904	-0.0139568	-0.273628	0.297308	0.778893	0.813333	0.098218	0.253474	0.0606414	0.132511	0.204816	0.280546	0.0820991
gbr.59.34	-0.275247	-0.144531	-0.551697	-0.542484	-0.422215	0.168369	0.242499	0.495827	-0.30347	0.250422	0.601604	0.314447	0.60271	0.703683	0.337836
gbr.321.10	0.361075	-0.106595	0.527219	0.650941	0.449457	-0.570427	-0.0393551	-0.485822	-0.298621	-0.500508	-0.299697	-0.471139	-0.492282	-0.386074	-0.518831
gbr.506.7_gbr.506.13	-0.268913	0.410386	0.0806731	-0.385774	0.0800908	-0.00527141	-0.330787	-0.0863158	-0.0104022	-0.0101573	-0.0394526	0.428256	0.477957	0.248097	0.47493
gbr.39.35	-0.171018	0.554799	0.121046	-0.502176	-0.0975852	0.203154	-0.466956	-0.124119	0.00474312	-0.0297644	0.161852	0.405643	0.355206	0.158814	0.426208
gbr.4.40	-0.263732	-0.647403	-0.528159	0.246259	-0.0369594	0.320803	0.556198	0.597142	0.410994	0.292221	-0.141068	-0.104848	-0.166714	-0.0845585	-0.163078
gbr.41.69	0.312771	0.625842	0.562476	-0.2326	0.182242	-0.225185	-0.575961	-0.537981	-0.201706	-0.368059	0.0303269	0.347653	0.101444	-0.168762	0.254504
gbr.53.13	-0.0425868	0.0842385	0.659298	0.6111	0.55504	-0.423459	-0.277179	-0.633969	-0.207194	-0.279128	-0.107925	-0.754306	-0.623717	-0.334642	-0.724615
gbr.69.2	0.0204894	-0.44279	0.100668	0.655416	0.199876	-0.300918	0.323086	-0.151257	0.114689	0.100733	-0.383648	-0.508915	-0.559927	-0.433311	-0.582694
gbr.43.13	-0.0365088	0.3249	-0.330259	-0.748034	-0.367975	0.312797	-0.117933	0.265011	0.183989	0.220108	0.0784147	0.899801	0.709101	0.258371	0.859398
gbr.300.10	0.0349368	0.225242	-0.290091	-0.58644	-0.230097	0.163173	-0.0214437	0.289542	0.14206	0.070452	-0.121364	0.846748	0.677104	0.255515	0.814793
gbr.210.2	0.213712	0.548577	0.31831	-0.392877	-0.0960362	-0.0400727	-0.520265	-0.223928	-0.33536	-0.194246	0.475442	0.0582881	0.178306	0.306095	0.107777
gbr.375.36	-0.179691	0.266455	0.343636	0.0908638	0.0116875	-0.0665844	-0.423538	-0.289845	-0.394375	-0.342666	0.391099	-0.389028	-0.154382	0.142415	-0.304829
gbr.48.13	0.789939	0.0240012	0.113037	0.0533108	-0.117288	-0.236161	0.0392271	-0.175507	0.0470588	-0.0468203	-0.245915	0.141064	-0.126583	-0.31475	0.0655492
gbr.85.6	0.253766	0.389203	0.0888595	-0.270704	-0.259037	0.543468	-0.354982	0.0742747	0.144878	-0.124873	0.378558	0.0484034	-0.0864798	-0.0682227	0.145716
gbr.16.90	0.317531	0.0440063	0.356503	0.325739	0.155459	-0.31782	-0.155819	-0.34406	-0.299933	-0.393231	-0.0140767	-0.352541	-0.304921	-0.151709	-0.328505
gbr.5.55	-0.191925	-0.270718	-0.157898	0.121517	-0.0213956	0.137704	0.252171	0.269389	-0.168574	-0.025581	0.331428	-0.292446	-0.087335	0.200071	-0.261615
gbr.139.67_gbr.139.68	0.195614	0.331527	0.000807493	-0.390309	-0.0611073	0.134821	-0.248683	-0.0230989	0.167247	-0.006719	-0.104867	0.601183	0.351679	-0.0429724	0.558928
gbr.38.83	0.590469	0.234408	0.160003	-0.0941521	-0.0993583	-0.088069	-0.187853	-0.193245	0.0382789	-0.026838	-0.0573185	0.132247	-0.025845	-0.165228	0.130107
gbr.16.5	-0.583828	-0.27818	-0.262898	-0.0141918	0.435956	0.176607	0.189647	0.320027	0.00753341	0.171561	0.117933	-0.139542	0.164283	0.41656	-0.103391
gbr.126.21	0.159029	-0.0966459	-0.359729	-0.41501	-0.180917	0.0282836	0.126494	0.42545	-0.43349	-0.183912	0.457166	0.321421	0.544476	0.671702	0.323259
gbr.72.54	-0.0675993	-0.213009	0.065661	0.350921	0.0605819	-0.233967	0.224448	-0.139082	0.192441	0.287069	-0.340887	-0.279178	-0.280886	-0.253447	-0.288389
gbr.366.2	0.140749	0.653472	0.597468	-0.131546	0.322902	-0.0872365	-0.67843	-0.479455	-0.342633	-0.532939	0.226772	-0.0355069	0.0226795	0.0445801	0.0469878
gbr.1.19_gbr.1.20_gbr.1.21	-0.0151961	-0.362889	-0.436025	-0.121826	-0.264058	0.272156	0.373649	0.540841	-0.157761	-0.0355078	0.413455	0.055265	0.117748	0.29642	0.0259518
gbr.22.36_gbr.22.37	-0.0772426	0.221763	-0.364108	-0.669112	-0.385724	0.266946	0.0268647	0.336679	0.330049	0.357569	-0.107964	0.83789	0.628828	0.206869	0.80393
gbr.23.60	0.215636	-0.11533	0.170467	0.371018	-0.0306151	-0.369192	0.122099	-0.280835	-0.0989197	-0.0455639	-0.280922	-0.266003	-0.309463	-0.308143	-0.3136
gbr.147.25_gbr.147.26	-0.272991	-0.390458	-0.588093	-0.177835	-0.249913	0.552495	0.461556	0.781397	0.251573	0.11288	0.110835	0.264798	0.195586	0.212298	0.224885
gbr.92.3	0.350539	-0.0487855	0.33783	0.3918	0.0487615	-0.24252	-0.0220468	-0.326035	-0.211855	-0.439204	-0.0336674	-0.238011	-0.476084	-0.476861	-0.338124
gbr.176.7	-0.0996354	-0.502746	-0.763581	-0.168848	-0.368135	0.632021	0.589213	0.893485	0.444274	0.355236	0.00406936	0.2505	0.179203	0.187572	0.26351
gbr.3.22	-0.255769	-0.339558	-0.518132	-0.302196	-0.376833	-0.205452	0.483724	0.33218	-0.242905	0.38109	0.135114	0.269904	0.508663	0.524464	0.218031
gbr.113.33	0.13013	0.43169	0.177947	-0.307264	-0.0753467	0.206068	-0.352189	-0.181931	0.241428	0.306469	0.113657	0.0901776	0.0396764	-0.0126034	0.150723
gbr.104.25	0.0896527	0.58999	0.242667	-0.436175	0.0426491	-0.0424353	-0.442796	-0.180977	-0.0295672	-0.0982805	0.0178639	0.455022	0.392941	0.155656	0.496001
gbr.99.10	-0.195432	-0.887244	-0.529999	0.492731	0.0186443	0.0891823	0.821493	0.510253	0.230828	0.228103	-0.300613	-0.292224	-0.304626	-0.151381	-0.361287
gbr.272.13	-0.280502	-0.100122	-0.526144	-0.462653	-0.289024	0.668907	0.165999	0.64685	0.00552164	0.152183	0.637156	0.199423	0.349398	0.483477	0.281515
gbr.24.38	0.180356	0.508806	0.782066	0.259476	0.318895	-0.302863	-0.568508	-0.691951	-0.136426	-0.29076	-0.031862	-0.420611	-0.437622	-0.313294	-0.378307
gbr.276.31	-0.188089	-0.394629	0.293078	0.812349	0.475872	-0.288746	0.165922	-0.277909	-0.0394115	-0.183488	-0.273185	-0.733078	-0.682041	-0.430859	-0.782135
gbr.127.10	0.549404	0.566573	0.342721	-0.380304	-0.0239027	-0.171129	-0.502845	-0.286734	-0.098083	-0.172456	-0.0126804	0.361253	0.285452	0.132674	0.366706
gbr.3.13	0.102469	0.385227	-0.060728	-0.450392	-0.29843	0.192108	-0.249764	0.0100454	0.157421	-0.0212451	-0.0574795	0.695971	0.373305	-0.0671077	0.625657
gbr.263.20	0.252917	0.474646	0.446858	-0.0780068	0.103149	0.0945826	-0.519951	-0.308448	-0.177171	-0.338117	0.3047	-0.208048	-0.172968	0.0195043	-0.117565
gbr.82.32	-0.197785	0.210376	-0.033131	-0.23967	-0.186501	0.0675747	-0.181208	-0.00373423	0.0210636	0.200896	0.161114	0.0380874	0.145594	0.170923	0.0936215
gbr.163.35	-0.120222	0.131823	-0.107213	-0.425303	0.0306313	-0.0684515	-0.130312	0.185934	-0.520839	-0.0831115	0.552417	0.0579286	0.5406	0.886673	0.156655
gbr.4.48	-0.1536	-0.0856189	-0.0465596	0.10027	0.165212	0.0711131	0.000618481	0.0533023	0.0652161	0.123096	-0.00530731	-0.191553	-0.0769158	0.0681754	-0.156745
gbr.696.4	0.0983369	0.421867	-0.139353	-0.660421	-0.214489	0.190696	-0.266039	0.1293	0.0120126	-0.05378	0.0469453	0.784899	0.629601	0.257785	0.777035
gbr.9.74	0.474476	0.597645	0.813444	0.113521	0.299762	-0.536121	-0.707898	-0.821776	-0.497379	-0.49008	0.174797	-0.290478	-0.215541	-0.123268	-0.252527
gbr.128.34	0.156597	0.654573	0.209969	-0.484611	0.0225385	0.378917	-0.574471	-0.00681484	0.113772	-0.293261	0.137067	0.458445	0.30193	0.105705	0.526962
gbr.27.63	0.355505	0.526623	0.922301	0.249821	0.559723	-0.566399	-0.680763	-0.86792	-0.615	-0.648176	0.233531	-0.441827	-0.319411	-0.130205	-0.430835
gbr.301.30	-0.575343	-0.214522	-0.343006	-0.00623964	-0.18847	0.448495	0.200192	0.409906	0.184179	0.252168	0.185426	-0.189771	-0.00307554	0.21087	-0.082049
gbr.14.8	-0.266191	0.284181	-0.362319	-0.786442	-0.254394	0.273511	-0.14623	0.302588	-0.12302	0.37061	0.506252	0.388437	0.743765	0.797312	0.523964
gbr.58.107	0.0972201	-0.616268	-0.124567	0.649598	-0.0753073	-0.193488	0.479199	0.0430592	-0.0260582	-0.156851	-0.246157	-0.387725	-0.515589	-0.450724	-0.476995
gbr.2.42	-0.208572	0.206387	-0.249062	-0.595167	-0.15852	0.313126	-0.193792	0.335328	-0.505385	-0.242674	0.830736	0.274547	0.587985	0.750246	0.359752
gbr.23.2	0.0172144	-0.0952375	0.469049	0.664009	0.432663	-0.378869	-0.141343	-0.464378	-0.131546	-0.288401	-0.162398	-0.660842	-0.613753	-0.393728	-0.663495
gbr.70.14	0.500574	0.392812	0.412625	-0.0473628	0.124559	-0.0566036	-0.417948	-0.365522	-0.127225	-0.239188	0.146417	-0.0884457	-0.10842	-0.0743022	-0.0300668
gbr.35.55	0.308553	0.623704	0.922926	0.174682	0.523321	-0.3835	-0.751103	-0.838381	-0.412972	-0.531523	0.211004	-0.393478	-0.338009	-0.1957	-0.356867
gbr.46.79	-0.242951	0.249573	-0.104478	-0.543517	0.0469982	0.0651555	-0.253673	0.188485	-0.524816	-0.195868	0.63003	0.226429	0.62067	0.842887	0.286743
gbr.156.51	-0.00345907	0.539418	-0.012966	-0.69212	-0.0980864	0.210159	-0.469242	0.0643017	-0.124016	0.0198879	0.447784	0.439387	0.59094	0.554964	0.527523
gbr.2.186	0.749823	-0.0684248	0.340358	0.414291	0.13777	-0.428644	-0.00377864	-0.357505	-0.0574889	-0.191328	-0.235975	-0.275181	-0.455811	-0.439663	-0.342596
gbr.17.12	-0.175404	-0.738206	-0.604013	0.325878	-0.210983	0.459825	0.780291	0.678575	0.653913	0.387654	-0.432469	-0.028277	-0.293686	-0.355528	-0.0990377
gbr.21.16	0.0345829	0.592259	0.673142	-0.0506853	0.448587	-0.16373	-0.710433	-0.584088	-0.571364	-0.541775	0.500931	-0.318587	-0.0737555	0.172166	-0.230583
gbr.11.131	-0.124013	-0.411023	-0.343568	0.049441	-0.230939	0.248092	0.43631	0.42771	-0.0828805	0.10169	0.321381	-0.198364	-0.10675	0.154467	-0.223737
gbr.122.24	0.404015	0.424945	0.501682	0.0794078	0.184407	-0.26576	-0.407278	-0.497575	0.0612365	-0.0475429	-0.182375	-0.118988	-0.132166	-0.193911	-0.0365633
gbr.70.28	-0.222822	-0.655879	-0.125398	0.660646	0.284242	-0.178459	0.535438	0.0829744	0.286169	0.204448	-0.501747	-0.429036	-0.48951	-0.3856	-0.53145
gbr.228.26_gbr.228.27	0.00421067	-0.218827	0.450608	0.695848	0.781779	-0.404036	-0.0184652	-0.434617	-0.154851	-0.370688	-0.290143	-0.571767	-0.552887	-0.383861	-0.636393
gbr.32.65	-0.203261	0.319221	0.049805	-0.319256	-0.0962896	-0.0267889	-0.176645	-0.0784162	-0.00785616	0.276517	0.09916	0.0783481	0.294736	0.314698	0.190169
gbr.76.89	-0.16924	0.0878893	-0.360052	-0.368348	-0.298283	0.746522	0.0121569	0.449866	0.385817	0.1227	0.118344	0.351125	0.185185	0.0430957	0.412922
gbr.194.65	-0.0340873	-0.194172	0.283214	0.536234	0.262608	-0.292729	-0.000153204	-0.250616	-0.303381	-0.40785	-0.032017	-0.512435	-0.454718	-0.211549	-0.568402
gbr.177.9	-0.300117	0.0575676	-0.485254	-0.64716	-0.370287	0.348192	0.0307282	0.466456	-0.0876569	0.33435	0.571672	0.363517	0.592588	0.658518	0.420805
gbr.2.49	-0.227363	0.313093	-0.333376	-0.756749	-0.277982	0.450933	-0.19467	0.393557	-0.0600993	-0.0169451	0.442424	0.741076	0.717464	0.518616	0.726725
gbr.116.4	-0.147771	0.345512	-0.208415	-0.68496	-0.161993	0.164064	-0.189614	0.160265	0.0459329	0.121309	0.0663358	0.80984	0.739003	0.35013	0.777901
gbr.14.63	-0.132142	0.317642	-0.138721	-0.486102	-0.0233155	0.51909	-0.254813	0.319741	0.0218807	-0.0270533	0.366359	0.234949	0.399166	0.47659	0.375719
gbr.145.13	0.669331	-0.16457	0.0177646	0.206812	-0.0571857	-0.0316381	0.169541	0.0217774	0.0936706	-0.0482814	-0.136289	-0.144836	-0.263598	-0.22269	-0.128663
gbr.30.37_gbr.30.37_gbr.30.38	0.545624	0.521107	0.20682	-0.470784	-0.127573	-0.0583906	-0.433311	-0.189474	-0.163846	-0.0113151	0.30355	0.228936	0.301082	0.283733	0.316773
gbr.35.52	-0.323166	-0.369185	-0.22535	0.352053	-0.0519478	0.263951	0.331912	0.228818	0.600347	0.547933	-0.322763	-0.354767	-0.401196	-0.323308	-0.31989
gbr.41.64	0.308568	0.594006	0.617299	-0.032334	0.200852	-0.194592	-0.576031	-0.603014	-0.109477	-0.212115	0.0656089	-0.127893	-0.187118	-0.211483	-0.0556494
gbr.202.9	-0.38268	-0.483436	-0.758869	-0.161989	-0.336912	0.65125	0.50172	0.866484	0.35568	0.278693	0.11139	0.20058	0.200283	0.244252	0.214059
gbr.42.3	0.325917	0.627768	0.893769	0.187471	0.435636	-0.477947	-0.715149	-0.860913	-0.278442	-0.30217	0.0488141	-0.418266	-0.325962	-0.188116	-0.345565
gbr.128.1_gbr.128.3_gbr.128.6	0.213666	0.0190645	0.550784	0.615826	0.351875	-0.276363	-0.147057	-0.482959	-0.0227502	-0.302652	-0.218589	-0.602812	-0.651443	-0.478787	-0.594855
gbr.218.14	-0.0406787	0.608591	-0.0253004	-0.772966	-0.176472	0.141453	-0.393224	0.0255896	0.0343944	0.0894384	0.11158	0.7894	0.73557	0.367098	0.830771
gbr.451.8	-0.0320207	-0.362172	0.226405	0.688719	0.0617065	-0.324248	0.243107	-0.295377	-0.269139	-0.270304	-0.0515219	-0.650038	-0.662821	-0.456166	-0.723825
gbr.90.88	-0.260013	-0.534398	-0.661039	-0.0470651	-0.221732	0.644112	0.549329	0.805797	0.217449	0.106281	0.235382	0.100066	0.0590226	0.135655	0.0869807
gbr.142.74	-0.0219881	-0.335398	-0.32272	0.137919	-0.273023	0.527801	0.31195	0.432508	0.188854	0.100381	0.261457	-0.274878	-0.303401	-0.106885	-0.233091
gbr.33.57	-0.232059	-0.253329	-0.348081	-0.0816811	-0.364562	0.306074	0.401348	0.267291	0.352528	0.671149	0.0727209	-0.0753056	-0.10983	-0.0699073	-0.0669147
gbr.34.4	0.394211	0.191366	-0.0856861	-0.333893	-0.236433	-0.01439	-0.0129427	0.104308	0.12355	-0.0908735	-0.265559	0.694517	0.35532	-0.0668819	0.599752
gbr.25.103	0.122509	-0.363466	-0.233688	0.285743	-0.21901	0.180605	0.429028	0.259571	0.469955	0.232062	-0.401941	-0.0376534	-0.313836	-0.412688	-0.0730385
gbr.202.49	0.468732	-0.041841	-0.209227	-0.16924	-0.243336	0.297479	0.048884	0.326431	0.0121769	-0.132397	0.208872	0.130756	0.0430128	0.0919877	0.158444
gbr.6.240	0.217603	0.435603	0.0603349	-0.534834	-0.0684676	0.0964833	-0.281576	0.0332714	0.00264053	-0.173967	0.00844477	0.714863	0.468705	0.135598	0.623104
gbr.210.28	0.341313	-0.156128	-0.163934	-0.173126	-0.270727	-0.316495	0.316714	0.10464	-0.126831	0.219606	-0.043136	0.250834	0.225868	0.18743	0.158557
gbr.4.28_gbr.4.27	-0.0894603	0.171067	-0.449166	-0.72077	-0.376318	0.340583	0.0442571	0.422547	0.132984	0.146399	0.085515	0.938895	0.733669	0.297522	0.868198
gbr.103.2	0.258285	0.526325	0.930326	0.307307	0.546444	-0.539789	-0.673263	-0.914759	-0.428718	-0.473429	0.101998	-0.503646	-0.407164	-0.247864	-0.474375
gbr.55.96	0.393673	0.275291	0.51689	0.256854	0.143695	-0.218324	-0.367803	-0.446865	-0.217284	-0.633835	-0.0564371	-0.0564566	-0.292778	-0.419471	-0.10309
gbr.56.78	-0.309393	0.0125647	0.11465	0.109511	0.0327681	0.104632	-0.0641231	-0.106019	-0.218049	-0.153875	0.290769	-0.299997	-0.133339	0.0646252	-0.257844
gbr.7.171	0.16261	0.0298796	0.19158	0.144348	-0.114013	-0.221949	0.00887399	-0.242308	0.0178565	0.085822	-0.0985718	-0.0910842	-0.237585	-0.28548	-0.173172
gbr.151.19	-0.181053	-0.324279	-0.439779	-0.0407155	-0.402475	0.383887	0.32369	0.432719	0.0762199	0.189996	0.27312	-0.0461655	0.000377487	0.093684	-0.0242965
gbr.128.16	-0.0645263	0.512579	0.195855	-0.39591	-0.164547	0.0887131	-0.424236	-0.202253	-0.224089	-0.121456	0.421272	0.20795	0.242178	0.153273	0.277155
gbr.184.54	-0.262698	-0.593521	-0.572737	0.121224	-0.221655	0.64243	0.578865	0.715239	0.209953	0.0295736	0.184377	-0.0513185	-0.160662	-0.0546034	-0.085939
gbr.309.24	-0.0144833	0.118448	0.1743	0.119565	0.0365965	0.0414376	-0.134949	-0.192726	0.130778	-0.1067	-0.153895	0.0313188	-0.169353	-0.342381	-0.00510346
gbr.154.40_gbr.154.39	-0.371752	-0.215103	-0.77338	-0.594522	-0.419506	0.39917	0.367739	0.747098	0.227338	0.561945	0.155443	0.534734	0.698078	0.634962	0.56086
gbr.665.3	-0.00639801	-0.00248104	0.00198521	-0.0211549	-0.140467	0.0189815	0.0610384	-0.10188	0.173272	0.356872	-0.0821134	-0.0676003	-0.0992437	-0.11056	-0.0767557
gbr.7.93	0.408328	0.239192	0.179379	0.0573792	-0.0752721	0.166269	-0.179819	-0.0388529	0.351543	-0.1144	-0.295919	0.101511	-0.166738	-0.343909	0.144457
gbr.24.5	-0.252843	-0.0383235	-0.523813	-0.505309	-0.371655	0.577607	0.254082	0.600505	0.426839	0.322401	-0.0184856	0.640165	0.40596	0.138105	0.595474
gbr.469.12	0.0527818	0.129598	0.443105	0.369942	0.32734	-0.290974	-0.273887	-0.423785	-0.175554	-0.142388	-0.0180545	-0.584105	-0.37135	-0.0745964	-0.498041
gbr.23.67	0.221658	0.00663703	0.327227	0.248571	0.254548	-0.522664	-0.0968001	-0.331368	-0.525464	-0.235961	0.162658	-0.49596	-0.105219	0.249904	-0.404783
gbr.49.39	0.630441	0.212241	0.387527	0.0713366	0.0575026	-0.302495	-0.190483	-0.294452	-0.259278	-0.215913	0.105259	-0.237165	-0.179307	0.0148649	-0.183315
gbr.141.57	0.163339	0.109032	-0.107273	-0.351067	-0.0103325	0.0759535	0.0232539	0.19189	0.00762195	0.178319	0.131386	0.158253	0.290968	0.379616	0.244447
gbr.10.24	-0.306684	-0.0116694	-0.527007	-0.522635	-0.269614	0.820194	0.0728685	0.698479	0.130104	0.0691562	0.559823	0.356019	0.371871	0.397642	0.420331
gbr.23.25	-0.266532	-0.676498	-0.607743	0.178285	-0.271935	-0.0184622	0.804957	0.462169	0.523548	0.801611	-0.566183	0.022163	0.00377686	-0.0604265	-0.0334899
gbr.286.7	0.0588916	-0.00158507	0.335763	0.485637	0.258251	-0.148224	-0.173984	-0.266006	0.0222729	-0.2833	-0.21796	-0.430639	-0.407114	-0.270081	-0.40963
gbr.275.4	0.216876	0.32034	-0.273384	-0.658432	-0.477882	0.347745	-0.117189	0.328605	0.0904975	0.109556	0.288769	0.596938	0.50939	0.317342	0.667015
gbr.161.37_gbr.161.39	0.304274	0.0139312	-0.0314553	0.0377863	-0.0358983	0.269378	-0.00258959	0.207617	0.0936306	-0.359844	-0.0588108	0.142181	-0.0399584	-0.11848	0.173974
gbr.3.77	-0.481587	-0.250979	-0.0994326	0.24021	-0.0677929	0.156131	0.156843	0.150663	-0.223955	-0.150434	0.333711	-0.391803	-0.213006	0.0686641	-0.370472
gbr.143.31	0.0833364	0.407577	-0.190765	-0.680913	-0.397323	0.340658	-0.234208	0.182345	0.10916	0.0599183	0.201386	0.747518	0.531115	0.182611	0.723253
gbr.99.30	-0.220939	-0.305655	-0.487967	-0.165856	-0.0647377	0.795435	0.36325	0.669641	0.212184	0.0579333	0.353513	0.10967	0.0123489	0.087957	0.12325
gbr.153.36	0.396746	0.260474	0.776966	0.516054	0.343281	-0.567694	-0.343501	-0.788625	-0.19878	-0.327836	-0.248006	-0.513271	-0.590306	-0.518262	-0.531381
gbr.55.37	0.579475	0.478103	0.271368	-0.353342	-0.00731435	-0.0488349	-0.36541	-0.139468	-0.0257207	-0.146955	0.0288148	0.281975	0.186345	0.116566	0.327368
gbr.40.21	-0.245446	-0.50116	-0.626138	0.0127396	-0.287082	0.252497	0.587468	0.609765	0.540132	0.496355	-0.459189	0.233281	0.0970386	-0.0211092	0.172305
gbr.171.42	-0.115158	0.360796	-0.192847	-0.646862	-0.296576	0.195406	-0.18141	0.124161	0.139521	0.273535	0.087337	0.710608	0.58868	0.248749	0.665451
gbr.377.2	0.318132	-0.00753868	0.396803	0.461286	0.122762	-0.162511	-0.139271	-0.274906	-0.12818	-0.425627	-0.0434772	-0.450276	-0.535317	-0.337356	-0.472928
gbr.139.90	0.341255	0.189208	0.61712	0.367286	0.467142	-0.3144	-0.325264	-0.4929	-0.197378	-0.414876	-0.0225369	-0.358121	-0.453022	-0.338291	-0.404527
gbr.9.85	-0.0450966	0.761303	0.230808	-0.613421	-0.0925006	0.0854449	-0.656391	-0.184378	-0.157311	-0.169474	0.270975	0.425117	0.515127	0.364176	0.54269
gbr.81.46	0.496343	0.259327	0.609761	0.420848	0.331803	-0.163744	-0.277222	-0.508351	0.198813	-0.237874	-0.367273	-0.30957	-0.57027	-0.635814	-0.296788
gbr.55.17_gbr.55.18	-0.00795965	0.259592	0.292562	-0.0133689	0.204962	-0.0383979	-0.378126	-0.185171	-0.363967	-0.494825	0.340282	-0.0778183	0.0334348	0.149799	-0.0509148
gbr.189.23	0.388505	0.565265	0.240954	-0.46718	-0.101266	-0.134214	-0.448571	-0.213893	-0.0859713	-0.189984	-0.049589	0.559559	0.399042	0.103085	0.530672
gbr.91.40	-0.277599	-0.143621	-0.467949	-0.48536	-0.285378	0.11861	0.20895	0.417013	-0.450636	0.11454	0.658471	0.174807	0.535063	0.753801	0.207218
gbr.61.34	0.457883	0.502846	0.928104	0.25914	0.507524	-0.595418	-0.625995	-0.883124	-0.598612	-0.600795	0.210678	-0.45584	-0.364514	-0.168897	-0.444506
gbr.79.19	0.200694	0.0322391	0.683279	0.629163	0.51973	-0.783124	-0.210364	-0.74213	-0.2644	-0.277927	-0.313235	-0.542178	-0.521686	-0.409151	-0.616694
gbr.24.61	-0.304555	-0.391724	-0.164417	0.299543	0.0660485	-0.321516	0.37629	0.00015273	0.251756	0.383065	-0.571934	-0.0386089	-0.0430289	-0.153351	-0.137932
gbr.201.13	0.369228	0.214361	-0.101869	-0.400399	-0.171515	0.0164161	-0.0638615	0.0969209	0.0947859	0.0462877	-0.0346704	0.591556	0.378375	0.0503263	0.551401
gbr.56.21	-0.418361	-0.177615	-0.770159	-0.621412	-0.505222	0.49859	0.396364	0.689483	0.214874	0.442069	0.152505	0.70443	0.686053	0.422073	0.692031
gbr.451.10	0.364694	0.373978	0.904842	0.437543	0.546882	-0.610685	-0.53501	-0.863779	-0.588655	-0.663949	0.118064	-0.545887	-0.478671	-0.281479	-0.557734
gbr.144.25	-0.266703	0.0155482	-0.347675	-0.40165	-0.142603	0.197477	0.0719701	0.328596	0.0473245	0.333342	0.180449	0.22475	0.438313	0.467539	0.292442
gbr.8.95	-0.376719	-0.364875	-0.796658	-0.425735	-0.426918	0.70333	0.544508	0.847441	0.298073	0.312836	0.196088	0.551473	0.397438	0.228639	0.494905
gbr.89.38	-0.113904	-0.676853	-0.488621	0.300795	-0.31305	0.0815623	0.635418	0.47048	-0.116146	-0.0125302	0.123746	-0.21606	-0.14614	0.0180635	-0.243915
gbr.5.92	0.0101133	0.132599	-0.151275	-0.37847	-0.223707	0.0569411	0.107129	0.0612675	0.163048	0.316247	-0.0911998	0.466089	0.26506	-0.00618755	0.411881
gbr.443.9_gbr.443.10	-0.234966	-0.657593	-0.483902	0.276301	-0.0734668	0.204478	0.746677	0.456896	0.510865	0.524521	-0.433213	-0.0674731	-0.191295	-0.207506	-0.135523
gbr.142.15	0.0269199	0.0419752	-0.426879	-0.548265	-0.403791	0.507688	0.149614	0.531481	0.153777	0.0811293	0.202897	0.595147	0.374614	0.194457	0.54491
gbr.7.136	0.333412	0.169633	0.55291	0.486094	0.292084	-0.157611	-0.276046	-0.481845	0.0161898	-0.533125	-0.308666	-0.222818	-0.552772	-0.670354	-0.28945
gbr.208.14	0.252559	0.220628	0.195244	-0.151917	-0.00832634	0.0283771	-0.218175	-0.0622422	-0.496713	-0.506844	0.534997	-0.0761919	0.0161036	0.20683	-0.0366359
gbr.80.53	-0.167928	0.254858	-0.199442	-0.546653	-0.265796	0.264881	-0.196981	0.219855	-0.131177	0.254568	0.555101	0.137836	0.470404	0.635257	0.281544
gbr.261.11	0.0882179	-0.243472	0.15535	0.487282	0.219997	-0.13247	0.107745	-0.0522148	0.0023116	-0.406779	-0.257687	-0.20084	-0.377954	-0.394928	-0.300905
gbr.7.73	-0.231186	0.00559704	-0.272221	-0.355784	-0.133408	0.2484	0.144365	0.324699	0.137612	0.321035	0.112439	0.328704	0.348157	0.281824	0.327712
gbr.859.1	0.102651	0.620899	0.713903	0.0952833	0.318626	-0.0678144	-0.699289	-0.637597	-0.145917	-0.33551	0.129901	-0.333462	-0.299172	-0.199981	-0.236844
gbr.172.41	-0.183613	-0.38295	-0.668641	-0.220719	-0.366818	0.28513	0.519599	0.575505	0.470674	0.411428	-0.369328	0.644737	0.369417	-0.0216254	0.50933
gbr.4.77	0.074366	0.013598	-0.332398	-0.398787	-0.354466	0.269318	0.110218	0.389028	0.109401	-0.0082747	0.0114614	0.588204	0.382923	0.125679	0.519236
gbr.499.8	0.14338	-0.308791	0.00453851	0.357318	0.191728	-0.159553	0.267443	0.0483599	0.0765174	0.040778	-0.242182	-0.324785	-0.265297	-0.0852252	-0.303257
gbr.81.216_gbr.81.217	-0.246679	0.444377	0.130719	-0.409012	0.249193	0.307953	-0.478303	-0.0468658	-0.107564	0.0241413	0.441743	-0.0471044	0.25103	0.46086	0.109502
gbr.5.115	0.316896	0.550371	0.119204	-0.613624	-0.0726467	0.0983682	-0.393117	0.0162935	-0.100758	-0.198996	0.163862	0.64826	0.540789	0.311075	0.653216
gbr.21.8	0.218558	-0.238359	-0.457561	-0.23332	-0.38471	0.109572	0.353661	0.46745	0.0847106	-0.0134478	-0.119733	0.56679	0.364433	0.103639	0.474528
gbr.15.21	-0.274943	-0.0782214	-0.592981	-0.486612	-0.459009	0.43892	0.290735	0.488766	0.401819	0.492731	-0.085754	0.634341	0.474725	0.142501	0.600266
gbr.257.20	-0.193763	0.422179	-0.0026966	-0.509174	0.0462787	0.341565	-0.289101	0.108815	0.125716	0.115644	0.218008	0.417346	0.457482	0.317691	0.504007
gbr.94.62	0.35271	-0.118868	0.081957	0.26843	-0.05596	-0.0485243	0.0338295	-0.0256777	-0.0608247	-0.115114	0.118323	-0.379909	-0.32778	-0.0986039	-0.313927
gbr.447.2	-0.051679	-0.371227	-0.109652	0.341453	-0.0621904	-0.0438502	0.340227	0.113528	0.394847	0.443089	-0.288296	-0.347959	-0.388986	-0.263541	-0.393734
gbr.78.38	-0.387756	-0.172504	0.0597246	0.387251	0.140419	0.252651	0.0375403	0.0475121	0.138634	-0.238108	-0.0737056	-0.295988	-0.413494	-0.341106	-0.335618
gbr.72.56	0.280369	0.254088	0.436583	0.0107372	0.204934	-0.559556	-0.395194	-0.438643	-0.756319	-0.38935	0.506384	-0.327667	0.0624458	0.393313	-0.274638
gbr.188.43	0.691997	-0.0538258	0.228724	0.313728	-0.00447413	-0.328792	0.0889693	-0.292967	0.0997928	0.0236926	-0.350247	-0.161642	-0.33932	-0.414095	-0.189523
gbr.48.27	0.118761	0.301644	0.513057	0.221719	0.269989	-0.138956	-0.353181	-0.407468	-0.0809308	-0.240141	-0.0127017	-0.302561	-0.322522	-0.205548	-0.279523
gbr.151.66	-0.0902268	-0.80989	-0.258159	0.694008	-0.0528239	-0.128014	0.778405	0.186341	0.128431	0.105245	-0.381955	-0.429735	-0.545955	-0.449613	-0.542716
gbr.139.80	-0.0395631	-0.0120518	-0.299538	-0.232286	-0.254186	0.505271	0.0074471	0.471746	-0.0946041	-0.263854	0.477157	0.161263	0.200988	0.266212	0.230781
gbr.523.7	-0.383168	0.0779314	0.264867	0.238792	0.313278	0.0322455	-0.19272	-0.217723	-0.0996826	-0.18551	0.0889717	-0.376414	-0.248893	-0.0652552	-0.336649
gbr.73.52	0.47123	0.400762	0.848	0.390414	0.485445	-0.472951	-0.56674	-0.696675	-0.431613	-0.731874	0.0305756	-0.425645	-0.456173	-0.296103	-0.438623
gbr.116.12	0.129525	-0.329928	0.228679	0.669525	0.528732	-0.174434	0.15686	-0.153137	0.203429	-0.182455	-0.464277	-0.404604	-0.546593	-0.520911	-0.475182
gbr.109.12	-0.142671	-0.89671	-0.505386	0.520026	-0.206234	-0.0469376	0.916811	0.434726	0.176672	0.260333	-0.352008	-0.257671	-0.327789	-0.250303	-0.358519
gbr.80.1	-0.291347	-0.135118	-0.295652	-0.0978748	-0.203145	0.713315	0.139312	0.408516	0.156614	-0.0205569	0.385162	0.0461485	-0.0820696	-0.0463234	0.0457173
gbr.1.11	0.0657391	0.269127	-0.237945	-0.616187	-0.262866	0.178907	-0.0891409	0.203337	0.128364	0.117443	-0.0114321	0.847948	0.598975	0.180749	0.743006
gbr.189.3	-0.206963	-0.340803	-0.107731	0.356152	-0.0265195	-0.106562	0.299485	-0.0135144	0.26214	0.243786	-0.396857	-0.205197	-0.309146	-0.364338	-0.275396
gbr.11.192	0.213675	-0.38331	0.0733001	0.57582	0.0538764	-0.237626	0.292501	-0.171846	0.171337	0.061811	-0.371301	-0.310471	-0.553744	-0.604451	-0.436156
gbr.98.89	-0.21271	0.345629	-0.131537	-0.574765	-0.297024	0.291782	-0.309573	0.175608	-0.28845	0.0706652	0.772326	0.119	0.447462	0.620297	0.257306
gbr.22.45	0.0843512	-0.450027	-0.484057	0.0228409	-0.236786	0.200657	0.539062	0.5205	0.366588	0.157656	-0.390237	0.316314	0.0438803	-0.131642	0.209878
gbr.330.7	-0.0809462	0.400978	-0.155185	-0.641455	-0.169518	0.310618	-0.29743	0.127418	0.194917	0.2888	0.173322	0.549693	0.528814	0.294268	0.574338
gbr.2.205	0.368935	0.19694	0.719256	0.530974	0.475482	-0.516995	-0.402481	-0.653709	-0.412911	-0.524489	0.0358354	-0.681054	-0.53522	-0.23607	-0.626889
gbr.81.131	0.0748966	0.18063	0.0207364	-0.199317	0.217945	0.303815	-0.244616	0.160914	-0.0938719	-0.24991	0.295842	0.043307	0.161584	0.314331	0.125092
gbr.416.8	-0.284721	-0.19496	-0.783552	-0.631585	-0.452809	0.600268	0.370461	0.819877	0.259401	0.51266	0.274616	0.490108	0.590808	0.576826	0.539019
gbr.50.23	-0.021852	-0.445232	-0.242903	0.30966	-0.165606	0.293969	0.516808	0.280287	0.584449	0.478514	-0.334581	-0.213654	-0.471315	-0.465489	-0.270128
gbr.210.24	0.2751	0.638839	0.212924	-0.522081	-0.17968	-0.202105	-0.528992	-0.271696	-0.173185	-0.0359597	0.11638	0.428	0.473748	0.284523	0.494583
gbr.474.8	0.383094	-0.0149907	0.285504	0.400895	0.268465	-0.109141	-0.102924	-0.212031	0.119322	-0.383603	-0.364164	-0.081599	-0.352317	-0.496471	-0.128317
gbr.421.5	0.375565	-0.2895	0.233423	0.570767	0.139202	-0.40727	0.22575	-0.255395	-0.00605245	-0.151899	-0.375252	-0.338311	-0.515152	-0.48507	-0.443075
gbr.241.22_gbr.241.23_gbr.241.28	0.25508	0.45583	-0.0351277	-0.601138	-0.282418	0.200854	-0.302716	0.109895	-0.0435858	0.00329097	0.236074	0.452876	0.45286	0.366448	0.535354
gbr.45.9	0.0540133	-0.38714	0.0953551	0.598583	0.273355	-0.226118	0.245299	-0.103787	-0.110654	-0.362491	-0.323033	-0.318571	-0.415267	-0.377581	-0.39807
gbr.21.32	-0.0839023	0.0940162	-0.416798	-0.550173	-0.286547	0.256243	0.00163882	0.338237	0.107962	0.248071	0.168131	0.595647	0.58917	0.336456	0.610979
gbr.90.23	-0.414697	-0.713231	-0.740454	0.0705745	-0.437703	0.270933	0.793453	0.717055	0.372895	0.551879	-0.195837	0.0278383	0.0387105	0.109802	-0.02938
gbr.47.9	0.0813531	0.0640254	0.13599	0.0759133	-0.0293621	-0.0178193	-0.160741	-0.12465	-0.224323	-0.236919	0.22252	-0.158718	-0.0712121	0.029546	-0.133542
gbr.119.26	0.00989032	-0.235584	-0.12464	0.0817928	-0.226963	-0.198263	0.37043	-0.00560696	0.0970326	0.134698	-0.33154	0.310931	-0.0174608	-0.326718	0.104079
gbr.185.7	-0.420517	-0.0389531	0.00936703	0.12495	0.0403929	0.161646	-0.0549239	0.0127346	-0.0505305	-0.00806273	0.124407	-0.296128	-0.124997	0.0712888	-0.254731
gbr.6.140	-0.443746	-0.299173	-0.414966	-0.162212	0.00796661	0.162676	0.239069	0.443123	-0.295289	-0.0153605	0.43571	0.00463961	0.306459	0.550603	0.0224381
gbr.176.6	0.0438228	-0.401461	-0.230906	0.27494	-0.253755	0.294398	0.319332	0.300392	-0.00603905	-0.150645	0.255546	-0.2417	-0.369656	-0.226344	-0.296071
gbr.110.11	0.269877	-0.249532	0.332767	0.723751	0.11408	-0.386588	0.160954	-0.34622	0.0118235	-0.196507	-0.413495	-0.518299	-0.692022	-0.614742	-0.573099
gbr.270.3	-0.181682	-0.0318154	-0.249696	-0.380753	0.0758782	-0.0306064	0.0153173	0.263054	-0.517874	-0.0764285	0.559732	0.110543	0.532275	0.787042	0.151394
gbr.20.82	-0.188815	-0.556567	-0.775823	-0.20307	-0.412444	0.630666	0.67268	0.875653	0.370314	0.408723	0.132024	0.243425	0.142755	0.165185	0.198048
gbr.209.4	0.370968	-0.201593	0.433136	0.774271	0.286703	-0.327585	-0.01203	-0.385192	-0.0728619	-0.423414	-0.252857	-0.617356	-0.760858	-0.627732	-0.684912
gbr.13.38	-0.278678	-0.345802	0.0402047	0.515627	0.161923	-0.159897	0.252255	-0.100103	0.100752	0.130523	-0.259626	-0.440175	-0.414553	-0.286451	-0.490601
gbr.150.10	0.337294	0.044738	0.607054	0.610824	0.493965	-0.426398	-0.25771	-0.540941	-0.195814	-0.468102	-0.192098	-0.612004	-0.615723	-0.408425	-0.614442
gbr.245.15	0.0487836	-0.0601175	0.423635	0.476546	0.491646	-0.415107	-0.0893073	-0.363183	-0.288404	-0.322388	-0.0748768	-0.524621	-0.411651	-0.133664	-0.541461
gbr.334.8	0.699581	0.74102	0.570555	-0.337184	0.102797	-0.157089	-0.678467	-0.465936	-0.210601	-0.400579	0.159864	0.250675	0.113727	0.00851112	0.282099
gbr.380.28	0.239358	-0.0110207	-0.411725	-0.383	-0.206801	0.449132	0.156818	0.486036	0.305407	0.141263	0.0139535	0.49349	0.340795	0.128617	0.530776
gbr.49.33	-0.184266	-0.259904	-0.801323	-0.578656	-0.418013	0.565369	0.435793	0.867837	0.307109	0.435713	0.122016	0.609247	0.614608	0.512995	0.608862
gbr.23.1	-0.0564251	-0.526877	-0.0655855	0.642269	0.00428906	-0.0789717	0.365913	0.07612	0.0979131	-0.145258	-0.31459	-0.446983	-0.544467	-0.426983	-0.511785
gbr.89.35	0.203168	0.486558	0.12386	-0.436984	-0.176412	0.221382	-0.409064	0.0124384	-0.0517576	-0.166114	0.300962	0.281234	0.268264	0.219583	0.355256
gbr.549.3	-0.00430392	0.302022	-0.177169	-0.500514	-0.180245	0.501199	-0.169843	0.178366	0.128682	0.158869	0.286348	0.338491	0.359529	0.25937	0.463349
gbr.376.13	-0.126121	-0.515303	-0.202565	0.382363	-0.0833378	-0.126623	0.441104	0.13139	0.0137549	0.0366015	-0.163277	-0.165025	-0.2741	-0.264344	-0.315679
gbr.185.21_gbr.185.22	-0.188643	-0.312408	-0.66794	-0.390127	-0.373911	0.444395	0.556946	0.619058	0.43303	0.51189	-0.124989	0.591014	0.341442	0.0547761	0.498723
gbr.157.18	-0.370352	-0.433272	-0.245315	0.365005	0.334439	0.371903	0.340835	0.292098	0.549991	0.289883	-0.374407	-0.269292	-0.316275	-0.263378	-0.230565
gbr.25.175	-0.385059	-0.664078	-0.201001	0.608911	0.113955	0.127432	0.548723	0.201555	0.183448	0.0918143	-0.156286	-0.493918	-0.563768	-0.377912	-0.569811
gbr.25.220	0.488865	0.589259	0.604573	-0.0800085	0.143377	-0.187719	-0.625525	-0.512117	-0.283301	-0.534457	0.0835619	-0.0252123	-0.0963822	-0.0972472	0.00703995
gbr.25.109	-0.166866	-0.605363	-0.77004	-0.0485114	-0.363497	0.582214	0.688414	0.8752	0.415505	0.342059	-0.0192596	0.171138	0.0756233	0.0880929	0.14392
gbr.206.22	0.0576132	0.102259	0.270279	0.253803	0.0823516	-0.120785	-0.173801	-0.278802	0.0638042	-0.215783	-0.257864	-0.00506956	-0.202182	-0.373434	-0.0560345
gbr.171.3	0.359716	0.515957	0.28684	-0.305238	-0.00162833	-0.106481	-0.387249	-0.224084	0.0437453	-0.220219	-0.190593	0.529795	0.272012	-0.076078	0.493592
gbr.142.17	0.0529301	0.546108	0.0891612	-0.493848	0.00343053	0.224947	-0.478005	-0.00580244	0.0389643	-0.226357	0.113421	0.567791	0.421911	0.123936	0.599139
gbr.111.37	0.307272	0.184576	0.353916	0.270788	0.293393	-0.251462	-0.217988	-0.348145	0.17522	-0.0188714	-0.420353	-0.164805	-0.178318	-0.243705	-0.0988128
gbr.391.17	-0.0776547	-0.0800988	0.0830253	0.202043	0.110979	-0.140141	-0.00403383	-0.103914	-0.0800044	-0.17971	-0.138075	-0.0978398	-0.169984	-0.171212	-0.169615
gbr.216.5	0.223403	-0.0195052	0.472237	0.489837	0.531638	-0.612687	-0.0692099	-0.524994	0.123173	0.11357	-0.579316	-0.378394	-0.364096	-0.316464	-0.406379
gbr.58.64	-0.206842	0.138097	-0.334259	-0.552192	-0.169606	0.204519	0.00594986	0.264274	0.24646	0.368418	-0.0639197	0.665974	0.585745	0.271798	0.607077
gbr.72.129	0.213375	-0.288941	0.110331	0.38338	0.0936484	-0.519549	0.239523	-0.10508	-0.311093	-0.319963	-0.249274	-0.145125	-0.129966	-0.0577661	-0.240097
gbr.64.61	0.38965	0.61333	0.711259	-0.00709601	0.335629	-0.380076	-0.682014	-0.621213	-0.540065	-0.700155	0.227262	-0.0866108	-0.012626	0.0166388	-0.0328332
gbr.92.30	0.102903	0.763933	0.325292	-0.634555	-0.032651	-0.139667	-0.666218	-0.362764	-0.304318	-0.00292318	0.376874	0.316446	0.545443	0.487597	0.433506
gbr.334.11	0.275357	0.517058	-0.0836854	-0.783161	-0.296422	0.0850581	-0.306673	0.10799	-0.0838289	0.0448887	0.202437	0.726931	0.690131	0.455681	0.745498
gbr.237.3	0.279008	0.13746	0.202431	-0.0116119	-0.0584741	-0.328128	-0.10079	-0.349236	-0.0476403	0.162452	-0.138164	-0.0114604	-0.00640161	-0.0623152	-0.0176369
gbr.1.16	0.126612	0.0665984	-0.445064	-0.552309	-0.475714	0.463577	0.0941013	0.521407	0.238613	0.171062	0.103864	0.612656	0.434398	0.243338	0.58848
gbr.8.112	0.238003	0.540036	0.769463	0.119124	0.571482	-0.366656	-0.664816	-0.68265	-0.447693	-0.554739	0.226226	-0.289	-0.198983	-0.0626695	-0.253639
gbr.46.24	-0.239952	-0.713462	-0.636371	0.0987995	-0.274563	0.31017	0.780574	0.646203	0.00547002	0.124873	0.134221	0.0163838	0.000901572	0.0786881	-0.0513236
gbr.81.134	0.379797	0.358018	-0.0364985	-0.51805	-0.27206	0.111641	-0.236041	0.110654	-0.105113	-0.0181028	0.317017	0.369986	0.359762	0.329552	0.432301
gbr.123.8	-0.0640454	-0.347699	0.171234	0.703474	0.31695	-0.331457	0.175807	-0.201019	0.0920202	-0.196578	-0.551924	-0.398755	-0.509604	-0.501496	-0.470142
gbr.38.9	-0.174223	-0.840517	-0.48626	0.385144	-0.0706167	-0.174387	0.867402	0.373121	0.0511141	0.322231	-0.280452	-0.204748	-0.159453	-0.0436487	-0.308999
gbr.242.28	-0.196017	0.0379378	0.417999	0.429157	0.704527	-0.134336	-0.265352	-0.331741	-0.112872	-0.249925	0.0137044	-0.602962	-0.387939	-0.096173	-0.529518
gbr.28.46	0.163398	0.583141	0.299246	-0.227236	-0.0703031	0.212816	-0.582203	-0.171015	-0.0161372	-0.332499	0.151772	0.143096	0.049375	-0.0331271	0.241938
gbr.124.43_gbr.124.40_gbr.124.41	-0.0418747	0.431829	-0.135243	-0.744276	-0.0888055	0.12316	-0.257865	0.112718	0.0557481	0.155544	0.0893709	0.781691	0.735939	0.397655	0.77609
gbr.14.35	-0.198299	-0.266296	0.345963	0.701776	0.360032	-0.414224	0.0962789	-0.362139	-0.222892	-0.185649	-0.164995	-0.716109	-0.557213	-0.257976	-0.733291
gbr.35.104	0.155874	0.0122387	0.190167	0.215967	0.0327138	-0.405066	0.0410241	-0.310993	0.197563	0.16543	-0.545971	0.0596948	-0.130554	-0.372135	-0.0122159
gbr.147.30	0.251207	0.536482	0.733642	0.0531088	0.325212	-0.549272	-0.590129	-0.797642	-0.495172	-0.218101	0.264365	-0.390586	-0.161739	0.0307093	-0.326331
gbr.2.104	0.114574	0.372677	0.0476463	-0.428198	-0.052521	-0.018774	-0.307839	-0.0634715	0.0104425	-0.141679	-0.0920005	0.681918	0.482395	0.0929832	0.592537
gbr.28.5	0.390236	0.640418	0.225848	-0.546025	-0.0635012	0.0670571	-0.527307	-0.106933	-0.266736	-0.391149	0.307709	0.482337	0.438564	0.286692	0.540841
gbr.204.5	0.112321	0.275125	0.671096	0.395997	0.535738	-0.377806	-0.41728	-0.69924	-0.255738	-0.321144	-0.0345177	-0.506572	-0.408863	-0.260925	-0.472207
gbr.94.57	-0.112302	-0.674135	-0.0683363	0.794463	0.211555	-0.197867	0.489441	0.0172876	0.153964	-0.0206471	-0.476338	-0.503775	-0.584531	-0.473525	-0.600066
gbr.131.7	-0.296943	-0.500092	-0.741249	-0.187037	-0.268392	0.491172	0.520893	0.784801	0.309834	0.402338	0.0667468	0.15444	0.25954	0.350121	0.189103
gbr.497.4_gbr.497.6	0.130559	0.13301	0.459794	0.274902	0.344345	-0.305258	-0.257238	-0.426863	-0.190759	-0.0525565	0.199704	-0.486104	-0.34275	-0.105061	-0.460646
gbr.36.47	0.0375225	-0.304079	0.157647	0.656409	0.0724276	-0.119892	0.226175	-0.104117	0.170497	-0.218051	-0.479695	-0.34122	-0.553019	-0.566472	-0.40737
gbr.162.1	0.198968	0.0498933	-0.317386	-0.411959	-0.372863	0.252538	0.14771	0.324243	0.282878	0.478258	0.0163762	0.259452	0.268762	0.258749	0.340487
gbr.45.4	0.0300526	0.385129	0.101254	-0.39641	-0.152374	-0.0179478	-0.304044	-0.127751	-0.197941	0.00716408	0.291477	0.206563	0.330041	0.259089	0.254326
gbr.14.66	-0.345101	-0.218942	-0.4912	-0.32814	-0.30273	-0.060948	0.310242	0.39321	-0.142005	0.480246	0.204167	0.0930713	0.550804	0.734115	0.187082
gbr.455.16	0.343346	-0.160989	-0.0441381	0.083766	-0.0442944	-0.0956781	0.197601	0.0139732	0.0899193	-0.00802113	-0.202743	0.157646	-0.0414127	-0.216432	0.0874249
gbr.168.32	-0.0949251	-0.303565	0.253868	0.679493	0.380939	-0.253197	0.0525045	-0.254543	-0.196153	-0.346019	-0.120298	-0.616811	-0.550633	-0.310936	-0.656661
gbr.134.8_gbr.134.9	0.438577	0.482892	0.230787	-0.33902	-0.157666	-0.129879	-0.39451	-0.28846	-0.10914	-0.168543	0.088376	0.428277	0.235351	-0.068066	0.389945
gbr.36.50	0.158983	-0.40898	0.329124	0.85068	0.351504	-0.298521	0.187692	-0.312408	-0.188401	-0.412438	-0.142562	-0.744615	-0.821487	-0.581462	-0.825418
gbr.117.40	-0.198748	-0.129121	0.400219	0.612497	0.526141	-0.176747	-0.0278267	-0.338407	-0.127954	-0.422618	-0.177574	-0.483411	-0.542399	-0.423339	-0.535091
gbr.154.15	-0.279516	0.332274	-0.000130367	-0.377079	0.168749	0.171763	-0.254949	-0.0107491	0.0362219	-0.0712137	-0.00945897	0.519362	0.413342	0.111492	0.484604
gbr.562.3	-0.215084	-0.610923	-0.820827	-0.115811	-0.524298	0.452856	0.777894	0.799547	0.392944	0.346288	-0.191545	0.428871	0.180289	-0.027586	0.320806
gbr.564.3	-0.0284033	0.362918	-0.352769	-0.789136	-0.375745	0.42682	-0.147128	0.3599	0.212297	0.147583	0.0480679	0.902703	0.739456	0.338595	0.915903
gbr.58.202	0.0819243	0.115919	0.0613634	-0.0945709	0.0389869	-0.070247	-0.105114	-0.0829097	-0.0178078	-0.0517425	-0.0291842	0.230192	0.117234	-0.0388428	0.146689
gbr.65.34_gbr.65.35	-0.343657	-0.577657	-0.743098	-0.0569015	-0.341155	0.535177	0.690632	0.825884	0.513777	0.489552	-0.120792	0.225187	0.118214	0.074445	0.183611
gbr.168.5	0.225612	0.55431	0.655642	0.102138	0.31988	-0.133666	-0.580931	-0.542969	-0.0439557	-0.413427	-0.108793	-0.0858436	-0.22855	-0.314005	-0.0549506
gbr.55.3	0.460476	0.491122	0.244777	-0.361875	-0.0921686	-0.23503	-0.439825	-0.294307	-0.214039	-0.145214	0.139447	0.367913	0.300452	0.0973516	0.355536
gbr.54.44	-0.123043	-0.720087	-0.118411	0.754872	0.143302	-0.321537	0.619746	0.0833509	0.0184213	-0.00432337	-0.452751	-0.52494	-0.491099	-0.302577	-0.601234
gbr.197.32	-0.14339	-0.318965	0.182128	0.621171	0.365809	-0.157384	0.126881	-0.165308	-0.0341007	-0.265157	-0.22239	-0.482574	-0.498449	-0.376478	-0.527319
gbr.123.33	0.301981	0.623251	0.0378821	-0.68891	-0.23844	0.257274	-0.466489	0.0917951	-0.10664	-0.101101	0.406912	0.450209	0.512574	0.460737	0.575292
gbr.119.41	-0.215504	0.185906	-0.096057	-0.265487	-0.14897	0.0801364	-0.0327535	0.00418089	0.437961	0.577454	-0.305429	0.228115	0.232726	0.0615112	0.299326
gbr.132.1	0.355931	0.445979	0.387579	-0.185975	0.121922	-0.358916	-0.477975	-0.332978	-0.568789	-0.457201	0.289497	-0.00972399	0.213166	0.353248	0.0464017
gbr.161.30	0.238274	0.147499	0.773008	0.637319	0.500583	-0.629048	-0.314347	-0.799576	-0.177353	-0.294807	-0.273007	-0.590723	-0.641424	-0.545826	-0.641037
gbr.58.222	0.0970908	0.0781858	-0.045201	-0.114715	0.0988666	0.33101	-0.0830445	0.10511	0.0163392	-0.110509	0.224266	0.0538673	0.00290751	0.0229484	0.107527
gbr.37.48_gbr.37.49	0.395481	0.246962	0.519719	0.31611	0.362887	-0.112123	-0.354894	-0.417604	-0.0614538	-0.412176	-0.0867331	-0.359198	-0.413695	-0.318566	-0.290865
gbr.95.40	0.0292953	0.47545	-0.128407	-0.674358	-0.536029	0.243927	-0.293544	0.065394	-0.0449518	0.288931	0.449782	0.348916	0.467459	0.402199	0.464268
gbr.685.3	-0.223786	-0.00467659	-0.215095	-0.259013	0.013899	0.27979	-0.0102173	0.301786	-0.0702302	0.0594577	0.369401	0.0653426	0.241063	0.379297	0.111375
gbr.53.70	-0.367578	-0.460188	-0.215175	0.402813	0.144837	0.186254	0.311599	0.311034	0.050504	-0.166126	-0.0655661	-0.268773	-0.232564	-0.0824391	-0.297668
gbr.254.17	0.184184	0.459276	-0.0360493	-0.622154	-0.235398	0.228877	-0.280291	0.185273	0.0435091	0.0469252	0.145339	0.473373	0.503503	0.445098	0.544772
gbr.144.6	0.755058	0.102072	0.152905	0.0587956	-0.148658	-0.0998106	-0.111671	-0.134985	-0.0688759	-0.278606	-0.0184376	0.0853609	-0.152098	-0.257833	0.0469397
gbr.31.67	0.431684	0.229281	0.03094	-0.231542	-0.114688	0.161609	-0.15505	0.09772	0.00222817	-0.369047	-0.00492483	0.466485	0.187894	-0.0573119	0.435071
gbr.41.4	-0.0374342	-0.0438935	-0.219453	-0.349635	-0.244462	-0.154301	0.0735269	0.166584	-0.579636	0.0339768	0.668223	0.0133081	0.40735	0.672459	0.0567563
gbr.6.45_gbr.6.48	-0.132932	-0.750259	-0.341797	0.51727	-0.213198	0.0447419	0.679046	0.33156	0.0636807	0.0341903	-0.0351592	-0.313272	-0.460809	-0.36513	-0.444207
gbr.314.13	0.446521	0.413321	0.276515	-0.289769	-0.0505293	0.0850446	-0.382185	-0.103234	-0.243187	-0.258978	0.393271	-0.038356	0.0557199	0.253834	0.0555049
gbr.416.5	-0.361493	-0.591444	-0.799124	-0.0558126	-0.411951	0.592494	0.654328	0.873904	0.468638	0.307974	-0.123378	0.285702	0.11302	0.00030832	0.223722
gbr.1.106	-0.0510628	-0.375613	-0.136423	0.384684	0.0913013	-0.167304	0.310077	-0.0012049	0.426442	0.419025	-0.57156	-0.163212	-0.217186	-0.310601	-0.20396
gbr.40.186	-0.319449	-0.0771179	0.156465	0.254602	0.149102	-0.311524	0.0465642	-0.23147	-0.148267	0.0174963	-0.164218	-0.223629	-0.115359	-0.0464775	-0.267701
gbr.180.5	-0.257551	-0.596686	-0.376702	0.442763	-0.234617	0.104395	0.594922	0.287878	0.533627	0.556034	-0.472948	-0.256519	-0.341619	-0.336772	-0.297942
gbr.140.39	0.0263351	-0.200645	-0.392834	-0.286454	-0.101836	-0.242074	0.308498	0.316675	-0.116702	0.31135	-0.117847	0.284271	0.571416	0.612461	0.311836
gbr.49.23	0.301569	0.264739	0.345533	-0.0482108	0.125718	-0.173988	-0.25654	-0.244495	-0.159067	-0.210164	0.0788636	-0.0550923	-0.0404045	0.0517184	-0.0394486
gbr.80.42	-0.00997722	-0.548982	-0.3139	0.454621	-0.215104	0.316613	0.529282	0.331233	0.409636	0.0362411	-0.325952	-0.141284	-0.453112	-0.558935	-0.199521
gbr.207.32	0.310315	-0.127375	0.2943	0.481786	0.152096	-0.158294	-0.0173587	-0.192679	-0.238363	-0.408691	0.00141854	-0.477341	-0.466545	-0.214522	-0.475059
gbr.212.14	0.119374	0.434982	0.388152	-0.0696136	0.104141	-0.0794873	-0.501158	-0.316218	-0.247492	-0.291111	0.193534	-0.167669	-0.0159585	0.133869	-0.0695941
gbr.138.41	0.175447	0.332672	0.19434	-0.268042	-0.0309409	-0.342906	-0.360001	-0.31929	-0.322163	-0.20617	0.118355	0.274758	0.265103	0.115297	0.231145
gbr.64.47	-0.22785	0.482995	-0.149477	-0.785027	-0.194654	0.238147	-0.290564	0.136621	0.0585463	0.168262	0.18128	0.783654	0.735688	0.39885	0.781569
gbr.47.26	-0.129069	-0.550297	-0.143352	0.596745	-0.0728968	0.0630684	0.504226	0.100632	0.432498	0.280307	-0.422343	-0.425438	-0.593396	-0.55212	-0.468959
gbr.34.55	-0.10412	-0.354025	-0.460781	-0.0499125	-0.135537	0.326396	0.39178	0.518229	0.201855	0.111221	-0.0555063	0.169978	0.144337	0.111797	0.163019
gbr.12.88	-0.282211	-0.341756	-0.841018	-0.482654	-0.433167	0.617534	0.524502	0.918267	0.438291	0.523445	0.0199179	0.536003	0.504213	0.408351	0.537874
gbr.322.8	0.0462889	-0.555171	0.0763238	0.826543	0.246462	-0.339827	0.382566	-0.0900945	0.0364909	-0.217857	-0.51532	-0.524447	-0.614637	-0.507636	-0.612701
gbr.58.5	-0.200388	-0.137093	0.334379	0.510124	0.469041	-0.428098	0.0127749	-0.413183	-0.116483	0.0366582	-0.257401	-0.584199	-0.355615	-0.124323	-0.552341
gbr.239.3	0.134416	-0.122879	0.127847	0.398833	0.114135	0.216687	0.0438713	-0.142805	0.336278	0.0581887	-0.155087	-0.356599	-0.557486	-0.558921	-0.341255
gbr.143.29_gbr.143.28	0.261881	0.491655	0.793588	0.312768	0.389632	-0.379145	-0.620358	-0.751348	-0.280641	-0.612029	-0.0530407	-0.252966	-0.381621	-0.435101	-0.274363
gbr.110.37	0.0500312	0.0332609	0.05845	-0.0811989	0.538552	0.254756	-0.135453	0.159656	-0.151917	-0.359692	0.290119	-0.0132229	0.0526884	0.219219	0.0114892
gbr.17.19	0.0984699	0.232931	0.578546	0.385342	0.410247	-0.475477	-0.317993	-0.643664	-0.107564	-0.196146	-0.284099	-0.355131	-0.353389	-0.359454	-0.350807
gbr.189.8	0.293736	0.219535	-0.270741	-0.556099	-0.371236	0.174961	-0.0397768	0.250739	0.0956187	0.113086	0.0549481	0.633409	0.504194	0.230068	0.649568
gbr.542.3	0.452097	0.485145	0.820882	0.303809	0.463756	-0.314171	-0.634744	-0.689295	-0.27487	-0.57272	0.0795114	-0.391772	-0.434484	-0.32061	-0.351819
gbr.139.97	-0.200643	0.335566	-0.187276	-0.539178	-0.180901	0.455815	-0.251596	0.190305	0.0279155	0.0953244	0.354775	0.322268	0.463033	0.413113	0.465569
gbr.53.35	-0.417574	0.17377	-0.362124	-0.567434	-0.289809	0.413104	-0.0610119	0.318464	0.000853287	0.0861473	0.348092	0.553104	0.531651	0.291447	0.555408
gbr.583.1	-0.0754398	0.231014	-0.333538	-0.652775	-0.301205	0.291408	-0.0925271	0.283597	0.107195	0.0993074	0.110065	0.797912	0.637813	0.278509	0.737176
gbr.51.67	0.00831561	-0.0254224	-0.458887	-0.476091	-0.297577	0.31798	0.241075	0.516549	0.397609	0.355204	-0.194701	0.686355	0.512691	0.200647	0.652353
gbr.129.1	-0.289683	-0.0429938	-0.681005	-0.723158	-0.375671	0.448712	0.191771	0.730172	0.0446545	0.312356	0.336103	0.618946	0.797838	0.761174	0.667824
gbr.153.44	0.0459049	-0.271172	-0.00203865	0.355667	0.0783994	0.0989231	0.215436	0.0290911	0.0468909	-0.0374726	0.0221773	-0.343252	-0.41001	-0.309482	-0.363128
gbr.80.47	0.229532	0.7894	0.633857	-0.285947	0.203979	0.0078104	-0.814569	-0.510393	-0.455364	-0.622371	0.477179	0.0586165	0.0739092	0.0877488	0.124679
gbr.58.170	0.138154	-0.444778	0.0717861	0.633501	0.17606	-0.354602	0.294892	-0.130738	-0.100496	-0.140693	-0.302557	-0.489982	-0.465405	-0.274011	-0.54041
gbr.106.45_gbr.106.46	-0.318454	0.338573	-0.131285	-0.564203	0.0836118	0.563576	-0.286416	0.207342	-0.0030994	0.134242	0.558719	0.150875	0.347462	0.462327	0.286835
gbr.630.6	-0.24122	0.0572339	-0.549364	-0.690809	-0.403595	0.453627	0.123976	0.558002	0.0792744	0.139686	0.236714	0.816393	0.722631	0.434033	0.769475
gbr.25.187	-0.159682	-0.134867	-0.160813	-0.1205	0.0934757	-0.449207	0.133625	0.0479624	-0.180012	0.368874	-0.0713481	-0.0212728	0.421865	0.603039	0.0289295
gbr.35.73	-0.308582	-0.0878296	-0.552773	-0.617207	-0.316778	0.0694403	0.222141	0.48683	-0.1686	0.296635	0.291508	0.533103	0.795994	0.772966	0.532857
gbr.82.41	0.172189	0.467526	0.0704253	-0.513351	0.0813382	0.0907233	-0.354449	-0.0532339	0.0780572	-0.114139	-0.0739727	0.698969	0.479165	0.0992141	0.653579
gbr.90.132	-0.418381	0.169606	0.113219	0.00774172	0.195377	0.0884381	-0.156776	-0.113623	0.155658	0.0934682	-0.123731	-0.0891933	0.00656356	0.0105794	0.00740312
gbr.147.29	0.213871	0.389528	-0.0433032	-0.609337	-0.219622	-0.074349	-0.321752	0.0556071	-0.416985	-0.0486416	0.506946	0.292835	0.569834	0.680738	0.365491
gbr.149.13	-0.113884	-0.541772	-0.594496	0.15802	-0.428631	0.215678	0.570182	0.527238	0.550605	0.355519	-0.535811	0.263872	0.0327062	-0.229249	0.186973
gbr.297.13	0.0493086	-0.00365626	0.0807588	-0.0678371	0.212825	-0.262014	-0.0820067	0.0440221	-0.605811	-0.315445	0.432446	-0.199563	0.226307	0.646918	-0.138054
gbr.58.18	0.276782	0.576966	0.698001	0.0536031	0.289	-0.369143	-0.555374	-0.709631	-0.00665616	-0.0112908	-0.123572	-0.189343	-0.235683	-0.2562	-0.151383
gbr.39.12	0.0736882	0.2733	-0.246822	-0.644747	-0.263636	0.164202	-0.0669477	0.200925	0.17975	0.164827	-0.0592097	0.902149	0.640332	0.169315	0.802909
gbr.111.20	-0.00402497	0.0797456	0.151097	0.0751899	-0.0704964	-0.183158	-0.135117	-0.234098	-0.123696	0.212812	0.233376	-0.364349	-0.146549	0.0553387	-0.306778
gbr.270.5	0.335724	0.241368	0.377755	0.172716	0.104684	-0.0307243	-0.245096	-0.340878	0.314677	-0.0858608	-0.333444	0.0503967	-0.372607	-0.634939	-0.0438168
gbr.7.79	0.446617	0.118414	-0.16005	-0.289285	-0.341864	0.127974	0.0231012	0.193778	0.22081	0.0395475	-0.193304	0.531288	0.275172	-0.0418328	0.484112
gbr.19.143	-0.158571	-0.56829	-0.0129674	0.724615	0.323871	-0.0524496	0.364139	0.0418874	0.148216	-0.0497497	-0.326325	-0.591708	-0.596813	-0.384251	-0.621239
gbr.182.13	-0.0397864	-0.330814	-0.410263	-0.213703	0.0217905	-0.12756	0.359543	0.415927	-0.252283	0.149863	0.140932	0.129098	0.460591	0.683634	0.136408
gbr.52.16	-0.311035	-0.52728	-0.62678	-0.00415731	-0.214024	0.466214	0.555678	0.732679	0.175108	0.0944214	0.0950652	0.0928242	0.0915185	0.143266	0.0969421
gbr.73.31	0.433246	0.656026	0.406134	-0.422782	-0.0868769	-0.0651849	-0.534499	-0.363199	-0.2214	-0.0491148	0.342766	0.0875465	0.179055	0.220186	0.188345
gbr.134.37	-0.18336	-0.276211	-0.0791939	0.393661	0.191211	-0.0560508	0.1855	0.0242978	0.301436	0.0405739	-0.466008	-0.084625	-0.188955	-0.355318	-0.107592
gbr.241.15_gbr.241.16	-0.122586	0.051454	-0.291636	-0.51854	-0.215461	0.278273	-0.0116064	0.336325	-0.505104	-0.262309	0.791061	0.333403	0.463022	0.534358	0.319915
gbr.188.24	0.296814	0.681725	0.486496	-0.362914	0.06381	-0.260394	-0.595659	-0.512277	-0.402579	-0.13818	0.341354	0.0113411	0.220524	0.294294	0.126007
gbr.147.19	0.497378	0.828763	0.728061	-0.278368	0.198495	-0.245282	-0.790942	-0.639718	-0.363571	-0.456753	0.262009	0.0981232	0.0470578	-0.00789716	0.140808
gbr.2671.1	-0.459108	-0.45923	-0.726565	-0.121393	-0.355244	0.708019	0.554247	0.79055	0.64546	0.60161	-0.109675	0.134391	0.0625229	0.041897	0.166508
gbr.373.11	-0.124941	0.221442	-0.46945	-0.760767	-0.450406	0.389684	-0.0243409	0.426057	0.130203	0.165216	0.154462	0.917548	0.754997	0.349236	0.871555
gbr.294.13	0.392979	-0.0356768	0.388165	0.549573	0.000862824	-0.36081	-0.0746336	-0.404832	-0.0370683	-0.340136	-0.322176	-0.293616	-0.506224	-0.561689	-0.357759
gbr.81.44	-0.225523	-0.204288	-0.720736	-0.492576	-0.385728	0.714908	0.356983	0.852423	0.416629	0.429415	0.142825	0.438476	0.440135	0.413158	0.496372
gbr.214.11	-0.343936	-0.725187	-0.224702	0.613647	0.108276	-0.125614	0.629604	0.157262	0.208709	0.243393	-0.338463	-0.427161	-0.479095	-0.366247	-0.540425
gbr.109.29	-0.117504	0.324583	-0.375895	-0.812692	-0.374653	0.282001	-0.133624	0.329152	0.0447951	0.169268	0.187193	0.884705	0.825506	0.481379	0.873176
gbr.288.12	0.133523	0.603919	0.168864	-0.608523	-0.0267508	0.0221164	-0.475599	-0.126908	-0.150746	-0.177074	0.169263	0.609387	0.515234	0.269906	0.583981
gbr.177.39	0.250755	-0.0825909	-0.429734	-0.46806	-0.287509	0.266949	0.250478	0.537983	-0.0390845	0.146437	0.240611	0.364016	0.457324	0.524689	0.416386
gbr.80.38	0.236846	0.446279	-0.0907605	-0.734484	-0.225787	0.0864904	-0.293814	0.0920829	-0.130355	0.0226588	0.295942	0.684319	0.653159	0.436482	0.671028
gbr.147.5_gbr.147.8	0.170517	0.506362	-0.110541	-0.723919	-0.318621	0.167362	-0.324535	0.0495474	0.0830923	0.0988112	0.126861	0.806461	0.613821	0.214837	0.776749
gbr.137.30	-0.463167	0.122523	-0.266533	-0.512044	-0.0432515	0.272941	-0.059559	0.378351	-0.0874109	0.212032	0.382236	0.191884	0.539878	0.740662	0.273713
gbr.24.47	-0.378373	-0.363402	-0.745971	-0.435257	-0.454092	0.182515	0.53237	0.608771	-0.0326934	0.396932	0.146171	0.475305	0.619624	0.533843	0.448064
gbr.111.32	-0.215313	-0.49363	0.163637	0.837405	0.282424	-0.190978	0.31093	-0.189949	0.151649	0.0156963	-0.353161	-0.722555	-0.760964	-0.569574	-0.785314
gbr.7.113_gbr.7.114	-0.142569	-0.285101	-0.81584	-0.507631	-0.459322	0.60548	0.455077	0.898627	0.363988	0.36461	0.0518162	0.605125	0.53948	0.395629	0.608087
gbr.37.114	-0.162623	-0.528436	0.0167215	0.715886	0.16847	-0.244708	0.414284	-0.114271	0.184279	0.166614	-0.452807	-0.55045	-0.549056	-0.444806	-0.59371
gbr.1.28	-0.134527	-0.759188	-0.231424	0.698904	-0.0664392	-0.100172	0.691608	0.153102	0.251011	0.19474	-0.395522	-0.39632	-0.58932	-0.555571	-0.549572
gbr.431.5	-0.0845602	0.0502597	-0.447034	-0.560435	-0.415976	0.421936	0.135901	0.477338	0.250336	0.211972	0.0957446	0.727959	0.501309	0.201246	0.647885
gbr.5.59	0.0548451	-0.339078	0.252498	0.771275	0.141558	-0.210503	0.165403	-0.251145	-0.0771482	-0.279238	-0.195907	-0.670028	-0.722885	-0.52188	-0.706103
gbr.25.122	0.0618635	0.242518	-0.231945	-0.550276	-0.213489	0.329842	-0.0551215	0.230468	0.324968	0.15357	-0.0931744	0.845486	0.466118	-0.028579	0.740623
gbr.66.13	0.524992	0.586646	0.824194	0.173098	0.381859	-0.322273	-0.680726	-0.698337	-0.222263	-0.525516	-0.0240166	-0.231645	-0.335061	-0.30722	-0.21669
gbr.75.5	0.569985	0.345295	0.769446	0.39512	0.56193	-0.372205	-0.436355	-0.619474	-0.081617	-0.492484	-0.280323	-0.319811	-0.452744	-0.427139	-0.319364
gbr.282.28	-0.340833	0.183766	-0.22863	-0.567339	-0.0717243	0.219811	-0.10775	0.328588	-0.0960726	0.215217	0.375957	0.265206	0.545913	0.699804	0.312212
gbr.116.44	-0.231971	-0.413489	0.173423	0.694224	0.372452	-0.358474	0.239954	-0.246653	-0.0419332	0.0317976	-0.273248	-0.667622	-0.510475	-0.270093	-0.682532
gbr.355.7	0.0640049	0.424639	-0.212754	-0.75628	-0.263393	0.228093	-0.232448	0.211231	0.11576	0.0688207	0.0365107	0.926201	0.728319	0.297256	0.877841
gbr.16.74	-0.304941	-0.570546	-0.787478	-0.216198	-0.456598	0.356588	0.680095	0.746633	0.151122	0.288366	0.0774992	0.428794	0.326951	0.195682	0.313051
gbr.162.42_gbr.162.45	0.0338886	-0.45635	-0.127912	0.212199	-0.033928	-0.564649	0.441967	-0.0448277	-0.459648	0.0167334	0.0479208	-0.168647	0.00279931	0.144376	-0.278008
gbr.48.78	0.0536104	-0.199183	0.42209	0.741504	0.365115	-0.472722	-0.0064772	-0.521464	-0.147843	-0.287126	-0.332064	-0.597924	-0.62119	-0.535121	-0.647616
gbr.8.49	-0.422764	-0.549792	-0.881041	-0.252053	-0.47658	0.629209	0.73756	0.87148	0.509985	0.658123	-0.0333994	0.340026	0.260733	0.168805	0.320327
gbr.252.29	0.505941	0.679559	0.293194	-0.556039	-0.0401737	-0.104681	-0.577134	-0.252727	-0.198077	-0.198382	0.185333	0.4654	0.45679	0.289477	0.526461
gbr.22.52	0.185363	0.534203	0.879469	0.290994	0.575823	-0.317812	-0.660407	-0.784967	-0.326196	-0.504782	0.118596	-0.4959	-0.451932	-0.271185	-0.444413
gbr.76.35	0.444361	0.437087	0.469779	0.0682631	0.129961	-0.0907385	-0.412319	-0.390289	0.0204419	-0.340115	-0.145546	0.0177652	-0.18207	-0.331419	0.0472669
gbr.20.99	0.0500202	0.0388174	0.0649005	-0.0118885	0.181814	0.0794385	-0.0562611	0.0588034	-0.0302754	-0.018336	0.132682	-0.136769	-0.0482443	0.118451	-0.0864571
gbr.51.1	0.0730918	0.162037	-0.0572234	-0.382357	0.0719374	-0.263451	-0.115585	0.0666976	-0.283453	0.0833909	0.152816	0.191423	0.5529	0.689301	0.269432
gbr.25.192	-0.343784	-0.702575	-0.785998	0.0823488	-0.288784	0.626645	0.7933	0.836103	0.66059	0.517931	-0.270361	0.125498	-0.0666059	-0.144945	0.0820537
gbr.136.14	0.662432	0.574055	0.635795	-0.0326252	0.240249	-0.27269	-0.575162	-0.528984	-0.174197	-0.434824	-0.0740783	-0.00490621	-0.0949035	-0.143402	0.027328
gbr.3.133	0.355025	0.223981	0.83545	0.629061	0.634596	-0.49671	-0.452716	-0.773919	-0.298562	-0.588081	-0.134141	-0.621027	-0.647004	-0.475387	-0.639597
gbr.314.25	0.893141	0.140784	0.367513	0.178093	0.0244815	-0.366035	-0.1541	-0.360744	-0.196246	-0.351767	-0.108864	-0.0722303	-0.260065	-0.303926	-0.119896
gbr.37.122	0.310455	0.299133	-0.012438	-0.392524	-0.204039	-0.0145857	-0.211914	-0.024798	-0.00436845	-0.184583	-0.089705	0.703319	0.396859	-0.0393173	0.595791
gbr.8.104	0.14929	-0.510208	-0.103872	0.533759	-0.0352978	-0.288192	0.457749	0.00667481	0.0287597	-0.034924	-0.342011	-0.18831	-0.311507	-0.392682	-0.295197
gbr.205.39	0.525107	0.655026	0.23655	-0.572392	-0.181709	-0.0543651	-0.486731	-0.210546	-0.14496	-0.121188	0.176333	0.512146	0.401148	0.189576	0.544779
gbr.116.21	0.161402	0.139585	0.317132	0.0638477	0.0788656	-0.104646	-0.15368	-0.123614	-0.271456	-0.288246	0.219772	-0.199378	-0.133854	0.0631547	-0.204259
gbr.322.14	-0.0724619	-0.291183	-0.272417	0.127798	-0.240345	0.103258	0.275458	0.260039	0.120439	0.226618	0.00623256	-0.182253	-0.0701135	0.0673288	-0.130339
gbr.111.17	0.235731	0.214323	0.305452	0.104252	0.17349	-0.170545	-0.294726	-0.302125	-0.139586	-0.274719	0.00513858	-0.0833254	-0.10116	-0.10873	-0.0793369
gbr.210.13	-0.566269	-0.641618	-0.807122	-0.0856181	-0.362043	0.212803	0.722212	0.71039	0.29486	0.677919	-0.140695	0.0848262	0.299974	0.387539	0.0942261
gbr.175.4	-0.0161114	-0.465349	0.0516793	0.607558	0.167573	-0.320701	0.347264	-0.101744	-0.263192	-0.313025	-0.149634	-0.445487	-0.437466	-0.292971	-0.533318
gbr.242.9	0.233335	-0.20188	0.0879051	0.398592	0.235816	-0.112973	0.0723692	-0.0773766	0.199487	-0.224672	-0.442909	-0.02525	-0.274406	-0.434876	-0.106541
gbr.101.21	-0.443882	-0.553826	-0.203821	0.462128	0.0235175	-0.265111	0.491176	0.0661196	0.055717	0.333887	-0.265286	-0.455637	-0.246443	-0.0663137	-0.453275
gbr.17.4	-0.165305	-0.781554	-0.153733	0.754679	0.243266	-0.332968	0.626179	0.0953351	0.025766	0.0695479	-0.398219	-0.544265	-0.483934	-0.272933	-0.644025
gbr.81.157	-0.135611	0.0399106	0.0320964	-0.0132802	-0.0964912	-0.0102852	-0.0146146	-0.104001	-0.0705898	0.146814	0.113551	-0.10452	-0.00888602	0.0505534	-0.113919
gbr.315.21	0.199824	0.0462647	0.260644	0.303645	0.101854	-0.213504	-0.0193793	-0.341438	0.437391	0.324083	-0.60369	-0.180654	-0.373764	-0.498734	-0.197384
gbr.21.24	0.47929	-0.00071489	0.354254	0.391347	0.161175	0.0776077	-0.0955862	-0.164867	0.0643933	-0.310666	-0.025652	-0.41236	-0.608103	-0.456764	-0.423543
gbr.190.15_gbr.190.17	0.660826	0.342072	0.418816	0.00877754	0.135199	-0.174377	-0.342625	-0.282225	-0.207829	-0.367269	0.0309594	-0.081573	-0.107146	-0.0128258	-0.0433006
gbr.41.70	-0.140589	-0.238655	0.0394842	0.370889	0.0453559	-0.206265	0.142024	-0.074885	-0.112799	-0.00633966	-0.0118256	-0.391503	-0.275138	-0.119995	-0.393294
gbr.190.1	-0.398616	-0.743345	-0.834865	-0.00475946	-0.303583	0.350961	0.843092	0.8239	0.359073	0.539409	-0.121188	0.121854	0.152537	0.184581	0.0810065
gbr.80.43	-0.0748631	-0.00848115	-0.500021	-0.525038	-0.426096	0.329452	0.238985	0.448342	0.487689	0.686361	-0.0694862	0.54859	0.479597	0.234035	0.579633
gbr.39.16	0.169742	0.316394	0.311731	0.0262701	-0.0168755	-0.237133	-0.297708	-0.350298	-0.00669235	-0.0215531	-0.186053	-0.07041	-0.00662168	-0.0202692	0.00336744
gbr.34.74	0.197806	-0.414864	0.317601	0.889702	0.266824	-0.437891	0.20568	-0.317583	-0.113264	-0.333735	-0.34269	-0.696367	-0.761816	-0.565268	-0.771908
gbr.147.13	0.213466	0.0410236	0.643448	0.635335	0.417158	-0.454615	-0.254625	-0.603028	-0.437347	-0.584782	0.0268984	-0.671276	-0.625344	-0.368561	-0.693164
gbr.173.17	-0.369624	-0.567735	-0.68665	-0.110115	-0.207545	0.103181	0.604	0.678311	0.0719279	0.358696	-0.0263708	0.148213	0.367312	0.503214	0.127798
gbr.17.50	0.171893	0.560197	0.183326	-0.575328	-0.0987358	-0.0587754	-0.328185	-0.201465	-0.147959	0.0363049	0.182859	0.51767	0.457964	0.227912	0.527784
gbr.42.32	0.106079	-0.464372	-0.0664594	0.567056	-0.0804891	-0.278316	0.415991	0.0484168	0.00985431	-0.176269	-0.521294	-0.249816	-0.308442	-0.283031	-0.304021
gbr.89.34	0.0503982	0.336964	-0.304596	-0.746257	-0.283926	0.245225	-0.159552	0.286713	0.208614	0.204861	-0.00593091	0.910538	0.733174	0.314521	0.863009
gbr.190.22	-0.133989	-0.460559	-0.748139	-0.171656	-0.435422	0.677437	0.566902	0.858664	0.623429	0.418912	-0.150255	0.336273	0.133733	0.0151277	0.321522
gbr.79.3	0.133189	-0.292711	0.0587813	0.505412	0.121669	-0.078849	0.197655	-0.0344944	0.293792	0.1585	-0.309951	-0.430461	-0.517476	-0.405717	-0.438635
gbr.72.39	0.261324	0.137987	0.354358	0.307029	0.264882	0.0107562	-0.237902	-0.25264	0.0183369	-0.281339	-0.128172	-0.344346	-0.322023	-0.220101	-0.250178
gbr.36.3	-0.110106	-0.439578	-0.718169	-0.238775	-0.40058	0.515975	0.53663	0.867922	0.26089	0.243727	0.0990017	0.273922	0.284757	0.341839	0.277545
gbr.4.60_gbr.4.63	-0.317812	-0.27904	-0.779932	-0.560781	-0.505653	0.330517	0.473314	0.684873	0.112896	0.532766	0.230755	0.513987	0.635617	0.544291	0.521632
gbr.7.117	-0.0192104	0.335241	-0.114337	-0.497271	-0.283351	0.128375	-0.223668	0.0732483	-0.0506796	0.103032	0.239996	0.391456	0.477838	0.329211	0.468948
gbr.72.118	0.456245	-0.0280671	0.0295406	-0.0148677	-0.0262572	-0.121252	0.0793456	0.0894109	0.166729	0.0443021	-0.252552	0.16401	0.0174364	-0.0516721	0.101513
gbr.12.104	0.266626	0.731635	0.271569	-0.632381	0.03455	0.018239	-0.647867	-0.184377	-0.33636	-0.294515	0.431771	0.427105	0.521822	0.439321	0.505305
gbr.225.22	-0.209687	-0.271399	-0.438556	-0.172189	-0.196822	-0.0641744	0.427968	0.324366	0.298953	0.790383	-0.24554	0.100708	0.339663	0.368069	0.160409
gbr.58.120	0.286286	-0.242765	0.194759	0.552775	0.0822182	-0.211351	0.128606	-0.20515	-0.07814	-0.150652	-0.124081	-0.583937	-0.578321	-0.355288	-0.590052
gbr.64.49	0.114416	-0.454868	0.243326	0.860802	0.285741	-0.46701	0.264669	-0.301294	0.0214509	-0.187924	-0.499995	-0.59022	-0.682343	-0.585394	-0.675528
gbr.151.62	0.224984	-0.0614284	0.536089	0.679657	0.324187	-0.438123	-0.111303	-0.557643	-0.183033	-0.355324	-0.236712	-0.62	-0.686804	-0.52632	-0.6684
gbr.92.43	-0.537978	-0.0707528	0.109539	0.234432	0.387511	0.0731814	-0.0513847	-0.118867	0.209677	0.198243	-0.11973	-0.341759	-0.238392	-0.108721	-0.324663
gbr.83.60_gbr.83.61	-0.260482	0.192513	0.52202	0.384602	0.342852	-0.127693	-0.338909	-0.500919	-0.108252	-0.207572	0.0513491	-0.5277	-0.470913	-0.325626	-0.499791
gbr.78.26	-0.122217	-0.378893	-0.375196	0.175862	-0.256479	0.399814	0.439546	0.44766	0.390897	0.0994053	-0.261223	0.0923306	-0.148902	-0.261158	0.0321347
gbr.93.15	0.263401	0.239193	-0.186549	-0.56406	-0.385892	0.282773	-0.13214	0.25798	-0.0873181	0.0800144	0.457624	0.28036	0.40986	0.48412	0.376233
gbr.9.33	-0.262282	0.0840068	0.00875613	-0.031722	-0.0304039	0.26663	-0.128079	-0.0669205	0.0817549	0.183406	0.275213	-0.190961	-0.139077	-0.0570571	-0.146392
gbr.25.179	0.286897	0.239785	0.378905	0.103176	0.0320746	-0.228015	-0.216885	-0.307522	-0.274293	-0.442018	0.0202093	0.0542916	-0.102557	-0.194682	0.00859713
gbr.89.21	-0.391079	-0.168219	-0.336982	-0.140022	-0.110355	0.190064	0.23405	0.334253	0.114173	0.159348	-0.00267983	0.239046	0.21786	0.136602	0.199677
gbr.166.36	-0.298186	-0.207933	0.148836	0.510682	0.321338	-0.0316409	0.0425867	-0.127338	0.177433	0.0622522	-0.183817	-0.588039	-0.467754	-0.240916	-0.528831
gbr.124.87	0.0565767	-0.355717	0.133154	0.673553	0.142851	-0.170994	0.241569	-0.150422	0.19144	-0.220242	-0.514541	-0.276727	-0.548854	-0.661825	-0.380615
gbr.198.27	-0.527028	-0.602485	-0.177797	0.604012	0.0752129	-0.0470145	0.474555	0.175169	0.0823923	0.0286406	-0.24394	-0.47646	-0.414502	-0.229409	-0.5332
gbr.441.1	0.0513267	0.499263	-0.178836	-0.808662	-0.29027	0.15493	-0.297058	0.125437	0.00891943	0.137631	0.169893	0.843536	0.75892	0.392747	0.841475
gbr.8.97	0.246434	0.589805	0.340254	-0.349979	0.133445	0.129657	-0.559508	-0.188367	-0.205316	-0.283015	0.419474	0.0907292	0.177657	0.239703	0.208198
gbr.124.29	-0.255553	-0.28507	-0.0508035	0.145653	0.0284319	-0.10083	0.220651	0.0153508	-0.431226	-0.0535056	0.468597	-0.393149	-0.117364	0.211591	-0.391559
gbr.140.35	0.192511	0.139187	0.0294047	-0.135449	-0.131064	-0.222857	-0.10126	-0.0949975	-0.0138434	-0.115573	-0.258919	0.450416	0.232579	-0.0931561	0.332653
gbr.185.16	-0.155295	-0.873236	-0.504767	0.479807	-0.188581	-0.0200642	0.921809	0.430083	0.238809	0.340066	-0.381067	-0.219427	-0.313381	-0.25525	-0.330768
gbr.12.25	-0.0815284	-0.272876	-0.013929	0.387994	0.0324671	-0.0655306	0.266742	-0.0554024	0.350067	0.230854	-0.491954	-0.140993	-0.338722	-0.464147	-0.199021
gbr.8.125	-0.386416	-0.11803	-0.602322	-0.543679	-0.18221	0.520878	0.283019	0.613356	0.310353	0.466106	0.138082	0.508702	0.497605	0.40807	0.49395
gbr.11.35	0.146033	0.0877955	0.0599332	-0.139451	-0.0491556	-0.0780925	-0.186008	-0.0493959	-0.368224	-0.0921983	0.484844	-0.19563	0.0840885	0.379545	-0.147122
gbr.270.4	-0.0286657	0.577352	0.259409	-0.479501	-0.0477993	-0.106953	-0.512472	-0.315228	-0.223874	0.188207	0.414674	0.049935	0.308415	0.405954	0.149153
gbr.643.1	0.226908	0.147982	0.259321	-0.0260848	-0.0488533	-0.216738	-0.155761	-0.242263	-0.524256	-0.141685	0.594421	-0.344407	-0.126879	0.18839	-0.313125
gbr.192.4	0.120858	0.453776	-0.038884	-0.733061	-0.21431	0.104834	-0.298258	0.093302	-0.3347	-0.133447	0.515455	0.582387	0.672046	0.572321	0.617207
gbr.480.2	0.216754	0.577998	0.454222	-0.142516	0.177321	-0.135991	-0.531113	-0.419677	0.102499	-0.0955238	-0.161553	0.185048	0.0779729	-0.131036	0.242796
gbr.167.64	0.204077	-0.46143	0.197126	0.708013	0.218057	-0.379567	0.360131	-0.105355	-0.0852729	-0.296656	-0.360462	-0.480611	-0.586591	-0.420487	-0.597825
gbr.3.142	-0.333	0.220016	-0.140642	-0.441973	-0.234917	0.0364808	-0.0915632	0.0631474	0.0386642	0.403048	0.209359	0.256146	0.388336	0.332594	0.28903
gbr.95.39	0.184671	0.201713	-0.257979	-0.548885	-0.437591	0.140324	-0.0338305	0.174142	-0.0199785	0.0763208	0.145424	0.687013	0.483444	0.147982	0.616136
gbr.148.22	-0.0685127	0.0970419	-0.0880002	-0.299462	0.0493867	-0.149914	-0.0167423	0.17506	-0.128836	0.146629	0.0196934	0.156662	0.444081	0.594614	0.209152
gbr.346.13	-0.28303	0.353487	-0.273469	-0.592327	-0.297973	0.581737	-0.2045	0.339574	0.284007	0.149819	0.158739	0.574429	0.487689	0.219311	0.660127
gbr.47.57	-0.17689	-0.0291665	0.410059	0.585961	0.376439	-0.310997	-0.161338	-0.437256	-0.0203731	-0.241592	-0.289484	-0.478377	-0.455504	-0.407526	-0.487886
gbr.212.11	-0.25619	0.449974	-0.0318535	-0.682138	-0.170887	0.102114	-0.311975	-0.0193841	-0.221657	0.316347	0.587766	0.25664	0.544158	0.595983	0.347703
gbr.91.8	0.117204	0.0340004	-0.419793	-0.501813	-0.373925	0.241088	0.149045	0.391446	0.304033	0.191521	-0.204406	0.863962	0.518578	0.0610049	0.734261
gbr.188.5	-0.23399	-0.215958	-0.785988	-0.609682	-0.440877	0.513626	0.377298	0.824504	0.148067	0.355946	0.261591	0.60165	0.695657	0.609522	0.632435
gbr.253.6	0.204291	0.360149	0.341737	-0.131821	-0.0797552	-0.0676714	-0.238652	-0.405663	-0.142445	0.0190936	0.241604	-0.0261512	-0.110242	-0.167696	-0.0110253
gbr.19.17	0.285152	0.0840344	0.156289	0.0204129	0.013658	0.101375	-0.0240619	0.0470333	0.150497	0.0320142	-0.0460098	-0.16959	-0.191807	-0.0172708	-0.129376
gbr.162.11	-0.348079	-0.633409	-0.749435	0.0801351	-0.294963	0.669124	0.674913	0.835068	0.650987	0.40768	-0.222487	0.125377	-0.0571934	-0.130668	0.0997688
gbr.130.42	0.315329	-0.355005	0.11828	0.579005	0.0615868	-0.192998	0.229752	-0.0807581	0.0762018	-0.126465	-0.301661	-0.448437	-0.563654	-0.404863	-0.501593
[truncated: 7,161 more rows]

## Sheet: 8.2 Gene trait significance
WGCNA output. This dataframe represents the gene trait significance (GS), which is a measure of how closely a gene is related to the trait(s) of interest. A higher absolute value indicates a stronger correlation with the trait.
	Cof	Com	Cow	Paf	Pam	Paw	RNf	RNm	RNw	Skf	Skm	Skw	Spf	Spm	Spw	STf	STm	STw	TFf	TFm	TFw	ALL_summer	ALL_winter	ALLf_smr	ALLm_smr
gbr.41.20	-0.315296	-0.440007	-0.0471844	-0.071504	-0.123565	-0.155676	0.296565	0.261123	0.414846	-0.178936	-0.0939169	-0.229132	0.0197104	0.0135565	0.0341823	0.0916709	0.090945	0.0659636	0.11361	0.0774298	0.176738	-0.124977	0.124977	-0.0204108	-0.106031
gbr.58.213	0.234079	0.201206	0.221555	-0.325153	-0.299293	-0.261413	0.267096	0.163967	0.465079	0.065832	0.0512976	-0.0730747	-0.254281	-0.159503	-0.016362	-0.156175	-0.108506	-0.0580818	-0.00600505	-0.0140252	0.109726	-0.161366	0.161366	-0.0806691	-0.0801366
gbr.35.60	-0.250252	-0.25743	-0.0269181	0.133492	0.142637	0.146854	0.168266	0.149533	0.279648	0.344794	0.196448	0.243947	-0.182313	-0.0469464	0.0416483	-0.226174	-0.184899	-0.0847116	-0.21046	-0.155427	-0.230501	-0.179733	0.179733	-0.102863	-0.0756583
gbr.101.17_gbr.101.18	-0.418728	-0.373091	-0.130384	-0.0477946	-0.0385935	-0.0629873	-0.168997	-0.054613	-0.102518	0.151353	0.128642	0.178238	-0.206295	-0.211197	-0.104641	0.116595	0.191921	0.150457	0.340051	0.307636	0.319793	-0.130483	0.130483	-0.108023	-0.0200751
gbr.149.14	-0.110784	0.0328268	-0.0735734	0.304682	0.23501	0.222552	0.159939	0.0854272	0.41732	-0.156701	-0.10499	-0.296273	-0.0386206	-0.000420725	-0.0495003	-0.102275	-0.197244	-0.17423	-0.102465	-0.164432	0.0792715	-0.0751712	0.0751712	-0.0213555	-0.0542871
gbr.1.24	-0.051235	-0.0864231	0.04196	-0.0772446	-0.134447	-0.171318	0.477702	0.318274	0.412787	-0.0480479	-0.227648	-0.100053	0.0049267	0.0040153	-0.0806931	0.0375327	-0.0521943	-0.0745538	-0.0191336	-0.12546	-0.0465437	0.0082123	-0.0082123	0.14992	-0.148318
gbr.11.54	0.206197	0.125963	0.034302	-0.157469	-0.232439	-0.373591	0.171253	-0.104692	0.0286399	0.0356573	-0.0529323	-0.168276	-0.0976755	-0.0965931	-0.0843752	0.0371729	-0.0857934	-0.123564	0.373176	0.311974	0.228845	0.213887	-0.213887	0.262561	-0.0564421
gbr.81.14	-0.31577	-0.436958	-0.268489	-0.0508787	-0.0712401	-0.0634743	0.269663	0.31171	0.259226	-0.0673074	-0.117064	0.00841915	-0.0164532	0.0423021	-0.111753	-0.0963835	0.0559792	-0.0791199	0.239645	0.202829	0.25184	-0.0347117	0.0347117	-0.0173182	-0.0172745
gbr.53.80	0.254099	0.251551	0.193625	-0.279198	-0.32365	-0.281188	0.101577	-0.0306759	0.347611	0.0232872	-0.055166	-0.190326	-0.163968	-0.142717	0.0811852	-0.074623	-0.119254	0.0196312	0.118942	0.106979	0.190472	-0.146103	0.146103	-0.00918612	-0.139292
gbr.69.3	0.230391	0.127757	0.16583	-0.176015	-0.211076	-0.238995	0.244218	0.0737448	0.392466	-0.0187831	-0.0438317	-0.135344	-0.154533	-0.0996132	0.00628933	-0.167578	-0.190024	-0.138527	0.145867	0.0976579	0.108189	-0.0617067	0.0617067	0.0478483	-0.112893
gbr.257.12	0.404087	0.351707	0.210583	-0.220955	-0.247708	-0.296767	0.16994	0.0546389	0.219992	-0.180521	-0.144454	-0.282526	-0.00843947	-0.0753067	0.0214015	-0.00909046	-0.136645	-0.106494	0.116983	0.0237824	0.171289	0.050246	-0.050246	0.125666	-0.0801329
gbr.50.78	0.430728	0.385625	0.251442	0.00824851	-0.0169421	-0.141526	0.183177	0.15214	0.0712934	-0.0941573	-0.0751588	-0.260304	-0.0537368	-0.095627	-0.107634	-0.0397075	-0.0256235	-0.11549	-0.15634	-0.0976732	-0.131523	0.226073	-0.226073	0.128535	0.0960534
gbr.242.10	0.131492	0.033285	-0.261661	-0.0470308	-0.103164	-0.279026	0.12424	0.237965	-0.277196	-0.143732	-0.101322	-0.150838	0.0874204	0.152685	-0.141056	0.0729593	0.0490376	-0.0944145	0.363353	0.286763	0.0397402	0.514698	-0.514698	0.271981	0.240268
gbr.11.51	0.127219	0.163706	0.212501	-0.0828185	-0.1449	-0.0648528	0.175844	0.0625885	0.422215	-0.352135	-0.301529	-0.410249	0.0641875	0.0475399	0.262279	-0.0823493	-0.126598	-0.0517093	0.00911783	-0.0152247	0.132683	-0.207544	0.207544	-0.0651122	-0.143456
gbr.24.25	0.094236	0.211165	-0.10535	0.0262371	0.0436481	-0.0367719	-0.0925243	0.0212151	-0.372424	-0.179871	-0.230216	-0.0903126	0.0187917	0.278802	-0.162122	0.120617	0.116127	0.0220797	0.119581	0.122441	0.0813716	0.297966	-0.297966	0.0494655	0.251957
gbr.229.10	0.0861144	0.0180121	0.155961	-0.176506	-0.205868	-0.137664	0.170394	0.123636	0.3863	-0.199244	-0.101674	-0.0775397	-0.195898	-0.092252	-0.00216353	-0.075403	-0.0730713	0.0687378	0.0913383	0.0790658	0.190918	-0.25736	0.25736	-0.138233	-0.117801
gbr.169.31	0.479232	0.54128	0.23159	0.00751955	-0.0327077	0.0766856	-0.257736	-0.258228	-0.201032	-0.0268806	-0.0165406	-0.0614108	0.030438	-0.01902	0.141105	-0.0370708	-0.0577753	0.0120586	-0.189817	-0.226277	-0.0950841	-0.0183074	0.0183074	0.0026269	-0.0214024
gbr.12.122	0.327809	0.215342	-0.0695627	0.186622	0.0469305	-0.177736	0.144192	0.00770193	-0.0416889	0.0306587	-0.0533124	-0.330832	0.163854	-0.0619719	-0.143238	0.197058	-0.0330391	-0.128105	0.0309664	-0.137914	-0.209787	0.504819	-0.504819	0.499498	-0.00758735
gbr.168.12	-0.112186	-0.0977791	0.0285336	0.118765	0.150733	0.211615	-0.0233083	-0.108597	-0.0266701	-0.100547	0.0382009	-0.0797759	0.411853	0.294099	0.492498	-0.207996	-0.196431	-0.180184	-0.184329	-0.227385	-0.191182	-0.107125	0.107125	-0.0451606	-0.0619713
gbr.111.53	0.148833	0.23947	0.0967978	-0.309628	-0.313677	-0.338761	0.373275	0.285305	0.408417	-0.102742	-0.0889713	-0.1214	-0.187801	-0.243429	-0.0697026	0.142407	0.0424753	0.113063	-0.0133284	-0.0111713	-0.00779559	-0.0259619	0.0259619	0.0235693	-0.0510909
gbr.425.1	0.136918	0.265161	0.13996	-0.222397	-0.156131	-0.228465	0.0207648	-0.0122015	0.233556	-0.111567	-0.0809324	-0.138767	-0.106149	0.0143198	0.158777	-0.179278	-0.0366718	-0.140577	0.132846	0.205696	0.152445	-0.0676262	0.0676262	-0.151935	0.0898754
gbr.81.43	0.0617513	0.0696244	0.0879549	-0.143677	-0.167874	-0.211272	-0.0253568	-0.172083	0.2667	0.156309	0.142389	0.0567728	-0.174604	-0.147617	-0.000957891	-0.190713	-0.133178	-0.180166	0.24664	0.254584	0.188442	-0.0945555	0.0945555	-0.0321788	-0.0627296
gbr.263.12	0.233443	0.169234	0.0523458	-0.125675	-0.155405	-0.234177	0.167665	0.0464215	0.305108	-0.222855	-0.127619	-0.34036	-0.205052	-0.045417	0.0178665	-0.0663256	-0.0645645	-0.118717	0.270986	0.25346	0.203808	0.0565362	-0.0565362	0.0241103	0.0324171
gbr.457.7	0.450657	0.408789	0.117286	-0.267486	-0.182159	-0.195043	0.209311	0.120088	0.196085	-0.346341	-0.223761	-0.249726	-0.0711355	0.0347945	-0.0145143	-0.0641224	-0.0419782	-0.0200309	0.0495441	0.0405117	0.0947302	0.0456561	-0.0456561	-0.0182825	0.0656357
gbr.29.48_gbr.29.49	-0.26612	-0.252209	-0.157729	-0.18535	-0.145586	-0.204443	-0.0948049	-0.0104633	-0.0134624	0.0976013	0.0792633	0.153391	-0.246008	-0.199952	-0.171362	0.0814559	0.180772	0.144756	0.393952	0.372731	0.405511	-0.0926942	0.0926942	-0.101305	0.0114133
gbr.10.53	0.144258	0.0485697	0.147794	-0.193857	-0.223739	-0.310446	0.193343	0.122901	0.341333	-0.189865	-0.110375	-0.188523	-0.216315	-0.0392585	-0.128316	-0.07789	-0.0549449	-0.0568676	0.310935	0.314006	0.202532	0.0067232	-0.0067232	-0.013579	0.0210435
gbr.659.4	-0.450049	-0.562786	-0.0586224	0.022446	-0.00460989	0.0608987	0.027163	-0.0363955	0.185229	-0.0766601	0.0670064	0.00295309	0.00410021	-0.0221341	0.0303572	0.0411254	0.118889	0.108103	0.152034	0.156263	0.207824	-0.256218	0.256218	-0.129287	-0.125988
gbr.434.1	-0.42643	-0.569834	-0.106287	0.064291	0.00292514	0.00798979	0.0699488	-0.0183778	0.149354	-0.0109573	0.0878566	-0.064832	0.050979	-0.0111845	-0.0215313	0.0998344	0.140875	0.0256819	0.192874	0.168886	0.127778	-0.0676878	0.0676878	0.0187295	-0.0885552
gbr.2.247	0.243295	0.199955	0.166898	-0.255694	-0.229379	-0.282789	0.101949	0.0633844	0.287307	-0.139691	-0.145856	-0.253363	0.0124073	0.0479274	0.182375	-0.000857639	-0.0817825	-0.0964776	0.112506	0.0324293	0.077698	-0.0172163	0.0172163	0.0341486	-0.0532351
gbr.112.28	0.275901	0.19398	0.037101	-0.27699	-0.327241	-0.402877	0.151322	0.03206	0.100306	0.0231463	0.0293647	-0.061932	-0.102931	-0.0116531	-0.0328112	-0.00604848	-0.0830795	-0.0462366	0.252976	0.207538	0.0566359	0.167237	-0.167237	0.146628	0.017184
gbr.360.8	0.138352	0.114681	0.0877785	-0.300481	-0.424979	-0.218797	0.127633	-0.104845	0.315404	-0.0331968	-0.0667688	0.0163625	-0.074365	-0.159035	0.144709	-0.00549586	-0.128342	0.128658	0.146362	0.0157136	0.259277	-0.328569	0.328569	-0.000550279	-0.334267
gbr.44.14	0.347073	0.485799	0.262625	-0.21809	-0.129423	-0.031191	-0.160966	-0.14294	-0.00425663	0.0830996	0.131297	0.0916399	-0.343818	-0.114536	0.0138912	-0.147091	-0.0473489	0.0136281	-0.0650342	-0.0394028	0.0777709	-0.17076	0.17076	-0.233231	0.0697385
gbr.1.67	0.407032	0.479422	0.24554	-0.0167812	0.152409	-0.0283063	-0.0882703	-0.000362063	-0.0923295	-0.163659	0.0751546	-0.122015	-0.0972458	-0.00849646	-0.150617	-0.102223	0.0615124	-0.143325	-0.159592	0.0236701	-0.179274	0.240383	-0.240383	-0.101982	0.351558
gbr.162.2	0.254259	0.283829	0.0741396	-0.193545	-0.211959	-0.0962238	0.0257509	-0.0155969	0.201546	-0.225103	-0.211565	-0.267789	-0.168423	-0.195811	0.0849907	0.0902099	0.056263	0.217144	-0.00883061	0.0602441	0.26746	-0.209669	0.209669	-0.104265	-0.1047
gbr.51.3	-0.185759	-0.217889	-0.235388	0.0809569	0.0502439	-0.0570487	0.284652	0.240902	0.391711	-0.0889519	-0.167084	-0.126238	0.0397185	0.169675	-0.0749019	-0.0120336	-0.00524651	-0.0538907	-0.0813234	-0.120641	0.119272	-0.0132489	0.0132489	0.0172137	-0.0314926
gbr.10.151	0.256327	0.10919	0.0675826	0.168425	0.123479	0.179815	-0.285916	-0.215464	-0.133311	0.21754	0.068938	0.0034342	-0.133625	-0.417852	-0.0747183	0.103226	0.0692915	0.0635402	-0.125069	-0.119811	0.0463843	-0.0652059	0.0652059	0.09282	-0.163461
gbr.25.22_gbr.25.23	-0.382135	-0.341824	-0.130896	-0.0729186	-0.0577915	-0.0791345	-0.176485	-0.0603821	-0.108258	0.240895	0.182263	0.219145	-0.231072	-0.229043	-0.128243	0.0857498	0.176715	0.127361	0.33111	0.301123	0.296243	-0.107586	0.107586	-0.0946443	-0.0107235
gbr.114.26	0.185007	0.259779	-0.0222097	-0.165433	-0.194577	-0.119007	0.216522	0.0159888	0.326889	-0.0711235	-0.203653	-0.315058	-0.0488293	-0.0165652	0.179476	-0.100491	-0.0824653	-0.0644451	0.0501743	0.0538465	0.108481	-0.0432279	0.0432279	0.0304121	-0.0758382
gbr.367.20	0.159473	0.211907	0.0175682	-0.242495	-0.207789	-0.29106	0.164009	0.0750204	0.267722	-0.175697	-0.0917965	-0.271753	-0.16146	-0.0392951	0.0209725	-0.07188	-0.00527935	-0.0545026	0.237382	0.275101	0.206816	0.0502255	-0.0502255	-0.041889	0.0949643
gbr.495.9	0.375407	0.316322	0.210825	-0.0964054	-0.187011	-0.164881	0.00942455	-0.0342615	-0.0073932	-0.122351	-0.147879	-0.252698	0.154276	0.194636	0.30285	-0.107199	-0.174432	-0.0566078	-0.0664811	-0.129951	0.0366365	-0.000841679	0.000841679	0.0677623	-0.0716788
gbr.24.45	-0.54083	-0.451902	-0.251448	-0.116407	-0.100803	-0.208468	0.257806	0.227982	0.294663	0.126696	0.0739784	0.0885486	-0.00482001	-0.0587301	0.000451874	0.201383	0.113552	0.135399	0.0704242	0.0619188	0.0393044	-0.0701268	0.0701268	-0.0026552	-0.0686908
gbr.154.43	0.0639148	-0.028291	-0.0878741	0.150575	-0.125909	0.0103212	0.2562	0.058824	0.228786	-0.343941	-0.448085	-0.351718	0.174159	0.0886592	0.114858	0.109312	-0.0434138	0.00192306	0.0857696	-0.0245993	0.0657892	0.00259916	-0.00259916	0.229148	-0.236843
gbr.29.63	0.193066	0.181847	-0.00507904	-0.045098	-0.253029	-0.219696	0.167465	-0.101718	0.0361587	0.12519	0.049879	-0.0517072	-0.0735704	-0.233007	-0.000146144	0.172306	-0.0718797	0.0478718	0.049947	-0.0927991	0.081538	0.0536503	-0.0536503	0.27226	-0.229875
gbr.137.64	-0.0956291	-0.0823904	-0.0782427	-0.257947	-0.215662	-0.261412	0.155792	0.0911411	0.208051	0.135819	0.08533	0.18749	-0.377918	-0.339058	-0.214909	0.0148746	0.107368	0.0647743	0.324758	0.277171	0.243316	-0.084367	0.084367	-0.0463154	-0.0375718
gbr.337.1	-0.018588	-0.120656	-0.247476	-0.0160158	-0.040312	-0.01314	0.3327	0.310199	0.316019	-0.143062	-0.316071	-0.0445797	-0.178519	0.0363404	-0.129173	0.0762789	0.108388	0.0797588	-0.0535035	-0.0556548	0.0739843	-0.0459996	0.0459996	-0.000327923	-0.0465352
gbr.134.24	0.134885	0.13653	0.0341555	-0.177801	-0.23608	-0.153462	0.0169428	-0.0632721	0.136864	0.0262038	0.0414354	-0.010342	-0.261962	-0.152476	-0.0369393	0.00542148	-0.0382099	0.0247629	0.192444	0.146276	0.225187	-0.100946	0.100946	-0.0295064	-0.0720352
gbr.349.11	0.0766311	0.0902686	-0.0141553	0.268786	0.0157675	0.0538245	0.122207	0.0607162	0.178935	-0.0290832	-0.164763	-0.253874	0.0908032	0.113788	0.0799325	-0.0692643	-0.10469	-0.124472	-0.126241	-0.131154	-0.144188	0.103065	-0.103065	0.154234	-0.0561625
gbr.16.69	0.136453	0.0965294	-0.113259	-0.109698	-0.15395	-0.223412	0.158978	-0.0051352	0.10719	-0.116974	-0.100831	-0.140852	-0.125625	0.01713	-0.0385149	-0.0365377	-0.113927	-0.0974116	0.333853	0.239306	0.24859	0.104922	-0.104922	0.111088	-0.0091774
gbr.220.17	-0.1672	-0.165061	0.00924622	-0.0913259	0.193183	-0.205062	-0.045005	0.161007	-0.0456669	-0.223691	0.00150803	-0.277908	0.109429	0.108369	0.084845	0.194784	0.159623	-0.00819269	0.120643	0.107678	0.0388327	0.194967	-0.194967	-0.047293	0.248117
gbr.10.46_gbr.10.42_gbr.10.43_gbr.10.44_gbr.10.45_gbr.10.46_gbr.10.39_gbr.10.40_gbr.10.41	-0.556916	-0.489611	-0.0831859	0.0218325	0.139271	0.104813	0.238497	0.170105	0.259256	-0.0636108	0.0650711	0.0217065	-0.141431	-0.0806365	0.0324171	0.031668	0.02805	0.0627299	0.0272934	0.0484614	0.156165	-0.268534	0.268534	-0.204513	-0.0599163
gbr.13.62	-0.267967	-0.310354	-0.107234	-0.205821	-0.107522	-0.103159	0.201023	0.174525	0.394167	-0.249915	-0.167318	-0.193724	-0.137631	0.0459429	0.0452918	0.058477	0.172482	0.117747	0.166666	0.21301	0.262615	-0.203465	0.203465	-0.201048	0.00277358
gbr.17.64	0.384969	0.44151	0.286448	-0.180764	0.0708069	-0.112235	-0.125776	-0.0193157	-0.165537	0.0463741	0.153346	0.0682751	-0.0190659	0.0036925	0.00686098	-0.289116	-0.00837198	-0.209945	-0.107284	-0.00491315	-0.123496	0.14341	-0.14341	-0.134286	0.286496
gbr.226.24	0.09231	0.162916	-0.0351136	-0.211487	-0.296763	-0.283261	0.115377	-0.00220043	0.145192	0.04822	0.0945578	-0.0344985	-0.243479	-0.201849	-0.144385	0.17123	0.018303	0.0366056	0.190199	0.168961	0.189176	0.052319	-0.052319	0.0750149	-0.0250831
gbr.29.73	0.175232	0.255367	0.178063	-0.337994	-0.206932	-0.184596	0.221184	0.143877	0.460321	-0.146404	-0.119874	-0.208364	-0.223579	-0.101545	0.00257548	-0.102159	-0.0286896	-0.00783696	0.058884	0.0250609	0.197784	-0.187836	0.187836	-0.163935	-0.0200878
gbr.389.6	0.153935	0.0491179	-0.0983709	0.108449	0.0408115	-0.0455093	0.213705	0.23507	-0.0619019	-0.044128	-0.225727	-0.228163	0.111797	0.0793127	-0.0229241	0.097429	-0.008965	-0.0974111	-0.0527364	-0.169198	-0.0479285	0.270348	-0.270348	0.271865	-0.00862675
gbr.438.5	0.0222146	0.0895977	-0.0393235	-0.189318	-0.258301	-0.148053	-0.205044	-0.260853	-0.0857309	0.279917	0.222046	0.222206	-0.326535	-0.16036	-0.0191766	0.00235554	0.0112378	0.100991	0.244614	0.223398	0.240979	-0.130472	0.130472	-0.0793699	-0.0500109
gbr.242.12	0.132942	0.0734587	-0.223069	0.0717548	-0.0450617	-0.253823	0.327783	0.285201	0.200373	0.0892356	-0.067223	-0.051768	0.00694323	0.0567879	-0.206257	0.0524824	-0.102359	-0.195522	-0.0204574	-0.0843248	-0.0975349	0.353837	-0.353837	0.305237	0.0415783
gbr.365.20	0.404557	0.382977	0.0610324	0.0615169	-0.0216532	0.0203676	0.174231	0.15067	0.177072	-0.287856	-0.255593	-0.304118	-0.154472	-0.220435	-0.172276	0.12622	0.0517405	0.0319621	-0.033261	-0.105288	-0.0724744	0.12456	-0.12456	0.134413	-0.0135419
gbr.151.21	0.0209836	0.0447281	0.118652	-0.215699	-0.250169	-0.249469	0.0653998	-0.0450387	0.26422	0.0459078	0.0998918	0.0783009	-0.327393	-0.147752	-0.0603012	-0.0596137	-0.0396515	0.0151526	0.20213	0.223589	0.229285	-0.175839	0.175839	-0.123948	-0.0496537
gbr.142.52	-0.0450074	0.01657	-0.0739975	-0.0885038	-0.173603	-0.0877584	0.368189	0.197108	0.453389	-0.241647	-0.247117	-0.346429	-0.0452034	-0.0476362	0.0816105	0.0714199	-0.0274179	-0.0137072	0.05203	-0.0301957	0.208575	-0.111011	0.111011	0.0329303	-0.147548
gbr.97.46	0.15277	0.124395	0.21298	-0.106291	-0.121402	-0.163609	-0.00182501	-0.0536519	0.249435	-0.188108	-0.148308	-0.310039	0.00762827	0.0934968	0.170072	-0.0817439	-0.0822824	-0.123622	0.118819	0.167362	0.131687	-0.0537943	0.0537943	-0.0456231	-0.00713901
gbr.76.10	-0.377551	-0.175837	-0.127126	-0.233229	-0.197728	-0.249939	0.419463	0.290912	0.398081	0.0989097	0.0612571	0.0580469	-0.15691	-0.157953	0.0136052	0.102767	0.0236408	0.0379388	0.0689491	0.0583012	0.0338613	-0.0903706	0.0903706	-0.0358518	-0.054626
gbr.39.58	0.254299	0.31401	0.126369	-0.173675	-0.101313	-0.143763	-0.094303	-0.0589069	0.018428	0.0537692	0.0365874	-0.100554	-0.17539	-0.0203084	0.0503934	-0.113844	-0.0377974	-0.0770218	0.0533603	0.133123	0.0985259	0.0262801	-0.0262801	-0.0904519	0.121317
gbr.58.49	0.104613	-0.0234306	-0.174055	-0.0645897	-0.154166	-0.114075	0.503228	0.369251	0.395717	-0.0420311	-0.181935	-0.305331	-0.118141	0.0150033	0.0160512	-0.018691	-0.018629	0.0034437	-0.0775384	-0.0781449	-0.0525132	0.0905923	-0.0905923	0.132525	-0.046185
gbr.64.30	-0.0271628	-0.160693	-0.0343449	-0.0719922	-0.124171	-0.0653592	0.45831	0.275073	0.49053	-0.160218	-0.249898	-0.263091	-0.0798507	-0.129067	-0.0697	-0.0651406	-0.0954631	-0.0778395	0.177457	0.045814	0.198761	-0.0935499	0.0935499	0.106908	-0.20707
gbr.258.9_gbr.258.8	0.0168914	0.0520384	-0.19533	0.165988	0.10928	0.142593	-0.233993	-0.220936	-0.239714	-0.336694	-0.267849	-0.230154	0.332186	0.315828	0.167099	0.131926	0.148565	0.0801262	0.0191007	-0.0191036	0.0247997	0.105223	-0.105223	0.044078	0.0611645
gbr.326.10	0.0356214	0.0116615	-0.0232289	-0.058037	-0.169866	-0.167135	0.212546	-0.00127075	0.131559	-0.304953	-0.255674	-0.396729	0.229649	-0.050426	0.163287	0.276106	0.0304846	0.11395	0.119986	-0.0631575	0.144472	0.022704	-0.022704	0.236046	-0.223563
gbr.641.2_gbr.641.4	0.233347	0.0945731	0.0443241	-0.257594	-0.269196	-0.360675	0.201533	0.0752066	0.244455	-0.0367723	0.0292994	-0.115527	-0.199888	-0.0489872	-0.00618856	-0.0780056	-0.146833	-0.00325198	0.235371	0.135991	0.235252	-0.0135648	0.0135648	0.0452723	-0.0611396
gbr.58.212	0.248771	0.228562	0.167461	-0.24191	-0.279574	-0.258704	0.294753	0.1302	0.495637	-0.0998474	-0.0575194	-0.183225	-0.0272798	-0.0458454	0.131287	-0.0862111	-0.189928	-0.0615374	-0.0755057	-0.124671	0.0656067	-0.147933	0.147933	0.00589975	-0.156924
gbr.316.3	-0.0491484	0.0826513	-0.0189182	-0.173662	-0.0660233	0.120739	-0.126932	-0.00237813	-0.0608155	-0.180904	-0.080247	0.0933818	-0.0748604	0.330787	0.215184	-0.0210681	0.173491	0.245452	-0.242461	-0.0484622	-0.0604468	-0.239999	0.239999	-0.401496	0.175037
gbr.43.58	0.0947	0.127924	0.00332198	-0.154119	-0.268529	-0.17338	0.104548	-0.097026	0.269166	-0.00592931	-0.0684284	-0.0667665	-0.187858	-0.171028	0.0562405	-0.100636	-0.158486	-0.0274662	0.281869	0.221624	0.286331	-0.163292	0.163292	0.0150499	-0.182139
gbr.46.12_gbr.46.13	0.285895	0.344933	0.141967	-0.0376489	-0.16771	-0.1062	0.101713	-0.070987	0.302054	-0.134858	-0.0568879	-0.196268	0.0436358	-0.160694	0.16633	0.0483056	-0.19439	0.0145536	-0.132157	-0.207771	0.0205963	-0.140666	0.140666	0.0807972	-0.227796
gbr.294.18	-0.389654	-0.432531	-0.0584652	-0.00787776	-0.093039	-0.0347593	0.136304	0.0575511	0.210216	-0.210254	-0.112087	-0.201135	0.0744088	0.0789866	-0.0188268	0.163471	0.186829	0.184901	0.138682	0.140314	0.177127	-0.123709	0.123709	-0.0438534	-0.080238
gbr.84.31	0.161277	0.17779	0.263909	-0.0924467	0.00776369	-0.0298301	-0.0842065	0.046656	0.202778	-0.0472397	0.114166	-0.065723	-0.132133	0.00292184	0.121037	-0.147912	-0.121208	-0.106474	-0.168522	-0.0596424	0.0356421	-0.169738	0.169738	-0.236167	0.0738482
gbr.391.5	-0.496076	-0.595993	-0.24877	-0.0541335	-0.0378241	-0.0903486	0.153848	0.143211	0.149961	0.0196246	0.022278	0.0128498	-0.0520157	0.0012595	-0.0213003	0.116321	0.133717	0.0886992	0.246772	0.22122	0.236158	-0.0857618	0.0857618	-0.0303347	-0.0556953
gbr.162.9	0.272877	0.271155	0.00666481	-0.236107	-0.180552	-0.241803	-0.157855	-0.135851	0.0795664	-0.232986	-0.0932816	-0.181345	0.0885697	0.167073	0.347876	-0.155761	-0.0144132	-0.0316572	0.0902392	0.0735025	0.283592	-0.11325	0.11325	-0.152933	0.0444244
gbr.157.24	0.0965864	-0.0595345	0.0358371	-0.197014	-0.288849	-0.425671	-0.084244	-0.163897	-0.143592	0.190469	0.197651	0.0718069	0.086743	0.0252777	0.110831	0.0773255	-0.026035	-0.0518046	0.269745	0.202071	0.068166	0.164421	-0.164421	0.203101	-0.0447083
gbr.237.11	0.271754	0.208297	0.172317	-0.17383	-0.23625	-0.189567	0.122541	-0.0939262	0.347477	-0.015778	0.00292736	-0.149101	-0.310092	-0.10997	-0.045376	-0.0283633	-0.0450425	-0.0264047	0.108434	0.0948419	0.110644	-0.0874299	0.0874299	-0.0117049	-0.076866
gbr.37.85	0.118436	0.0629876	0.0777561	0.125314	-0.0626776	-0.0214391	0.382337	0.224071	0.43547	-0.152613	-0.2037	-0.179252	-0.0248839	-0.160481	-0.132263	0.0549928	-0.126227	-0.0359488	-0.102925	-0.221233	-0.0682675	-0.0329934	0.0329934	0.185105	-0.227084
gbr.106.50	0.164991	0.0881139	0.169218	-0.140868	-0.228664	-0.230997	0.111431	-0.0985577	0.378935	-0.00888862	-0.00254196	-0.0788102	-0.162913	-0.191459	0.0495817	-0.0827643	-0.0673122	-0.0830693	0.157786	0.162739	0.100011	-0.126712	0.126712	0.0179137	-0.147854
gbr.44.85	0.34368	0.409176	-0.00818464	-0.17947	-0.260987	-0.245501	0.0279381	-0.0595155	0.19154	0.230279	0.0805741	0.181477	-0.0563382	-0.0145931	0.0579724	-0.0334491	-0.0974543	-0.0475071	-0.142457	-0.227412	-0.167584	0.0173417	-0.0173417	0.0878644	-0.0741578
gbr.263.13_gbr.263.17	-0.0733637	-0.160197	-0.24882	0.177915	0.126627	0.15416	0.00111622	0.0679501	-0.235247	-0.132585	-0.15771	-0.0132367	-0.128384	-0.199062	-0.344269	0.243662	0.21452	0.140362	0.191374	0.165869	0.145783	0.155581	-0.155581	0.129238	0.0234807
gbr.47.61	0.349345	0.270327	0.0566386	-0.0259677	-0.202629	-0.20436	0.322855	0.111963	0.140257	-0.122267	-0.149676	-0.194534	0.0708938	-0.232203	-0.0488264	0.135635	-0.135716	-0.0325867	0.0383584	-0.115746	-0.0474901	0.160374	-0.160374	0.355211	-0.207808
gbr.4.17	0.549433	0.248274	0.393987	0.0502287	-0.00689379	0.0251537	-0.0589534	-0.188966	-0.0248998	-0.0337904	-0.0795786	-0.208993	0.0395235	-0.00977718	0.07542	0.0438883	-0.12002	-0.0467801	-0.196307	-0.261132	-0.139304	0.00952343	-0.00952343	0.182039	-0.180551
gbr.31.100	0.0470205	0.0335573	-0.0658819	-0.0168716	-0.0765664	-0.115392	-0.0152342	-0.197308	0.163771	-0.0225056	-0.0223876	-0.127333	-0.23128	-0.164177	0.111421	-0.0525252	-0.0626459	-0.0514644	0.286022	0.273711	0.264254	-0.090327	0.090327	-0.00248276	-0.0894568
gbr.553.5	0.363285	0.346459	0.147302	0.175088	0.0568257	-0.12369	-0.0532833	-0.103862	-0.169754	-0.0850238	-0.100256	-0.269819	0.0779561	-0.104547	-0.0779331	0.120654	-0.0754896	-0.0812399	0.0683095	-0.0690284	-0.0301242	0.297871	-0.297871	0.308148	-0.018499
gbr.31.50	-0.00383589	0.0765086	0.0296338	-0.252187	-0.228849	-0.211303	0.457521	0.327294	0.518416	-0.213441	-0.190083	-0.240522	-0.148516	-0.148633	-0.0221879	0.0906597	0.0398803	0.0322393	0.0269732	0.0175245	0.0685062	-0.0791753	0.0791753	-0.0197857	-0.0600082
gbr.307.17	0.209237	0.00205803	0.0339609	-0.053452	0.0139576	-0.0952354	0.225057	0.299269	0.31473	-0.425007	-0.219421	-0.296536	0.0906249	0.302087	0.0211603	-0.0770202	-0.0714979	-0.197654	0.0121157	0.018926	-0.0642145	0.132347	-0.132347	-0.00852104	0.14378
gbr.60.54	0.219649	0.251599	0.0469935	-0.123918	-0.146637	-0.147421	0.327326	0.176895	0.446593	-0.313336	-0.279852	-0.317244	-0.0710582	-0.0338148	-0.0518685	-0.00796554	-0.0471841	-0.0253653	0.0538888	-0.0154771	0.0708788	-0.00803662	0.00803662	0.0390788	-0.0490329
gbr.3.63	0.0953376	-0.134815	-0.0458066	0.271663	0.104085	-0.0586559	-0.000631329	-0.156582	-0.157381	-0.0560317	-0.0415429	-0.262708	0.240438	0.0303783	-0.0114032	0.189138	0.0130915	-0.049396	0.0802343	-0.0511602	-0.042163	0.290185	-0.290185	0.37891	-0.100288
gbr.11.89	-0.104078	-0.111228	-0.0658274	-0.358965	-0.244707	-0.286057	0.124716	0.161283	0.246636	0.0863947	0.07398	-0.0234631	-0.213282	-0.270813	-0.00399074	-0.0397958	0.0499764	0.0674961	0.303552	0.270393	0.334287	-0.132706	0.132706	-0.0930733	-0.0379654
gbr.55.5	-0.362288	-0.566695	-0.255607	0.00442779	-0.0567546	-0.0418941	0.271576	0.174969	0.189888	0.0266646	-0.0187773	-0.0669614	0.00361487	-0.0301179	-0.0263133	0.128961	0.0680899	0.0489732	0.16378	0.0724489	0.201915	-0.0514175	0.0514175	0.109373	-0.166709
gbr.179.30_gbr.179.25_gbr.179.31	-0.518741	-0.568593	-0.295737	0.200228	0.176089	0.172143	0.159542	0.136239	-0.015036	0.0616901	0.0342634	0.0569657	0.0448341	0.0939005	-0.0509983	0.0786955	0.0448317	0.025872	0.0569924	0.00405588	0.0364282	-0.000457553	0.000457553	0.0384577	-0.04066
gbr.14.116	0.315726	0.289591	0.13036	-0.0857857	-0.0904706	-0.281962	-0.109456	-0.12921	-0.0384675	0.187575	0.27106	-0.0335555	-0.0304283	0.0212593	-0.021809	-0.047938	-0.0714066	-0.154683	-0.007424	-0.0460181	-0.0415142	0.217877	-0.217877	0.102689	0.114713
gbr.3.50	-0.371024	-0.321365	-0.116319	-0.0740216	-0.0470678	-0.0960471	-0.215876	-0.0799187	-0.133959	0.172466	0.169945	0.230667	-0.237505	-0.218258	-0.131957	0.155069	0.209	0.190082	0.293552	0.277892	0.314491	-0.132768	0.132768	-0.128131	-0.00138865
gbr.5.7	0.162511	0.104926	0.117524	-0.116812	-0.222011	-0.174837	-0.0279028	-0.226093	0.208271	0.0334239	0.0539975	-0.0413426	-0.23206	-0.049521	0.0553377	-0.167512	-0.18292	-0.116594	0.272094	0.253849	0.282541	-0.145734	0.145734	-0.0352309	-0.111695
gbr.18.31_gbr.18.32_gbr.18.30	-0.43681	-0.497392	-0.293136	0.0319068	0.006843	0.038301	0.00214469	0.0276549	-0.0985685	-0.0274339	-0.0050251	0.079872	-0.100799	-0.0857569	-0.121601	0.162114	0.216725	0.165626	0.303394	0.266564	0.296722	-0.063042	0.063042	-0.0302538	-0.0326262
gbr.131.13	0.23513	0.168767	0.109576	0.0940074	-0.126185	0.00882558	0.128386	-0.167899	0.137104	-0.0682402	-0.164489	-0.204019	0.122463	-0.00624395	0.254319	0.0676773	-0.202887	0.0119803	-0.126647	-0.296043	-0.000147252	-0.129389	0.129389	0.209184	-0.350485
gbr.189.22	-0.024551	-0.0583652	0.0263425	-0.209087	-0.265161	-0.208286	0.0417823	-0.105725	0.234282	-0.164448	-0.0834902	-0.227391	-0.0436653	-0.0997812	0.179551	0.0347187	-0.0321922	0.0626768	0.308286	0.245975	0.375469	-0.198698	0.198698	-0.0263172	-0.174987
gbr.93.47	0.103064	0.111472	-0.0792308	-0.143622	-0.154832	-0.360275	0.0931051	-0.0722058	0.101421	0.0989597	0.115011	-0.0903528	-0.194043	-0.0775545	0.0552334	-0.0746082	-0.0716984	-0.104465	0.278199	0.253276	0.192728	0.124533	-0.124533	0.0744077	0.0491442
gbr.174.47	0.540012	0.551173	0.196547	-0.17921	-0.192326	-0.19787	0.05111	-0.0147953	-0.0354445	-0.136427	-0.154443	-0.193811	0.0175895	-0.0605194	-0.00497929	0.073597	-0.060477	-0.109475	0.00967104	-0.0342529	-0.026242	0.19399	-0.19399	0.173871	0.0159753
gbr.102.56	0.190245	0.171398	0.0363493	-0.0944348	-0.184126	-0.109859	0.0139391	-0.0852772	0.116208	0.114217	0.166826	0.010487	-0.205843	-0.300596	-0.0556135	0.0900862	-0.101014	0.0352938	0.0606447	-0.0116438	0.118909	-0.0685404	0.0685404	0.078011	-0.151381
gbr.50.44	-0.488786	-0.525737	-0.236623	0.0621621	0.0765697	0.0111525	-0.181723	-0.0591094	-0.228849	0.122103	0.121961	0.0818048	0.130863	0.152906	0.0696918	0.0387672	0.11325	0.0487382	0.227934	0.214355	0.203324	0.00164051	-0.00164051	-0.0409702	0.0444914
gbr.204.43	0.164796	0.278045	0.153317	-0.23505	-0.19096	-0.0936843	-0.152197	-0.214374	-0.201953	-0.102741	-0.126393	0.0554543	-0.191356	0.0547877	0.0766827	-0.0428124	-0.0235168	0.0849255	0.18871	0.175154	0.370641	-0.18854	0.18854	-0.171241	-0.0131687
gbr.326.11	-0.428538	-0.448174	-0.259249	0.213739	0.190347	0.194288	0.0842809	0.0177287	0.0240767	-0.245014	-0.121657	-0.223275	0.119578	0.0977034	0.0570281	0.121237	0.073128	0.0498652	0.161198	0.116351	0.148044	-0.0209473	0.0209473	0.0122338	-0.0341334
gbr.221.30	0.514693	0.515398	0.341467	0.0300396	-0.00782983	0.0099967	-0.0940274	-0.100829	-0.0359019	0.091639	0.0243184	0.0599161	-0.16145	-0.20656	-0.00272833	-0.224912	-0.201194	-0.180001	-0.0804383	-0.122685	-0.116332	-0.00426221	0.00426221	0.0349011	-0.0408201
gbr.216.31	0.148323	0.0061765	0.0730616	-0.196434	-0.242957	-0.264467	0.0771049	-0.0582135	0.265043	-0.0288483	-0.0128134	-0.0769099	-0.286052	-0.109129	-0.0108159	-0.0652751	-0.0998797	0.0188174	0.309443	0.254545	0.294005	-0.133134	0.133134	-0.0192831	-0.115522
gbr.139.44	-0.416436	-0.419938	-0.220813	0.145103	0.0740664	0.0425651	0.350449	0.187064	0.33483	-0.107822	-0.130947	-0.139732	0.068152	0.0591199	0.0361638	-0.0402522	-0.092087	-0.112467	0.131294	0.053405	0.136497	-0.0636615	0.0636615	0.0602853	-0.127884
gbr.8.70	0.0283544	0.129471	0.0728601	-0.196269	-0.167714	-0.103125	-0.000101552	-0.161413	0.324673	0.0432533	-0.00315212	-0.0825466	-0.221392	-0.122677	0.223508	-0.19475	-0.0589169	-0.0525601	0.108803	0.183438	0.252737	-0.287294	0.287294	-0.199632	-0.0841371
gbr.338.13	0.0389463	0.225292	0.0387951	-0.277474	-0.213161	-0.1991	0.203648	0.0908682	0.331984	-0.272208	-0.138702	-0.384837	-0.0961483	-0.0440736	0.165489	0.0053649	-0.0570317	0.0424763	0.135635	0.106794	0.32618	-0.140812	0.140812	-0.121154	-0.0168785
gbr.34.84	0.337768	0.157746	-0.0816001	0.303857	0.156965	0.0729819	0.0989304	-0.0667556	-0.0960345	-0.19134	-0.133877	-0.305596	0.042945	-0.0894487	-0.0845694	0.215828	-0.00823949	-0.0163033	-0.0617679	-0.159086	-0.133963	0.293182	-0.293182	0.344755	-0.0615376
gbr.645.1_gbr.645.3_gbr.645.4	-0.462662	-0.408652	-0.170308	-0.218369	-0.204256	-0.244383	0.300306	0.240073	0.363583	0.0285809	0.034319	0.0111616	-0.0064924	0.0273732	0.168481	0.112064	0.0881931	0.181456	0.0124662	0.0281286	0.10847	-0.205553	0.205553	-0.108157	-0.0964386
gbr.4.52	0.0751747	0.157251	0.0163991	-0.0473249	-0.0307659	-0.183732	0.174516	0.0559581	-0.0658811	-0.040729	0.032023	-0.0736674	0.068221	-0.0173042	-0.0182095	0.228321	-0.114842	-0.163897	0.142483	-0.0547981	-0.141897	0.29466	-0.29466	0.277506	0.0102532
gbr.203.3	0.134115	0.145649	-0.0202631	0.188043	0.234917	0.180283	-0.240549	-0.107239	-0.531906	0.0959383	0.0226505	0.1679	-0.0155037	-0.0411381	-0.216217	0.107684	0.102627	0.0657973	-0.0852662	-0.0960406	-0.0967455	0.206474	-0.206474	0.0852214	0.121348
gbr.132.11	-0.394539	-0.474062	-0.200363	-0.133761	-0.154006	-0.186216	0.377938	0.300833	0.376857	-0.0737523	-0.0548506	-0.0843973	0.106875	0.116892	0.0762923	0.174321	0.0942288	0.120205	-0.0107646	-0.0237364	0.022376	-0.0748702	0.0748702	0.0213981	-0.0986637
gbr.6.164	-0.0914884	-0.0422246	-0.128763	0.139464	0.28151	0.246525	-0.169985	0.0735586	-0.198837	0.0067497	0.0098993	0.142945	-0.00489116	0.301829	-0.0349278	-0.163504	0.0589962	-0.15872	-0.124937	0.0560876	-0.185341	0.129432	-0.129432	-0.18877	0.329195
gbr.113.10	0.353973	0.104725	-0.151605	0.0882967	-0.00768965	-0.0494549	0.058213	0.157055	-0.140732	0.121447	0.00246234	0.108154	0.0269537	-0.12722	-0.223801	0.054552	-0.00473259	-0.0608167	-0.0483687	-0.0603893	-0.240027	0.332874	-0.332874	0.302642	0.0229269
gbr.4.114	-0.46685	-0.511134	-0.152161	-0.106254	-0.0827179	-0.139918	0.13859	0.181758	0.185264	-0.020229	0.0988884	-0.00708451	0.0493432	-0.0295448	0.0779381	0.133886	0.14313	0.104491	0.0993611	0.136912	0.153107	-0.115873	0.115873	-0.0795348	-0.0349604
gbr.104.77_gbr.104.79	-0.144766	-0.157683	-0.131438	-0.0471363	0.0134534	-0.028757	0.398942	0.394751	0.209786	-0.244116	-0.195502	-0.0683979	-0.192265	0.00345514	-0.114532	0.102536	0.17952	0.0473603	-0.00632873	0.0525844	-0.0559573	0.0503587	-0.0503587	-0.0615083	0.115605
gbr.143.37	0.0120707	0.0382621	-0.183044	-0.150382	-0.127711	-0.298123	-0.0283724	0.00108834	-0.265532	-0.0372988	0.0388998	0.00477668	-0.0959256	0.0886579	-0.107345	0.0194824	0.0437251	0.168417	0.27145	0.359674	0.239792	0.190621	-0.190621	-0.00414649	0.198594
gbr.46.84	0.316791	0.252514	0.208549	-0.11186	-0.116066	-0.110198	0.139269	0.105222	0.320421	0.0287773	-0.14404	-0.241031	0.0266339	-0.305002	0.0704622	0.00542156	-0.000943562	-0.0776314	-0.137734	-0.184276	-0.0162563	-0.0501157	0.0501157	0.123492	-0.180139
gbr.209.7	-0.489655	-0.510111	-0.192326	-0.000707552	-0.0155076	-0.00440852	0.177616	0.121163	0.269151	-0.159144	-0.109689	-0.179444	0.0797568	0.0962714	0.15326	0.110224	0.0962207	0.132945	0.122544	0.100184	0.1704	-0.1775	0.1775	-0.0736273	-0.103938
gbr.7.128	0.0782706	0.132832	-0.0404302	-0.19021	-0.156091	-0.297034	0.468405	0.368529	0.37988	-0.147559	-0.0983896	-0.13567	-0.217364	-0.194595	-0.158479	0.0225984	-0.0338043	-0.0557265	0.140818	0.0839934	0.0612613	0.104986	-0.104986	0.0715914	0.0321679
gbr.24.41_gbr.24.42	-0.201209	-0.396406	-0.256025	0.115786	0.0359129	-0.00323203	-0.00182011	0.00996631	-0.0571839	0.326338	0.113397	0.323996	0.142945	0.134295	0.0968498	-0.0789291	-0.0451317	-0.0946329	-0.0692608	-0.105296	-0.0675116	-0.00109901	0.00109901	0.108039	-0.114036
gbr.14.70	0.240608	0.140877	0.211308	-0.268059	-0.275434	-0.284936	0.384091	0.212144	0.504891	-0.0758028	-0.0436489	-0.0864348	-0.209774	-0.17884	-0.0177741	0.0195107	-0.0731559	-0.00406919	-0.032186	-0.0808776	-0.0388882	-0.11179	0.11179	0.0269752	-0.142117
gbr.274.31	0.256392	0.173278	0.187608	-0.181693	-0.222612	-0.284327	0.150662	-0.137866	0.250955	0.120987	0.102627	-0.066765	-0.199018	-0.193914	0.0292764	-0.119269	-0.136904	-0.0987116	0.138726	0.12551	0.113127	-0.0435601	0.0435601	0.0770562	-0.124926
gbr.5.102	-0.429519	-0.376162	-0.191965	-0.0779697	-0.0683845	-0.101488	-0.0834284	0.0373478	-0.0565335	0.104561	0.0561095	0.122656	-0.188405	-0.176903	-0.118269	0.136856	0.220473	0.158445	0.356489	0.33133	0.307026	-0.0768449	0.0768449	-0.0838141	0.00928522
gbr.218.35	-0.451575	-0.43161	-0.14438	-0.0777648	-0.0327104	-0.0682032	0.163959	0.144218	0.229094	-0.252002	-0.127077	-0.23388	0.0197627	0.0995572	0.122753	0.16356	0.181451	0.172078	0.158212	0.169393	0.193434	-0.134588	0.134588	-0.127442	-0.0039633
gbr.6.91	-0.00857892	0.0781317	-0.00184092	-0.327524	-0.0990072	-0.262965	0.0788203	0.14319	0.122718	-0.198189	0.0883879	-0.0586823	-0.329142	0.0384151	-0.126448	0.0674303	0.0788962	0.0712156	0.2	0.251779	0.241086	0.00501638	-0.00501638	-0.238939	0.254837
gbr.48.3	0.23996	0.30205	-0.021384	-0.133453	-0.245945	-0.22363	-0.0121728	-0.202346	0.0145907	-0.0711163	-0.148546	-0.200538	-0.0687516	-0.0452496	0.131447	0.0456157	-0.0494898	0.0768993	0.232244	0.145727	0.21084	0.0101601	-0.0101601	0.107335	-0.101826
gbr.41.7	0.243966	0.323651	0.0979198	-0.186904	-0.183755	-0.218643	0.3681	0.275137	0.356058	-0.148812	-0.17438	-0.161447	-0.0119748	-0.117273	-0.0141771	-0.101895	-0.0973207	-0.105472	0.0255991	-0.0796544	-0.056542	0.0553852	-0.0553852	0.0868926	-0.0343721
gbr.226.10	-0.00910207	0.0316252	-0.0834175	0.192222	0.125706	0.129448	-0.179307	-0.252494	-0.174467	0.111496	0.174461	0.00694057	-0.0272371	-0.0754843	0.125134	0.130978	-0.0189109	0.0999439	-0.141961	-0.172213	-0.0299278	-0.0366707	0.0366707	0.0356153	-0.0745938
gbr.8.78	-0.457184	-0.553994	-0.193067	0.0407069	0.0816621	-0.0064078	-0.0273526	0.0216093	-0.15366	0.0583404	0.0450122	0.0784445	0.1105	0.148152	0.0254451	0.0972822	0.15446	0.101905	0.117659	0.149456	0.129555	-0.0088313	0.0088313	-0.0277424	0.0199947
gbr.38.35	0.154743	0.166	0.00209814	-0.311386	-0.317867	-0.347237	0.0937278	-0.0927496	0.192634	0.0760146	0.0175455	-0.0796627	-0.0740257	-0.0631429	0.169844	-0.122863	-0.121246	-0.0527398	0.229413	0.179931	0.286186	-0.0769318	0.0769318	0.0210779	-0.10043
gbr.37.112	0.472432	0.308053	0.478926	-0.0133339	-0.115368	0.00735894	0.137534	0.0304069	0.269831	-0.0996153	-0.104988	-0.108926	-0.187362	-0.0857924	0.0623062	-0.164372	-0.232689	-0.107951	-0.178406	-0.212815	-0.0725938	-0.198777	0.198777	-0.0153027	-0.186579
gbr.18.48	0.13408	0.252533	0.023115	-0.203882	-0.191377	-0.305252	0.386762	0.224418	0.408478	-0.250292	-0.180262	-0.308564	-0.16945	-0.0922607	-0.100274	0.10803	0.0239052	0.0168242	0.0762961	0.0774034	0.0948181	0.0807398	-0.0807398	0.0376734	0.0429074
gbr.112.51	0.345433	0.436085	0.0548476	0.0143446	-0.0650122	0.0103858	-0.23517	-0.224729	-0.357248	0.0253289	-0.00950738	0.0374612	0.0196608	-0.0187326	0.00175898	-0.0209639	-0.00611406	-0.155672	0.0521726	0.0576075	0.034614	0.178102	-0.178102	0.0927723	0.0845428
gbr.188.34	0.0937162	0.0696492	0.179339	-0.213361	-0.175972	-0.277354	-0.113831	-0.237828	0.0280171	0.220846	0.190044	0.109121	-0.0801724	0.0371503	0.142595	-0.139968	-0.106021	-0.134776	0.161576	0.16036	0.106708	-0.0525549	0.0525549	-0.0328914	-0.0191823
gbr.235.4	0.0466216	0.0276333	-0.00659116	-0.200347	-0.266861	-0.16505	-0.0684685	-0.259904	0.161854	0.173487	0.0193479	0.109203	-0.15128	-0.067685	0.22043	-0.111804	-0.123679	-0.00779357	0.219079	0.149022	0.259216	-0.264299	0.264299	-0.0428331	-0.224579
gbr.101.45	0.0787702	-0.0392044	0.069341	-0.337021	-0.271653	-0.430441	0.0150807	-0.122178	0.199107	0.254603	0.233458	-0.00667815	0.0162628	0.283865	0.242367	-0.102017	-0.0402343	-0.0732129	0.00242525	-0.0111456	0.0595774	-0.0150761	0.0150761	-0.0332162	0.0193516
gbr.56.118	-0.210355	-0.201824	0.0537926	0.0388603	0.0588337	0.209603	-0.269428	-0.306866	0.0288396	0.0547747	0.00348783	0.0842635	-0.178125	-0.28819	0.00451452	0.198369	0.0416052	0.108461	0.154577	0.173233	0.201697	-0.317713	0.317713	-0.0976338	-0.221738
gbr.183.50	0.0283428	0.059586	-0.0491277	-0.0490469	-0.104808	-0.0922478	-0.0462519	-0.136381	0.0755321	0.000384412	0.0211503	-0.0223605	-0.199791	-0.116839	-0.00246147	-0.0451453	-0.0227818	-0.0520602	0.252096	0.212043	0.257963	-0.0618974	0.0618974	-0.0274484	-0.0343918
gbr.266.13	-0.457823	-0.562978	-0.210133	-0.118578	-0.121149	-0.140211	0.201535	0.150353	0.24842	-0.0034203	0.00469986	-0.00687755	-0.0720839	-0.0186048	-0.0234284	0.14068	0.122842	0.114274	0.250098	0.212233	0.243821	-0.127397	0.127397	-0.0275317	-0.101055
gbr.142.28	0.460922	0.49255	0.314948	-0.26762	-0.22873	-0.231349	0.0495437	-0.0316956	0.172451	-0.16853	-0.0791278	-0.208336	-0.0684892	0.000616222	0.0703917	-0.101024	-0.0853278	-0.074848	0.00214147	-0.0231701	0.0791628	-0.0230563	0.0230563	-0.0429921	0.0214362
gbr.29.20	0.114395	0.00560535	0.232664	-0.242486	-0.20708	-0.337764	0.080098	0.0125176	0.303902	-0.0930151	0.0116527	-0.0219404	-0.153886	-0.0297642	-0.0492636	-0.127186	-0.13694	-0.0894135	0.300997	0.265938	0.201372	-0.0922118	0.0922118	-0.05594	-0.0355073
gbr.519.7	-0.284432	-0.236952	0.0249597	-0.257889	-0.180484	-0.263653	0.264781	0.268896	0.34299	-0.14975	-0.112652	-0.0530704	-0.258522	-0.147954	-0.127876	0.125814	0.209824	0.210616	0.170278	0.220575	0.268593	-0.18519	0.18519	-0.180051	-0.000547509
gbr.317.19	0.130352	0.148044	0.11587	0.0636746	0.208162	0.0204535	-0.0746625	-0.0376929	-0.189283	0.148568	0.218617	-0.0396755	0.023248	0.0380846	-0.0629678	-0.14369	0.00562374	-0.170279	-0.0953411	-0.108428	-0.157482	0.234138	-0.234138	0.024093	0.213429
gbr.332.7	0.258606	0.247345	0.161146	0.165108	-0.0560443	0.0153492	0.0147862	-0.141227	-0.0319193	-0.0884219	-0.209755	-0.227163	-0.0889364	-0.173689	0.032836	0.196009	-0.0371548	0.119991	0.058376	-0.0863848	-0.123376	0.0482423	-0.0482423	0.238174	-0.199761
gbr.2.249	-0.0254399	-0.101901	-0.15479	0.37648	0.328404	0.179511	-0.230612	-0.168011	-0.476462	0.0785834	0.063009	-0.102786	0.11127	0.118513	-0.148378	0.121806	0.111828	-0.0461505	0.05232	0.015756	-0.140195	0.397584	-0.397584	0.223797	0.171277
gbr.17.53_gbr.17.52	-0.477569	-0.555831	-0.242255	-0.0756877	-0.0514231	-0.0780805	0.124063	0.13241	0.0664529	-0.0566512	-0.0184305	0.00100775	-0.0244095	0.0144806	-0.0110734	0.139443	0.158832	0.124214	0.270108	0.264366	0.253399	-0.0770701	0.0770701	-0.0465248	-0.0299168
gbr.87.45	0.21376	0.12272	-0.0351934	-0.0923151	-0.198565	-0.188433	0.29468	0.0656526	0.273287	-0.0142835	-0.0715597	-0.110378	-0.175859	-0.140122	-0.0409881	0.000189408	-0.082489	-0.0511523	0.107404	0.0351989	0.0597817	0.0370988	-0.0370988	0.154112	-0.123262
gbr.8.134	-0.421508	-0.342105	-0.184166	-0.141801	-0.142233	-0.133914	0.414411	0.343525	0.432279	-0.100697	-0.0631064	-0.109797	-0.0531591	-0.0410559	-0.0244203	0.21027	0.101492	0.156862	-3.00858e-05	0.00178537	0.0800842	-0.118879	0.118879	-0.0427419	-0.0764777
gbr.47.76	0.292391	0.169091	0.159778	-0.189301	-0.272807	-0.195817	0.0436588	-0.0969803	0.240055	-0.14116	-0.0525992	-0.0536525	-0.252609	-0.071149	-0.00958312	-0.0429475	-0.0948038	0.0509404	0.179906	0.144352	0.206809	-0.16964	0.16964	-0.0508487	-0.119735
gbr.171.2	0.491242	0.277322	0.150629	0.0731403	0.0135095	-0.0635221	0.0854481	0.0544284	-0.159558	-0.0379533	-0.0828479	-0.0990895	0.153808	0.0722067	0.00957037	-0.117961	-0.205393	-0.192711	-0.076149	-0.202544	-0.122012	0.236526	-0.236526	0.264069	-0.0349464
gbr.105.1	-0.376997	-0.464877	-0.249847	-0.0363264	0.00266656	-0.0726122	0.314469	0.334165	0.050409	-0.0709907	-0.0474896	-0.0146951	-0.0276178	0.0075876	-0.227425	0.159822	0.182764	0.0559996	0.203643	0.201852	0.0458863	0.161772	-0.161772	0.0766929	0.0847063
gbr.117.1_gbr.117.2	-0.117133	-0.292306	0.091824	0.193521	0.111797	0.0627168	-0.0731052	-0.121011	0.0211442	0.0532874	0.16741	0.0481161	0.243449	0.228424	0.292131	-0.275341	-0.204478	-0.390668	0.0308223	-0.0235873	-0.0512025	-0.0281518	0.0281518	0.0256412	-0.0554879
gbr.216.8	0.166464	0.214742	0.141082	0.0599472	0.0712967	0.20561	-0.181843	-0.223968	-0.0699175	-0.151475	0.0529337	-0.0483344	-0.0126296	0.0491113	0.225481	0.000606426	-0.0174465	0.119448	-0.263987	-0.171552	-0.127208	-0.184144	0.184144	-0.176908	-0.00276675
gbr.100.39	-0.042267	0.20729	0.0571748	-0.251024	-0.0637463	-0.103076	-0.141201	0.0651465	0.164925	-0.0886346	0.0424726	-0.00827545	-0.140845	0.101306	0.158168	-0.200375	0.00657063	-0.0256095	-0.0442651	0.205837	0.168134	-0.184143	0.184143	-0.41978	0.25107
gbr.83.50	0.0487506	0.043526	-0.00109834	-0.194561	-0.186645	-0.238221	-0.0841064	-0.137085	0.0739227	0.0593289	0.116899	0.0464302	-0.20991	-0.0744436	0.0269809	-0.123355	-0.0479808	-0.0628355	0.321942	0.334445	0.278017	-0.0596923	0.0596923	-0.0840427	0.0270042
gbr.207.31	0.0447231	-0.154703	0.0194705	0.20944	0.203378	0.136534	0.085855	0.0614585	-0.16186	-0.140858	-0.0956397	-0.073781	0.122733	0.167459	-0.0723702	0.17151	0.0392179	0.0823202	-0.163595	-0.254694	-0.218907	0.139241	-0.139241	0.152372	-0.0173503
gbr.227.10	0.458731	0.463139	0.322	0.10612	0.021149	0.0211768	0.0395678	-0.091207	0.00825088	0.0184828	0.0526712	-0.0266152	-0.150814	-0.0965011	-0.0651356	-0.141215	-0.207276	-0.152731	-0.110962	-0.209532	-0.210786	0.0778017	-0.0778017	0.101599	-0.0268983
gbr.26.87	0.478442	0.561841	0.354592	-0.110619	-0.113471	-0.0116305	-0.0739706	-0.050372	0.0680219	-0.0537241	-0.0195263	-0.100786	-0.0256621	-0.0700946	0.124084	-0.179651	-0.167311	-0.104411	-0.174699	-0.208583	-0.0463576	-0.0941582	0.0941582	-0.0646266	-0.0284122
gbr.197.7_gbr.197.8	-0.405417	-0.503664	-0.195703	-0.0496935	-0.0513561	-0.094201	0.351016	0.291715	0.30122	-0.117817	-0.110879	-0.0741258	-0.0666093	-0.0358633	-0.117755	0.245336	0.153682	0.192854	0.116076	0.0645737	0.0750105	-0.0606617	0.0606617	0.033676	-0.0970161
gbr.87.18	-0.33656	-0.462884	-0.214087	-0.0896555	-0.026025	-0.0588255	-0.118267	-0.0529674	-0.190683	0.0395693	-0.011708	0.0643104	-0.0659975	0.157613	-0.0192764	0.166561	0.261278	0.155639	0.246981	0.243894	0.273947	-0.024523	0.024523	-0.0727043	0.0509949
gbr.47.73	-0.307024	-0.527876	-0.17597	0.013615	-0.0219337	0.00143883	0.222269	0.192814	0.206119	-0.0558238	0.0288928	-0.0614228	-0.109743	-0.141331	-0.110438	0.23884	0.193512	0.178835	0.0706557	0.0756796	0.0531804	-0.0607919	0.0607919	0.0336288	-0.0970994
gbr.232.41_gbr.232.42	-0.197393	-0.123396	-0.11738	-0.243236	-0.233877	-0.270032	0.358898	0.315932	0.359447	-0.101417	-0.078423	-0.0292821	-0.23729	-0.224248	-0.217637	0.142257	0.147879	0.116044	0.220144	0.20921	0.194491	-0.0333679	0.0333679	-0.0268134	-0.00598133
gbr.58.138	-0.389902	-0.440052	-0.11472	0.0865394	0.0603517	0.0437945	-0.148586	-0.0650919	-0.182776	-0.117	-0.0827939	-0.162967	0.166303	0.157912	0.17308	0.220606	0.166207	0.124618	0.188223	0.140767	0.160028	-0.0222872	0.0222872	0.00285645	-0.0256982
gbr.2.61	-0.0096464	-0.0582626	-0.0182148	-0.0808913	-0.17069	-0.0386031	0.241103	0.179623	0.436379	-0.141889	-0.0158355	-0.0720138	0.104581	0.0699635	0.316485	-0.0391653	-0.074548	-0.0267811	-0.284165	-0.257369	-0.0530302	-0.250204	0.250204	-0.0970541	-0.153546
gbr.98.25	0.032557	-0.0202919	-0.0671928	-0.13316	-0.136873	-0.256123	-0.0781907	-0.172265	-0.000790873	0.173277	0.201999	0.0961323	-0.323631	-0.0575496	-0.0726571	-0.0607433	-0.0649353	-0.036518	0.360952	0.306699	0.276425	0.0176353	-0.0176353	-0.0133694	0.0319449
gbr.75.20_gbr.75.21	-0.00118882	-0.158546	-0.0911828	0.0295892	-0.0125386	0.131672	-0.0522595	0.0979531	-0.169282	-0.217894	-0.2236	0.0592706	0.0484766	0.0367917	-0.0186303	0.117528	0.215952	0.160865	-0.028739	-0.0145096	0.0823422	-0.0788732	0.0788732	-0.0482731	-0.029927
gbr.151.45_gbr.151.46	-0.116008	-0.0201836	0.233145	-0.243637	-0.174919	0.223852	-0.0601027	-0.0890514	0.408749	-0.134211	-0.128955	0.203594	-0.161714	-0.0607332	0.275122	-0.115571	-0.155005	0.193935	-0.158201	-0.154671	0.260301	-0.810581	0.810581	-0.457125	-0.348299
gbr.151.73_gbr.151.72	-0.130685	0.0548345	-0.0336155	-0.214661	-0.0435288	0.0551612	-0.0550796	-0.0151941	0.22367	-0.403057	-0.167736	-0.268241	-0.103043	0.131815	0.183043	-0.0150344	0.139753	0.212903	-0.00281867	0.164483	0.324528	-0.32097	0.32097	-0.427064	0.119243
gbr.24.76_gbr.24.83	-0.438936	-0.557906	-0.292311	0.0496353	0.0715372	0.0128829	0.295557	0.289141	0.246018	0.0148132	0.0755734	0.0342212	0.0903055	0.134761	0.0418618	-0.00113628	0.00183791	-0.0259907	-0.0138935	-0.0104561	-0.062371	-0.0103962	0.0103962	-0.00168861	-0.00882991
gbr.81.67	0.0639092	0.085819	0.0696158	-0.0402693	-0.120535	-0.0834546	0.127446	0.0505054	0.185885	-0.130431	-0.13292	-0.195415	-0.0578051	-0.0575948	-0.00556219	0.0105766	-0.059121	-0.0588032	0.0730401	0.0889214	0.191724	-0.0436649	0.0436649	0.021468	-0.0669358
gbr.314.36	-0.389572	-0.518979	-0.0345584	0.155694	0.166947	0.0720839	0.0436884	0.0339914	0.12052	-0.0526102	0.0592698	-0.174795	0.146739	-0.0147551	0.0416258	0.0741567	0.0785496	-0.0114045	0.0456988	0.0578533	0.0868286	-0.0503643	0.0503643	0.010993	-0.0628152
gbr.428.6	-0.0999168	-0.262561	-0.235719	0.288223	0.0607521	0.147779	0.241041	0.0875155	0.133017	-0.0416099	-0.116128	-0.181752	0.14202	0.0184665	0.0249054	0.0888073	-0.125563	-0.106474	0.0219207	-0.143281	-0.0297552	0.0885097	-0.0885097	0.295905	-0.219062
gbr.519.9	0.39659	0.19259	0.172835	-0.324487	-0.298509	-0.211567	-0.171801	-0.12624	-0.00950397	-0.171329	-0.0605842	-0.138498	0.108163	0.19746	0.37535	0.0759677	0.107427	0.200207	-0.146243	-0.114102	0.0105267	-0.150718	0.150718	-0.10771	-0.0410237
gbr.78.8	0.134291	0.212393	-0.0310168	-0.12623	-0.183458	-0.232844	0.373718	0.209889	0.428835	-0.124641	-0.165258	-0.220603	-0.0303841	0.10127	-0.0945344	0.0733551	-0.0335222	-0.106433	-0.0501552	-0.158937	0.0178538	0.102944	-0.102944	0.115479	-0.0157812
gbr.95.37_gbr.95.38	-0.453741	-0.525165	-0.239085	0.0704654	0.0802953	0.0753725	-0.0869249	-0.0310531	-0.0245116	0.257936	0.191871	0.229573	0.216238	0.257096	0.233364	-0.111444	-0.0574396	-0.0754858	-0.0285	-0.028425	-0.00590002	-0.112966	0.112966	-0.0628186	-0.0494685
gbr.72.110	0.301274	0.223397	-0.086826	0.137197	-0.056772	-0.0963918	0.270468	0.0527821	0.0582482	-0.214232	-0.341958	-0.328374	0.178291	0.0894644	0.106425	0.0983165	-0.11492	-0.114405	0.0116944	-0.141917	-0.0690965	0.241375	-0.241375	0.361751	-0.132096
gbr.6.194	0.0442232	0.0575987	0.0365049	-0.179129	-0.145543	-0.179405	-0.19295	-0.233712	-0.070553	0.105437	0.188927	0.114626	-0.176766	0.0480868	0.0485653	-0.0438309	-0.0140463	0.0146865	0.189144	0.189855	0.199605	-0.0715368	0.0715368	-0.117289	0.0496807
gbr.110.10	0.55275	0.462707	0.139053	0.106648	0.0839646	-0.103861	-0.0430293	-0.0141504	-0.284864	-0.047912	-0.0361374	-0.153005	0.0503091	0.00950767	-0.169512	0.0132002	-0.043663	-0.0806927	-0.0628631	-0.104558	-0.234706	0.42768	-0.42768	0.262926	0.161051
gbr.219.35	-0.158934	-0.154865	-0.0533856	-0.0368198	-0.0253714	-0.0931367	0.282587	0.0549565	0.333013	-0.0762588	-0.134385	-0.132486	-0.167057	-0.23937	-0.0834159	0.0144908	-0.0875461	-0.021248	0.264008	0.15018	0.31859	-0.136396	0.136396	0.0563712	-0.197916
gbr.3.62	0.39831	0.319869	0.0907278	0.141733	0.128486	-0.0202658	-0.00598946	-0.0461382	-0.263205	0.069553	0.00730836	-0.233857	0.0651199	-0.00887382	-0.0624396	0.0298775	0.00266935	-0.210448	-0.0676215	-0.114261	-0.201659	0.427961	-0.427961	0.291515	0.131459
gbr.164.31	0.0984253	-0.0505518	-0.0953759	0.00266723	-0.115822	-0.140208	-0.0282167	-0.239154	0.0942161	0.0077066	-0.0414282	0.0738102	-0.31191	-0.138917	0.0141085	0.0044823	-0.0628961	0.0329002	0.333851	0.276209	0.222131	-0.104568	0.104568	0.0494366	-0.158233
gbr.229.12	0.173236	0.185358	-0.0805847	-0.140885	-0.324271	-0.288692	0.0379597	-0.194732	-0.0286436	0.240049	0.0661499	0.0212198	-0.186692	-0.124202	-0.028823	0.0369919	0.00732728	0.0202032	0.237619	0.172022	0.149724	0.102359	-0.102359	0.184005	-0.0879971
gbr.406.3	0.285572	0.100458	0.131407	0.22777	0.126383	0.0768418	-0.0718013	-0.146431	-0.328944	0.111866	-0.0284375	-0.0323752	0.0836059	-0.0465787	-0.227644	0.0706618	-0.0521999	-0.201044	0.133943	-0.0112374	-0.216619	0.378594	-0.378594	0.388828	-0.0205572
gbr.556.4	0.0398637	-0.101694	-0.146138	0.280264	0.20327	0.159396	-0.0790764	-0.0772848	-0.214223	0.0193754	-0.112249	-0.0636476	-0.00717068	-0.0702919	-0.328087	0.147803	-0.00240722	-0.02489	0.229713	0.0161288	0.0558769	0.238062	-0.238062	0.291418	-0.0619645
gbr.87.3	0.29136	0.438394	0.134672	-0.188587	-0.191117	-0.189445	0.159626	0.0800978	0.278127	-0.237885	-0.206755	-0.365799	-0.0108414	-0.0959352	0.0691966	0.045584	0.0107235	-0.0226262	0.00197326	-0.0357656	0.076157	0.0259063	-0.0259063	0.0282882	-0.00316422
gbr.264.31_gbr.264.32_gbr.264.33	-0.278696	-0.410741	-0.200976	0.0790107	-0.0540117	-0.0821057	0.0541871	-0.0289276	0.106273	0.0718186	0.0525681	0.061565	-0.034206	-0.30272	-0.239249	0.194695	0.142455	0.197511	0.25997	0.162268	0.165876	-0.0280054	0.0280054	0.160213	-0.195985
gbr.40.90_gbr.40.91	-0.324844	-0.145199	-0.186872	-0.228835	-0.0634156	-0.0510266	-0.128797	-0.0428443	0.121455	-0.200983	-0.0387238	-0.167762	-0.104908	0.0542849	0.125886	0.0328139	0.187783	0.144361	0.312531	0.33132	0.365536	-0.178373	0.178373	-0.297077	0.128708
gbr.486.17	0.041245	0.14428	-0.000519432	-0.10981	-0.0235748	-0.18883	-0.0284969	0.0924819	0.0343526	-0.0343618	0.0428006	-0.12362	-0.111903	0.050706	0.0230491	-0.0416918	0.0403635	-0.0889844	0.0809455	0.185227	0.0563001	0.134315	-0.134315	-0.0942819	0.235417
gbr.207.30	0.0586305	0.127052	0.0377864	-0.196649	-0.210556	-0.188919	0.47252	0.337009	0.567386	-0.182511	-0.183814	-0.233059	-0.0282375	-0.055997	0.0366256	0.00112542	-0.0570672	-0.0165313	-0.0933579	-0.108585	-0.0570894	-0.0643881	0.0643881	0.0145627	-0.0808376
gbr.47.31_gbr.47.32	0.114162	-0.128131	-0.289966	0.161303	0.0130387	-0.225948	0.349309	0.281884	0.0723031	0.115585	-0.0366701	-0.130299	0.0465479	-0.0453853	-0.241843	0.174264	0.02377	-0.0919311	0.0399377	-0.0625644	-0.205975	0.484192	-0.484192	0.462514	0.0100463
gbr.328.26	-0.420935	-0.402896	-0.0659635	0.157716	0.170676	0.152168	-0.278245	-0.144574	-0.271064	0.0510324	0.0919389	0.0401533	-0.0566461	-0.0913853	-0.065575	0.260916	0.215401	0.286182	0.121668	0.0886664	0.144495	-0.104402	0.104402	-0.0759967	-0.0269686
gbr.31.54	0.0160586	0.0906815	0.0649932	-0.110418	-0.147184	-0.138004	-0.079107	-0.197491	0.203136	0.161207	0.0603242	0.0107794	-0.276999	-0.0548298	0.0706785	-0.162016	-0.0812681	-0.113041	0.219452	0.209018	0.242469	-0.155748	0.155748	-0.107102	-0.0467846
gbr.1.216	0.353376	0.230198	0.208705	0.270578	0.234445	0.188173	0.0710857	0.0364922	0.0506067	0.196399	0.12083	0.0862505	-0.245045	-0.221	-0.292372	-0.190254	-0.204039	-0.189608	-0.203377	-0.205732	-0.278415	0.114541	-0.114541	0.116777	-0.00532031
gbr.167.4	0.254022	0.0401469	0.150423	-0.0769572	-0.0118032	-0.1709	0.203792	0.242517	0.249971	-0.459419	-0.329788	-0.419441	0.00621745	0.122044	-0.034948	0.0130521	0.00493211	-0.0221588	0.1208	0.0737818	0.103908	0.0826775	-0.0826775	0.0284167	0.0545568
gbr.21.19	-0.377107	-0.413659	-0.0778136	-0.181267	-0.127369	-0.150938	-0.101789	-0.0821046	-0.0957997	-0.130186	-0.0430168	-0.0995156	0.134463	0.137204	0.266763	0.212511	0.256158	0.23994	0.184678	0.198488	0.256184	-0.152272	0.152272	-0.119519	-0.0302656
gbr.39.56	0.483397	0.522088	0.193735	0.00786915	-0.0268048	0.0339988	-0.21153	-0.195988	-0.232703	-0.187982	-0.209812	-0.111199	0.092699	0.0576565	0.134235	-0.0464562	-0.102684	-0.0467861	-0.0395735	-0.101472	0.0198015	0.0287373	-0.0287373	0.0454717	-0.0182382
gbr.52.48	0.37224	0.508992	0.128641	-0.036804	0.00948642	-0.063201	-0.0854438	-0.112422	-0.0226375	0.217986	0.146559	0.0656639	-0.0766816	-0.106134	-0.0464946	-0.179488	-0.0938693	-0.156687	-0.168036	-0.182544	-0.0999368	0.0997722	-0.0997722	0.0202229	0.0805415
gbr.178.30	0.000477855	-0.00617673	-0.0625647	-0.17512	-0.189205	-0.221229	-0.136393	-0.248367	-0.034873	0.201976	0.232078	0.0967478	-0.226779	-0.106878	-0.0115593	-0.06264	-0.0959333	-0.0339682	0.350892	0.331159	0.35526	-0.0501006	0.0501006	-0.0219847	-0.0280801
gbr.114.27	-0.175877	-0.318861	-0.335787	-0.0493417	-0.104045	-0.131407	0.161135	0.179129	0.0983287	-0.212591	-0.234485	-0.099096	-0.0116656	-0.0392773	-0.130024	0.217613	0.246705	0.187992	0.226424	0.266154	0.197673	0.0651174	-0.0651174	0.0719325	-0.00881876
gbr.428.15	0.159673	0.00191706	0.326318	-0.275266	-0.16366	-0.194283	0.10941	0.0722383	0.230111	-0.291613	-0.183393	-0.276185	0.032991	0.116813	0.196461	0.207348	0.231048	0.178354	-0.191224	-0.105319	-0.0750802	-0.133854	0.133854	-0.114891	-0.0163333
gbr.213.24	0.349892	0.407809	0.254731	-0.0227728	-0.0356257	-0.0387118	0.254565	0.122262	0.387225	-0.166463	-0.110055	-0.2693	-0.116393	-0.00380995	-0.0710023	-0.236482	-0.220587	-0.1954	-0.053828	-0.109001	-0.0728422	0.0219939	-0.0219939	0.00393617	0.0183
gbr.289.10	-0.504773	-0.636862	-0.226586	-0.060606	-0.0527622	-0.0556636	0.0967517	0.106498	0.0480849	0.0732951	0.0879517	0.0725841	-0.0206058	0.0385336	0.0223278	0.129073	0.148031	0.143666	0.188161	0.173439	0.186617	-0.110214	0.110214	-0.0456015	-0.0646583
gbr.113.13	0.00841526	0.081699	0.0281303	-0.34962	-0.260605	-0.310933	0.389934	0.316736	0.506047	0.0162302	-0.00591991	0.0170502	-0.235522	-0.023719	-0.0264133	-0.139314	-0.100476	-0.0865413	0.042246	0.0600458	0.10056	-0.108622	0.108622	-0.123646	0.0185311
gbr.137.62	0.124235	0.21709	-0.1156	-0.353036	-0.332718	-0.299733	0.406467	0.297193	0.403629	0.0176928	0.0250896	-0.0101894	-0.225824	-0.126858	-0.0515558	0.127804	0.0429961	0.112443	-0.110006	-0.111045	-0.0370544	-0.0117658	0.0117658	-0.00585243	-0.00587382
gbr.60.53	0.253024	0.342741	0.0166558	-0.190024	-0.19525	-0.100989	0.13467	-0.0227486	0.281472	-0.229019	-0.0997258	-0.231568	-0.205141	-0.147368	0.0318296	0.0223443	-0.115762	-0.0414955	0.183845	0.0308378	0.268517	-0.1048	0.1048	-0.0139985	-0.092171
gbr.154.22	0.247087	0.193486	-0.03068	-0.112963	-0.117564	-0.24169	0.196926	0.168908	-0.100218	0.173818	0.101655	-0.0378015	-0.120054	-0.350618	-0.282905	0.178015	0.0520883	-0.0976586	0.113538	0.0160274	0.0341754	0.34243	-0.34243	0.312483	0.0223799
gbr.40.26	0.162701	0.179598	0.0244099	-0.129469	-0.190798	-0.203882	0.0147843	-0.211089	0.0517963	0.287977	0.24029	0.236864	-0.271961	-0.161283	-0.0812973	-0.163659	-0.139515	-0.132286	0.170915	0.165853	0.116079	-0.00995461	0.00995461	0.0329354	-0.0445668
gbr.342.24	0.179017	0.333137	0.0667471	-0.199663	-0.134807	-0.14381	0.338912	0.235603	0.458057	-0.31513	-0.218365	-0.296725	-0.0722505	-0.0658671	0.046181	-0.0366674	-0.0772974	0.00492012	-0.058371	-0.0529535	0.0483087	-0.0778825	0.0778825	-0.0758389	-0.000107369
gbr.202.20	0.424381	0.46936	0.244604	-0.0913783	0.0759134	-0.118439	0.0126907	0.0480429	-0.0763357	-0.108479	0.0477784	-0.169556	0.000179206	0.0377918	0.0196004	-0.182997	-0.00811547	-0.218942	-0.125864	-0.0175332	-0.169422	0.252047	-0.252047	-0.0330181	0.291368
gbr.83.58	0.264708	0.0535557	-0.158626	0.229423	0.221843	0.162159	0.0387253	0.0562202	-0.291432	-0.0385363	-0.116431	0.0592904	0.0968561	0.0360546	-0.144969	-0.00326249	0.05535	-0.0560045	-0.138453	-0.162009	-0.20138	0.274561	-0.274561	0.207651	0.0627796
gbr.15.36	-0.420558	-0.543231	-0.0441823	0.228373	0.147283	0.283516	0.203121	0.0700945	0.166893	-0.102357	-0.0367313	-0.0497548	0.0236268	-0.000266889	0.0705667	0.0388605	-0.0299234	0.0375557	0.0148154	-0.0609179	-0.0261063	-0.209069	0.209069	-0.00652304	-0.206244
gbr.10.137	-0.442825	-0.527998	-0.16369	-0.0338183	-0.0807149	-0.0438582	0.218656	0.190483	0.260288	-0.186094	-0.166657	-0.214459	0.0905869	0.0297069	0.131833	0.153122	0.144187	0.165208	0.13231	0.123642	0.197072	-0.165804	0.165804	-0.0314446	-0.136106
gbr.185.19	-0.151703	-0.281386	0.132979	0.113956	0.0841174	0.200966	-0.00701735	-0.0501612	0.169929	0.0591268	0.103692	0.0560462	0.136825	0.0688057	0.308626	-0.17443	-0.272712	-0.0199042	-0.199839	-0.252634	-0.0198811	-0.368205	0.368205	-0.103064	-0.267519
gbr.265.24	0.213802	0.0954733	-0.0888159	0.0385655	0.003396	-0.251586	0.295234	-0.035172	-0.0269173	0.15113	0.155791	-0.185322	0.205529	-0.089774	-0.192355	0.173977	-0.106403	-0.192079	0.0531736	-0.122477	-0.152904	0.493696	-0.493696	0.522713	-0.0431859
gbr.360.26_gbr.360.27	0.214182	-0.0410663	-0.0116749	0.251055	0.0837697	0.0929279	-0.0259063	-0.116609	-0.169398	-0.280808	-0.277269	-0.152604	0.167628	0.00959195	0.0441008	0.179462	0.127132	-0.0659114	0.0314158	-0.00734745	-0.0816594	0.161064	-0.161064	0.248108	-0.0951679
gbr.90.100	-0.10479	-0.206835	-0.0473268	-0.113048	-0.217174	-0.146768	0.272923	0.0815002	0.251233	-0.293353	-0.301654	-0.308768	0.086957	-0.0825	0.0622271	0.110109	-0.0143641	0.0314424	0.350034	0.209984	0.344518	-0.090536	0.090536	0.14268	-0.241385
gbr.162.31	-0.129583	-0.00260613	0.231201	-0.289451	-0.22257	0.0837251	0.162478	0.135506	0.470362	-0.161032	-0.117482	0.0793261	-0.312545	-0.272457	0.0329106	0.00786978	0.0401648	0.250497	-0.11078	-0.0373535	0.21308	-0.609665	0.609665	-0.384867	-0.219066
gbr.161.1	0.0676456	0.022424	0.0917353	-0.325727	-0.266494	-0.293828	0.443036	0.358877	0.510814	0.0788725	0.0460094	0.0221275	-0.226145	-0.177032	-0.130746	-0.032556	-0.0185388	-0.0216909	-0.0722761	-0.0621454	0.0175004	-0.0876974	0.0876974	-0.0310235	-0.0569481
gbr.84.55	0.0279225	0.132612	0.0143398	-0.116002	-0.130025	-0.144891	-0.0973847	-0.247467	0.0361781	0.160899	0.136469	0.0469953	-0.255394	-0.16716	0.0901068	-0.0830745	-0.0310354	0.00223361	0.172085	0.205607	0.230523	-0.125844	0.125844	-0.0882183	-0.0360459
gbr.491.6	-0.0745	-0.342241	0.0753384	0.158853	0.150294	0.146121	0.0917389	0.0576656	0.196836	-0.374424	-0.247274	-0.343407	0.103131	0.0761891	0.0878317	0.0440819	-0.0175957	0.0202812	0.0826869	-0.00692979	0.121877	-0.132445	0.132445	0.0145843	-0.150216
gbr.89.1	0.116693	0.171878	0.154339	-0.188743	-0.16037	-0.143617	-0.381457	-0.257849	-0.193295	-0.0284291	0.0118449	-0.00767918	0.0441034	-0.0387011	0.270589	-0.158375	-0.00434825	-0.0595909	0.313581	0.231847	0.33551	-0.144546	0.144546	-0.130574	-0.0108382
gbr.229.21	0.296994	0.0754747	0.0485699	0.240499	0.146117	-0.0309799	0.0987295	-0.0042957	-0.0725844	0.265703	0.137581	0.110581	0.0930342	-0.0765963	-0.139438	-0.0148448	-0.194557	-0.21619	-0.197339	-0.301117	-0.294673	0.275307	-0.275307	0.361643	-0.0974036
gbr.22.43	-0.0283402	0.0590743	-0.0083927	-0.172781	-0.0245439	-0.158408	-0.221175	-0.12621	-0.0712005	0.0211353	0.135398	0.11368	-0.157218	0.0994948	0.116383	-0.193757	-0.0255595	-0.0609967	0.210496	0.332517	0.18429	-0.0537404	0.0537404	-0.250239	0.206768
gbr.531.10	0.131049	0.246332	0.127073	-0.297024	-0.207852	-0.170742	0.354326	0.208416	0.397613	-0.261333	-0.142228	-0.176119	-0.238597	-0.248464	-0.0791175	0.0427516	-0.0199306	0.0900584	0.0683706	0.0781998	0.138032	-0.140313	0.140313	-0.0926115	-0.0462006
gbr.64.5_gbr.64.6	-0.346041	-0.432995	-0.0947334	-0.112438	-0.109799	-0.162523	0.112266	0.154052	0.203358	0.160098	0.0525751	0.104526	-0.172556	-0.0925115	-0.0817966	-0.120526	0.0761978	-0.041942	0.329038	0.294683	0.257945	-0.102269	0.102269	-0.0693731	-0.0317168
gbr.448.1	0.377237	0.533225	0.261143	-0.174812	-0.184525	-0.0855975	0.0886847	-0.0146156	0.201467	-0.156411	-0.168328	-0.257426	0.0312962	-0.0199337	0.132727	-0.0605914	-0.144723	-0.0571022	-0.0787076	-0.129737	-0.0367226	-0.0434642	0.0434642	0.0123334	-0.0571842
gbr.106.52	0.203117	0.026186	0.0242545	0.276338	0.0947256	0.140696	0.0132705	-0.276206	-0.274578	0.111999	0.0110953	-0.143332	0.00118591	-0.0746111	0.0821021	-0.0606357	-0.0905162	-0.0977756	0.0157685	-0.120236	0.089995	0.0868194	-0.0868194	0.259203	-0.182426
gbr.28.38_gbr.28.39	-0.196564	-0.164978	-0.107191	0.0353607	-0.0448613	-0.192238	0.475339	0.45132	0.339876	-0.0365595	-0.0411133	-0.0445806	0.00692848	-0.0107602	-0.157777	0.175902	0.0979127	-0.0112618	-0.158119	-0.155069	-0.254303	0.184946	-0.184946	0.139657	0.0425162
gbr.103.15	-0.0306605	0.0720159	-0.0885124	-0.21659	-0.287522	-0.151147	-0.0748679	-0.230916	-0.0190635	0.287707	0.148378	0.159372	-0.147216	-0.142458	0.0945051	-0.0646296	-0.0606484	0.0231122	0.220505	0.198503	0.258328	-0.136985	0.136985	-0.0118975	-0.127166
gbr.35.18	0.321519	0.154142	-0.0927271	0.143562	-0.0178364	-0.146922	0.131724	-0.0631291	-0.0561092	0.155788	-0.109846	-0.296965	0.110559	-0.0148093	-0.109988	0.0714514	-0.0464766	-0.19739	0.160271	0.04008	-0.189375	0.495597	-0.495597	0.505833	-0.0236068
gbr.352.17	0.323486	0.250078	0.217892	-0.21877	-0.239308	-0.22573	0.155689	0.067437	0.176037	-0.0266374	-0.0016911	-0.206621	-0.218043	-0.221017	-0.133383	-0.0804098	-0.0535494	-0.102152	0.211113	0.152755	0.209498	0.0469497	-0.0469497	0.0676499	-0.0228574
gbr.2.24	-0.0273463	-0.111995	-0.290869	0.228252	0.0766919	0.170189	0.163562	0.186421	-0.194655	-0.0954233	-0.249214	-0.00951883	0.0654087	0.0695182	-0.148124	0.184457	0.101074	0.0882313	-0.0552939	-0.0912192	-0.119623	0.204559	-0.204559	0.214191	-0.0153948
gbr.50.95	0.339227	0.115566	-0.0888889	0.194837	0.0961806	-0.0842368	0.0350131	-0.0342615	-0.199074	0.154265	0.0374463	-0.0726597	0.142192	-0.0655996	-0.112314	0.00409966	-0.0497154	-0.167999	-0.0221738	-0.0814677	-0.182496	0.410787	-0.410787	0.391528	0.00942989
gbr.188.3	-0.506468	-0.550229	-0.255856	0.036677	0.0305478	0.0915952	0.140078	0.0172849	0.0582911	-0.141208	-0.116186	-0.151379	0.116018	0.127507	0.141219	0.214414	0.131985	0.20591	0.119625	0.074904	0.160877	-0.135674	0.135674	-0.0096395	-0.128189
gbr.665.4	-0.038401	-0.0047115	-0.0831205	0.00623252	-0.0131665	0.0983235	-0.0370191	-0.0602028	0.140501	0.0172876	0.0597622	-0.186215	-0.0296564	-0.101795	0.177958	0.0652552	-0.0048646	0.0680493	-0.0693812	-0.144465	0.113751	-0.15704	0.15704	-0.0395854	-0.118667
gbr.448.8	0.363129	0.531498	0.274028	-0.230334	-0.189049	-0.100422	0.024194	0.0190502	0.218386	-0.167605	-0.0698522	-0.165825	-0.0534836	-0.0835624	0.0933183	-0.134928	-0.10044	-0.062733	-0.0721617	-0.0582798	0.0366408	-0.107454	0.107454	-0.12529	0.0214401
gbr.111.59	0.128661	0.114012	0.0373644	0.0782921	-0.0442957	0.0792599	-0.00532715	-0.0979103	0.109107	-0.0196833	-0.196334	-0.0846148	0.0580376	0.00224298	0.174666	-0.22114	-0.309743	-0.160513	0.159924	-0.00216004	0.164653	-0.146946	0.146946	0.0825894	-0.236069
gbr.304.2	-0.559777	-0.417303	-0.172599	0.135998	0.0498976	-0.00607765	0.14977	0.136847	0.219256	0.159648	0.0651013	0.137092	-0.244398	-0.132342	-0.180876	0.00393008	0.102347	-0.00559532	0.14846	0.183939	0.18275	-0.107886	0.107886	-0.0953423	-0.0102999
gbr.36.77	0.156088	0.234421	-0.0524152	-0.184046	-0.279498	-0.21479	-0.129311	-0.319975	-0.0240658	0.177732	0.147971	0.107603	-0.131842	-0.0698774	0.131464	-0.0711928	-0.0348484	-0.0068474	0.163629	0.165496	0.194887	-0.0660361	0.0660361	-0.00875132	-0.0581506
gbr.1.105	-0.0303237	0.103519	-0.0739745	-0.234714	-0.264376	-0.147167	0.0133613	-0.132574	0.188339	0.0839681	0.0923392	0.03563	-0.224684	-0.13403	0.0245047	-0.104069	-0.0636639	0.0151358	0.280141	0.257396	0.280366	-0.15988	0.15988	-0.0999399	-0.058482
gbr.84.21_gbr.84.22	0.14866	-0.0856457	-0.130354	0.383013	0.325674	0.0836936	0.0306085	-0.00551108	-0.382893	-0.0683369	-0.0957128	-0.206936	0.189384	0.248744	-0.234232	0.116769	0.0425272	-0.168289	0.0539806	-0.0490406	-0.228706	0.572675	-0.572675	0.394586	0.171213
gbr.11.70	0.42246	0.419469	0.106306	-0.0448458	-0.0608236	-0.0646305	-0.106833	-0.0670436	-0.375588	-0.164108	-0.256243	-0.0417607	-0.0229331	-0.0557644	-0.0992847	0.0981845	0.00117837	0.024084	0.159034	0.0171885	0.126301	0.163119	-0.163119	0.157523	0.00159976
gbr.136.11	0.485965	0.476829	0.247639	0.0242576	0.0576517	0.0086875	-0.0838389	-0.0594117	-0.128479	0.0345878	0.0339974	0.0469766	0.0470204	-0.0126788	0.0616027	-0.205762	-0.128871	-0.196608	-0.232405	-0.210292	-0.211672	0.10451	-0.10451	0.0322592	0.0727897
gbr.446.2	0.337111	0.224249	0.00821392	0.206791	0.00691104	-0.0189075	0.103417	-0.0876035	-0.0401303	0.0754141	-0.0487521	-0.176664	0.106735	-0.195128	-0.0169306	0.160282	-0.143744	-0.104185	-0.0615808	-0.250376	-0.133418	0.225253	-0.225253	0.428816	-0.218617
gbr.379.9	0.165662	0.193925	0.0578911	-0.341482	-0.167686	-0.263705	0.00604122	0.188439	0.0921714	0.179148	0.276694	0.120109	-0.231344	0.206487	0.0256933	-0.250491	-0.020747	-0.13973	-0.113128	0.029445	0.0566579	0.0267626	-0.0267626	-0.270545	0.310031
gbr.52.56	0.432284	0.355571	0.126211	0.0287087	-0.0697653	-0.0673245	0.113565	-0.0978061	0.0640196	-0.0365441	-0.0445924	-0.225891	-0.0491118	-0.255677	0.0697132	0.011947	-0.165968	-0.0516452	-0.0348081	-0.170119	0.0589669	0.0269639	-0.0269639	0.215311	-0.197551
gbr.393.3_gbr.393.4	0.103001	0.179358	-0.129707	0.00930625	0.0281477	-0.0996907	-0.223746	-0.105572	-0.552033	0.0798597	0.0251246	0.0713499	0.155199	-0.0201558	-0.226735	0.260623	0.153625	0.0597887	0.167464	0.0751864	-0.0371953	0.413133	-0.413133	0.254889	0.154626
gbr.337.2	0.105632	-0.00533701	-0.192384	0.283018	0.0186407	0.025858	0.0933735	0.0153705	-0.286836	0.0613111	-0.217264	-0.00817221	0.175121	0.0567602	-0.0892278	0.215531	-0.0111367	-0.0409431	-0.00833873	-0.177077	-0.0897128	0.297072	-0.297072	0.427651	-0.14421
gbr.19.165	0.213833	0.0467893	0.0145937	0.0535445	0.150566	-0.0900026	0.264992	0.392354	0.134711	-0.408461	-0.268436	-0.391041	0.03129	0.145708	-0.200858	-0.0707093	-0.0188636	-0.142776	0.103465	0.0799839	0.00623766	0.307183	-0.307183	0.0868353	0.222293
gbr.35.6	0.47252	0.510142	0.200246	-0.130075	-0.170909	-0.216734	-0.00746006	-0.0909906	-0.0149582	-0.0543202	-0.115024	-0.189212	-0.00744052	-0.193333	-0.0238698	0.108718	-0.0017382	-0.0481265	0.0216279	-0.0482427	0.026363	0.14608	-0.14608	0.18645	-0.0459971
gbr.218.34	-0.455647	-0.449635	-0.169392	-0.0803294	-0.0455558	-0.0712709	0.136768	0.126133	0.235573	-0.209595	-0.117056	-0.186362	-0.0274763	0.0757654	0.112002	0.137316	0.144648	0.159632	0.210341	0.210997	0.248402	-0.165484	0.165484	-0.133344	-0.0292808
gbr.162.33	0.0119278	0.054382	-0.0818231	-0.0883845	-0.131426	-0.155142	0.0295298	-0.172928	0.036493	0.156619	0.140221	0.110036	-0.334349	-0.153908	-0.0165557	-0.0866868	-0.0220916	-0.0471436	0.243876	0.219284	0.246211	-0.0548735	0.0548735	-0.0311702	-0.023344
gbr.75.37	0.0596685	0.0855293	0.168925	0.0895177	-0.0454321	0.192526	0.150127	-0.0391384	0.28288	0.229003	0.0804634	0.0290695	0.0526009	-0.130085	0.177479	-0.255466	-0.292829	-0.105219	-0.267988	-0.27132	-0.191754	-0.241206	0.241206	0.0265484	-0.273558
gbr.10.147	0.18233	0.143573	0.116373	-0.153424	-0.120553	-0.192481	0.0300178	-0.0881199	0.135494	-0.0185804	0.00518217	-0.207518	-0.18754	0.0618752	-0.0563655	-0.11772	-0.154155	-0.13491	0.277095	0.280298	0.215198	0.0654267	-0.0654267	0.00562638	0.0607956
gbr.151.32	-0.385838	-0.361244	-0.122957	-0.175919	-0.105006	-0.173329	0.242674	0.278983	0.369841	0.168939	0.236997	0.190852	0.0232187	0.143402	0.164753	-0.0880025	-0.0600519	-0.137125	-0.0828966	-0.0760063	-0.052558	-0.126245	0.126245	-0.137596	0.0151509
gbr.35.71	-0.282506	-0.378242	-0.17859	0.12691	0.15881	0.218237	-0.100555	-0.0332142	0.0283803	-0.0686279	-0.0927595	0.0258952	-0.0294105	-0.17138	0.0875216	0.0175414	0.0438918	0.230767	0.0769599	-0.0315051	0.294163	-0.34395	0.34395	-0.119976	-0.225125
gbr.607.1	-0.20712	-0.0635085	-0.168706	-0.204393	-0.213877	-0.28074	0.383397	0.305007	0.435234	0.110997	0.0943439	0.0595982	0.0571417	0.040013	0.123865	0.038322	-0.145586	-0.0551548	-0.136442	-0.152986	-0.0401816	-0.051525	0.051525	0.0193593	-0.0727419
gbr.176.1	0.157194	0.250498	-0.0212207	0.0136473	0.0317379	-0.0347186	-0.457747	-0.259057	-0.534556	-0.0270293	0.0401713	-0.0381866	0.0795299	0.103421	0.0511115	0.107477	0.171413	0.139913	0.0309023	0.0535293	0.157964	0.136541	-0.136541	-0.0443641	0.185515
gbr.162.30	0.0923329	0.153454	0.210823	-0.17153	-0.224767	-0.00866184	0.128976	0.142511	0.490429	-0.0687805	-0.0881289	0.00284995	-0.2059	-0.458049	0.00728979	0.0436198	-0.0494052	0.0235205	-0.0683409	-0.0655088	0.134482	-0.383299	0.383299	-0.115326	-0.270086
gbr.79.13	-0.109772	-0.167012	-0.263391	0.153685	0.248109	0.159744	-0.183622	-0.0199385	-0.472348	0.0219756	-0.0218956	0.0922895	0.0647018	0.304474	-0.0137948	-0.0191389	0.146426	0.012223	0.019364	0.134467	-0.106091	0.250792	-0.250792	-0.0243966	0.281078
gbr.6.76	-0.248883	-0.376409	-0.0334798	0.193577	0.0752161	0.055385	-0.198814	-0.157779	-0.154062	-0.0589715	-0.152578	-0.175878	0.187596	0.228746	0.107463	0.192729	0.12494	0.0781977	0.0789992	0.0921641	0.123119	0.00212183	-0.00212183	0.0675603	-0.0684475
gbr.22.3	0.0542967	0.0866799	0.0783985	-0.249979	-0.149273	-0.16559	0.342528	0.284928	0.428597	-0.379687	-0.288434	-0.316089	-0.0816449	-0.00119934	0.0728308	0.00663303	0.0646793	0.0607931	0.0256992	0.0824487	0.0990105	-0.109017	0.109017	-0.130355	0.025141
gbr.226.13	-0.208321	-0.269256	-0.00462472	0.189484	0.0763897	0.288995	-0.348866	-0.396313	-0.173577	0.170531	0.123017	0.197951	0.128547	-0.0545705	0.239851	0.0541374	-0.100727	0.106206	-0.0530629	-0.0725108	0.0503063	-0.323035	0.323035	-0.0312084	-0.296586
gbr.80.35_gbr.80.36	0.392833	0.175478	0.284744	-0.0175277	-0.162998	-0.0307492	0.152933	0.0474656	0.306223	-0.0764262	-0.183311	-0.155592	-0.103439	-0.0969038	0.123447	-0.0159615	-0.138181	-0.0694702	-0.124867	-0.194027	-0.078178	-0.146713	0.146713	0.0958862	-0.249729
gbr.28.13	-0.387062	-0.496741	-0.161623	0.209426	0.219889	0.151358	-0.0135074	0.0723414	0.0494475	0.303709	0.225275	0.307062	-0.186453	-0.010394	-0.102376	-0.204997	-0.0523798	-0.110688	0.0230679	0.0778845	0.0418679	-0.108072	0.108072	-0.118187	0.0133871
gbr.154.34	0.00416248	0.0794415	-0.241443	-0.171002	-0.198142	-0.203377	-0.157996	-0.21062	-0.0331784	0.133218	0.193619	0.105803	-0.111668	-0.0362987	0.0613753	-0.0452153	-0.0852533	-0.0155322	0.305907	0.28637	0.271971	0.000392578	-0.000392578	-0.0196784	0.0209667
gbr.162.34	-0.259984	-0.464382	-0.148306	-0.0375574	-0.128602	-0.0235831	0.361736	0.271784	0.426715	-0.0929655	-0.106789	-0.121673	0.152674	0.0839832	0.149283	0.0358558	-0.0636598	-0.0103649	-0.0377669	-0.0634943	0.0398901	-0.159693	0.159693	0.0563606	-0.221647
gbr.184.20	0.349037	0.230364	0.153433	-0.0380707	-0.00617307	-0.22479	0.249728	0.230354	0.144696	-0.334697	-0.282674	-0.436329	0.101367	0.181716	0.0247157	-0.0904963	-0.0929539	-0.195565	0.0778435	0.0539398	-0.0313265	0.279169	-0.279169	0.145397	0.132539
gbr.282.25	0.197942	0.243176	0.196999	0.003714	0.159824	0.189447	-0.245623	-0.171883	-0.130553	0.273355	0.231844	0.2118	-0.172016	-0.056691	0.0270815	-0.16788	-0.0198778	-0.104599	-0.253791	-0.11673	-0.249003	-0.0475267	0.0475267	-0.168307	0.12747
gbr.124.11	0.169841	0.0560736	-0.078684	0.186091	0.151227	0.143712	-0.232084	-0.105045	-0.534986	-0.0289847	0.0150033	0.140916	0.0941672	0.178326	-0.109921	0.014339	0.073945	-0.061371	0.0194941	0.00121275	-0.105869	0.272731	-0.272731	0.102963	0.170327
gbr.40.5	-0.00827022	0.0402782	-0.165477	-0.0329692	-0.0702584	-0.148317	0.224471	0.106901	0.153953	-0.0539346	-0.105275	-0.181229	0.06631	0.240936	0.123495	-0.0241539	-0.0375399	-0.047813	-0.0133032	-0.0592964	-0.0256182	0.121971	-0.121971	0.0730654	0.0479366
gbr.85.35	-0.122219	-0.283598	-0.160027	0.275077	0.24172	0.194204	-0.282535	-0.10805	-0.318744	0.289276	0.171723	0.323873	-0.0493472	0.00178294	-0.174362	0.0139681	0.16743	0.00606875	-0.0951631	0.0222462	-0.156182	0.111658	-0.111658	0.0134244	0.09976
gbr.116.33	0.522763	0.520345	0.279435	-0.00816932	0.0121563	0.0309816	-0.0833244	-0.0452361	-0.24413	0.00217696	-0.105759	0.065787	-0.167422	-0.101826	-0.159452	-0.141052	-0.0785498	-0.0900147	-0.0542407	-0.0921737	-0.00999886	0.0831607	-0.0831607	0.0326778	0.0505958
gbr.80.2	-0.292867	-0.350716	-0.290683	0.214774	0.22299	0.19675	-0.187997	-0.0154321	-0.405427	-0.0243173	-0.0299833	0.121597	0.0475746	0.117271	-0.128969	0.0491334	0.097733	0.0664227	0.2328	0.200569	0.1019	0.125858	-0.125858	0.0180648	0.109381
gbr.429.3	-0.072289	-0.0463045	-0.27922	-0.0504625	-0.0908701	-0.213967	0.216214	0.249563	-0.380545	0.0672897	-0.0374355	0.0833553	0.0836582	0.133049	-0.280529	0.119908	0.151005	0.0257299	0.199344	0.163476	-0.0683728	0.487977	-0.487977	0.260413	0.225127
gbr.58.21	-0.139873	-0.277684	-0.158793	0.168527	0.0820714	0.218605	-0.188999	-0.266972	-0.0825114	0.046741	0.0418967	0.0715501	-0.0464964	-0.117715	0.104194	0.134144	-0.0419643	0.228183	0.0389494	-0.0370105	0.144968	-0.255902	0.255902	0.00600328	-0.267063
gbr.35.36	0.116248	-0.106612	0.19048	0.169453	0.0972103	0.0921388	0.00406426	-0.0833455	-0.0915834	0.392863	0.22244	0.360728	-0.196071	-0.210885	-0.141148	-0.222987	-0.205114	-0.226436	0.0143914	-0.00168012	-0.182074	0.00794299	-0.00794299	0.128419	-0.126121
gbr.541.4_gbr.541.5	-0.18594	-0.045873	0.10549	-0.200062	-0.15266	-0.0259213	-0.299893	-0.172308	0.213109	0.101458	0.0530313	0.122199	-0.262626	-0.146348	0.13627	-0.147778	0.0473004	0.019048	0.212336	0.237722	0.401193	-0.443305	0.443305	-0.361518	-0.0739327
gbr.402.2	0.35504	0.325068	0.192071	0.0691426	0.239334	0.0358865	-0.231576	-0.0875309	-0.306019	0.150391	0.163465	0.0503172	-0.0248017	0.0428279	-0.0697403	-0.129057	0.000335202	-0.139295	-0.218681	-0.149875	-0.206028	0.224224	-0.224224	-0.013649	0.24277
gbr.50.45	-0.371214	-0.406377	-0.286475	0.168097	0.168515	0.0915295	-0.151168	0.0110011	-0.376491	-0.00136038	-0.0122551	0.0728429	0.110631	0.120407	-0.159018	0.14128	0.208788	0.124692	0.198488	0.206466	0.0935973	0.175084	-0.175084	0.0437761	0.132675
gbr.137.18	-0.502698	-0.401499	-0.354257	-0.0143687	0.0223249	-0.0186491	-0.0289419	-0.00708867	-0.0604113	0.382369	0.258027	0.3432	-0.0723617	-0.10229	0.025315	-0.0301674	0.06374	0.0610919	0.127339	0.128745	0.100122	-0.0822702	0.0822702	-0.0641397	-0.0168061
gbr.409.4	-0.0344158	-0.0599746	-0.106789	0.0154538	0.156796	-0.0116278	-0.184169	0.0198533	-0.419591	-0.134127	-0.126359	0.0517333	0.120097	0.280547	-0.0406106	0.0444715	0.234516	0.040545	0.0313814	0.156109	-0.0107563	0.223626	-0.223626	-0.0652845	0.296128
gbr.3.132	0.564184	0.486536	0.235099	-0.270026	-0.278108	-0.272645	-0.0858439	0.0440004	-0.134963	-0.0659133	-0.114537	-0.0166782	-0.0234616	-0.00161047	-0.0566574	0.0158714	0.0774655	0.0621425	-0.0666385	0.000829326	-0.0248106	0.125177	-0.125177	0.0314954	0.0946504
gbr.97.37	0.135177	-0.104257	-0.153594	0.337703	0.318747	0.112874	-0.133134	-0.0315456	-0.226033	-0.114499	-0.153812	-0.0230243	0.166974	0.231274	-0.254741	0.0108037	0.076651	-0.105361	0.0412861	0.00204468	-0.173589	0.361015	-0.361015	0.205272	0.15337
gbr.330.8	-0.400247	-0.559611	-0.149997	-0.0417023	-0.0575915	-0.0739146	0.100828	0.0783882	0.184228	-0.0662999	0.0376916	-0.0175382	0.160381	0.149273	0.179131	0.0612075	0.110047	0.00601514	0.0738399	0.0759297	0.122111	-0.128996	0.128996	-0.051741	-0.0773826
gbr.60.103	0.246891	0.185707	0.215849	-0.163552	-0.20001	-0.10513	0.355824	0.196665	0.494177	-0.24452	-0.292892	-0.31455	-0.0963275	-0.0847115	0.138836	-0.0786744	-0.099436	0.0246843	-0.0944592	-0.108027	0.0728254	-0.220032	0.220032	-0.0345658	-0.188107
gbr.260.17	-0.0203424	-0.118282	0.0393744	0.0250876	-0.131162	-0.107881	0.224602	0.0359163	0.298114	-0.152896	-0.144006	-0.32177	0.240198	0.0739447	0.25506	-0.144591	-0.288023	-0.159162	0.156289	0.0151813	0.203912	-0.0907923	0.0907923	0.151696	-0.25107
gbr.334.4	-0.208115	-0.209195	-0.291709	0.210068	-0.059697	0.122199	0.000957929	-0.0605109	-0.270177	0.169455	-0.0866215	0.20213	0.0869538	0.0557415	-0.0606259	0.172992	-0.00137187	0.0795108	0.10171	-0.0570872	0.00187849	0.0708432	-0.0708432	0.246719	-0.18566
gbr.159.10_gbr.159.11	-0.0986956	-0.0761682	-0.14649	0.0702501	0.0944381	-0.0011528	0.479836	0.388957	0.419181	-0.149032	-0.057355	-0.250448	0.0524359	0.0746479	0.105674	-0.186098	-0.155333	-0.157009	-0.155596	-0.15202	-0.0996195	0.0434908	-0.0434908	0.0060524	0.0379956
gbr.183.63	0.274239	0.328227	0.330536	-0.0374239	0.0091542	-0.0371752	0.140948	0.104425	0.215589	-0.21767	-0.165336	-0.160303	-0.196226	-0.265613	-0.204691	-0.0713861	-0.087802	0.00298171	-0.0195845	0.0432438	0.0831117	-0.0789072	0.0789072	-0.0587219	-0.0190413
gbr.205.52	-0.0465363	-0.250979	0.0481678	0.19879	0.150649	0.113402	-0.328486	-0.1857	-0.459959	-0.00437911	-0.0170548	-0.0337517	0.0287531	0.186186	-0.0438993	0.123672	0.0643767	-0.0121759	0.19848	0.178197	0.0940618	0.142866	-0.142866	0.0786759	0.0633668
gbr.50.48	0.390486	0.412195	0.203097	-0.23961	-0.205973	-0.362111	0.210827	0.0996393	0.288768	-0.140797	-0.0297418	-0.24213	-0.0501244	-0.0109436	-0.0443858	-0.0882678	-0.107883	-0.157607	0.0730559	0.0426451	0.0142212	0.158094	-0.158094	0.0718737	0.0859942
gbr.134.40	-0.176238	-0.229119	-0.257171	-0.181124	-0.140745	-0.261064	0.482176	0.441098	0.310323	-0.128847	-0.0461509	-0.0153567	0.0353612	0.197728	-0.02427	0.0865015	0.0766077	-0.023348	-0.0643772	0.0183791	-0.107528	0.149046	-0.149046	0.0246952	0.126082
gbr.314.34	0.105831	0.126918	-0.0033532	-0.023575	-0.0932109	-0.129231	0.283099	0.128497	0.323846	-0.134487	-0.178052	-0.330368	0.0331041	-0.146002	0.0363547	0.0469035	-0.111544	-0.0712188	0.0477252	-0.0557756	0.128052	0.0202179	-0.0202179	0.165674	-0.152549
gbr.117.34	0.087215	0.0947771	0.0956564	-0.279464	-0.235939	-0.1508	0.256008	0.0916791	0.426382	0.0261281	0.00907357	-0.0803961	-0.120648	0.0936195	0.137101	-0.280611	-0.208293	-0.154939	-0.0355537	0.00748081	0.239471	-0.232752	0.232752	-0.16028	-0.0696811
gbr.72.68	0.153321	0.112848	-0.0281448	-0.17297	-0.157848	-0.211823	-0.186639	-0.17011	-0.192184	-0.297494	-0.179705	-0.224229	0.286495	0.32714	0.254057	-0.118305	0.0246774	-0.0259333	0.243609	0.237539	0.335682	0.0483514	-0.0483514	-0.0424958	0.0936886
gbr.38.58	0.208588	0.324134	-0.0667065	0.206956	0.0893437	0.101256	-0.151806	-0.0713262	-0.471484	-0.116201	-0.153599	-0.148852	0.216117	0.0630241	0.0186992	0.176411	-0.0021933	0.0399997	-0.0422477	-0.13414	-0.0949344	0.289248	-0.289248	0.229993	0.0543959
gbr.8.115	0.316875	0.0383902	0.0204389	0.0425554	-0.0453536	-0.163115	0.305357	0.157865	0.236814	-0.185938	-0.311172	-0.247223	0.0620498	-0.0224747	-0.130904	-0.0510374	-0.0717687	-0.146123	0.126092	0.0166387	0.0327801	0.181278	-0.181278	0.284572	-0.112677
gbr.159.9	0.167435	-0.0240539	-0.17015	0.125519	0.11497	0.0865197	-0.260482	-0.0672162	-0.317318	-0.105599	-0.0804796	0.0542084	0.320977	0.328895	0.228633	-0.124208	0.0624126	-0.117069	-0.0989111	-0.0639641	-0.0784023	0.133344	-0.133344	0.0114259	0.123948
gbr.1.150	0.45363	0.271757	-0.0323518	0.143705	0.0505011	-0.110749	0.0412893	-0.0235284	-0.20894	0.122421	0.000851323	-0.175612	0.0737767	-0.0894239	-0.168315	0.0987809	-0.039551	-0.15653	0.0142346	-0.0879671	-0.204501	0.486353	-0.486353	0.437902	0.0379705
gbr.88.30	0.253677	0.0962522	0.180636	-0.146169	-0.19489	-0.0976938	0.0182575	-0.124469	0.229478	-0.0222777	0.000608061	-0.0631396	-0.105735	-0.118522	0.108309	-0.138551	-0.193196	-0.0935686	0.153274	0.0612136	0.196996	-0.197812	0.197812	0.00576373	-0.207613
gbr.211.25	0.0875653	-0.0577499	-0.182593	0.306034	0.234093	0.164159	-0.210783	-0.110888	-0.577955	0.127612	0.00309411	0.127145	0.141857	0.0815706	-0.226983	0.112788	0.118268	0.0108602	0.0298412	-0.0524451	-0.17706	0.381055	-0.381055	0.274851	0.101073
gbr.444.16	0.00225408	0.0799519	0.122608	-0.0767737	-0.0131113	0.120598	0.165608	0.147935	0.490061	-0.215776	-0.226445	-0.280481	-0.0934451	-0.012844	0.0473964	-0.216389	-0.00629566	0.0116457	-0.0971539	-0.00970016	0.10199	-0.275196	0.275196	-0.245635	-0.0237285
gbr.357.10	-0.267016	-0.432223	-0.173007	-0.176203	-0.153359	-0.248641	0.398788	0.33642	0.397247	-0.0768653	-0.0482393	-0.0886582	0.107927	0.132811	0.14009	0.20109	0.0918615	0.118262	-0.0863698	-0.0916196	-0.0902236	-0.0367364	0.0367364	0.0468246	-0.086376
gbr.75.45	-0.126687	-0.145289	-0.107007	-0.164056	-0.162788	-0.197095	-0.22075	-0.0677233	-0.0995342	0.165624	0.106469	0.178798	-0.236155	-0.264792	-0.203122	0.0580462	0.164883	0.135448	0.395799	0.352517	0.401033	-0.0656046	0.0656046	-0.0592188	-0.0049654
gbr.311.7	0.317001	0.157727	0.412079	0.130757	0.0122866	0.149773	-0.000843489	-0.0621576	0.188349	-0.186197	-0.103511	-0.250987	-0.111366	-0.0138291	0.0825243	-0.145363	-0.163581	-0.0688026	-0.16032	-0.189896	0.0738107	-0.231626	0.231626	-0.0722252	-0.160563
gbr.12.44	0.194187	0.180538	0.301722	-0.143211	-0.114429	-0.0914735	0.195663	0.0921787	0.332161	-0.305929	-0.268982	-0.415912	-0.0944241	-0.229309	-0.0943589	0.0831413	0.0791983	0.0930188	0.0951459	0.0548019	0.11977	-0.0824705	0.0824705	0.0113527	-0.0959103
gbr.56.50	-0.189137	-0.0707288	-0.105697	-0.209588	-0.287067	-0.312743	0.378243	0.185867	0.269207	0.231176	0.11556	0.078022	-0.135272	-0.270045	-0.147705	0.117132	0.0479782	0.0469073	0.125921	0.0124833	0.0831921	0.0269344	-0.0269344	0.147136	-0.126329
gbr.318.27	-0.16007	-0.0183701	0.0287792	-0.0372068	0.064669	-0.00108495	-0.0317868	-0.0492303	0.0304097	0.10126	0.149768	0.129732	-0.449581	-0.395449	-0.335915	0.0540632	0.0867289	0.177961	0.192875	0.207489	0.24998	-0.134673	0.134673	-0.152667	0.022314
gbr.11.187	0.131383	0.145982	0.130334	-0.284277	-0.248953	-0.206578	0.391504	0.302983	0.51841	-0.051476	-0.0453834	-0.0483506	-0.311304	-0.245757	-0.130592	-0.0188672	-0.0507971	0.0233998	-0.0196112	-0.0114251	0.0651833	-0.155748	0.155748	-0.0751437	-0.0801864
gbr.76.53	0.161804	-0.0178482	0.00221873	0.143896	0.130856	0.0621177	-0.167625	0.0147166	-0.302384	0.174657	0.0364357	0.0964772	0.0584618	-0.406462	-0.14116	0.122629	0.108856	-0.00858972	-0.0081212	-0.0606173	-0.0229057	0.144125	-0.144125	0.224394	-0.0876464
gbr.124.42	-0.095815	-0.3228	-0.123943	-0.152755	-0.0976732	-0.199722	0.0561633	0.162706	0.0666769	-0.0528784	-0.0957199	0.0579516	0.0191029	0.20632	-0.0450853	-0.0186236	0.282554	0.12242	0.0104394	0.131109	0.0973135	0.000328174	-0.000328174	-0.108278	0.1135
gbr.356.15	-0.050073	-0.108116	-0.252579	0.305864	0.308048	0.203728	-0.0871732	0.0335402	-0.480635	-0.0676837	-0.0818099	0.0442804	0.124202	0.163569	-0.257193	0.0683202	0.139188	-0.081145	0.0758542	0.0848231	-0.127638	0.411223	-0.411223	0.170622	0.240751
gbr.259.27	-0.301103	-0.323646	-0.0185196	-0.0172084	-0.0804958	-0.0451651	0.132118	0.0684008	0.333841	0.361942	0.25821	0.250224	-0.224909	-0.277035	0.103368	-0.0212829	-0.104491	0.0383997	-0.074848	-0.112334	0.0251851	-0.32299	0.32299	-0.0671247	-0.259003
gbr.89.36	-0.115796	-0.243892	-0.00107419	-0.235744	-0.279081	-0.282792	0.359068	0.299916	0.448292	-0.0821084	-0.112307	-0.115569	0.126261	0.133948	0.191217	0.130194	0.103971	0.121273	-0.191048	-0.134417	-0.0915805	-0.117493	0.117493	-0.00423812	-0.115307
gbr.107.38	0.129801	0.246396	0.104583	-0.258087	-0.0575714	-0.238234	0.303875	0.250491	0.24285	0.0162714	0.0966295	0.0559888	-0.0872606	-0.173682	-0.197008	-0.0654146	-0.0675386	-0.177212	0.020481	-0.0381309	-0.0714705	0.132051	-0.132051	0.0275655	0.105763
gbr.80.20	0.00313212	-0.140213	-0.14226	0.0704813	0.0787671	-0.0788523	0.446765	0.404228	0.0754499	0.212397	0.021192	0.0404464	-0.255813	0.0175164	-0.257611	-0.141484	-0.0123894	-0.145678	-0.0634618	-0.0315929	-0.10772	0.26264	-0.26264	0.125672	0.136311
gbr.61.13	0.133832	0.224049	0.103132	-0.243971	-0.185707	-0.148059	0.393087	0.236267	0.458603	-0.0769648	-0.0296221	-0.149448	-0.182263	-0.21238	-0.0455445	-0.07113	-0.0877773	-0.077385	-0.00768836	0.0100235	-0.0103032	-0.054683	0.054683	-0.0254554	-0.0291227
gbr.184.21	0.260622	0.371416	0.299803	0.0494852	0.00556025	0.0561438	-0.086625	-0.0826679	0.0397076	0.07921	0.0577168	0.066821	0.154985	0.132992	0.272274	-0.318194	-0.298838	-0.25404	-0.24359	-0.243574	-0.257879	-0.0715605	0.0715605	-0.0480977	-0.0226581
gbr.94.50	-0.252321	-0.286812	-0.407875	0.157784	0.184088	0.0416298	0.229584	0.237091	0.0323383	-0.22412	-0.135908	-0.253594	0.205068	0.31417	-0.0434721	0.0264985	0.0684718	-0.0195829	0.0807582	0.0502473	-0.0555798	0.287013	-0.287013	0.103143	0.184695
gbr.384.6	0.194969	0.336344	0.265825	-0.110552	-0.107257	-0.00911088	-0.0113357	-0.118744	0.110836	-0.352605	-0.286865	-0.327828	0.0825326	0.0611183	0.185625	-0.0348631	-0.11627	0.0347411	0.0142962	0.0212039	0.221936	-0.191399	0.191399	-0.100512	-0.0900038
gbr.11.100	0.0398766	0.0660973	0.104794	-0.173154	-0.0683654	-0.218546	0.192883	0.156379	0.308811	-0.222807	-0.267263	-0.355806	0.00251749	0.125301	0.0750135	0.182431	-0.0102473	0.0357538	0.0542865	-0.0697375	0.0816038	0.000396495	-0.000396495	0.0351277	-0.0363093
gbr.60.63	-0.0141283	-0.0162932	-0.190528	0.0624812	0.05726	-0.0198589	-0.0740694	0.00943342	-0.263199	-0.144799	-0.267016	-0.200304	0.023459	0.199792	-0.0216357	0.219575	0.147708	0.0561215	0.207567	0.109413	0.0943268	0.238183	-0.238183	0.1294	0.10749
[truncated: 8,832 more rows]

## Sheet: 8.3 Cyan
Row.names	MMcyan	ALL_summer	Description
gbr.123.4.t1	0.743914	0.0922601	1-phosphatidylinositol 3-phosphate 5-kinase-like isoform X1
[truncated: 103 more rows]

## Sheet: 8.4 Cyan GO enrichment
ID	Description	GeneRatio	BgRatio	pvalue	p.adjust	qvalue	geneID	Count	Ontology
[truncated: 6 more rows]

[truncated: 4 more sheets: 8.5 Pink, 8.6 Pink GO enrichment, 8.7 Turquoise, 8.8 Turquoise GO enrichment]
